# Supplementary material for: De novo transcriptomic assembly and profiling of Rigidoporus microporus during saprotrophic growth on rubber wood
Source: BMC Genomics. 2016 Mar 15;17:234. doi: 10.1186/s12864-016-2574-9 (PMC4791870; doi:10.1186/s12864-016-2574-9)
Supplement: Additional file 1: Table S1. — Percentage of mapping of each sample. (XLSX 10 kb) [file 12864_2016_2574_MOESM1_ESM.xlsx]

## Sheet: Sheet1
Table S1: Percentage of mapping of each sample
Sample	Total Reads	Total BasePairs	Total Mapped Reads	perfect match	<=2bp mismatch	unique match	multi-position match	Total Unmapped Reads
W1	39670980(100.00%)	3570388200(100.00%)	37926811(95.60%)	27867182(70.25%)	9057096(22.83%)	22609841(56.99%)	15316970(38.61%)	1744169(4.40%)
W2	40551694(100.00%)	3649652460(100.00%)	38707402(95.45%)	28609667(70.55%)	9117703(22.48%)	22561651(55.64%)	16145751(39.82%)	1844292(4.55%)
W3	42350576(100.00%)	3811551840(100.00%)	40529357(95.70%)	31262477(73.82%)	8491202(20.05%)	30029421(70.91%)	10499936(24.79%)	1821219(4.30%)
C1	37800314(100.00%)	3402028260(100.00%)	36300927(96.03%)	27205638(71.97%)	8196257(21.68%)	22610716(59.82%)	13690211(36.22%)	1499387(3.97%)
C2	45157482(100.00%)	4064173380(100.00%)	43417032(96.15%)	32724798(72.47%)	9672742(21.42%)	27062122(59.93%)	16354910(36.22%)	1740450(3.85%)
C3	45603760(100.00%)	4104338400(100.00%)	43743605(95.92%)	32918147(72.18%)	9744489(21.37%)	26978051(59.16%)	16765554(36.76%)	1860155(4.08%)
