# Supplementary material for: De novo transcriptomic assembly and profiling of Rigidoporus microporus during saprotrophic growth on rubber wood
Source: BMC Genomics. 2016 Mar 15;17:234. doi: 10.1186/s12864-016-2574-9 (PMC4791870; doi:10.1186/s12864-016-2574-9)
Supplement: Additional file 3: Table S3. — Annotation of all unigenes from the R. microporus transcriptome. (XLSX 9519 kb) [file 12864_2016_2574_MOESM3_ESM.xlsx]

## Sheet: Sheet1
Table S3: Annotation of all unigenes from the R. microporus transcriptome
Gene ID	geneLength	W1_rawfragments(11755099)	W1_FPKM	W2_rawfragments(11749538)	W2_FPKM	W3_rawfragments(15481541)	W3_FPKM	C1_rawfragments(11723197)	C1_FPKM	C2_rawfragments(14071637)	C2_FPKM	C3_rawfragments(14307260)	C3_FPKM	Nr-ID	Nr-Score	Nr-Evalue	Nr-annotation	Nt-ID	Nt-Score	Nt-Evalue	Nt-annotation	Swissprot-ID	Swissprot-Score	Swissprot-Evalue	Swissprot-annotation	COG-Protein-or-Domain	COG-Score	COG-Evalue	COG-ID	COG-Function-Description	KO_id	KEGG-Evalue	KEGG-Score	KEGG-Gene	ko_definition	GO-BiologicalProcess	GO-MolecularFunction	Go-CellularComponent
CL1.Contig10_All	2323	0	0	0	0	0	0	1	0.0367	5	0.153	24	0.7221	gi|393221491|gb|EJD06976.1|	407.9	6.00E-112	hypothetical protein FOMMEDRAFT_75761 [Fomitiporia mediterranea MF3/22]	gi|321259414|ref|XM_003194380.1|	71.9	1.00E-09	Cryptococcus gattii WM276 cyclin-dependent protein kinase regulator, partial mRNA	sp|P10815|CG23_SCHPO	241	2.00E-63	G2/mitotic-specific cyclin cdc13 OS=Schizosaccharomyces pombe (strain 972 / ATCC 24843) GN=cdc13 PE=1 SV=1	SPBC582.03	241	5.00E-63	COG5024	Cyclin	K02220	1.00E-101	370	ppl:POSPLDRAFT_42433	G2/mitotic-specific cyclin 1/2	GO:0000079//regulation of cyclin-dependent protein serine/threonine kinase activity;GO:0051301//cell division	GO:0019901//protein kinase binding	GO:0005634//nucleus
CL1.Contig11_All	2361	0	0	0	0	0	0	1	0.0361	5	0.1505	24	0.7105	gi|393221491|gb|EJD06976.1|	407.9	6.00E-112	hypothetical protein FOMMEDRAFT_75761 [Fomitiporia mediterranea MF3/22]	gi|321259414|ref|XM_003194380.1|	71.9	1.00E-09	Cryptococcus gattii WM276 cyclin-dependent protein kinase regulator, partial mRNA	sp|P10815|CG23_SCHPO	241	2.00E-63	G2/mitotic-specific cyclin cdc13 OS=Schizosaccharomyces pombe (strain 972 / ATCC 24843) GN=cdc13 PE=1 SV=1	SPBC582.03	241	5.00E-63	COG5024	Cyclin	K02220	1.00E-101	370	ppl:POSPLDRAFT_42433	G2/mitotic-specific cyclin 1/2	GO:0000079//regulation of cyclin-dependent protein serine/threonine kinase activity;GO:0051301//cell division	GO:0019901//protein kinase binding	GO:0005634//nucleus
CL1.Contig12_All	2196	0	0	0	0	0	0	1	0.0388	5	0.1618	24	0.7639	gi|403417613|emb|CCM04313.1|	486.9	9.00E-136	predicted protein [Fibroporia radiculosa]	gi|321259414|ref|XM_003194380.1|	71.9	1.00E-09	Cryptococcus gattii WM276 cyclin-dependent protein kinase regulator, partial mRNA	sp|P10815|CG23_SCHPO	247	3.00E-65	G2/mitotic-specific cyclin cdc13 OS=Schizosaccharomyces pombe (strain 972 / ATCC 24843) GN=cdc13 PE=1 SV=1	SPBC582.03	247	7.00E-65	COG5024	Cyclin	K02220	1.00E-101	370	ppl:POSPLDRAFT_42433	G2/mitotic-specific cyclin 1/2	GO:0051726//regulation of cell cycle	-	-
CL1.Contig13_All	2396	0	0	0	0	0	0	1	0.0356	5	0.1483	24	0.7001	gi|403417613|emb|CCM04313.1|	474.6	5.00E-132	predicted protein [Fibroporia radiculosa]	gi|321259414|ref|XM_003194380.1|	71.9	1.00E-09	Cryptococcus gattii WM276 cyclin-dependent protein kinase regulator, partial mRNA	sp|P10815|CG23_SCHPO	247	3.00E-65	G2/mitotic-specific cyclin cdc13 OS=Schizosaccharomyces pombe (strain 972 / ATCC 24843) GN=cdc13 PE=1 SV=1	SPBC582.03	247	8.00E-65	COG5024	Cyclin	K02220	1.00E-101	370	ppl:POSPLDRAFT_42433	G2/mitotic-specific cyclin 1/2	GO:0000079//regulation of cyclin-dependent protein serine/threonine kinase activity;GO:0051301//cell division	GO:0019901//protein kinase binding	GO:0005634//nucleus
CL1.Contig14_All	2161	0	0	0	0	0	0	1	0.0395	5	0.1644	24	0.7762	gi|393221491|gb|EJD06976.1|	407.9	5.00E-112	hypothetical protein FOMMEDRAFT_75761 [Fomitiporia mediterranea MF3/22]	gi|321259414|ref|XM_003194380.1|	71.9	1.00E-09	Cryptococcus gattii WM276 cyclin-dependent protein kinase regulator, partial mRNA	sp|P10815|CG23_SCHPO	241	2.00E-63	G2/mitotic-specific cyclin cdc13 OS=Schizosaccharomyces pombe (strain 972 / ATCC 24843) GN=cdc13 PE=1 SV=1	SPBC582.03	241	5.00E-63	COG5024	Cyclin	K02220	1.00E-101	370	ppl:POSPLDRAFT_42433	G2/mitotic-specific cyclin 1/2	GO:0000079//regulation of cyclin-dependent protein serine/threonine kinase activity;GO:0051301//cell division	GO:0019901//protein kinase binding	GO:0005634//nucleus
CL1.Contig15_All	2134	0	0	2	0.0798	1	0.0303	1	0.04	6	0.1998	24	0.7861	gi|393221491|gb|EJD06976.1|	407.9	5.00E-112	hypothetical protein FOMMEDRAFT_75761 [Fomitiporia mediterranea MF3/22]	gi|321259414|ref|XM_003194380.1|	71.9	1.00E-09	Cryptococcus gattii WM276 cyclin-dependent protein kinase regulator, partial mRNA	sp|P10815|CG23_SCHPO	241	2.00E-63	G2/mitotic-specific cyclin cdc13 OS=Schizosaccharomyces pombe (strain 972 / ATCC 24843) GN=cdc13 PE=1 SV=1	SPBC582.03	241	5.00E-63	COG5024	Cyclin	K02220	1.00E-101	370	ppl:POSPLDRAFT_42433	G2/mitotic-specific cyclin 1/2	GO:0000079//regulation of cyclin-dependent protein serine/threonine kinase activity;GO:0051301//cell division	GO:0019901//protein kinase binding	GO:0005634//nucleus
CL1.Contig16_All	2338	0	0	0	0	0	0	1	0.0365	5	0.152	23	0.6876	gi|403417613|emb|CCM04313.1|	58.2	6.00E-129	predicted protein [Fibroporia radiculosa]	gi|321259414|ref|XM_003194380.1|	71.9	1.00E-09	Cryptococcus gattii WM276 cyclin-dependent protein kinase regulator, partial mRNA	sp|P10815|CG23_SCHPO	247	3.00E-65	G2/mitotic-specific cyclin cdc13 OS=Schizosaccharomyces pombe (strain 972 / ATCC 24843) GN=cdc13 PE=1 SV=1	SPBC582.03	247	7.00E-65	COG5024	Cyclin	K02220	1.00E-101	370	ppl:POSPLDRAFT_42433	G2/mitotic-specific cyclin 1/2	GO:0000079//regulation of cyclin-dependent protein serine/threonine kinase activity;GO:0051301//cell division	GO:0019901//protein kinase binding	GO:0005634//nucleus
CL1.Contig17_All	2405	0	0	0	0	0	0	1	0.0355	5	0.1477	25	0.7266	gi|403417613|emb|CCM04313.1|	528.1	4.00E-148	predicted protein [Fibroporia radiculosa]	gi|321259414|ref|XM_003194380.1|	71.9	1.00E-09	Cryptococcus gattii WM276 cyclin-dependent protein kinase regulator, partial mRNA	sp|P10815|CG23_SCHPO	254	2.00E-67	G2/mitotic-specific cyclin cdc13 OS=Schizosaccharomyces pombe (strain 972 / ATCC 24843) GN=cdc13 PE=1 SV=1	SPBC582.03	254	4.00E-67	COG5024	Cyclin	K02220	1.00E-101	370	ppl:POSPLDRAFT_42433	G2/mitotic-specific cyclin 1/2	GO:0051726//regulation of cell cycle	-	-
CL1.Contig18_All	2348	2	0.0725	0	0	1	0.0275	1	0.0363	5	0.1513	26	0.774	gi|403417613|emb|CCM04313.1|	539.6	1.00E-151	predicted protein [Fibroporia radiculosa]	gi|321259414|ref|XM_003194380.1|	71.9	1.00E-09	Cryptococcus gattii WM276 cyclin-dependent protein kinase regulator, partial mRNA	sp|P10815|CG23_SCHPO	266	5.00E-71	G2/mitotic-specific cyclin cdc13 OS=Schizosaccharomyces pombe (strain 972 / ATCC 24843) GN=cdc13 PE=1 SV=1	SPBC582.03	266	1.00E-70	COG5024	Cyclin	K02220	1.00E-101	370	ppl:POSPLDRAFT_42433	G2/mitotic-specific cyclin 1/2	GO:0000079//regulation of cyclin-dependent protein serine/threonine kinase activity;GO:0051301//cell division	GO:0019901//protein kinase binding	GO:0005634//nucleus
CL1.Contig1_All	2345	2	0.0726	10	0.3629	0	0	2	0.0728	5	0.1515	25	0.7451	gi|393221491|gb|EJD06976.1|	407.9	6.00E-112	hypothetical protein FOMMEDRAFT_75761 [Fomitiporia mediterranea MF3/22]	gi|321259414|ref|XM_003194380.1|	71.9	1.00E-09	Cryptococcus gattii WM276 cyclin-dependent protein kinase regulator, partial mRNA	sp|P10815|CG23_SCHPO	241	2.00E-63	G2/mitotic-specific cyclin cdc13 OS=Schizosaccharomyces pombe (strain 972 / ATCC 24843) GN=cdc13 PE=1 SV=1	SPBC582.03	241	5.00E-63	COG5024	Cyclin	K02220	1.00E-101	370	ppl:POSPLDRAFT_42433	G2/mitotic-specific cyclin 1/2	GO:0000079//regulation of cyclin-dependent protein serine/threonine kinase activity;GO:0051301//cell division	GO:0019901//protein kinase binding	GO:0005634//nucleus
CL1.Contig2_All	2563	6	0.1991	16	0.5313	4	0.1008	53	7639-01-01	63	7468-01-01	119	2452-03-01	gi|403417613|emb|CCM04313.1|	60.1	8.00E-142	predicted protein [Fibroporia radiculosa]	gi|299749761|ref|XM_001836260.2|	73.8	4.00E-10	Coprinopsis cinerea okayama7#130 ### cyclin, mRNA	sp|P10815|CG23_SCHPO	254	2.00E-67	G2/mitotic-specific cyclin cdc13 OS=Schizosaccharomyces pombe (strain 972 / ATCC 24843) GN=cdc13 PE=1 SV=1	SPBC582.03	254	5.00E-67	COG5024	Cyclin	K02220	1.00E-101	370	ppl:POSPLDRAFT_42433	G2/mitotic-specific cyclin 1/2	GO:0051726//regulation of cell cycle	-	-
CL1.Contig3_All	3945	77	6604-01-01	75	6181-01-01	67	1.097	206	4542-04-01	215	3.873	383	7857-06-01	gi|395332145|gb|EJF64524.1|	584.7	6.00E-165	armadillo/beta-catenin/plakoglobin [Dichomitus squalens LYAD-421 SS1]	gi|321259414|ref|XM_003194380.1|	71.9	2.00E-09	Cryptococcus gattii WM276 cyclin-dependent protein kinase regulator, partial mRNA	sp|P10815|CG23_SCHPO	266	9.00E-71	G2/mitotic-specific cyclin cdc13 OS=Schizosaccharomyces pombe (strain 972 / ATCC 24843) GN=cdc13 PE=1 SV=1	SPBC582.03	266	2.00E-70	COG5024	Cyclin	K00876	8.00E-156	551	lbc:LACBIDRAFT_297362	uridine kinase [EC:2.7.1.48]	GO:0010138;GO:0006222//UMP biosynthetic process	GO:0000166//nucleotide binding;GO:0016301//kinase activity	-
CL1.Contig4_All	2438	9	0.314	7	0.2444	10	0.2649	40	3995-01-01	56	6323-01-01	89	5515-02-01	gi|403417613|emb|CCM04313.1|	58.2	1.00E-144	predicted protein [Fibroporia radiculosa]	gi|299749761|ref|XM_001836260.2|	73.8	3.00E-10	Coprinopsis cinerea okayama7#130 ### cyclin, mRNA	sp|P10815|CG23_SCHPO	266	7.00E-71	G2/mitotic-specific cyclin cdc13 OS=Schizosaccharomyces pombe (strain 972 / ATCC 24843) GN=cdc13 PE=1 SV=1	SPBC582.03	266	2.00E-70	COG5024	Cyclin	K02220	1.00E-101	370	ppl:POSPLDRAFT_42433	G2/mitotic-specific cyclin 1/2	GO:0000079//regulation of cyclin-dependent protein serine/threonine kinase activity;GO:0051301//cell division	GO:0019901//protein kinase binding	GO:0005634//nucleus
CL1.Contig5_All	2553	0	0	0	0	0	0	2	0.0668	5	0.1392	24	0.6571	gi|403417613|emb|CCM04313.1|	515.8	2.00E-144	predicted protein [Fibroporia radiculosa]	gi|299749761|ref|XM_001836260.2|	73.8	4.00E-10	Coprinopsis cinerea okayama7#130 ### cyclin, mRNA	sp|P10815|CG23_SCHPO	254	2.00E-67	G2/mitotic-specific cyclin cdc13 OS=Schizosaccharomyces pombe (strain 972 / ATCC 24843) GN=cdc13 PE=1 SV=1	SPBC582.03	254	5.00E-67	COG5024	Cyclin	K02220	1.00E-101	370	ppl:POSPLDRAFT_42433	G2/mitotic-specific cyclin 1/2	GO:0051726//regulation of cell cycle	-	-
CL1.Contig6_All	2496	0	0	0	0	0	0	1	0.0342	5	0.1424	26	0.7281	gi|403417613|emb|CCM04313.1|	527.3	7.00E-148	predicted protein [Fibroporia radiculosa]	gi|299749761|ref|XM_001836260.2|	73.8	4.00E-10	Coprinopsis cinerea okayama7#130 ### cyclin, mRNA	sp|P10815|CG23_SCHPO	266	7.00E-71	G2/mitotic-specific cyclin cdc13 OS=Schizosaccharomyces pombe (strain 972 / ATCC 24843) GN=cdc13 PE=1 SV=1	SPBC582.03	266	2.00E-70	COG5024	Cyclin	K02220	1.00E-101	370	ppl:POSPLDRAFT_42433	G2/mitotic-specific cyclin 1/2	GO:0000079//regulation of cyclin-dependent protein serine/threonine kinase activity;GO:0051301//cell division	GO:0019901//protein kinase binding	GO:0005634//nucleus
CL1.Contig7_All	2495	0	0	0	0	0	0	1	0.0342	5	0.1424	23	0.6443	gi|403417613|emb|CCM04313.1|	58.2	3.00E-141	predicted protein [Fibroporia radiculosa]	gi|299749761|ref|XM_001836260.2|	73.8	4.00E-10	Coprinopsis cinerea okayama7#130 ### cyclin, mRNA	sp|P10815|CG23_SCHPO	254	2.00E-67	G2/mitotic-specific cyclin cdc13 OS=Schizosaccharomyces pombe (strain 972 / ATCC 24843) GN=cdc13 PE=1 SV=1	SPBC582.03	254	5.00E-67	COG5024	Cyclin	K02220	1.00E-101	370	ppl:POSPLDRAFT_42433	G2/mitotic-specific cyclin 1/2	GO:0051726//regulation of cell cycle	-	-
CL1.Contig8_All	2303	0	0	0	0	0	0	1	0.037	5	0.1543	23	0.698	gi|393221491|gb|EJD06976.1|	407.9	6.00E-112	hypothetical protein FOMMEDRAFT_75761 [Fomitiporia mediterranea MF3/22]	gi|321259414|ref|XM_003194380.1|	71.9	1.00E-09	Cryptococcus gattii WM276 cyclin-dependent protein kinase regulator, partial mRNA	sp|P10815|CG23_SCHPO	241	2.00E-63	G2/mitotic-specific cyclin cdc13 OS=Schizosaccharomyces pombe (strain 972 / ATCC 24843) GN=cdc13 PE=1 SV=1	SPBC582.03	241	5.00E-63	COG5024	Cyclin	K02220	1.00E-101	370	ppl:POSPLDRAFT_42433	G2/mitotic-specific cyclin 1/2	GO:0000079//regulation of cyclin-dependent protein serine/threonine kinase activity;GO:0051301//cell division	GO:0019901//protein kinase binding	GO:0005634//nucleus
CL1.Contig9_All	2276	0	0	0	0	0	0	1	0.0375	5	0.1561	23	0.7063	gi|393221491|gb|EJD06976.1|	407.9	6.00E-112	hypothetical protein FOMMEDRAFT_75761 [Fomitiporia mediterranea MF3/22]	gi|321259414|ref|XM_003194380.1|	71.9	1.00E-09	Cryptococcus gattii WM276 cyclin-dependent protein kinase regulator, partial mRNA	sp|P10815|CG23_SCHPO	241	2.00E-63	G2/mitotic-specific cyclin cdc13 OS=Schizosaccharomyces pombe (strain 972 / ATCC 24843) GN=cdc13 PE=1 SV=1	SPBC582.03	241	5.00E-63	COG5024	Cyclin	K02220	1.00E-101	370	ppl:POSPLDRAFT_42433	G2/mitotic-specific cyclin 1/2	GO:0000079//regulation of cyclin-dependent protein serine/threonine kinase activity;GO:0051301//cell division	GO:0019901//protein kinase binding	GO:0005634//nucleus
CL10.Contig1_All	2391	4	0.1423	15	0.5339	8	0.2161	14	0.4995	17	0.5053	39	1.1401	gi|409081809|gb|EKM82168.1|	208.4	7.00E-52	hypothetical protein AGABI1DRAFT_126508 [Agaricus bisporus var. burnettii JB137-S8]	--	--	--	--	--	--	--	--	--	--	--	--	--	--	--	--	--	--	-	-	-
CL10.Contig2_All	2480	3	0.1029	6	0.2059	3	0.0781	3	0.1032	6	0.1719	21	0.5918	gi|395324301|gb|EJF56744.1|	81.6	2.00E-45	hypothetical protein DICSQDRAFT_157748 [Dichomitus squalens LYAD-421 SS1]	--	--	--	--	--	--	--	--	--	--	--	--	--	--	--	--	--	--	-	-	-
CL10.Contig3_All	2492	6	0.2048	7	0.2391	5	0.1296	6	0.2054	7	0.1996	21	0.589	gi|395324301|gb|EJF56744.1|	81.6	2.00E-45	hypothetical protein DICSQDRAFT_157748 [Dichomitus squalens LYAD-421 SS1]	--	--	--	--	--	--	--	--	--	--	--	--	--	--	--	--	--	--	-	-	-
CL10.Contig4_All	2402	99	5062-03-01	96	4016-03-01	68	8286-01-01	288	2276-10-01	347	2663-10-01	378	9992-10-01	gi|409081809|gb|EKM82168.1|	209.1	4.00E-52	hypothetical protein AGABI1DRAFT_126508 [Agaricus bisporus var. burnettii JB137-S8]	--	--	--	--	--	--	--	--	--	--	--	--	--	--	--	--	--	--	-	-	-
CL10.Contig5_All	2338	0	0	2	0.0728	1	0.0276	4	0.1459	8	0.2432	22	0.6577	gi|409081809|gb|EKM82168.1|	217.2	1.00E-54	hypothetical protein AGABI1DRAFT_126508 [Agaricus bisporus var. burnettii JB137-S8]	--	--	--	--	--	--	--	--	--	--	--	--	--	--	--	--	--	--	-	-	-
CL10.Contig6_All	2427	3	0.1052	4	0.1403	3	0.0798	5	0.1757	11	0.3221	26	0.7488	gi|395324301|gb|EJF56744.1|	92.4	1.00E-48	hypothetical protein DICSQDRAFT_157748 [Dichomitus squalens LYAD-421 SS1]	--	--	--	--	--	--	--	--	--	--	--	--	--	--	--	--	--	--	-	-	-
CL10.Contig7_All	2460	7	0.2421	11	0.3806	4	0.105	27	0.9362	32	0.9244	49	3922-01-01	gi|409081809|gb|EKM82168.1|	217.2	1.00E-54	hypothetical protein AGABI1DRAFT_126508 [Agaricus bisporus var. burnettii JB137-S8]	gi|223642294|emb|FM992690.1|	60	5.00E-06	Candida dubliniensis CD36 chromosome 3, complete sequence	--	--	--	--	--	--	--	--	--	--	--	--	--	--	-	-	-
CL10.Contig8_All	2726	6	0.1872	8	0.2498	21	0.4976	8	0.2503	13	0.3389	30	0.7692	gi|395324301|gb|EJF56744.1|	92.4	1.00E-48	hypothetical protein DICSQDRAFT_157748 [Dichomitus squalens LYAD-421 SS1]	gi|223642294|emb|FM992690.1|	60	6.00E-06	Candida dubliniensis CD36 chromosome 3, complete sequence	--	--	--	--	--	--	--	--	--	--	--	--	--	--	-	-	-
CL100.Contig1_All	6704	2292	29.084	2514	31.9161	1795	17.2948	3748	47.6891	4447	47.1399	4512	47.0412	gi|393216661|gb|EJD02151.1|	845.5	0	hypothetical protein FOMMEDRAFT_87894 [Fomitiporia mediterranea MF3/22]	gi|169852445|ref|XM_001832855.1|	85.7	3.00E-13	Coprinopsis cinerea okayama7#130 KQ# hypothetical protein, mRNA	sp|P47179|DAN4_YEAST	96.3	3.00E-19	Cell wall protein DAN4 OS=Saccharomyces cerevisiae (strain ATCC 204508 / S288c) GN=DAN4 PE=2 SV=1	CAC3441	84.7	2.00E-15	COG0553	Superfamily II DNA/RNA helicases, SNF2 family	K10524	1.00E-79	298	ani:AN1961.2	nicotinamide riboside kinase [EC:2.7.1.22]	-	-	-
CL100.Contig2_All	1029	9	0.744	12	0.9925	18	1.1299	22	8237-01-01	27	8647-01-01	27	1.834	gi|393216661|gb|EJD02151.1|	196.4	9.00E-49	hypothetical protein FOMMEDRAFT_87894 [Fomitiporia mediterranea MF3/22]	--	--	--	--	--	--	--	--	--	--	--	--	--	K10524	1.00E-09	63.5	ani:AN1961.2	nicotinamide riboside kinase [EC:2.7.1.22]	-	-	-
CL1000.Contig1_All	2827	258	7637-07-01	188	6599-05-01	142	2445-03-01	2753	83.0681	3330	83.7093	5198	128.5151	gi|393220799|gb|EJD06285.1|	224.6	1.00E-56	lactamase [Fomitiporia mediterranea MF3/22]	--	--	--	--	sp|O94628|YGE9_SCHPO	103	7.00E-22	Uncharacterized methyltransferase C1347.09 OS=Schizosaccharomyces pombe (strain 972 / ATCC 24843) GN=SPBC1347.09 PE=3 SV=1	CC0923	70.1	2.00E-11	COG0491	Zn-dependent hydrolases, including glyoxylases	K15318	3.00E-16	87	nfi:NFIA_112270	hydrolase	-	-	-
CL1000.Contig2_All	2730	48	4957-01-01	50	5588-01-01	25	0.5915	78	4372-02-01	115	9936-02-01	291	4503-07-01	gi|393220799|gb|EJD06285.1|	64.3	7.00E-52	lactamase [Fomitiporia mediterranea MF3/22]	--	--	--	--	sp|O94628|YGE9_SCHPO	103	7.00E-22	Uncharacterized methyltransferase C1347.09 OS=Schizosaccharomyces pombe (strain 972 / ATCC 24843) GN=SPBC1347.09 PE=3 SV=1	ML2303	46.6	2.00E-07	COG0491	Zn-dependent hydrolases, including glyoxylases	K15318	5.00E-11	69.7	ang:ANI_1_2244094	hydrolase	-	-	-
CL1000.Contig3_All	2593	55	8044-01-01	71	3304-02-01	29	0.7224	196	4477-06-01	213	8376-05-01	512	13.801	gi|393213407|gb|EJC98903.1|	201.4	1.00E-49	S-adenosyl-L-methionine-dependent methyltransferase [Fomitiporia mediterranea MF3/22]	--	--	--	--	sp|O94628|YGE9_SCHPO	101	2.00E-21	Uncharacterized methyltransferase C1347.09 OS=Schizosaccharomyces pombe (strain 972 / ATCC 24843) GN=SPBC1347.09 PE=3 SV=1	ML2303	60.1	2.00E-08	COG0491	Zn-dependent hydrolases, including glyoxylases	K15318	2.00E-11	65.5	nfi:NFIA_112270	hydrolase	-	-	-
CL1000.Contig4_All	2525	5	0.1685	15	0.5056	5	0.1279	173	8444-05-01	165	6438-04-01	502	13.8959	gi|393213407|gb|EJC98903.1|	201.4	9.00E-50	S-adenosyl-L-methionine-dependent methyltransferase [Fomitiporia mediterranea MF3/22]	--	--	--	--	sp|O94628|YGE9_SCHPO	101	2.00E-21	Uncharacterized methyltransferase C1347.09 OS=Schizosaccharomyces pombe (strain 972 / ATCC 24843) GN=SPBC1347.09 PE=3 SV=1	ML2303	46.6	2.00E-07	COG0491	Zn-dependent hydrolases, including glyoxylases	K15318	3.00E-06	47.8	nfi:NFIA_112270	hydrolase	-	-	-
CL1000.Contig5_All	2823	11	0.3315	14	0.4221	9	0.2059	48	4504-01-01	72	8125-01-01	232	7441-05-01	gi|393220799|gb|EJD06285.1|	224.2	1.00E-56	lactamase [Fomitiporia mediterranea MF3/22]	--	--	--	--	sp|O94628|YGE9_SCHPO	103	7.00E-22	Uncharacterized methyltransferase C1347.09 OS=Schizosaccharomyces pombe (strain 972 / ATCC 24843) GN=SPBC1347.09 PE=3 SV=1	CC0923	69.7	3.00E-11	COG0491	Zn-dependent hydrolases, including glyoxylases	K15318	4.00E-16	86.7	nfi:NFIA_112270	hydrolase	-	-	-
CL1001.Contig1_All	752	16	1981-01-01	22	4899-02-01	17	4602-01-01	19	2.1552	31	9295-02-01	18	1.673	gi|393212642|gb|EJC98142.1|	163.3	5.00E-39	MFS general substrate transporter [Fomitiporia mediterranea MF3/22]	--	--	--	--	--	--	--	--	--	--	--	--	--	--	--	--	--	--	-	-	-
CL1001.Contig2_All	2267	36	3509-01-01	49	8396-01-01	37	1.0542	50	8814-01-01	40	2539-01-01	93	8673-02-01	--	--	--	--	--	--	--	--	--	--	--	--	--	--	--	--	--	--	--	--	--	--	-	-	-
CL1001.Contig3_All	8041	1317	13.9332	1461	15.4639	952	6474-07-01	1523	16.1564	1840	16.2616	2526	21.9567	gi|393212642|gb|EJC98142.1|	297.4	4.00E-78	MFS general substrate transporter [Fomitiporia mediterranea MF3/22]	--	--	--	--	sp|P25351|YCR3_YEAST	104	1.00E-21	Uncharacterized membrane protein YCR023C OS=Saccharomyces cerevisiae (strain ATCC 204508 / S288c) GN=YCR023C PE=1 SV=2	lin0830	75.5	1.00E-12	COG0477	Permeases of the major facilitator superfamily	--	--	--	--	--	-	-	-
CL1002.Contig1_All	5559	192	9382-02-01	255	9041-03-01	173	2.0102	213	2684-03-01	257	2854-03-01	239	3.005	gi|393216508|gb|EJD01998.1|	188.3	2.00E-45	hypothetical protein FOMMEDRAFT_109078 [Fomitiporia mediterranea MF3/22]	gi|242223032|ref|XM_002477150.1|	103	9.00E-19	Postia placenta Mad-698-R predicted protein, mRNA	--	--	--	--	--	--	--	--	--	--	--	--	--	--	-	-	-
CL1002.Contig2_All	1185	1	0.0718	0	0	5	0.2725	0	0	0	0	4	0.2359	gi|393216508|gb|EJD01998.1|	159.1	2.00E-87	hypothetical protein FOMMEDRAFT_109078 [Fomitiporia mediterranea MF3/22]	--	--	--	--	--	--	--	--	--	--	--	--	--	--	--	--	--	--	-	-	-
CL1002.Contig3_All	1127	9	0.6793	18	3593-01-01	16	0.917	8	0.6055	15	0.9459	34	2.1086	gi|393216508|gb|EJD01998.1|	337	5.00E-91	hypothetical protein FOMMEDRAFT_109078 [Fomitiporia mediterranea MF3/22]	--	--	--	--	--	--	--	--	--	--	--	--	--	--	--	--	--	--	-	-	-
CL1002.Contig4_All	5549	247	7867-03-01	333	5.1075	206	3979-02-01	261	4.0122	307	9317-03-01	327	4.1189	gi|393216508|gb|EJD01998.1|	1944.1	0	hypothetical protein FOMMEDRAFT_109078 [Fomitiporia mediterranea MF3/22]	gi|242223032|ref|XM_002477150.1|	103	9.00E-19	Postia placenta Mad-698-R predicted protein, mRNA	--	--	--	--	--	--	--	--	--	--	--	--	--	--	-	-	-
CL1003.Contig1_All	624	22	9992-02-01	21	8643-02-01	9	0.9316	0	0	1	0.1139	0	0	--	--	--	--	--	--	--	--	--	--	--	--	--	--	--	--	--	--	--	--	--	--	-	-	-
CL1003.Contig2_All	644	4	0.5284	2	0.2643	4	0.4012	0	0	1	0.1103	0	0	--	--	--	--	--	--	--	--	--	--	--	--	--	--	--	--	--	--	--	--	--	--	-	-	-
CL1003.Contig3_All	754	4	0.4513	1	0.1129	4	0.3427	0	0	1	0.0943	1	0.0927	--	--	--	--	--	--	--	--	--	--	--	--	--	--	--	--	--	--	--	--	--	--	-	-	-
CL1003.Contig4_All	696	3	0.3667	1	0.1223	2	0.1856	0	0	0	0	0	0	--	--	--	--	--	--	--	--	--	--	--	--	--	--	--	--	--	--	--	--	--	--	-	-	-
CL1003.Contig5_All	702	4	0.4847	1	0.1212	1	0.092	0	0	0	0	0	0	--	--	--	--	--	--	--	--	--	--	--	--	--	--	--	--	--	--	--	--	--	--	-	-	-
CL1004.Contig1_All	2353	11	0.3977	14	0.5064	9	0.2471	3	0.1088	8	0.2416	10	0.297	gi|390602543|gb|EIN11936.1|	609.4	1.00E-172	hypothetical protein PUNSTDRAFT_99280 [Punctularia strigosozonata HHB-11173 SS5]	--	--	--	--	--	--	--	--	CC0658	214	5.00E-55	COG1574	Predicted metal-dependent hydrolase with the TIM-barrel fold	K07047	8.00E-158	556	cci:CC1G_07384		-	GO:0016810//hydrolase activity, acting on carbon-nitrogen (but not peptide) bonds	-
CL1004.Contig2_All	2272	62	3214-02-01	80	9968-02-01	47	3362-01-01	25	0.9386	31	0.9696	50	5382-01-01	gi|390602543|gb|EIN11936.1|	609.4	1.00E-172	hypothetical protein PUNSTDRAFT_99280 [Punctularia strigosozonata HHB-11173 SS5]	--	--	--	--	--	--	--	--	CC0658	214	5.00E-55	COG1574	Predicted metal-dependent hydrolase with the TIM-barrel fold	K07047	8.00E-158	556	cci:CC1G_07384		-	GO:0016810//hydrolase activity, acting on carbon-nitrogen (but not peptide) bonds	-
CL1004.Contig3_All	1621	0	0	2	0.105	1	0.0398	0	0	2	0.0877	11	0.4743	gi|390602543|gb|EIN11936.1|	81.3	2.00E-167	hypothetical protein PUNSTDRAFT_99280 [Punctularia strigosozonata HHB-11173 SS5]	--	--	--	--	--	--	--	--	CC0658	169	2.00E-49	COG1574	Predicted metal-dependent hydrolase with the TIM-barrel fold	K07047	1.00E-153	484	cci:CC1G_07384		-	GO:0016810//hydrolase activity, acting on carbon-nitrogen (but not peptide) bonds	-
CL1004.Contig4_All	1540	9	0.4972	10	0.5527	3	0.1258	5	0.277	9	0.4153	17	0.7716	gi|390602543|gb|EIN11936.1|	81.3	2.00E-167	hypothetical protein PUNSTDRAFT_99280 [Punctularia strigosozonata HHB-11173 SS5]	--	--	--	--	--	--	--	--	CC0658	169	2.00E-49	COG1574	Predicted metal-dependent hydrolase with the TIM-barrel fold	K07047	1.00E-153	484	cci:CC1G_07384		-	GO:0016810//hydrolase activity, acting on carbon-nitrogen (but not peptide) bonds	-
CL1005.Contig1_All	1038	43	5241-03-01	47	8537-03-01	50	3.1114	25	2.0545	15	1.0269	30	2.0201	gi|393220001|gb|EJD05487.1|	41.2	5.00E-85	DUF155-domain-containing protein [Fomitiporia mediterranea MF3/22]	--	--	--	--	sp|Q03441|RMD1_YEAST	119	3.00E-27	Sporulation protein RMD1 OS=Saccharomyces cerevisiae (strain ATCC 204508 / S288c) GN=RMD1 PE=1 SV=1	YDL001w	119	7.00E-27	COG1723	Uncharacterized conserved protein	--	--	--	--	--	-	-	-
CL1005.Contig2_All	2576	982	32.4294	994	32.8413	613	15.3709	760	25.1664	900	24.8286	1054	28.5982	gi|393220001|gb|EJD05487.1|	613.6	8.00E-174	DUF155-domain-containing protein [Fomitiporia mediterranea MF3/22]	gi|299739966|ref|XM_001840329.2|	60	5.00E-06	Coprinopsis cinerea okayama7#130 cytoplasmic protein, mRNA	sp|Q03441|RMD1_YEAST	332	1.00E-90	Sporulation protein RMD1 OS=Saccharomyces cerevisiae (strain ATCC 204508 / S288c) GN=RMD1 PE=1 SV=1	YDL001w	332	3.00E-90	COG1723	Uncharacterized conserved protein	--	--	--	--	--	-	-	-
CL1006.Contig1_All	1241	1	0.0685	1	0.0686	1	0.052	1	0.0687	3	0.1718	7	0.3942	--	--	--	--	--	--	--	--	--	--	--	--	--	--	--	--	--	--	--	--	--	--	-	-	-
CL1006.Contig2_All	1185	0	0	0	0	1	0.0545	0	0	3	0.1799	7	0.4129	--	--	--	--	--	--	--	--	--	--	--	--	--	--	--	--	--	--	--	--	--	--	-	-	-
CL1006.Contig3_All	1187	8	0.5733	7	0.5019	3	0.1633	8	0.5749	8	0.479	27	5899-01-01	--	--	--	--	--	--	--	--	--	--	--	--	--	--	--	--	--	--	--	--	--	--	-	-	-
CL1006.Contig4_All	1174	8	0.5797	10	0.725	5	0.2751	9	0.6539	10	0.6053	20	1907-01-01	--	--	--	--	--	--	--	--	--	--	--	--	--	--	--	--	--	--	--	--	--	--	-	-	-
CL1007.Contig1_All	354	77	18.5038	99	23.8019	71	9551-12-01	92	22.1686	90	18.0674	108	21.3238	gi|393214229|gb|EJC99722.1|	109.8	2.00E-23	DAO-domain-containing protein [Fomitiporia mediterranea MF3/22]	--	--	--	--	--	--	--	--	--	--	--	--	--	--	--	--	--	--	-	-	-
CL1007.Contig2_All	266	3	0.9594	2	0.6399	4	0.9713	7	2448-02-01	3	0.8015	10	6276-02-01	--	--	--	--	--	--	--	--	--	--	--	--	--	--	--	--	--	--	--	--	--	--	-	-	-
CL1008.Contig1_All	3438	1	0.0247	0	0	1	0.0188	2	0.0496	1	0.0207	12	0.244	gi|390594500|gb|EIN03911.1|	152.1	0	DNA polymerase alpha catalytic subunit [Punctularia strigosozonata HHB-11173 SS5]	gi|31281822|gb|AY117115.1|	109	9.00E-21	Rhizopogon vesiculosus microsatellite locus Rve1.21	sp|P28040|DPOA_SCHPO	665	0	DNA polymerase alpha catalytic subunit OS=Schizosaccharomyces pombe (strain 972 / ATCC 24843) GN=pol1 PE=1 SV=1	SPAC3H5.06c	665	0	COG0417	DNA polymerase elongation subunit (family B)	K02320	0	966	cci:CC1G_05722	DNA polymerase alpha subunit A [EC:2.7.7.7]	GO:0006260//DNA replication	GO:0003887//DNA-directed DNA polymerase activity;GO:0003677//DNA binding;GO:0001882//nucleoside binding;GO:0000166//nucleotide binding	-
CL1008.Contig2_All	3462	0	0	0	0	0	0	1	0.0246	1	0.0205	10	0.2019	gi|390594500|gb|EIN03911.1|	155.6	0	DNA polymerase alpha catalytic subunit [Punctularia strigosozonata HHB-11173 SS5]	gi|31281822|gb|AY117115.1|	109	9.00E-21	Rhizopogon vesiculosus microsatellite locus Rve1.21	sp|P28040|DPOA_SCHPO	665	0	DNA polymerase alpha catalytic subunit OS=Schizosaccharomyces pombe (strain 972 / ATCC 24843) GN=pol1 PE=1 SV=1	SPAC3H5.06c	665	0	COG0417	DNA polymerase elongation subunit (family B)	K02320	0	966	cci:CC1G_05722	DNA polymerase alpha subunit A [EC:2.7.7.7]	GO:0006260//DNA replication	GO:0003887//DNA-directed DNA polymerase activity;GO:0003677//DNA binding;GO:0001882//nucleoside binding;GO:0000166//nucleotide binding	-
CL1008.Contig3_All	3429	6	0.1489	5	0.1241	11	0.2072	3	0.0746	5	0.1036	10	0.2038	gi|390594500|gb|EIN03911.1|	130.2	0	DNA polymerase alpha catalytic subunit [Punctularia strigosozonata HHB-11173 SS5]	gi|31281822|gb|AY117115.1|	109	9.00E-21	Rhizopogon vesiculosus microsatellite locus Rve1.21	sp|P28040|DPOA_SCHPO	665	0	DNA polymerase alpha catalytic subunit OS=Schizosaccharomyces pombe (strain 972 / ATCC 24843) GN=pol1 PE=1 SV=1	SPAC3H5.06c	665	0	COG0417	DNA polymerase elongation subunit (family B)	K02320	0	966	cci:CC1G_05722	DNA polymerase alpha subunit A [EC:2.7.7.7]	GO:0006260//DNA replication	GO:0003887//DNA-directed DNA polymerase activity;GO:0003677//DNA binding;GO:0001882//nucleoside binding;GO:0000166//nucleotide binding	-
CL1008.Contig4_All	3453	5	0.1232	2	0.0493	8	0.1497	11	0.2717	15	0.3087	20	0.4048	gi|390594500|gb|EIN03911.1|	133.7	0	DNA polymerase alpha catalytic subunit [Punctularia strigosozonata HHB-11173 SS5]	gi|31281822|gb|AY117115.1|	109	9.00E-21	Rhizopogon vesiculosus microsatellite locus Rve1.21	sp|P28040|DPOA_SCHPO	665	0	DNA polymerase alpha catalytic subunit OS=Schizosaccharomyces pombe (strain 972 / ATCC 24843) GN=pol1 PE=1 SV=1	SPAC3H5.06c	665	0	COG0417	DNA polymerase elongation subunit (family B)	K02320	0	966	cci:CC1G_05722	DNA polymerase alpha subunit A [EC:2.7.7.7]	GO:0006260//DNA replication	GO:0003887//DNA-directed DNA polymerase activity;GO:0003677//DNA binding;GO:0001882//nucleoside binding;GO:0000166//nucleotide binding	-
CL1008.Contig5_All	5236	166	2.697	220	3.576	175	2.1589	353	7508-05-01	434	8904-05-01	653	7168-08-01	gi|393221988|gb|EJD07472.1|	1854.7	0	hypothetical protein FOMMEDRAFT_137775 [Fomitiporia mediterranea MF3/22]	gi|31281822|gb|AY117115.1|	109	1.00E-20	Rhizopogon vesiculosus microsatellite locus Rve1.21	sp|P28040|DPOA_SCHPO	981	0	DNA polymerase alpha catalytic subunit OS=Schizosaccharomyces pombe (strain 972 / ATCC 24843) GN=pol1 PE=1 SV=1	SPAC3H5.06c	981	0	COG0417	DNA polymerase elongation subunit (family B)	K02320	0	1667	cci:CC1G_05722	DNA polymerase alpha subunit A [EC:2.7.7.7]	GO:0006139//nucleobase-containing compound metabolic process	GO:0003676//nucleic acid binding;GO:0036094//small molecule binding;GO:0016779//nucleotidyltransferase activity	-
CL1009.Contig1_All	1169	29	2.1104	20	4561-01-01	10	0.5525	25	8242-01-01	38	3101-02-01	51	3.0493	gi|393216861|gb|EJD02351.1|	338.6	1.00E-91	methyltransferase domain-containing protein [Fomitiporia mediterranea MF3/22]	--	--	--	--	sp|P38340|NTM1_YEAST	129	3.00E-30	Alpha N-terminal protein methyltransferase 1 OS=Saccharomyces cerevisiae (strain ATCC 204508 / S288c) GN=TAE1 PE=1 SV=1	--	--	--	--	--	--	--	--	--	--	-	-	-
CL1009.Contig2_All	1610	143	5559-07-01	103	4449-05-01	60	4072-02-01	97	5.1393	94	4.1491	88	8203-03-01	gi|393216861|gb|EJD02351.1|	350.5	7.00E-95	methyltransferase domain-containing protein [Fomitiporia mediterranea MF3/22]	--	--	--	--	sp|P38340|NTM1_YEAST	141	1.00E-33	Alpha N-terminal protein methyltransferase 1 OS=Saccharomyces cerevisiae (strain ATCC 204508 / S288c) GN=TAE1 PE=1 SV=1	--	--	--	--	--	--	--	--	--	--	-	GO:0016740//transferase activity	-
CL101.Contig1_All	1231	2	0.1382	4	0.2766	3	0.1574	1	0.0693	2	0.1155	1	0.0568	--	--	--	--	--	--	--	--	--	--	--	--	--	--	--	--	--	--	--	--	--	--	-	-	-
CL101.Contig2_All	1293	4	0.2632	7	0.4608	1	0.05	4	0.2639	2	0.1099	1	0.0541	--	--	--	--	--	--	--	--	--	--	--	--	--	--	--	--	--	--	--	--	--	--	-	-	-
CL101.Contig3_All	1251	10	0.68	25	7008-01-01	6	0.3098	4	0.2727	8	0.4545	6	0.3352	--	--	--	--	--	--	--	--	--	--	--	--	--	--	--	--	--	--	--	--	--	--	-	-	-
CL101.Contig4_All	1146	12	0.8908	19	4111-01-01	19	1.0709	4	0.2977	9	0.5581	8	0.4879	--	--	--	--	--	--	--	--	--	--	--	--	--	--	--	--	--	--	--	--	--	--	-	-	-
CL101.Contig5_All	1150	7	0.5178	11	0.8141	6	0.337	3	0.2225	8	0.4944	9	0.547	--	--	--	--	--	--	--	--	--	--	--	--	--	--	--	--	--	--	--	--	--	--	-	-	-
CL101.Contig6_All	1207	9	0.6343	9	0.6346	6	0.3211	12	0.8481	9	0.5299	17	0.9844	--	--	--	--	--	--	--	--	--	--	--	--	--	--	--	--	--	--	--	--	--	--	-	-	-
CL1010.Contig1_All	528	14	2556-02-01	28	5134-04-01	8	0.9787	4	0.6462	4	0.5384	12	5885-01-01	gi|393218810|gb|EJD04298.1|	157.1	1.00E-37	hypothetical protein FOMMEDRAFT_28031 [Fomitiporia mediterranea MF3/22]	--	--	--	--	sp|Q7S9B7|REXO4_NEUCR	64.7	4.00E-11	RNA exonuclease 4 OS=Neurospora crassa (strain ATCC 24698 / 74-OR23-1A / CBS 708.71 / DSM 1257 / FGSC 987) GN=rex-4 PE=3 SV=1	SPBC1604.09c	55.1	7.00E-08	COG0847	DNA polymerase III, epsilon subunit and related 3'-5' exonucleases	K01175	4.00E-09	60.1	uma:UM01397.1	[EC:3.1.-.-]	-	-	-
CL1010.Contig2_All	1006	44	7207-03-01	26	1997-02-01	30	9262-01-01	18	5263-01-01	19	3422-01-01	37	5707-02-01	gi|393218810|gb|EJD04298.1|	67.4	6.00E-10	hypothetical protein FOMMEDRAFT_28031 [Fomitiporia mediterranea MF3/22]	--	--	--	--	sp|Q6CMT3|REXO4_KLULA	79.7	3.00E-15	RNA exonuclease 4 OS=Kluyveromyces lactis (strain ATCC 8585 / CBS 2359 / DSM 70799 / NBRC 1267 / NRRL Y-1140 / WM37) GN=REX4 PE=3 SV=1	YOL080c	77.4	4.00E-14	COG0847	DNA polymerase III, epsilon subunit and related 3'-5' exonucleases	K01175	1.00E-14	79.7	kla:KLLA0E17865g	[EC:3.1.-.-]	-	-	-
CL1011.Contig1_All	279	10	3.0491	9	7455-02-01	12	7782-02-01	0	0	0	0	2	0.501	--	--	--	--	--	--	--	--	--	--	--	--	--	--	--	--	--	--	--	--	--	--	-	-	-
CL1011.Contig2_All	769	70	7436-07-01	65	1939-07-01	68	7117-05-01	5	0.5546	4	0.3696	13	1.1816	--	--	--	--	--	--	--	--	--	--	--	--	--	--	--	--	--	--	--	--	--	--	-	-	-
CL1012.Contig1_All	783	26	8248-02-01	26	8261-02-01	11	0.9074	42	5755-04-01	45	4.0842	82	3197-07-01	gi|393221930|gb|EJD07414.1|	240.7	2.00E-62	hypothetical protein FOMMEDRAFT_164389 [Fomitiporia mediterranea MF3/22]	--	--	--	--	--	--	--	--	--	--	--	--	--	K14860	1.00E-53	208	cci:CC1G_00942	translation machinery-associated protein 16	-	-	-
CL1012.Contig2_All	1037	48	9376-03-01	56	5961-04-01	56	4881-03-01	56	6064-04-01	98	7159-06-01	158	6493-10-01	gi|393221930|gb|EJD07414.1|	239.2	1.00E-61	hypothetical protein FOMMEDRAFT_164389 [Fomitiporia mediterranea MF3/22]	--	--	--	--	--	--	--	--	--	--	--	--	--	K14860	2.00E-53	209	cci:CC1G_00942	translation machinery-associated protein 16	-	-	-
CL1013.Contig1_All	1263	18	2124-01-01	36	4259-02-01	18	0.9206	75	5.0654	74	4.1637	104	7554-05-01	gi|405779433|gb|AFS18597.1|	183	1.00E-44	Cu/Zn superoxide dismutase [Setosphaeria turcica]	--	--	--	--	sp|Q8J0N3|SODC_PAETN	178	8.00E-45	Superoxide dismutase [Cu-Zn] OS=Paecilomyces tenuipes GN=SOD1 PE=3 SV=3	YJR104c	155	1.00E-37	COG2032	Cu/Zn superoxide dismutase	K04565	2.00E-44	179	pno:SNOG_09681	Cu/Zn superoxide dismutase [EC:1.15.1.1]	-	-	-
CL1013.Contig2_All	878	150	14.5335	151	14.6373	106	7983-07-01	46	4691-04-01	51	4.1279	57	5376-04-01	gi|403413021|emb|CCL99721.1|	168.7	1.00E-40	predicted protein [Fibroporia radiculosa]	--	--	--	--	sp|Q9C0N4|SODC_CRYGA	154	8.00E-38	Superoxide dismutase [Cu-Zn] OS=Cryptococcus gattii GN=SOD1 PE=2 SV=3	YJR104c	145	9.00E-35	COG2032	Cu/Zn superoxide dismutase	K04565	8.00E-37	153	cne:CND01490	Cu/Zn superoxide dismutase [EC:1.15.1.1]	-	-	-
CL1013.Contig3_All	1059	38	3.0525	38	3.054	21	2809-01-01	170	13.6933	225	15.0988	355	23.4302	gi|405779433|gb|AFS18597.1|	184.5	4.00E-45	Cu/Zn superoxide dismutase [Setosphaeria turcica]	--	--	--	--	sp|Q8J0N3|SODC_PAETN	179	4.00E-45	Superoxide dismutase [Cu-Zn] OS=Paecilomyces tenuipes GN=SOD1 PE=3 SV=3	YJR104c	156	7.00E-38	COG2032	Cu/Zn superoxide dismutase	K04565	6.00E-45	180	pno:SNOG_09681	Cu/Zn superoxide dismutase [EC:1.15.1.1]	-	-	-
CL1013.Contig4_All	2197	554	21.4513	557	21.5777	314	2318-09-01	313	12.1526	366	8388-11-01	455	14.4752	gi|405779433|gb|AFS18597.1|	142.1	6.00E-32	Cu/Zn superoxide dismutase [Setosphaeria turcica]	--	--	--	--	sp|Q8J0N3|SODC_PAETN	179	1.00E-44	Superoxide dismutase [Cu-Zn] OS=Paecilomyces tenuipes GN=SOD1 PE=3 SV=3	YJR104c	156	2.00E-37	COG2032	Cu/Zn superoxide dismutase	K04565	2.00E-44	180	pno:SNOG_09681	Cu/Zn superoxide dismutase [EC:1.15.1.1]	-	-	-
CL1013.Contig5_All	449	0	0	2	0.3791	5	0.7193	1	0.19	5	0.7914	5	0.7783	--	--	--	--	--	--	--	--	--	--	--	--	--	--	--	--	--	--	--	--	--	--	-	-	-
CL1014.Contig1_All	2996	62	7604-01-01	72	2.0454	48	1.0349	104	2.961	107	2.538	126	9395-02-01	gi|389751545|gb|EIM92618.1|	174.5	1.00E-41	hypothetical protein STEHIDRAFT_89777 [Stereum hirsutum FP-91666 SS1]	--	--	--	--	sp|P08640|MUC1_YEAST	99.4	1.00E-20	Flocculation protein FLO11 OS=Saccharomyces cerevisiae (strain ATCC 204508 / S288c) GN=MUC1 PE=1 SV=2	YNR067c	58.9	5.00E-08	COG5498	Predicted glycosyl hydrolase	K01178	6.00E-20	99.4	sce:YIR019C	glucoamylase [EC:3.2.1.3]	-	-	-
CL1014.Contig2_All	3261	142	7043-03-01	192	5.0111	99	1.961	180	7084-04-01	203	4239-04-01	250	3584-05-01	gi|389751545|gb|EIM92618.1|	174.5	1.00E-41	hypothetical protein STEHIDRAFT_89777 [Stereum hirsutum FP-91666 SS1]	--	--	--	--	sp|P08640|MUC1_YEAST	99.4	2.00E-20	Flocculation protein FLO11 OS=Saccharomyces cerevisiae (strain ATCC 204508 / S288c) GN=MUC1 PE=1 SV=2	--	--	--	--	--	K01178	7.00E-20	99.4	sce:YIR019C	glucoamylase [EC:3.2.1.3]	-	-	-
CL1014.Contig3_All	3577	49	1.1653	97	2.308	69	1.246	54	2877-01-01	78	5496-01-01	69	3483-01-01	gi|389751545|gb|EIM92618.1|	174.5	1.00E-41	hypothetical protein STEHIDRAFT_89777 [Stereum hirsutum FP-91666 SS1]	--	--	--	--	sp|P08640|MUC1_YEAST	98.2	4.00E-20	Flocculation protein FLO11 OS=Saccharomyces cerevisiae (strain ATCC 204508 / S288c) GN=MUC1 PE=1 SV=2	--	--	--	--	--	K01178	2.00E-19	98.2	sce:YIR019C	glucoamylase [EC:3.2.1.3]	-	-	-
CL1015.Contig1_All	1037	1	0.082	0	0	16	0.9966	4	0.329	3	0.2056	4	0.2696	gi|395328708|gb|EJF61099.1|	72	5.00E-30	cyclin-like protein [Dichomitus squalens LYAD-421 SS1]	--	--	--	--	--	--	--	--	--	--	--	--	--	K15564	2.00E-29	77	scm:SCHCODRAFT_107383	CTD kinase subunit beta	GO:0080090//regulation of primary metabolic process;GO:0031323//regulation of cellular metabolic process;GO:0044260;GO:0060255	-	-
CL1015.Contig2_All	1356	1	0.0627	0	0	5	0.2382	3	0.1887	1	0.0524	3	0.1546	gi|336380966|gb|EGO22118.1|	90.5	1.00E-95	hypothetical protein SERLADRAFT_472473 [Serpula lacrymans var. lacrymans S7.9]	--	--	--	--	sp|O59748|CTK2_SCHPO	114	1.00E-25	CTD kinase subunit beta OS=Schizosaccharomyces pombe (strain 972 / ATCC 24843) GN=lsc1 PE=1 SV=2	SPBC530.13	110	6.00E-24	COG5333	Cdk activating kinase (CAK)/RNA polymerase II transcription initiation/nucleotide excision repair factor TFIIH/TFIIK, cyclin H subunit	K15564	1.00E-85	265	scm:SCHCODRAFT_107383	CTD kinase subunit beta	GO:0006355//regulation of transcription, DNA-dependent;GO:0000079//regulation of cyclin-dependent protein serine/threonine kinase activity	GO:0019901//protein kinase binding	-
CL1015.Contig3_All	1372	11	0.682	4	0.2481	10	0.4708	6	0.373	15	0.7769	20	1.0189	gi|393212936|gb|EJC98434.1|	491.5	2.00E-137	cyclin-like protein [Fomitiporia mediterranea MF3/22]	--	--	--	--	sp|O59748|CTK2_SCHPO	132	8.00E-31	CTD kinase subunit beta OS=Schizosaccharomyces pombe (strain 972 / ATCC 24843) GN=lsc1 PE=1 SV=2	SPBC530.13	127	3.00E-29	COG5333	Cdk activating kinase (CAK)/RNA polymerase II transcription initiation/nucleotide excision repair factor TFIIH/TFIIK, cyclin H subunit	K15564	7.00E-108	390	scm:SCHCODRAFT_107383	CTD kinase subunit beta	-	-	-
CL1015.Contig4_All	1428	7	0.417	2	0.1192	12	0.5428	18	1.0752	16	0.7962	25	2236-01-01	gi|393212936|gb|EJC98434.1|	491.5	2.00E-137	cyclin-like protein [Fomitiporia mediterranea MF3/22]	--	--	--	--	sp|O59748|CTK2_SCHPO	132	8.00E-31	CTD kinase subunit beta OS=Schizosaccharomyces pombe (strain 972 / ATCC 24843) GN=lsc1 PE=1 SV=2	SPBC530.13	127	4.00E-29	COG5333	Cdk activating kinase (CAK)/RNA polymerase II transcription initiation/nucleotide excision repair factor TFIIH/TFIIK, cyclin H subunit	K15564	7.00E-108	390	scm:SCHCODRAFT_107383	CTD kinase subunit beta	-	-	-
CL1016.Contig1_All	1668	82	4.1821	90	5923-04-01	66	5558-02-01	71	6309-03-01	91	3.877	176	7.375	gi|449543116|gb|EMD34093.1|	52	7.00E-17	hypothetical protein CERSUDRAFT_159540 [Ceriporiopsis subvermispora B]	--	--	--	--	--	--	--	--	--	--	--	--	--	--	--	--	--	--	-	-	-
CL1016.Contig2_All	1643	3	0.1553	12	0.6216	8	0.3145	79	4.1015	74	2007-03-01	202	5932-08-01	gi|390594344|gb|EIN03756.1|	66.2	4.00E-29	hypothetical protein PUNSTDRAFT_56015 [Punctularia strigosozonata HHB-11173 SS5]	--	--	--	--	--	--	--	--	--	--	--	--	--	--	--	--	--	--	-	-	-
CL1016.Contig3_All	1454	47	7498-02-01	54	3.1609	28	2439-01-01	39	2.288	49	3949-02-01	56	2.692	gi|336383321|gb|EGO24470.1|	70.9	1.00E-52	hypothetical protein SERLADRAFT_467840 [Serpula lacrymans var. lacrymans S7.9]	--	--	--	--	--	--	--	--	--	--	--	--	--	K13124	1.00E-07	57.4	uma:UM01477.1	mitogen-activated protein kinase organizer 1	GO:0016998//cell wall macromolecule catabolic process	-	-
CL1017.Contig1_All	1218	12	0.8381	9	0.6289	9	0.4773	2	0.1401	0	0	6	0.3443	gi|393216375|gb|EJD01865.1|	133.7	1.00E-29	Isy1-domain-containing protein [Fomitiporia mediterranea MF3/22]	gi|299746474|ref|XM_001837955.2|	81.8	7.00E-13	Coprinopsis cinerea okayama7#130 splicing factor ISY1, mRNA	sp|P0CO36|ISY1_CRYNJ	196	1.00E-76	Pre-mRNA-splicing factor ISY1 OS=Cryptococcus neoformans var. neoformans serotype D (strain JEC21 / ATCC MYA-565) GN=ISY1 PE=3 SV=1	--	--	--	--	--	K12870	2.00E-92	338	ppl:POSPLDRAFT_103757	pre-mRNA-splicing factor ISY1	-	-	-
CL1017.Contig2_All	1270	9	0.6029	11	0.7372	28	4241-01-01	6	0.403	11	0.6155	10	0.5504	gi|393216375|gb|EJD01865.1|	237.7	2.00E-128	Isy1-domain-containing protein [Fomitiporia mediterranea MF3/22]	gi|299746474|ref|XM_001837955.2|	103	2.00E-19	Coprinopsis cinerea okayama7#130 splicing factor ISY1, mRNA	sp|P0CO36|ISY1_CRYNJ	194	8.00E-76	Pre-mRNA-splicing factor ISY1 OS=Cryptococcus neoformans var. neoformans serotype D (strain JEC21 / ATCC MYA-565) GN=ISY1 PE=3 SV=1	--	--	--	--	--	K12870	1.00E-124	244	ppl:POSPLDRAFT_103757	pre-mRNA-splicing factor ISY1	-	-	-
CL1017.Contig3_All	1384	12	0.7376	7	0.4305	15	0.7001	18	1.1094	15	0.7702	55	7776-02-01	gi|393216375|gb|EJD01865.1|	478.8	1.00E-133	Isy1-domain-containing protein [Fomitiporia mediterranea MF3/22]	gi|299746474|ref|XM_001837955.2|	115	6.00E-23	Coprinopsis cinerea okayama7#130 splicing factor ISY1, mRNA	sp|P0CO36|ISY1_CRYNJ	298	8.00E-81	Pre-mRNA-splicing factor ISY1 OS=Cryptococcus neoformans var. neoformans serotype D (strain JEC21 / ATCC MYA-565) GN=ISY1 PE=3 SV=1	--	--	--	--	--	K12870	9.00E-130	462	ppl:POSPLDRAFT_103757	pre-mRNA-splicing factor ISY1	-	-	-
CL1018.Contig1_All	1457	8	0.4671	14	0.8178	26	1.1527	5	0.2927	6	0.2926	6	0.2878	--	--	--	--	--	--	--	--	--	--	--	--	--	--	--	--	--	--	--	--	--	--	-	-	-
CL1018.Contig2_All	1695	13	0.6525	11	0.5523	8	0.3049	7	0.3523	7	0.2935	7	0.2887	--	--	--	--	--	--	--	--	--	--	--	--	--	--	--	--	--	--	--	--	--	--	-	-	-
CL1018.Contig3_All	1205	2	0.1412	1	0.0706	2	0.1072	3	0.2124	5	0.2949	6	0.348	--	--	--	--	--	--	--	--	--	--	--	--	--	--	--	--	--	--	--	--	--	--	-	-	-
CL1018.Contig4_All	1558	15	0.819	13	0.7102	8	0.3317	7	0.3833	5	0.2281	9	0.4038	--	--	--	--	--	--	--	--	--	--	--	--	--	--	--	--	--	--	--	--	--	--	-	-	-
CL1018.Contig5_All	1646	6	0.3101	8	0.4137	7	0.2747	2	0.1036	2	0.0863	3	0.1274	--	--	--	--	--	--	--	--	--	--	--	--	--	--	--	--	--	--	--	--	--	--	-	-	-
CL1019.Contig1_All	862	14	3816-01-01	15	1.481	8	0.5995	11	1.0885	4	0.3298	14	1.1352	gi|393218790|gb|EJD04278.1|	60.5	7.00E-93	AtMMH-1 [Fomitiporia mediterranea MF3/22]	--	--	--	--	--	--	--	--	lin1599	69.3	8.00E-12	COG0266	Formamidopyrimidine-DNA glycosylase	K10563	3.00E-77	287	cci:CC1G_03765	formamidopyrimidine-DNA glycosylase [EC:3.2.2.23 4.2.99.18]	GO:0006281//DNA repair	GO:0003676//nucleic acid binding;GO:0003824//catalytic activity	-
CL1019.Contig2_All	868	2	0.196	7	0.6864	1	0.0744	2	0.1965	3	0.2456	8	0.6442	gi|393218790|gb|EJD04278.1|	60.5	1.00E-84	AtMMH-1 [Fomitiporia mediterranea MF3/22]	--	--	--	--	--	--	--	--	RC1038	50.1	1.00E-09	COG0266	Formamidopyrimidine-DNA glycosylase	K10563	1.00E-67	255	cci:CC1G_03765	formamidopyrimidine-DNA glycosylase [EC:3.2.2.23 4.2.99.18]	-	GO:0005488//binding	-
CL1019.Contig3_All	741	0	0	1	0.1149	0	0	0	0	0	0	0	0	gi|449550458|gb|EMD41422.1|	68.9	6.00E-55	hypothetical protein CERSUDRAFT_89989 [Ceriporiopsis subvermispora B]	--	--	--	--	--	--	--	--	BMEI1946	36.2	1.00E-06	COG0266	Formamidopyrimidine-DNA glycosylase	K10563	3.00E-42	136	cnb:CNBL0530	formamidopyrimidine-DNA glycosylase [EC:3.2.2.23 4.2.99.18]	-	GO:0005488//binding	-
CL1019.Contig4_All	735	0	0	1	0.1158	0	0	0	0	0	0	0	0	gi|449550458|gb|EMD41422.1|	68.9	3.00E-62	hypothetical protein CERSUDRAFT_89989 [Ceriporiopsis subvermispora B]	--	--	--	--	--	--	--	--	BMEI1946	40.8	3.00E-08	COG0266	Formamidopyrimidine-DNA glycosylase	K10563	1.00E-49	161	cnb:CNBL0530	formamidopyrimidine-DNA glycosylase [EC:3.2.2.23 4.2.99.18]	GO:0006281//DNA repair	GO:0003676//nucleic acid binding;GO:0003824//catalytic activity	-
CL102.Contig1_All	960	2	0.1772	2	0.1773	7	0.471	1	0.0889	0	0	1	0.0728	gi|393218811|gb|EJD04299.1|	452.2	9.00E-126	ARM repeat-containing protein [Fomitiporia mediterranea MF3/22]	--	--	--	--	sp|P43583|BLM10_YEAST	56.6	3.00E-08	Proteasome activator BLM10 OS=Saccharomyces cerevisiae (strain ATCC 204508 / S288c) GN=BLM10 PE=1 SV=2	--	--	--	--	--	K06699	4.00E-114	410	lbc:LACBIDRAFT_301740	proteasome activator subunit 4	-	-	-
CL102.Contig2_All	616	0	0	3	0.4145	9	0.9437	1	0.1385	0	0	0	0	gi|393218811|gb|EJD04299.1|	273.5	2.00E-72	ARM repeat-containing protein [Fomitiporia mediterranea MF3/22]	--	--	--	--	--	--	--	--	--	--	--	--	--	K06699	8.00E-68	255	lbc:LACBIDRAFT_301740	proteasome activator subunit 4	-	-	-
CL102.Contig3_All	2037	139	8049-05-01	215	9831-08-01	169	5.359	110	6063-04-01	113	9422-03-01	135	6322-04-01	gi|393218811|gb|EJD04299.1|	958	0	ARM repeat-containing protein [Fomitiporia mediterranea MF3/22]	--	--	--	--	sp|P43583|BLM10_YEAST	57.4	4.00E-08	Proteasome activator BLM10 OS=Saccharomyces cerevisiae (strain ATCC 204508 / S288c) GN=BLM10 PE=1 SV=2	--	--	--	--	--	K06699	0	806	lbc:LACBIDRAFT_301740	proteasome activator subunit 4	-	-	-
CL1020.Contig1_All	392	17	6892-03-01	13	8225-02-01	11	8126-01-01	2	0.4352	2	0.3626	7	2481-01-01	--	--	--	--	--	--	--	--	--	--	--	--	--	--	--	--	--	--	--	--	--	--	-	-	-
CL1020.Contig2_All	1821	2099	98.0565	2076	97.0279	1299	46.0771	3739	175.1457	4574	178.5014	5065	194.4075	gi|449549953|gb|EMD40918.1|	761.1	0	hypothetical protein CERSUDRAFT_111502 [Ceriporiopsis subvermispora B]	gi|299747444|ref|XM_001836988.2|	305	4.00E-80	Coprinopsis cinerea okayama7#130 t## ATP-dependent RNA helicase FAL1, mRNA	sp|P0CQ72|FAL1_CRYNJ	708	0	ATP-dependent RNA helicase FAL1 OS=Cryptococcus neoformans var. neoformans serotype D (strain JEC21 / ATCC MYA-565) GN=FAL1 PE=3 SV=1	SPAC1F5.10	645	0	COG0513	Superfamily II DNA and RNA helicases	K13025	0	756	cci:CC1G_00176	ATP-dependent RNA helicase [EC:3.6.4.13]	GO:0006364//rRNA processing	GO:0003723//RNA binding;GO:0008026//ATP-dependent helicase activity;GO:0005524//ATP binding	GO:0005730//nucleolus
CL1021.Contig1_All	1763	10	0.4825	21	1.0138	22	0.806	18	0.8709	15	0.6046	27	1.0704	gi|390602490|gb|EIN11883.1|	76.6	2.00E-12	hypothetical protein PUNSTDRAFT_119094 [Punctularia strigosozonata HHB-11173 SS5]	--	--	--	--	--	--	--	--	--	--	--	--	--	--	--	--	--	--	-	-	-
CL1021.Contig2_All	1485	4	0.2291	3	0.1719	1	0.0435	2	0.1149	2	0.0957	8	0.3765	gi|390602490|gb|EIN11883.1|	70.5	1.00E-10	hypothetical protein PUNSTDRAFT_119094 [Punctularia strigosozonata HHB-11173 SS5]	--	--	--	--	--	--	--	--	--	--	--	--	--	--	--	--	--	--	-	-	-
CL1021.Contig3_All	1758	3	0.1452	1	0.0484	3	0.1102	16	0.7763	17	0.6872	28	1.1132	gi|390602490|gb|EIN11883.1|	86.7	2.00E-15	hypothetical protein PUNSTDRAFT_119094 [Punctularia strigosozonata HHB-11173 SS5]	--	--	--	--	--	--	--	--	--	--	--	--	--	--	--	--	--	--	-	-	-
CL1021.Contig4_All	1836	2	0.0927	2	0.0927	0	0	3	0.1394	3	0.1161	9	0.3426	gi|390602490|gb|EIN11883.1|	86.7	2.00E-15	hypothetical protein PUNSTDRAFT_119094 [Punctularia strigosozonata HHB-11173 SS5]	--	--	--	--	--	--	--	--	--	--	--	--	--	--	--	--	--	--	-	-	-
CL1022.Contig1_All	720	1	0.1182	3	0.3546	4	0.3589	0	0	1	0.0987	5	0.4854	gi|389741448|gb|EIM82636.1|	170.6	3.00E-41	hypothetical protein STEHIDRAFT_141331 [Stereum hirsutum FP-91666 SS1]	gi|342304203|emb|HE576761.1|	65.9	2.00E-08	Naumovozyma castellii CBS 4309 chromosome 10, complete genome	sp|P0C1D2|MIA40_EMENI	145	4.00E-35	Mitochondrial intermembrane space import and assembly protein 40 OS=Emericella nidulans (strain FGSC A4 / ATCC 38163 / CBS 112.46 / NRRL 194 / M139) GN=mia40 PE=3 SV=1	--	--	--	--	--	K11269	2.00E-34	145	ani:AN6694.2	chromosome transmission fidelity protein 18	-	-	-
CL1022.Contig2_All	1130	235	17.6914	174	13.1054	111	6.345	193	14.5691	214	13.4583	371	22.9477	gi|299751405|ref|XP_001830246.2|	189.1	1.00E-46	intermembrane space import and assembly protein 40 [Coprinopsis cinerea okayama7#130] >gi|298409360|gb|EAU91393.2| intermembrane space import and assembly protein 40 [Coprinopsis cinerea okayama7#130]	gi|342304203|emb|HE576761.1|	65.9	4.00E-08	Naumovozyma castellii CBS 4309 chromosome 10, complete genome	sp|P0C1D2|MIA40_EMENI	155	4.00E-38	Mitochondrial intermembrane space import and assembly protein 40 OS=Emericella nidulans (strain FGSC A4 / ATCC 38163 / CBS 112.46 / NRRL 194 / M139) GN=mia40 PE=3 SV=1	--	--	--	--	--	K11269	2.00E-37	155	ani:AN6694.2	chromosome transmission fidelity protein 18	-	-	-
CL1023.Contig1_All	939	8	0.7248	9	0.8157	12	0.8255	0	0	0	0	2	0.1489	--	--	--	--	--	--	--	--	--	--	--	--	--	--	--	--	--	--	--	--	--	--	-	-	-
CL1023.Contig2_All	994	21	7972-01-01	30	5687-02-01	35	2744-02-01	10	0.8582	5	0.3575	19	1.336	--	--	--	--	--	--	--	--	--	--	--	--	--	--	--	--	--	--	--	--	--	--	-	-	-
CL1023.Contig3_All	1047	74	6.0126	118	5921-09-01	90	5524-05-01	16	3035-01-01	35	3756-02-01	43	8706-02-01	--	--	--	--	--	--	--	--	--	--	--	--	--	--	--	--	--	--	--	--	--	--	-	-	-
CL1024.Contig1_All	3410	182	5404-04-01	198	9419-04-01	120	2731-02-01	601	15.034	800	16.6721	1080	22.1367	gi|393221793|gb|EJD07277.1|	583.2	1.00E-164	hypothetical protein FOMMEDRAFT_100449 [Fomitiporia mediterranea MF3/22]	gi|32399644|emb|AJ507326.1|	91.7	2.00E-15	Pleurotus sajor-caju mRNA for laccase 3 (lac3 gene)	sp|P50325|CDA_AMYRO	145	2.00E-34	Chitin deacetylase OS=Amylomyces rouxii PE=1 SV=1	YLR308w	113	3.00E-24	COG0726	Predicted xylanase/chitin deacetylase	K01452	9.00E-103	374	uma:UM02019.1	chitin deacetylase [EC:3.5.1.41]	-	-	-
CL1024.Contig2_All	1783	20	0.9542	17	0.8115	25	0.9057	34	6266-01-01	53	2.1124	97	8025-03-01	gi|170087880|ref|XP_001875163.1|	418.7	2.00E-115	carbohydrate esterase family 4 protein [Laccaria bicolor S238N-H82] >gi|164650363|gb|EDR14604.1| carbohydrate esterase family 4 protein [Laccaria bicolor S238N-H82]	gi|302686209|ref|XM_003032739.1|	60	4.00E-06	Schizophyllum commune H4-8 carbohydrate esterase family 4 protein, mRNA	sp|P50325|CDA_AMYRO	129	9.00E-30	Chitin deacetylase OS=Amylomyces rouxii PE=1 SV=1	YLR308w	98.6	3.00E-20	COG0726	Predicted xylanase/chitin deacetylase	K01452	5.00E-75	281	uma:UM02019.1	chitin deacetylase [EC:3.5.1.41]	-	-	-
CL1024.Contig3_All	3748	105	3832-02-01	99	2481-02-01	97	6717-01-01	311	7.0781	379	7.1861	514	5853-09-01	gi|393221793|gb|EJD07277.1|	573.9	1.00E-161	hypothetical protein FOMMEDRAFT_100449 [Fomitiporia mediterranea MF3/22]	gi|32399644|emb|AJ507326.1|	91.7	2.00E-15	Pleurotus sajor-caju mRNA for laccase 3 (lac3 gene)	sp|P50325|CDA_AMYRO	145	2.00E-34	Chitin deacetylase OS=Amylomyces rouxii PE=1 SV=1	YLR308w	113	3.00E-24	COG0726	Predicted xylanase/chitin deacetylase	K01452	5.00E-102	372	uma:UM02019.1	chitin deacetylase [EC:3.5.1.41]	-	-	-
CL1024.Contig4_All	2670	45	4338-01-01	49	5619-01-01	46	1.1128	30	0.9584	26	0.692	32	0.8377	gi|170103066|ref|XP_001882748.1|	65.9	6.00E-09	predicted protein [Laccaria bicolor S238N-H82] >gi|164642119|gb|EDR06376.1| predicted protein [Laccaria bicolor S238N-H82]	gi|347005580|gb|CP003002.1|	65.9	9.00E-08	Myceliophthora thermophila ATCC 42464 chromosome 1, complete sequence	sp|P46591|HYR1_CANAX	56.6	9.00E-08	Hyphally-regulated protein OS=Candida albicans GN=HYR1 PE=2 SV=1	CC0303	70.1	2.00E-11	COG1230	Co/Zn/Cd efflux system component	K15376	2.00E-09	64.3	pan:PODANSg7356	gephyrin [EC:2.10.1.1 2.7.7.75]	-	-	-
CL1024.Contig5_All	3316	30	0.7696	22	0.5647	25	0.487	12	0.3087	27	0.5786	18	0.3794	gi|393214762|gb|EJD00255.1|	93.6	3.00E-17	hypothetical protein FOMMEDRAFT_148505 [Fomitiporia mediterranea MF3/22]	gi|347005580|gb|CP003002.1|	65.9	1.00E-07	Myceliophthora thermophila ATCC 42464 chromosome 1, complete sequence	sp|P46591|HYR1_CANAX	56.6	1.00E-07	Hyphally-regulated protein OS=Candida albicans GN=HYR1 PE=2 SV=1	CC0303	70.1	2.00E-11	COG1230	Co/Zn/Cd efflux system component	K15376	2.00E-09	64.3	pan:PODANSg7356	gephyrin [EC:2.10.1.1 2.7.7.75]	-	-	-
CL1024.Contig6_All	2734	31	0.9646	26	0.8094	30	0.7088	18	0.5616	19	0.4939	22	0.5624	gi|170103066|ref|XP_001882748.1|	65.9	7.00E-09	predicted protein [Laccaria bicolor S238N-H82] >gi|164642119|gb|EDR06376.1| predicted protein [Laccaria bicolor S238N-H82]	gi|347005580|gb|CP003002.1|	65.9	9.00E-08	Myceliophthora thermophila ATCC 42464 chromosome 1, complete sequence	sp|P46591|HYR1_CANAX	56.6	9.00E-08	Hyphally-regulated protein OS=Candida albicans GN=HYR1 PE=2 SV=1	CC0303	70.1	2.00E-11	COG1230	Co/Zn/Cd efflux system component	K15376	2.00E-09	64.3	pan:PODANSg7356	gephyrin [EC:2.10.1.1 2.7.7.75]	-	-	-
CL1024.Contig7_All	3381	3	0.0755	3	0.0755	11	0.2102	5	0.1261	5	0.1051	8	0.1654	gi|393214762|gb|EJD00255.1|	93.6	4.00E-17	hypothetical protein FOMMEDRAFT_148505 [Fomitiporia mediterranea MF3/22]	gi|347005580|gb|CP003002.1|	65.9	1.00E-07	Myceliophthora thermophila ATCC 42464 chromosome 1, complete sequence	sp|P46591|HYR1_CANAX	56.6	1.00E-07	Hyphally-regulated protein OS=Candida albicans GN=HYR1 PE=2 SV=1	CC0303	70.1	2.00E-11	COG1230	Co/Zn/Cd efflux system component	K15376	3.00E-09	64.3	pan:PODANSg7356	gephyrin [EC:2.10.1.1 2.7.7.75]	-	-	-
CL1025.Contig1_All	1203	1	0.0707	6	0.4245	8	0.4295	0	0	1	0.0591	4	0.2324	--	--	--	--	--	--	--	--	--	--	--	--	--	--	--	--	--	--	--	--	--	--	-	-	-
CL1025.Contig2_All	566	1	0.1503	1	0.1504	0	0	1	0.1507	2	0.2511	4	0.494	--	--	--	--	--	--	--	--	--	--	--	--	--	--	--	--	--	--	--	--	--	--	-	-	-
CL1025.Contig3_All	586	2	0.2903	0	0	0	0	1	0.1456	1	0.1213	5	0.5964	--	--	--	--	--	--	--	--	--	--	--	--	--	--	--	--	--	--	--	--	--	--	-	-	-
CL1025.Contig4_All	1018	2	0.1671	2	0.1672	1	0.0635	0	0	3	0.2094	2	0.1373	--	--	--	--	--	--	--	--	--	--	--	--	--	--	--	--	--	--	--	--	--	--	-	-	-
CL1025.Contig5_All	407	0	0	1	0.2091	0	0	1	0.2096	0	0	4	0.6869	--	--	--	--	--	--	--	--	--	--	--	--	--	--	--	--	--	--	--	--	--	--	-	-	-
CL1025.Contig6_All	570	0	0	0	0	0	0	1	0.1497	1	0.1247	4	0.4905	--	--	--	--	--	--	--	--	--	--	--	--	--	--	--	--	--	--	--	--	--	--	-	-	-
CL1025.Contig7_All	862	0	0	0	0	0	0	1	0.099	0	0	2	0.1622	--	--	--	--	--	--	--	--	--	--	--	--	--	--	--	--	--	--	--	--	--	--	-	-	-
CL1025.Contig8_All	1230	0	0	0	0	1	0.0525	1	0.0694	1	0.0578	3	0.1705	--	--	--	--	--	--	--	--	--	--	--	--	--	--	--	--	--	--	--	--	--	--	-	-	-
CL1025.Contig9_All	1317	30	9378-01-01	32	2.068	29	4223-01-01	10	0.6477	17	0.9173	31	6452-01-01	--	--	--	--	--	--	--	--	--	--	--	--	--	--	--	--	--	--	--	--	--	--	-	-	-
CL1026.Contig1_All	10600	95	0.7624	126	1.0117	111	0.6764	69	0.5553	87	0.5833	127	0.8374	gi|393212659|gb|EJC98159.1|	1507.7	0	nonribosomal peptide synthetase 12 [Fomitiporia mediterranea MF3/22]	--	--	--	--	sp|Q4WYG2|NRPS5_ASPFU	258	9.00E-68	Nonribosomal peptide synthetase 5 OS=Neosartorya fumigata (strain ATCC MYA-4609 / Af293 / CBS 101355 / FGSC A1100) GN=NRPS5 PE=3 SV=2	AGc562	273	4.00E-72	COG1024	Enoyl-CoA hydratase/carnithine racemase	K00108	3.00E-71	271	mpr:MPER_12409	choline dehydrogenase [EC:1.1.99.1]	-	-	-
CL1026.Contig2_All	3145	5	0.1352	10	0.2706	21	0.4313	12	0.3255	32	0.7231	45	1.0001	gi|393214717|gb|EJD00210.1|	584.3	6.00E-165	alcohol oxidase [Fomitiporia mediterranea MF3/22]	--	--	--	--	sp|P13006|GOX_ASPNG	202	1.00E-51	Glucose oxidase OS=Aspergillus niger GN=gox PE=1 SV=1	DR0965	231	4.00E-60	COG2303	Choline dehydrogenase and related flavoproteins	K00108	7.00E-72	271	mpr:MPER_12409	choline dehydrogenase [EC:1.1.99.1]	-	-	-
CL1026.Contig3_All	3147	69	8652-01-01	70	8931-01-01	45	0.9236	67	8161-01-01	86	1.942	70	5547-01-01	gi|393214717|gb|EJD00210.1|	2015-06-29	4.00E-154	alcohol oxidase [Fomitiporia mediterranea MF3/22]	--	--	--	--	sp|P04841|ALOX_PICAN	157	6.00E-39	Alcohol oxidase OS=Pichia angusta GN=MOX PE=3 SV=1	DR0965	217	1.00E-55	COG2303	Choline dehydrogenase and related flavoproteins	K00108	8.00E-63	241	mpr:MPER_12409	choline dehydrogenase [EC:1.1.99.1]	-	-	-
CL1026.Contig4_All	3092	89	4486-02-01	102	8076-02-01	80	6712-01-01	49	3518-01-01	74	7008-01-01	59	3337-01-01	gi|393214717|gb|EJD00210.1|	584.3	6.00E-165	alcohol oxidase [Fomitiporia mediterranea MF3/22]	--	--	--	--	sp|P13006|GOX_ASPNG	202	1.00E-51	Glucose oxidase OS=Aspergillus niger GN=gox PE=1 SV=1	DR0965	231	4.00E-60	COG2303	Choline dehydrogenase and related flavoproteins	K00108	7.00E-72	271	mpr:MPER_12409	choline dehydrogenase [EC:1.1.99.1]	-	-	-
CL1026.Contig5_All	3094	4	0.11	5	0.1375	14	0.2923	7	0.193	26	0.5972	40	0.9036	gi|393214717|gb|EJD00210.1|	2015-06-29	4.00E-154	alcohol oxidase [Fomitiporia mediterranea MF3/22]	--	--	--	--	sp|P04841|ALOX_PICAN	157	6.00E-39	Alcohol oxidase OS=Pichia angusta GN=MOX PE=3 SV=1	DR0965	217	1.00E-55	COG2303	Choline dehydrogenase and related flavoproteins	K00108	8.00E-63	241	mpr:MPER_12409	choline dehydrogenase [EC:1.1.99.1]	-	-	-
CL1026.Contig6_All	3086	192	2927-05-01	219	6.0399	158	3071-03-01	197	4453-05-01	235	4116-05-01	133	3.0123	gi|393214717|gb|EJD00210.1|	2015-06-29	4.00E-154	alcohol oxidase [Fomitiporia mediterranea MF3/22]	--	--	--	--	sp|P04841|ALOX_PICAN	157	6.00E-39	Alcohol oxidase OS=Pichia angusta GN=MOX PE=3 SV=1	DR0965	217	1.00E-55	COG2303	Choline dehydrogenase and related flavoproteins	K00108	8.00E-63	241	mpr:MPER_12409	choline dehydrogenase [EC:1.1.99.1]	-	-	-
CL1026.Contig7_All	3033	1	0.028	3	0.0842	7	0.1491	7	0.1969	22	0.5155	38	0.8757	gi|393214717|gb|EJD00210.1|	2015-06-29	4.00E-154	alcohol oxidase [Fomitiporia mediterranea MF3/22]	--	--	--	--	sp|P04841|ALOX_PICAN	157	6.00E-39	Alcohol oxidase OS=Pichia angusta GN=MOX PE=3 SV=1	DR0965	217	1.00E-55	COG2303	Choline dehydrogenase and related flavoproteins	K00108	8.00E-63	241	mpr:MPER_12409	choline dehydrogenase [EC:1.1.99.1]	-	-	-
CL1026.Contig8_All	8612	97	0.9582	103	1.0179	80	0.6	145	4362-01-01	182	5018-01-01	165	3391-01-01	gi|393212659|gb|EJC98159.1|	1506.5	0	nonribosomal peptide synthetase 12 [Fomitiporia mediterranea MF3/22]	--	--	--	--	sp|Q4WYG2|NRPS5_ASPFU	257	9.00E-68	Nonribosomal peptide synthetase 5 OS=Neosartorya fumigata (strain ATCC MYA-4609 / Af293 / CBS 101355 / FGSC A1100) GN=NRPS5 PE=3 SV=2	RSp0641_5	268	1.00E-70	COG1020	Non-ribosomal peptide synthetase modules and related proteins	K00108	2.00E-71	271	mpr:MPER_12409	choline dehydrogenase [EC:1.1.99.1]	-	-	-
CL1027.Contig1_All	1846	38	7512-01-01	46	2.1208	42	4696-01-01	31	4325-01-01	32	2319-01-01	26	0.9844	gi|336366364|gb|EGN94711.1|	196.8	1.00E-140	hypothetical protein SERLA73DRAFT_77454 [Serpula lacrymans var. lacrymans S7.3] >gi|336379034|gb|EGO20190.1| hypothetical protein SERLADRAFT_442329 [Serpula lacrymans var. lacrymans S7.9]	--	--	--	--	sp|Q04600|TMA64_YEAST	123	5.00E-28	Translation machinery-associated protein 64 OS=Saccharomyces cerevisiae (strain ATCC 204508 / S288c) GN=TMA64 PE=1 SV=1	YDR117c_2	69.7	2.00E-11	COG0023	Translation initiation factor 1 (eIF-1/SUI1) and related proteins	K15027	4.00E-118	266	lbc:LACBIDRAFT_315766	translation initiation factor 2D	-	-	-
CL1027.Contig2_All	1688	27	3607-01-01	30	5126-01-01	28	1.0714	19	0.9601	16	0.6736	17	0.7039	gi|390596382|gb|EIN05784.1|	471.1	4.00E-131	hypothetical protein PUNSTDRAFT_91371 [Punctularia strigosozonata HHB-11173 SS5]	--	--	--	--	sp|Q04600|TMA64_YEAST	152	9.00E-37	Translation machinery-associated protein 64 OS=Saccharomyces cerevisiae (strain ATCC 204508 / S288c) GN=TMA64 PE=1 SV=1	YDR117c_2	69.7	1.00E-11	COG0023	Translation initiation factor 1 (eIF-1/SUI1) and related proteins	K15027	7.00E-105	380	lbc:LACBIDRAFT_315766	translation initiation factor 2D	-	-	-
CL1027.Contig3_All	4637	831	15.2454	787	14.445	487	7839-06-01	1518	27.9247	1788	27.4022	2133	32.1512	gi|393219481|gb|EJD04968.1|	595.5	4.00E-168	Oxysterol-binding protein [Fomitiporia mediterranea MF3/22]	gi|299741147|ref|XM_001834209.2|	119	1.00E-23	Coprinopsis cinerea okayama7#130 #~# non-histone chromosomal protein 6, mRNA	sp|P0C199|KES1_USTMA	439	7.00E-123	Protein KES1 OS=Ustilago maydis (strain 521 / FGSC 9021) GN=KES1 PE=3 SV=1	SPAC57A10.09c	98.6	9.00E-20	COG5648	Chromatin-associated proteins containing the HMG domain	K15027	6.00E-132	472	lbc:LACBIDRAFT_315766	translation initiation factor 2D	-	-	-
CL1027.Contig4_All	4662	1801	32.8636	1710	31.2179	884	12.248	2439	44.6266	2825	43.0627	3534	52.9832	gi|393219481|gb|EJD04968.1|	599	4.00E-169	Oxysterol-binding protein [Fomitiporia mediterranea MF3/22]	gi|299741147|ref|XM_001834209.2|	119	1.00E-23	Coprinopsis cinerea okayama7#130 #~# non-histone chromosomal protein 6, mRNA	sp|P0C199|KES1_USTMA	437	3.00E-122	Protein KES1 OS=Ustilago maydis (strain 521 / FGSC 9021) GN=KES1 PE=3 SV=1	SPAC57A10.09c	102	6.00E-21	COG5648	Chromatin-associated proteins containing the HMG domain	K15027	6.00E-132	472	lbc:LACBIDRAFT_315766	translation initiation factor 2D	-	-	-
CL1027.Contig5_All	1215	20	4003-01-01	29	2.0314	30	5949-01-01	15	1.0531	16	0.9358	18	1.0355	gi|393219483|gb|EJD04970.1|	336.6	7.00E-91	hypothetical protein FOMMEDRAFT_120229 [Fomitiporia mediterranea MF3/22]	--	--	--	--	sp|Q04600|TMA64_YEAST	117	2.00E-26	Translation machinery-associated protein 64 OS=Saccharomyces cerevisiae (strain ATCC 204508 / S288c) GN=TMA64 PE=1 SV=1	YDR117c_2	69.7	1.00E-11	COG0023	Translation initiation factor 1 (eIF-1/SUI1) and related proteins	K15027	1.00E-73	276	ppl:POSPLDRAFT_127061	translation initiation factor 2D	-	-	-
CL1028.Contig1_All	747	17	1.936	14	5951-01-01	9	0.7782	1	0.1142	0	0	3	0.2807	--	--	--	--	--	--	--	--	--	--	--	--	--	--	--	--	--	--	--	--	--	--	-	-	-
CL1028.Contig2_All	2198	12	0.4644	27	1.0455	17	0.4996	6	0.2329	14	0.4526	26	0.8268	--	--	--	--	--	--	--	--	--	--	--	--	--	--	--	--	--	--	--	--	--	--	-	-	-
CL1028.Contig3_All	833	25	5531-02-01	21	2.1456	21	6284-01-01	7	0.7168	4	0.3412	17	4264-01-01	--	--	--	--	--	--	--	--	--	--	--	--	--	--	--	--	--	--	--	--	--	--	-	-	-
CL1028.Contig4_All	1700	37	8515-01-01	47	2.353	10	0.38	6	0.3011	8	0.3344	6	0.2467	--	--	--	--	--	--	--	--	--	--	--	--	--	--	--	--	--	--	--	--	--	--	-	-	-
CL1028.Contig5_All	1911	26	1.1574	40	7815-01-01	21	0.7098	18	0.8035	20	0.7437	23	0.8412	--	--	--	--	--	--	--	--	--	--	--	--	--	--	--	--	--	--	--	--	--	--	-	-	-
CL1029.Contig10_All	1177	6	0.4337	4	0.2892	26	4269-01-01	1	0.0725	4	0.2415	5	0.2969	gi|336372408|gb|EGO00747.1|	45.8	2.00E-29	hypothetical protein SERLA73DRAFT_167006 [Serpula lacrymans var. lacrymans S7.3]	--	--	--	--	--	--	--	--	--	--	--	--	--	--	--	--	--	--	-	-	-
CL1029.Contig11_All	4825	21	0.3703	24	0.4233	21	0.2811	22	0.3889	42	0.6186	40	0.5794	gi|392571428|gb|EIW64600.1|	411.4	1.00E-112	hypothetical protein TRAVEDRAFT_139598 [Trametes versicolor FP-101664 SS1]	--	--	--	--	sp|P43553|ALR2_YEAST	168	4.00E-41	Magnesium transporter ALR2 OS=Saccharomyces cerevisiae (strain ATCC 204508 / S288c) GN=ALR2 PE=1 SV=1	YFL050c_2	168	1.00E-40	COG0598	Mg2+ and Co2+ transporters	K16073	8.00E-47	189	dha:DEHA2E11022g	magnesium transporter	-	-	-
CL1029.Contig12_All	5263	3	0.0485	7	0.1132	4	0.0491	4	0.0648	9	0.1215	18	0.239	gi|392571428|gb|EIW64600.1|	437.2	2.00E-120	hypothetical protein TRAVEDRAFT_139598 [Trametes versicolor FP-101664 SS1]	--	--	--	--	sp|P43553|ALR2_YEAST	168	4.00E-41	Magnesium transporter ALR2 OS=Saccharomyces cerevisiae (strain ATCC 204508 / S288c) GN=ALR2 PE=1 SV=1	YFL050c_2	168	1.00E-40	COG0598	Mg2+ and Co2+ transporters	K16073	8.00E-47	189	dha:DEHA2E11022g	magnesium transporter	-	-	-
CL1029.Contig13_All	5317	4	0.064	6	0.096	4	0.0486	4	0.0642	9	0.1203	18	0.2366	gi|392571428|gb|EIW64600.1|	437.2	2.00E-120	hypothetical protein TRAVEDRAFT_139598 [Trametes versicolor FP-101664 SS1]	--	--	--	--	sp|P43553|ALR2_YEAST	168	4.00E-41	Magnesium transporter ALR2 OS=Saccharomyces cerevisiae (strain ATCC 204508 / S288c) GN=ALR2 PE=1 SV=1	YFL050c_2	168	1.00E-40	COG0598	Mg2+ and Co2+ transporters	K16073	9.00E-47	189	dha:DEHA2E11022g	magnesium transporter	-	-	-
CL1029.Contig14_All	5213	2	0.0326	4	0.0653	4	0.0496	3	0.0491	10	0.1363	17	0.2279	gi|392571428|gb|EIW64600.1|	437.6	1.00E-120	hypothetical protein TRAVEDRAFT_139598 [Trametes versicolor FP-101664 SS1]	--	--	--	--	sp|P43553|ALR2_YEAST	168	4.00E-41	Magnesium transporter ALR2 OS=Saccharomyces cerevisiae (strain ATCC 204508 / S288c) GN=ALR2 PE=1 SV=1	YFL050c_2	168	1.00E-40	COG0598	Mg2+ and Co2+ transporters	K16073	8.00E-47	189	dha:DEHA2E11022g	magnesium transporter	-	-	-
CL1029.Contig15_All	8562	6321	62.8036	5297	52.6543	3352	25.288	2901	28.9019	3340	27.7221	2849	23.2574	gi|393218603|gb|EJD04091.1|	564.3	2.00E-158	hypothetical protein FOMMEDRAFT_140161 [Fomitiporia mediterranea MF3/22]	--	--	--	--	sp|P78980|PEX16_YARLI	177	2.00E-43	Peroxisomal membrane protein PEX16 OS=Yarrowia lipolytica (strain CLIB 122 / E 150) GN=PEX16 PE=3 SV=1	YFL050c_2	168	2.00E-40	COG0598	Mg2+ and Co2+ transporters	K13335	5.00E-110	400	cci:CC1G_10265	peroxin-16	-	-	-
CL1029.Contig1_All	2485	0	0	0	0	1	0.026	1	0.0343	5	0.143	6	0.1688	gi|392571428|gb|EIW64600.1|	411.4	6.00E-113	hypothetical protein TRAVEDRAFT_139598 [Trametes versicolor FP-101664 SS1]	--	--	--	--	sp|P43553|ALR2_YEAST	168	2.00E-41	Magnesium transporter ALR2 OS=Saccharomyces cerevisiae (strain ATCC 204508 / S288c) GN=ALR2 PE=1 SV=1	YFL050c_2	168	5.00E-41	COG0598	Mg2+ and Co2+ transporters	K16073	4.00E-47	189	dha:DEHA2E11022g	magnesium transporter	-	-	-
CL1029.Contig2_All	2587	1	0.0329	5	0.1645	1	0.025	2	0.0659	7	0.1923	7	0.1891	gi|392571428|gb|EIW64600.1|	437.6	8.00E-121	hypothetical protein TRAVEDRAFT_139598 [Trametes versicolor FP-101664 SS1]	--	--	--	--	sp|P43553|ALR2_YEAST	168	2.00E-41	Magnesium transporter ALR2 OS=Saccharomyces cerevisiae (strain ATCC 204508 / S288c) GN=ALR2 PE=1 SV=1	YFL050c_2	168	5.00E-41	COG0598	Mg2+ and Co2+ transporters	K16073	4.00E-47	189	dha:DEHA2E11022g	magnesium transporter	-	-	-
CL1029.Contig3_All	2910	1	0.0292	1	0.0292	3	0.0666	2	0.0586	7	0.1709	13	0.3122	gi|395334385|gb|EJF66761.1|	104	2.00E-20	hypothetical protein DICSQDRAFT_47154 [Dichomitus squalens LYAD-421 SS1]	--	--	--	--	sp|P08640|MUC1_YEAST	53.5	8.00E-07	Flocculation protein FLO11 OS=Saccharomyces cerevisiae (strain ATCC 204508 / S288c) GN=MUC1 PE=1 SV=2	--	--	--	--	--	K01178	4.00E-06	53.5	sce:YIR019C	glucoamylase [EC:3.2.1.3]	-	-	-
CL1029.Contig4_All	2856	1	0.0298	1	0.0298	3	0.0678	2	0.0597	7	0.1742	12	0.2937	gi|395334385|gb|EJF66761.1|	104	2.00E-20	hypothetical protein DICSQDRAFT_47154 [Dichomitus squalens LYAD-421 SS1]	--	--	--	--	sp|P08640|MUC1_YEAST	50.8	5.00E-06	Flocculation protein FLO11 OS=Saccharomyces cerevisiae (strain ATCC 204508 / S288c) GN=MUC1 PE=1 SV=2	--	--	--	--	--	--	--	--	--	--	-	-	-
CL1029.Contig5_All	2813	3	0.0907	3	0.0908	5	0.1148	7	0.2123	16	0.4042	24	0.5963	gi|170085127|ref|XP_001873787.1|	43.1	3.00E-11	predicted protein [Laccaria bicolor S238N-H82] >gi|164651339|gb|EDR15579.1| predicted protein [Laccaria bicolor S238N-H82]	--	--	--	--	sp|P08640|MUC1_YEAST	52	2.00E-06	Flocculation protein FLO11 OS=Saccharomyces cerevisiae (strain ATCC 204508 / S288c) GN=MUC1 PE=1 SV=2	--	--	--	--	--	--	--	--	--	--	-	-	-
CL1029.Contig6_All	2759	13	0.4008	21	0.6478	16	0.3746	33	1.0203	44	1.1333	51	1.292	gi|170085127|ref|XP_001873787.1|	43.1	3.00E-11	predicted protein [Laccaria bicolor S238N-H82] >gi|164651339|gb|EDR15579.1| predicted protein [Laccaria bicolor S238N-H82]	--	--	--	--	sp|P08640|MUC1_YEAST	50.8	5.00E-06	Flocculation protein FLO11 OS=Saccharomyces cerevisiae (strain ATCC 204508 / S288c) GN=MUC1 PE=1 SV=2	--	--	--	--	--	--	--	--	--	--	-	-	-
CL1029.Contig7_All	1635	11	0.5723	4	0.2082	5	0.1975	4	0.2087	15	0.652	12	0.513	gi|393248073|gb|EJD55580.1|	342	2.00E-92	hypothetical protein AURDEDRAFT_179314 [Auricularia delicata TFB-10046 SS5]	--	--	--	--	sp|P43553|ALR2_YEAST	153	3.00E-37	Magnesium transporter ALR2 OS=Saccharomyces cerevisiae (strain ATCC 204508 / S288c) GN=ALR2 PE=1 SV=1	YFL050c_2	153	7.00E-37	COG0598	Mg2+ and Co2+ transporters	K16073	2.00E-41	169	pgu:PGUG_03653	magnesium transporter	-	-	-
CL1029.Contig8_All	562	0	0	0	0	0	0	0	0	4	0.5058	3	0.3731	--	--	--	--	--	--	--	--	--	--	--	--	--	--	--	--	--	--	--	--	--	--	-	-	-
CL1029.Contig9_All	429	0	0	0	0	0	0	0	0	3	0.497	1	0.1629	--	--	--	--	--	--	--	--	--	--	--	--	--	--	--	--	--	--	--	--	--	--	-	-	-
CL103.Contig10_All	4357	1	0.0195	3	0.0586	2	0.0297	1	0.0196	2	0.0326	7	0.1123	gi|403412181|emb|CCL98881.1|	2015-06-24	2.00E-54	predicted protein [Fibroporia radiculosa]	--	--	--	--	--	--	--	--	--	--	--	--	--	--	--	--	--	--	-	-	-
CL103.Contig11_All	4268	2	0.0399	5	0.0997	3	0.0454	5	0.0999	2	0.0333	10	0.1638	gi|403412181|emb|CCL98881.1|	2015-06-24	2.00E-54	predicted protein [Fibroporia radiculosa]	--	--	--	--	--	--	--	--	--	--	--	--	--	--	--	--	--	--	-	-	-
CL103.Contig12_All	3318	0	0	4	0.1026	2	0.0389	1	0.0257	2	0.0428	5	0.1053	gi|389740897|gb|EIM82087.1|	2015-09-21	4.00E-34	cytochrome P450 [Stereum hirsutum FP-91666 SS1]	--	--	--	--	--	--	--	--	--	--	--	--	--	--	--	--	--	--	-	-	-
CL103.Contig13_All	4355	2	0.0391	4	0.0782	6	0.089	2	0.0392	1	0.0163	8	0.1284	gi|389740897|gb|EIM82087.1|	2015-09-21	5.00E-34	cytochrome P450 [Stereum hirsutum FP-91666 SS1]	--	--	--	--	--	--	--	--	--	--	--	--	--	--	--	--	--	--	-	-	-
CL103.Contig14_All	4357	1	0.0195	2	0.0391	1	0.0148	2	0.0392	1	0.0163	8	0.1283	gi|242213796|ref|XP_002472724.1|	2015-08-30	6.00E-32	predicted protein [Postia placenta Mad-698-R] >gi|220728127|gb|EED82027.1| predicted protein [Postia placenta Mad-698-R]	--	--	--	--	--	--	--	--	--	--	--	--	--	--	--	--	--	--	-	-	-
CL103.Contig15_All	4495	1	0.0189	3	0.0568	2	0.0287	1	0.019	1	0.0158	6	0.0933	gi|389740897|gb|EIM82087.1|	2015-09-21	5.00E-34	cytochrome P450 [Stereum hirsutum FP-91666 SS1]	--	--	--	--	--	--	--	--	--	--	--	--	--	--	--	--	--	--	-	-	-
CL103.Contig16_All	4451	15	0.2867	28	0.5354	24	0.3483	10	0.1916	12	0.1916	33	0.5182	gi|389740897|gb|EIM82087.1|	2015-09-21	5.00E-34	cytochrome P450 [Stereum hirsutum FP-91666 SS1]	--	--	--	--	--	--	--	--	--	--	--	--	--	--	--	--	--	--	-	-	-
CL103.Contig17_All	4406	1	0.0193	2	0.0386	1	0.0147	2	0.0387	1	0.0161	8	0.1269	gi|242213796|ref|XP_002472724.1|	2015-08-30	6.00E-32	predicted protein [Postia placenta Mad-698-R] >gi|220728127|gb|EED82027.1| predicted protein [Postia placenta Mad-698-R]	--	--	--	--	--	--	--	--	--	--	--	--	--	--	--	--	--	--	-	-	-
CL103.Contig18_All	4374	2	0.0389	2	0.0389	5	0.0738	2	0.039	1	0.0162	8	0.1278	gi|242213796|ref|XP_002472724.1|	2015-08-30	6.00E-32	predicted protein [Postia placenta Mad-698-R] >gi|220728127|gb|EED82027.1| predicted protein [Postia placenta Mad-698-R]	--	--	--	--	--	--	--	--	--	--	--	--	--	--	--	--	--	--	-	-	-
CL103.Contig19_All	2949	9	0.2596	9	0.2597	16	0.3505	6	0.1736	7	0.1687	7	0.1659	gi|403412181|emb|CCL98881.1|	2015-06-24	9.00E-48	predicted protein [Fibroporia radiculosa]	--	--	--	--	--	--	--	--	--	--	--	--	--	--	--	--	--	--	-	-	-
CL103.Contig1_All	3354	16	0.4058	25	0.6344	11	0.2118	12	0.3052	15	0.3178	24	0.5001	gi|389740897|gb|EIM82087.1|	2015-09-21	4.00E-34	cytochrome P450 [Stereum hirsutum FP-91666 SS1]	--	--	--	--	--	--	--	--	--	--	--	--	--	--	--	--	--	--	-	-	-
CL103.Contig20_All	4306	1	0.0198	2	0.0395	2	0.03	2	0.0396	1	0.0165	7	0.1136	gi|403412181|emb|CCL98881.1|	2015-06-24	9.00E-55	predicted protein [Fibroporia radiculosa]	--	--	--	--	--	--	--	--	--	--	--	--	--	--	--	--	--	--	-	-	-
CL103.Contig21_All	4445	8	0.1531	4	0.0766	6	0.0872	5	0.096	2	0.032	7	0.1101	gi|403412181|emb|CCL98881.1|	2015-06-24	9.00E-55	predicted protein [Fibroporia radiculosa]	--	--	--	--	--	--	--	--	--	--	--	--	--	--	--	--	--	--	-	-	-
CL103.Contig22_All	3378	0	0	3	0.0756	2	0.0382	1	0.0253	1	0.021	2	0.0414	gi|389740897|gb|EIM82087.1|	2015-09-21	4.00E-34	cytochrome P450 [Stereum hirsutum FP-91666 SS1]	--	--	--	--	--	--	--	--	--	--	--	--	--	--	--	--	--	--	-	-	-
CL103.Contig23_All	4192	7	0.1421	6	0.1218	8	0.1233	2	0.0407	1	0.017	11	0.1834	gi|403412181|emb|CCL98881.1|	2015-06-24	2.00E-54	predicted protein [Fibroporia radiculosa]	--	--	--	--	--	--	--	--	--	--	--	--	--	--	--	--	--	--	-	-	-
CL103.Contig2_All	1684	140	7.0723	124	6.267	79	3.0302	64	2418-03-01	69	9118-02-01	62	5733-02-01	gi|403412181|emb|CCL98881.1|	101.7	6.00E-20	predicted protein [Fibroporia radiculosa]	--	--	--	--	--	--	--	--	--	--	--	--	--	--	--	--	--	--	-	-	-
CL103.Contig3_All	4325	1	0.0197	1	0.0197	2	0.0299	2	0.0394	1	0.0164	8	0.1293	gi|242213796|ref|XP_002472724.1|	2015-08-30	6.00E-32	predicted protein [Postia placenta Mad-698-R] >gi|220728127|gb|EED82027.1| predicted protein [Postia placenta Mad-698-R]	--	--	--	--	--	--	--	--	--	--	--	--	--	--	--	--	--	--	-	-	-
CL103.Contig4_All	4224	1	0.0201	2	0.0403	1	0.0153	2	0.0404	1	0.0168	8	0.1324	gi|403412181|emb|CCL98881.1|	2015-06-24	2.00E-54	predicted protein [Fibroporia radiculosa]	--	--	--	--	--	--	--	--	--	--	--	--	--	--	--	--	--	--	-	-	-
CL103.Contig5_All	4105	26	0.5388	25	0.5183	13	0.2046	8	0.1662	14	0.2424	18	0.3065	gi|403412181|emb|CCL98881.1|	2015-06-24	8.00E-55	predicted protein [Fibroporia radiculosa]	--	--	--	--	--	--	--	--	--	--	--	--	--	--	--	--	--	--	-	-	-
CL103.Contig6_All	4422	1	0.0192	4	0.077	2	0.0292	2	0.0386	3	0.0482	6	0.0948	gi|403412181|emb|CCL98881.1|	2015-06-24	9.00E-55	predicted protein [Fibroporia radiculosa]	--	--	--	--	--	--	--	--	--	--	--	--	--	--	--	--	--	--	-	-	-
CL103.Contig7_All	4423	1	0.0192	3	0.0577	4	0.0584	2	0.0386	1	0.0161	9	0.1422	gi|403412181|emb|CCL98881.1|	2015-06-24	2.00E-54	predicted protein [Fibroporia radiculosa]	--	--	--	--	--	--	--	--	--	--	--	--	--	--	--	--	--	--	-	-	-
CL103.Contig8_All	4518	1	0.0188	4	0.0754	2	0.0286	4	0.0755	3	0.0472	8	0.1238	gi|389740897|gb|EIM82087.1|	2015-09-21	5.00E-34	cytochrome P450 [Stereum hirsutum FP-91666 SS1]	--	--	--	--	--	--	--	--	--	--	--	--	--	--	--	--	--	--	-	-	-
CL103.Contig9_All	4496	2	0.0378	8	0.1514	5	0.0718	5	0.0949	2	0.0316	9	0.1399	gi|389740897|gb|EIM82087.1|	2015-09-21	5.00E-34	cytochrome P450 [Stereum hirsutum FP-91666 SS1]	--	--	--	--	--	--	--	--	--	--	--	--	--	--	--	--	--	--	-	-	-
CL1030.Contig1_All	1147	4	0.2967	6	0.4452	6	0.3379	9	0.6693	7	0.4337	16	0.975	gi|449545908|gb|EMD36878.1|	315.8	1.00E-84	hypothetical protein CERSUDRAFT_51750 [Ceriporiopsis subvermispora B]	--	--	--	--	sp|P47173|YJ9J_YEAST	162	6.00E-40	Uncharacterized protein YJR142W OS=Saccharomyces cerevisiae (strain ATCC 204508 / S288c) GN=YJR142W PE=1 SV=1	YJR142w	162	1.00E-39	COG0494	NTP pyrophosphohydrolases including oxidative damage repair enzymes	K00949	7.00E-44	177	pic:PICST_46967	thiamine pyrophosphokinase [EC:2.7.6.2]	-	-	-
CL1030.Contig2_All	5092	76	2697-01-01	99	6547-01-01	79	1.0021	14	0.2345	27	0.3768	41	0.5628	gi|393216409|gb|EJD01899.1|	255.4	1.00E-65	ribosomal protein S5 domain 2-like protein [Fomitiporia mediterranea MF3/22]	--	--	--	--	sp|P47173|YJ9J_YEAST	94	9.00E-30	Uncharacterized protein YJR142W OS=Saccharomyces cerevisiae (strain ATCC 204508 / S288c) GN=YJR142W PE=1 SV=1	YJR142w	94	2.00E-29	COG0494	NTP pyrophosphohydrolases including oxidative damage repair enzymes	K08832	7.00E-40	166	scm:SCHCODRAFT_106118	serine/threonine-protein kinase SRPK3 [EC:2.7.11.1]	-	GO:0003824//catalytic activity	-
CL1030.Contig3_All	2187	20	0.778	35	3621-01-01	22	0.6498	13	0.507	11	0.3574	21	0.6711	gi|336372839|gb|EGO01178.1|	117.5	1.00E-84	hypothetical protein SERLA73DRAFT_167310 [Serpula lacrymans var. lacrymans S7.3] >gi|336385680|gb|EGO26827.1| hypothetical protein SERLADRAFT_447945 [Serpula lacrymans var. lacrymans S7.9]	--	--	--	--	sp|P47173|YJ9J_YEAST	87	1.00E-36	Uncharacterized protein YJR142W OS=Saccharomyces cerevisiae (strain ATCC 204508 / S288c) GN=YJR142W PE=1 SV=1	YJR142w	87	3.00E-36	COG0494	NTP pyrophosphohydrolases including oxidative damage repair enzymes	K00949	6.00E-40	106	pic:PICST_46967	thiamine pyrophosphokinase [EC:2.7.6.2]	-	-	-
CL1030.Contig4_All	1759	7	0.3385	11	0.5322	4	0.1469	1	0.0485	3	0.1212	12	0.4768	gi|393216409|gb|EJD01899.1|	255.4	3.00E-66	ribosomal protein S5 domain 2-like protein [Fomitiporia mediterranea MF3/22]	--	--	--	--	sp|O60090|YO29_SCHPO	65.9	9.00E-11	IMPACT family member C14C8.09c OS=Schizosaccharomyces pombe (strain 972 / ATCC 24843) GN=SPBC14C8.09c PE=1 SV=3	YCR059c	65.9	2.00E-10	COG1739	Uncharacterized conserved protein	--	--	--	--	--	-	-	-
CL1030.Contig5_All	3056	79	1991-02-01	139	8712-03-01	91	9234-01-01	34	0.949	35	0.8139	51	1.1664	gi|336372839|gb|EGO01178.1|	82.8	1.00E-83	hypothetical protein SERLA73DRAFT_167310 [Serpula lacrymans var. lacrymans S7.3] >gi|336385680|gb|EGO26827.1| hypothetical protein SERLADRAFT_447945 [Serpula lacrymans var. lacrymans S7.9]	--	--	--	--	sp|P47173|YJ9J_YEAST	102	1.00E-34	Uncharacterized protein YJR142W OS=Saccharomyces cerevisiae (strain ATCC 204508 / S288c) GN=YJR142W PE=1 SV=1	YJR142w	102	3.00E-34	COG0494	NTP pyrophosphohydrolases including oxidative damage repair enzymes	K00949	2.00E-38	123	pic:PICST_46967	thiamine pyrophosphokinase [EC:2.7.6.2]	-	-	-
CL1030.Contig6_All	3019	2	0.0564	6	0.1691	6	0.1284	7	0.1978	2	0.0471	10	0.2315	gi|336372839|gb|EGO01178.1|	330.5	1.00E-88	hypothetical protein SERLA73DRAFT_167310 [Serpula lacrymans var. lacrymans S7.3] >gi|336385680|gb|EGO26827.1| hypothetical protein SERLADRAFT_447945 [Serpula lacrymans var. lacrymans S7.9]	--	--	--	--	sp|P47173|YJ9J_YEAST	162	2.00E-39	Uncharacterized protein YJR142W OS=Saccharomyces cerevisiae (strain ATCC 204508 / S288c) GN=YJR142W PE=1 SV=1	YJR142w	162	4.00E-39	COG0494	NTP pyrophosphohydrolases including oxidative damage repair enzymes	K00949	2.00E-43	177	pic:PICST_46967	thiamine pyrophosphokinase [EC:2.7.6.2]	-	-	-
CL1030.Contig7_All	211	0	0	0	0	0	0	0	0	0	0	2	0.6625	gi|426193979|gb|EKV43911.1|	63.5	1.00E-09	hypothetical protein AGABI2DRAFT_209528 [Agaricus bisporus var. bisporus H97]	--	--	--	--	--	--	--	--	--	--	--	--	--	--	--	--	--	--	-	-	-
CL1031.Contig1_All	355	0	0	3	0.7192	2	0.3639	0	0	2	0.4004	3	0.5907	gi|392588823|gb|EIW78154.1|	159.8	1.00E-38	amino acid transporter [Coniophora puteana RWD-64-598 SS2]	--	--	--	--	sp|P50276|MUP1_YEAST	72.8	5.00E-14	High-affinity methionine permease OS=Saccharomyces cerevisiae (strain ATCC 204508 / S288c) GN=MUP1 PE=1 SV=1	YGR055w	72.8	1.00E-13	COG0531	Amino acid transporters	--	--	--	--	--	-	-	-
CL1031.Contig2_All	2032	5	0.2093	5	0.2094	5	0.1589	4	0.1679	7	0.2448	7	0.2408	gi|392592725|gb|EIW82051.1|	132.1	0	amino acid transporter [Coniophora puteana RWD-64-598 SS2]	--	--	--	--	sp|P50276|MUP1_YEAST	331	1.00E-104	High-affinity methionine permease OS=Saccharomyces cerevisiae (strain ATCC 204508 / S288c) GN=MUP1 PE=1 SV=1	YGR055w	331	3.00E-104	COG0531	Amino acid transporters	K03293	1.00E-05	51.6	ctp:CTRG_04068	amino acid transporter, AAT family	GO:0003333//amino acid transmembrane transport	GO:0015171//amino acid transmembrane transporter activity	GO:0016021//integral to membrane
CL1031.Contig3_All	1936	5	0.2197	6	0.2638	0	0	3	0.1322	9	0.3304	8	0.2888	gi|392592725|gb|EIW82051.1|	789.3	0	amino acid transporter [Coniophora puteana RWD-64-598 SS2]	--	--	--	--	sp|P50276|MUP1_YEAST	377	2.00E-104	High-affinity methionine permease OS=Saccharomyces cerevisiae (strain ATCC 204508 / S288c) GN=MUP1 PE=1 SV=1	YGR055w	377	4.00E-104	COG0531	Amino acid transporters	--	--	--	--	--	-	-	GO:0016020//membrane
CL1031.Contig4_All	1451	4	0.2345	4	0.2346	1	0.0445	0	0	6	0.2939	8	0.3854	gi|392592725|gb|EIW82051.1|	280.8	0	amino acid transporter [Coniophora puteana RWD-64-598 SS2]	--	--	--	--	sp|P50276|MUP1_YEAST	247	2.00E-65	High-affinity methionine permease OS=Saccharomyces cerevisiae (strain ATCC 204508 / S288c) GN=MUP1 PE=1 SV=1	YGR055w	247	4.00E-65	COG0531	Amino acid transporters	--	--	--	--	--	GO:0003333//amino acid transmembrane transport	GO:0015171//amino acid transmembrane transporter activity	GO:0016021//integral to membrane
CL1031.Contig5_All	1096	3	0.2329	3	0.233	1	0.0589	2	0.1557	0	0	6	0.3826	gi|392592725|gb|EIW82051.1|	87	1.00E-141	amino acid transporter [Coniophora puteana RWD-64-598 SS2]	--	--	--	--	sp|P50276|MUP1_YEAST	221	6.00E-66	High-affinity methionine permease OS=Saccharomyces cerevisiae (strain ATCC 204508 / S288c) GN=MUP1 PE=1 SV=1	YGR055w	221	1.00E-65	COG0531	Amino acid transporters	--	--	--	--	--	-	-	GO:0016020//membrane
CL1031.Contig6_All	1786	15	0.7145	26	1.239	28	1.0127	28	3373-01-01	23	0.9152	23	0.9001	gi|392592725|gb|EIW82051.1|	755.4	0	amino acid transporter [Coniophora puteana RWD-64-598 SS2]	--	--	--	--	sp|P50276|MUP1_YEAST	370	1.00E-102	High-affinity methionine permease OS=Saccharomyces cerevisiae (strain ATCC 204508 / S288c) GN=MUP1 PE=1 SV=1	YGR055w	370	3.00E-102	COG0531	Amino acid transporters	--	--	--	--	--	-	-	GO:0016020//membrane
CL1031.Contig7_All	1984	5	0.2144	2	0.0858	5	0.1628	9	0.3869	1	0.0358	4	0.1409	gi|392592725|gb|EIW82051.1|	132.1	0	amino acid transporter [Coniophora puteana RWD-64-598 SS2]	--	--	--	--	sp|P50276|MUP1_YEAST	318	6.00E-101	High-affinity methionine permease OS=Saccharomyces cerevisiae (strain ATCC 204508 / S288c) GN=MUP1 PE=1 SV=1	YGR055w	318	1.00E-100	COG0531	Amino acid transporters	--	--	--	--	--	GO:0003333//amino acid transmembrane transport	GO:0015171//amino acid transmembrane transporter activity	GO:0016021//integral to membrane
CL1031.Contig8_All	1969	41	7714-01-01	38	6425-01-01	44	4434-01-01	17	0.7365	14	0.5053	22	0.7809	gi|392592725|gb|EIW82051.1|	789.3	0	amino acid transporter [Coniophora puteana RWD-64-598 SS2]	--	--	--	--	sp|P50276|MUP1_YEAST	377	1.00E-104	High-affinity methionine permease OS=Saccharomyces cerevisiae (strain ATCC 204508 / S288c) GN=MUP1 PE=1 SV=1	YGR055w	377	3.00E-104	COG0531	Amino acid transporters	--	--	--	--	--	-	-	GO:0016020//membrane
CL1031.Contig9_All	2308	18	0.6635	31	1.1432	11	0.3079	8	0.2957	8	0.2463	12	0.3634	gi|392592725|gb|EIW82051.1|	801.6	0	amino acid transporter [Coniophora puteana RWD-64-598 SS2]	--	--	--	--	sp|P50276|MUP1_YEAST	389	4.00E-108	High-affinity methionine permease OS=Saccharomyces cerevisiae (strain ATCC 204508 / S288c) GN=MUP1 PE=1 SV=1	YGR055w	389	9.00E-108	COG0531	Amino acid transporters	--	--	--	--	--	-	-	GO:0016020//membrane
CL1032.Contig1_All	1371	563	34.9337	511	31.7222	310	14.6053	1133	70.4931	1401	72.62	1281	65.3063	gi|170099093|ref|XP_001880765.1|	272.3	2.00E-71	predicted protein [Laccaria bicolor S238N-H82] >gi|164644290|gb|EDR08540.1| predicted protein [Laccaria bicolor S238N-H82]	--	--	--	--	sp|P13856|RSR1_YEAST	168	1.00E-41	Ras-related protein RSR1 OS=Saccharomyces cerevisiae (strain ATCC 204508 / S288c) GN=RSR1 PE=1 SV=1	SPAC17H9.09c	145	2.00E-34	COG1100	GTPase SAR1 and related small G proteins	K07836	4.00E-56	218	ppl:POSPLDRAFT_96608	Ras-related protein Rap-1B	GO:0007264//small GTPase mediated signal transduction;GO:0006184//GTP catabolic process	GO:0003924//GTPase activity;GO:0005525//GTP binding	GO:0016020//membrane
CL1032.Contig2_All	1510	591	33.2954	522	29.422	387	16.5546	1924	108.6881	2264	106.5503	1941	89.8446	gi|393220992|gb|EJD06477.1|	278.5	3.00E-73	hypothetical protein FOMMEDRAFT_131416 [Fomitiporia mediterranea MF3/22]	--	--	--	--	sp|P13856|RSR1_YEAST	171	1.00E-42	Ras-related protein RSR1 OS=Saccharomyces cerevisiae (strain ATCC 204508 / S288c) GN=RSR1 PE=1 SV=1	SPAC17H9.09c	147	5.00E-35	COG1100	GTPase SAR1 and related small G proteins	K07836	1.00E-57	223	ppl:POSPLDRAFT_96608	Ras-related protein Rap-1B	GO:0007264//small GTPase mediated signal transduction;GO:0006184//GTP catabolic process	GO:0003924//GTPase activity;GO:0005525//GTP binding	GO:0016020//membrane
CL1033.Contig1_All	3391	64	6056-01-01	68	7067-01-01	37	0.7048	47	1.1823	49	1.0269	98	2015-02-02	gi|390602657|gb|EIN12050.1|	333.6	2.00E-89	hypothetical protein PUNSTDRAFT_63316 [Punctularia strigosozonata HHB-11173 SS5]	--	--	--	--	--	--	--	--	--	--	--	--	--	--	--	--	--	--	-	-	-
CL1033.Contig2_All	3559	253	6.0474	279	6.672	196	5572-03-01	231	5365-05-01	288	7507-05-01	327	4219-06-01	gi|390602657|gb|EIN12050.1|	333.6	2.00E-89	hypothetical protein PUNSTDRAFT_63316 [Punctularia strigosozonata HHB-11173 SS5]	--	--	--	--	--	--	--	--	--	--	--	--	--	--	--	--	--	--	-	-	-
CL1034.Contig1_All	1761	0	0	0	0	0	0	0	0	0	0	2	0.0794	gi|395325500|gb|EJF57921.1|	117.1	4.00E-54	hypothetical protein DICSQDRAFT_110957 [Dichomitus squalens LYAD-421 SS1]	--	--	--	--	--	--	--	--	--	--	--	--	--	--	--	--	--	--	-	-	-
CL1034.Contig2_All	2514	1	0.0338	2	0.0677	1	0.0257	0	0	1	0.0283	7	0.1946	gi|393218400|gb|EJD03888.1|	281.2	9.00E-74	hypothetical protein FOMMEDRAFT_167196 [Fomitiporia mediterranea MF3/22]	--	--	--	--	--	--	--	--	--	--	--	--	--	--	--	--	--	--	-	-	-
CL1034.Contig3_All	2995	0	0	1	0.0284	1	0.0216	0	0	0	0	4	0.0933	gi|393218400|gb|EJD03888.1|	283.5	2.00E-74	hypothetical protein FOMMEDRAFT_167196 [Fomitiporia mediterranea MF3/22]	--	--	--	--	--	--	--	--	--	--	--	--	--	--	--	--	--	--	-	-	-
CL1034.Contig4_All	2952	4	0.1153	12	0.346	9	0.1969	11	0.3179	3	0.0722	14	0.3315	gi|395325500|gb|EJF57921.1|	117.1	3.00E-68	hypothetical protein DICSQDRAFT_110957 [Dichomitus squalens LYAD-421 SS1]	--	--	--	--	--	--	--	--	--	--	--	--	--	--	--	--	--	--	-	-	-
CL1034.Contig5_All	2929	0	0	1	0.0291	1	0.0221	0	0	0	0	4	0.0955	gi|393218400|gb|EJD03888.1|	296.2	3.00E-78	hypothetical protein FOMMEDRAFT_167196 [Fomitiporia mediterranea MF3/22]	--	--	--	--	--	--	--	--	--	--	--	--	--	--	--	--	--	--	-	-	-
CL1034.Contig6_All	2580	2	0.0659	4	0.132	3	0.0751	7	0.2314	4	0.1102	9	0.2438	gi|393218400|gb|EJD03888.1|	268.5	6.00E-70	hypothetical protein FOMMEDRAFT_167196 [Fomitiporia mediterranea MF3/22]	--	--	--	--	--	--	--	--	--	--	--	--	--	--	--	--	--	--	-	-	-
CL1035.Contig10_All	1772	10	0.4801	12	0.5764	6	0.2187	2	0.0963	4	0.1604	4	0.1578	--	--	--	--	--	--	--	--	--	--	--	--	--	--	--	--	--	--	--	--	--	--	-	-	-
CL1035.Contig11_All	1714	10	0.4963	12	0.5959	6	0.2261	2	0.0995	4	0.1658	4	0.1631	--	--	--	--	--	--	--	--	--	--	--	--	--	--	--	--	--	--	--	--	--	--	-	-	-
CL1035.Contig12_All	1701	9	0.4501	10	0.5004	5	0.1899	0	0	3	0.1253	3	0.1233	--	--	--	--	--	--	--	--	--	--	--	--	--	--	--	--	--	--	--	--	--	--	-	-	-
CL1035.Contig13_All	1563	9	0.4898	10	0.5445	5	0.2066	0	0	3	0.1364	3	0.1342	--	--	--	--	--	--	--	--	--	--	--	--	--	--	--	--	--	--	--	--	--	--	-	-	-
CL1035.Contig14_All	1617	9	0.4735	10	0.5263	5	0.1997	0	0	3	0.1318	3	0.1297	--	--	--	--	--	--	--	--	--	--	--	--	--	--	--	--	--	--	--	--	--	--	-	-	-
CL1035.Contig15_All	1621	9	0.4723	10	0.525	5	0.1992	0	0	3	0.1315	3	0.1294	--	--	--	--	--	--	--	--	--	--	--	--	--	--	--	--	--	--	--	--	--	--	-	-	-
CL1035.Contig16_All	1688	11	0.5544	18	0.9076	7	0.2679	3	0.1516	4	0.1684	4	0.1656	--	--	--	--	--	--	--	--	--	--	--	--	--	--	--	--	--	--	--	--	--	--	-	-	-
CL1035.Contig1_All	1643	9	0.466	10	0.518	5	0.1966	0	0	3	0.1298	3	0.1276	--	--	--	--	--	--	--	--	--	--	--	--	--	--	--	--	--	--	--	--	--	--	-	-	-
CL1035.Contig2_All	1697	9	0.4512	10	0.5015	5	0.1903	0	0	3	0.1256	3	0.1236	--	--	--	--	--	--	--	--	--	--	--	--	--	--	--	--	--	--	--	--	--	--	-	-	-
CL1035.Contig3_All	1768	10	0.4812	12	0.5777	6	0.2192	2	0.0965	4	0.1608	4	0.1581	--	--	--	--	--	--	--	--	--	--	--	--	--	--	--	--	--	--	--	--	--	--	-	-	-
CL1035.Contig4_All	1675	9	0.4571	11	0.5589	5	0.1928	0	0	3	0.1273	4	0.1669	--	--	--	--	--	--	--	--	--	--	--	--	--	--	--	--	--	--	--	--	--	--	-	-	-
CL1035.Contig5_All	1746	10	0.4872	15	0.7312	6	0.222	3	0.1466	4	0.1628	5	0.2002	--	--	--	--	--	--	--	--	--	--	--	--	--	--	--	--	--	--	--	--	--	--	-	-	-
CL1035.Contig6_All	1751	23	1.1174	29	4096-01-01	20	0.7378	5	0.2436	10	0.4059	11	0.4391	--	--	--	--	--	--	--	--	--	--	--	--	--	--	--	--	--	--	--	--	--	--	-	-	-
CL1035.Contig7_All	1692	12	0.6033	27	3581-01-01	8	0.3054	4	0.2017	4	0.168	4	0.1652	--	--	--	--	--	--	--	--	--	--	--	--	--	--	--	--	--	--	--	--	--	--	-	-	-
CL1035.Contig8_All	1826	10	0.4659	14	0.6525	6	0.2122	2	0.0934	4	0.1557	4	0.1531	--	--	--	--	--	--	--	--	--	--	--	--	--	--	--	--	--	--	--	--	--	--	-	-	-
CL1035.Contig9_All	1634	11	0.5727	12	0.625	6	0.2372	2	0.1044	4	0.174	4	0.1711	--	--	--	--	--	--	--	--	--	--	--	--	--	--	--	--	--	--	--	--	--	--	-	-	-
CL1036.Contig1_All	2536	3	0.1006	2	0.0671	4	0.1019	3	0.1009	2	0.056	17	0.4685	gi|393217180|gb|EJD02669.1|	98.2	4.00E-143	hypothetical protein FOMMEDRAFT_107601 [Fomitiporia mediterranea MF3/22]	--	--	--	--	sp|P0CM49|PALC_CRYNB	211	5.00E-61	pH-response regulator protein palC OS=Cryptococcus neoformans var. neoformans serotype D (strain B-3501A) GN=CNBE3350 PE=3 SV=1	SPCC1020.07	105	3.00E-30	COG0637	Predicted phosphatase/phosphohexomutase	K14650	4.00E-14	70.9	ure:UREG_01362	transcription initiation factor TFIID subunit 3	-	-	-
CL1036.Contig2_All	2600	2	0.0654	0	0	4	0.0994	4	0.1312	3	0.082	17	0.457	gi|393217180|gb|EJD02669.1|	98.2	4.00E-143	hypothetical protein FOMMEDRAFT_107601 [Fomitiporia mediterranea MF3/22]	--	--	--	--	sp|P0CM49|PALC_CRYNB	211	5.00E-61	pH-response regulator protein palC OS=Cryptococcus neoformans var. neoformans serotype D (strain B-3501A) GN=CNBE3350 PE=3 SV=1	SPCC1020.07	105	3.00E-22	COG0637	Predicted phosphatase/phosphohexomutase	K14650	4.00E-14	70.9	ure:UREG_01362	transcription initiation factor TFIID subunit 3	-	-	-
CL1036.Contig3_All	1228	1	0.0693	0	0	0	0	3	0.2084	1	0.0579	10	0.5692	gi|393217180|gb|EJD02669.1|	445.7	1.00E-123	hypothetical protein FOMMEDRAFT_107601 [Fomitiporia mediterranea MF3/22]	--	--	--	--	sp|P0CM49|PALC_CRYNB	224	1.00E-58	pH-response regulator protein palC OS=Cryptococcus neoformans var. neoformans serotype D (strain B-3501A) GN=CNBE3350 PE=3 SV=1	--	--	--	--	--	K14650	7.00E-14	77.8	ure:UREG_01362	transcription initiation factor TFIID subunit 3	-	-	-
CL1036.Contig4_All	1292	1	0.0658	3	0.1976	1	0.05	4	0.2641	5	0.275	13	0.7033	gi|393217180|gb|EJD02669.1|	98.2	5.00E-120	hypothetical protein FOMMEDRAFT_107601 [Fomitiporia mediterranea MF3/22]	--	--	--	--	sp|P0CM49|PALC_CRYNB	186	4.00E-54	pH-response regulator protein palC OS=Cryptococcus neoformans var. neoformans serotype D (strain B-3501A) GN=CNBE3350 PE=3 SV=1	--	--	--	--	--	K14650	7.00E-12	62	ure:UREG_01362	transcription initiation factor TFIID subunit 3	-	-	-
CL1036.Contig5_All	2539	27	0.9046	23	0.771	26	0.6614	21	0.7055	25	0.6997	42	1.1562	gi|393217180|gb|EJD02669.1|	523.9	8.00E-147	hypothetical protein FOMMEDRAFT_107601 [Fomitiporia mediterranea MF3/22]	--	--	--	--	sp|P0CM49|PALC_CRYNB	248	2.00E-65	pH-response regulator protein palC OS=Cryptococcus neoformans var. neoformans serotype D (strain B-3501A) GN=CNBE3350 PE=3 SV=1	SPCC1020.07	105	3.00E-22	COG0637	Predicted phosphatase/phosphohexomutase	K14650	3.00E-16	86.7	ure:UREG_01362	transcription initiation factor TFIID subunit 3	-	-	-
CL1036.Contig6_All	2469	1	0.0345	0	0	4	0.1046	3	0.1036	2	0.0576	16	0.4529	gi|393217180|gb|EJD02669.1|	98.2	4.00E-143	hypothetical protein FOMMEDRAFT_107601 [Fomitiporia mediterranea MF3/22]	--	--	--	--	sp|P0CM49|PALC_CRYNB	211	5.00E-61	pH-response regulator protein palC OS=Cryptococcus neoformans var. neoformans serotype D (strain B-3501A) GN=CNBE3350 PE=3 SV=1	SPCC1020.07	145	2.00E-34	COG0637	Predicted phosphatase/phosphohexomutase	K14650	4.00E-14	70.9	ure:UREG_01362	transcription initiation factor TFIID subunit 3	-	-	-
CL1036.Contig7_All	2408	2	0.0707	0	0	4	0.1073	3	0.1063	2	0.059	16	0.4644	gi|393217180|gb|EJD02669.1|	523.9	8.00E-147	hypothetical protein FOMMEDRAFT_107601 [Fomitiporia mediterranea MF3/22]	--	--	--	--	sp|P0CM49|PALC_CRYNB	248	1.00E-65	pH-response regulator protein palC OS=Cryptococcus neoformans var. neoformans serotype D (strain B-3501A) GN=CNBE3350 PE=3 SV=1	SPCC1020.07	145	2.00E-34	COG0637	Predicted phosphatase/phosphohexomutase	K14650	3.00E-16	86.7	ure:UREG_01362	transcription initiation factor TFIID subunit 3	-	-	-
CL1036.Contig8_All	2530	1	0.0336	0	0	4	0.1021	4	0.1349	2	0.0562	16	0.442	gi|393217180|gb|EJD02669.1|	98.2	4.00E-143	hypothetical protein FOMMEDRAFT_107601 [Fomitiporia mediterranea MF3/22]	--	--	--	--	sp|P0CM49|PALC_CRYNB	211	5.00E-61	pH-response regulator protein palC OS=Cryptococcus neoformans var. neoformans serotype D (strain B-3501A) GN=CNBE3350 PE=3 SV=1	SPCC1020.07	117	1.00E-29	COG0637	Predicted phosphatase/phosphohexomutase	K14650	4.00E-14	70.9	ure:UREG_01362	transcription initiation factor TFIID subunit 3	-	-	-
CL1036.Contig9_All	2469	1	0.0345	0	0	4	0.1046	3	0.1036	2	0.0576	16	0.4529	gi|393217180|gb|EJD02669.1|	523.9	8.00E-147	hypothetical protein FOMMEDRAFT_107601 [Fomitiporia mediterranea MF3/22]	--	--	--	--	sp|P0CM49|PALC_CRYNB	248	1.00E-65	pH-response regulator protein palC OS=Cryptococcus neoformans var. neoformans serotype D (strain B-3501A) GN=CNBE3350 PE=3 SV=1	SPCC1020.07	117	1.00E-29	COG0637	Predicted phosphatase/phosphohexomutase	K14650	3.00E-16	86.7	ure:UREG_01362	transcription initiation factor TFIID subunit 3	-	-	-
CL1037.Contig1_All	1019	194	16.1958	227	18.9597	186	7903-11-01	52	3529-04-01	71	9515-04-01	120	8.231	gi|425770236|gb|EKV08709.1|	55.1	3.00E-06	hypothetical protein PDIG_65730 [Penicillium digitatum PHI26]	gi|396484539|ref|NW_003533872.1|	61.9	5.00E-07	Leptosphaeria maculans JN3 SuperContig_14_v2 >gi|312218025|emb|FP929133.1| Leptosphaeria maculans JN3 lm_SuperContig_14_v2 genomic supercontig, whole genome, isolate v23.1.3	sp|Q7SAT8|PAN1_NEUCR	55.5	6.00E-08	Actin cytoskeleton-regulatory complex protein pan-1 OS=Neurospora crassa (strain ATCC 24698 / 74-OR23-1A / CBS 708.71 / DSM 1257 / FGSC 987) GN=pan-1 PE=3 SV=1	CC3494_1	56.2	9.00E-08	COG3637	Opacity protein and related surface antigens	K11422	3.00E-08	58.5	cci:CC1G_15535	histone-lysine N-methyltransferase SETD1 [EC:2.1.1.43]	-	GO:0005488//binding	-
CL1037.Contig2_All	238	7	2.502	4	4304-01-01	5	1.357	0	0	0	0	2	0.5873	--	--	--	--	--	--	--	--	--	--	--	--	--	--	--	--	--	--	--	--	--	--	-	-	-
CL1038.Contig1_All	442	7	3473-01-01	10	9256-01-01	7	1.023	3	0.579	8	2862-01-01	7	1.1069	--	--	--	--	--	--	--	--	--	--	--	--	--	--	--	--	--	--	--	--	--	--	-	-	-
CL1038.Contig2_All	1678	17	0.8618	23	1.1666	21	0.8084	8	0.4067	22	0.9317	22	0.9164	--	--	--	--	--	--	--	--	--	--	--	--	--	--	--	--	--	--	--	--	--	--	-	-	-
CL1038.Contig3_All	1636	4	0.208	4	0.2081	2	0.079	2	0.1043	9	0.3909	2	0.0854	--	--	--	--	--	--	--	--	--	--	--	--	--	--	--	--	--	--	--	--	--	--	-	-	-
CL1038.Contig4_All	1695	0	0	1	0.0502	0	0	0	0	3	0.1258	0	0	--	--	--	--	--	--	--	--	--	--	--	--	--	--	--	--	--	--	--	--	--	--	-	-	-
CL1038.Contig5_All	1777	19	0.9096	20	0.9579	15	0.5452	4	0.192	8	0.3199	14	0.5507	--	--	--	--	--	--	--	--	--	--	--	--	--	--	--	--	--	--	--	--	--	--	-	-	-
CL1038.Contig6_All	1576	0	0	2	0.108	0	0	0	0	3	0.1353	0	0	--	--	--	--	--	--	--	--	--	--	--	--	--	--	--	--	--	--	--	--	--	--	-	-	-
CL1038.Contig7_All	1531	0	0	2	0.1112	1	0.0422	0	0	3	0.1393	0	0	--	--	--	--	--	--	--	--	--	--	--	--	--	--	--	--	--	--	--	--	--	--	-	-	-
CL1038.Contig8_All	1527	3	0.1671	8	0.4459	9	0.3807	3	0.1676	3	0.1396	3	0.1373	--	--	--	--	--	--	--	--	--	--	--	--	--	--	--	--	--	--	--	--	--	--	-	-	-
CL1038.Contig9_All	1482	0	0	2	0.1149	1	0.0436	0	0	3	0.1439	0	0	--	--	--	--	--	--	--	--	--	--	--	--	--	--	--	--	--	--	--	--	--	--	-	-	-
CL1039.Contig1_All	415	74	15.169	62	7152-12-01	53	2492-08-01	63	9493-12-01	85	14.5555	99	16.6736	gi|449547247|gb|EMD38215.1|	74.3	9.00E-13	hypothetical protein CERSUDRAFT_113364 [Ceriporiopsis subvermispora B]	--	--	--	--	--	--	--	--	--	--	--	--	--	K05605	2.00E-10	63.2	cci:CC1G_01111	3-hydroxyisobutyryl-CoA hydrolase [EC:3.1.2.4]	-	-	-
CL1039.Contig2_All	256	0	0	0	0	3	0.7569	0	0	0	0	0	0	gi|426200032|gb|EKV49956.1|	56.6	1.00E-07	hypothetical protein AGABI2DRAFT_133832 [Agaricus bisporus var. bisporus H97]	--	--	--	--	--	--	--	--	--	--	--	--	--	K05605	9.00E-08	54.3	cci:CC1G_01111	3-hydroxyisobutyryl-CoA hydrolase [EC:3.1.2.4]	-	GO:0003824//catalytic activity	-
CL104.Contig1_All	363	1	0.2344	1	0.2345	3	0.5338	5	1.1749	1	0.1958	3	0.5776	gi|393218173|gb|EJD03661.1|	151	7.00E-36	hypothetical protein FOMMEDRAFT_82732 [Fomitiporia mediterranea MF3/22]	--	--	--	--	sp|P87308|LSB5_SCHPO	77.4	2.00E-15	Protein lsb5 OS=Schizosaccharomyces pombe (strain 972 / ATCC 24843) GN=lsb5 PE=3 SV=1	--	--	--	--	--	--	--	--	--	--	GO:0006886//intracellular protein transport	-	GO:0005622//intracellular
CL104.Contig2_All	2090	4	0.1628	7	0.2851	11	0.34	2	0.0816	2	0.068	11	0.3679	gi|393218173|gb|EJD03661.1|	539.3	1.00E-151	hypothetical protein FOMMEDRAFT_82732 [Fomitiporia mediterranea MF3/22]	gi|299756139|ref|XM_001829071.2|	87.7	2.00E-14	Coprinopsis cinerea okayama7#130 ### replication factor C subunit 4, mRNA	sp|O94449|RFC4_SCHPO	177	3.00E-44	Replication factor C subunit 4 OS=Schizosaccharomyces pombe (strain 972 / ATCC 24843) GN=rfc4 PE=1 SV=1	SPAC1687.03c	177	8.00E-44	COG0470	ATPase involved in DNA replication	K10755	5.00E-67	255	cci:CC1G_01803	replication factor C subunit 2/4	-	-	-
CL104.Contig3_All	4355	9	0.1758	30	0.5863	28	0.4153	32	0.6268	26	0.4243	39	0.6259	gi|393218168|gb|EJD03656.1|	619	3.00E-175	P-loop containing nucleoside triphosphate hydrolase protein [Fomitiporia mediterranea MF3/22]	gi|299756139|ref|XM_001829071.2|	172	9.00E-40	Coprinopsis cinerea okayama7#130 ### replication factor C subunit 4, mRNA	sp|O94449|RFC4_SCHPO	489	5.00E-138	Replication factor C subunit 4 OS=Schizosaccharomyces pombe (strain 972 / ATCC 24843) GN=rfc4 PE=1 SV=1	SPAC1687.03c	489	1.00E-137	COG0470	ATPase involved in DNA replication	K10755	2.00E-169	596	lbc:LACBIDRAFT_301075	replication factor C subunit 2/4	GO:0006260//DNA replication;GO:0006418//tRNA aminoacylation for protein translation	GO:0017111//nucleoside-triphosphatase activity;GO:0003677//DNA binding;GO:0005524//ATP binding;GO:0004812//aminoacyl-tRNA ligase activity	-
CL104.Contig4_All	5983	1822	25.9062	1639	23.3152	1034	11.1632	3539	50.4563	4215	50.065	4659	54.4274	gi|393218168|gb|EJD03656.1|	619	5.00E-175	P-loop containing nucleoside triphosphate hydrolase protein [Fomitiporia mediterranea MF3/22]	gi|299756139|ref|XM_001829071.2|	180	5.00E-42	Coprinopsis cinerea okayama7#130 ### replication factor C subunit 4, mRNA	sp|O94449|RFC4_SCHPO	489	8.00E-138	Replication factor C subunit 4 OS=Schizosaccharomyces pombe (strain 972 / ATCC 24843) GN=rfc4 PE=1 SV=1	SPAC1687.03c	489	2.00E-137	COG0470	ATPase involved in DNA replication	K10755	3.00E-169	596	lbc:LACBIDRAFT_301075	replication factor C subunit 2/4	GO:0006260//DNA replication	GO:0003677//DNA binding;GO:0005524//ATP binding;GO:0017111//nucleoside-triphosphatase activity	-
CL104.Contig5_All	2139	12	0.4772	20	0.7958	19	0.5738	27	1.0767	27	0.897	30	0.9803	gi|393218173|gb|EJD03661.1|	539.3	1.00E-151	hypothetical protein FOMMEDRAFT_82732 [Fomitiporia mediterranea MF3/22]	gi|299756139|ref|XM_001829071.2|	87.7	2.00E-14	Coprinopsis cinerea okayama7#130 ### replication factor C subunit 4, mRNA	sp|O94449|RFC4_SCHPO	177	4.00E-44	Replication factor C subunit 4 OS=Schizosaccharomyces pombe (strain 972 / ATCC 24843) GN=rfc4 PE=1 SV=1	SPAC1687.03c	177	8.00E-44	COG0470	ATPase involved in DNA replication	K10755	5.00E-67	255	cci:CC1G_01803	replication factor C subunit 2/4	-	-	-
CL1040.Contig1_All	2387	131	6687-04-01	130	6352-04-01	93	5166-02-01	40	4294-01-01	41	2206-01-01	53	5519-01-01	gi|393215410|gb|EJD00901.1|	134.8	6.00E-74	hypothetical protein FOMMEDRAFT_141671 [Fomitiporia mediterranea MF3/22]	--	--	--	--	--	--	--	--	--	--	--	--	--	--	--	--	--	--	-	-	-
CL1040.Contig2_All	2395	6	0.2131	7	0.2488	9	0.2427	4	0.1425	6	0.178	5	0.1459	gi|393215410|gb|EJD00901.1|	286.6	2.00E-75	hypothetical protein FOMMEDRAFT_141671 [Fomitiporia mediterranea MF3/22]	--	--	--	--	--	--	--	--	--	--	--	--	--	--	--	--	--	--	-	-	-
CL1040.Contig3_All	2341	4	0.1454	2	0.0727	4	0.1104	3	0.1093	3	0.0911	1	0.0299	gi|393215410|gb|EJD00901.1|	296.6	2.00E-78	hypothetical protein FOMMEDRAFT_141671 [Fomitiporia mediterranea MF3/22]	--	--	--	--	--	--	--	--	--	--	--	--	--	--	--	--	--	--	-	-	-
CL1040.Contig4_All	1818	2	0.0936	7	0.3277	13	0.4619	2	0.0938	4	0.1564	2	0.0769	gi|393215410|gb|EJD00901.1|	95.1	5.00E-71	hypothetical protein FOMMEDRAFT_141671 [Fomitiporia mediterranea MF3/22]	--	--	--	--	--	--	--	--	--	--	--	--	--	--	--	--	--	--	-	-	-
CL1040.Contig5_All	1764	4	0.1929	14	0.6755	4	0.1465	1	0.0484	2	0.0806	5	0.1981	gi|393215410|gb|EJD00901.1|	95.1	5.00E-74	hypothetical protein FOMMEDRAFT_141671 [Fomitiporia mediterranea MF3/22]	--	--	--	--	--	--	--	--	--	--	--	--	--	--	--	--	--	--	-	-	-
CL1041.Contig1_All	5676	49	0.7344	84	2596-01-01	52	0.5918	27	0.4058	36	0.4507	68	0.8374	gi|336373347|gb|EGO01685.1|	91.7	0	hypothetical protein SERLA73DRAFT_166216 [Serpula lacrymans var. lacrymans S7.3] >gi|336386181|gb|EGO27327.1| hypothetical protein SERLADRAFT_446557 [Serpula lacrymans var. lacrymans S7.9]	--	--	--	--	sp|A2R180|PAN1_ASPNC	57	2.00E-07	Actin cytoskeleton-regulatory complex protein pan1 OS=Aspergillus niger (strain CBS 513.88 / FGSC A1513) GN=pan1 PE=3 SV=1	--	--	--	--	--	--	--	--	--	--	-	-	-
CL1041.Contig2_All	6633	226	8985-02-01	343	4011-04-01	283	7559-02-01	127	6332-01-01	185	9821-01-01	127	3383-01-01	gi|389742219|gb|EIM83406.1|	1169.1	0	hypothetical protein STEHIDRAFT_133320 [Stereum hirsutum FP-91666 SS1]	--	--	--	--	sp|Q9UST7|SFC3_SCHPO	88.6	6.00E-17	Transcription factor tau subunit sfc3 OS=Schizosaccharomyces pombe (strain 972 / ATCC 24843) GN=sfc3 PE=1 SV=1	--	--	--	--	--	K15204	3.00E-16	88.6	spo:SPBC336.07	transcription factor C subunit 3	-	-	-
CL1042.Contig1_All	1210	15	1.0546	32	2508-02-01	32	7082-01-01	4	0.282	9	0.5286	10	0.5776	gi|393214762|gb|EJD00255.1|	59.3	2.00E-07	hypothetical protein FOMMEDRAFT_148505 [Fomitiporia mediterranea MF3/22]	--	--	--	--	--	--	--	--	--	--	--	--	--	--	--	--	--	--	-	-	-
CL1042.Contig2_All	1764	267	8762-12-01	309	14.9087	234	5685-08-01	108	2225-05-01	122	9149-04-01	119	7151-04-01	gi|393214762|gb|EJD00255.1|	65.9	4.00E-09	hypothetical protein FOMMEDRAFT_148505 [Fomitiporia mediterranea MF3/22]	--	--	--	--	--	--	--	--	--	--	--	--	--	--	--	--	--	--	-	-	-
CL1043.Contig1_All	973	0	0	0	0	0	0	2	0.1753	7	0.5113	2	0.1437	gi|390596154|gb|EIN05557.1|	285	1.00E-75	cytochrome P450 [Punctularia strigosozonata HHB-11173 SS5]	--	--	--	--	sp|B8NHY4|ORDA_ASPFN	184	1.00E-46	O-methylsterigmatocystin oxidoreductase OS=Aspergillus flavus (strain ATCC 200026 / FGSC A1120 / NRRL 3357 / JCM 12722 / SRRC 167) GN=ordA PE=2 SV=1	BH0579	84	4.00E-16	COG2124	Cytochrome P450	K00517	3.00E-43	174	afm:AFUA_8G00760	[EC:1.14.-.-]	-	GO:0016491//oxidoreductase activity;GO:0005488//binding	-
CL1043.Contig2_All	1028	0	0	1	0.0828	0	0	1	0.083	2	0.1383	3	0.204	gi|390596154|gb|EIN05557.1|	30	6.00E-71	cytochrome P450 [Punctularia strigosozonata HHB-11173 SS5]	--	--	--	--	sp|B8NHY4|ORDA_ASPFN	184	9.00E-47	O-methylsterigmatocystin oxidoreductase OS=Aspergillus flavus (strain ATCC 200026 / FGSC A1120 / NRRL 3357 / JCM 12722 / SRRC 167) GN=ordA PE=2 SV=1	BH0579	83.2	7.00E-16	COG2124	Cytochrome P450	K00517	2.00E-41	168	afm:AFUA_8G00760	[EC:1.14.-.-]	-	-	-
CL1043.Contig3_All	1861	0	0	0	0	1	0.0347	3	0.1375	6	0.2291	9	0.338	gi|390596157|gb|EIN05560.1|	78.2	6.00E-127	cytochrome P450 [Punctularia strigosozonata HHB-11173 SS5]	--	--	--	--	sp|B8NHY4|ORDA_ASPFN	184	3.00E-54	O-methylsterigmatocystin oxidoreductase OS=Aspergillus flavus (strain ATCC 200026 / FGSC A1120 / NRRL 3357 / JCM 12722 / SRRC 167) GN=ordA PE=2 SV=1	BH0579	83.2	1.00E-15	COG2124	Cytochrome P450	K00517	5.00E-41	168	afm:AFUA_8G00760	[EC:1.14.-.-]	-	GO:0016491//oxidoreductase activity;GO:0005488//binding	-
CL1043.Contig4_All	2189	7	0.272	9	0.3499	4	0.118	5	0.1948	13	0.422	12	0.3832	gi|392563156|gb|EIW56335.1|	246.5	6.00E-131	cytochrome P450 [Trametes versicolor FP-101664 SS1]	--	--	--	--	sp|B8NHY4|ORDA_ASPFN	184	4.00E-69	O-methylsterigmatocystin oxidoreductase OS=Aspergillus flavus (strain ATCC 200026 / FGSC A1120 / NRRL 3357 / JCM 12722 / SRRC 167) GN=ordA PE=2 SV=1	BH0579	83.2	2.00E-15	COG2124	Cytochrome P450	K00517	5.00E-52	168	afm:AFUA_8G00760	[EC:1.14.-.-]	-	GO:0016491//oxidoreductase activity;GO:0005488//binding	-
CL1043.Contig5_All	1870	1	0.0455	0	0	0	0	2	0.0912	3	0.114	9	0.3364	gi|390596157|gb|EIN05560.1|	175.3	1.00E-131	cytochrome P450 [Punctularia strigosozonata HHB-11173 SS5]	--	--	--	--	sp|B8NHY4|ORDA_ASPFN	219	7.00E-57	O-methylsterigmatocystin oxidoreductase OS=Aspergillus flavus (strain ATCC 200026 / FGSC A1120 / NRRL 3357 / JCM 12722 / SRRC 167) GN=ordA PE=2 SV=1	BH0579	84	8.00E-16	COG2124	Cytochrome P450	K00517	5.00E-43	175	afm:AFUA_8G00760	[EC:1.14.-.-]	-	GO:0016491//oxidoreductase activity;GO:0005488//binding	-
CL1043.Contig6_All	2134	3	0.1196	5	0.1994	2	0.0605	1	0.04	4	0.1332	6	0.1965	gi|392563156|gb|EIW56335.1|	486.9	9.00E-136	cytochrome P450 [Trametes versicolor FP-101664 SS1]	--	--	--	--	sp|B8NHY4|ORDA_ASPFN	269	7.00E-72	O-methylsterigmatocystin oxidoreductase OS=Aspergillus flavus (strain ATCC 200026 / FGSC A1120 / NRRL 3357 / JCM 12722 / SRRC 167) GN=ordA PE=2 SV=1	BH0579	98.6	4.00E-20	COG2124	Cytochrome P450	K00517	2.00E-55	216	afm:AFUA_8G00760	[EC:1.14.-.-]	-	GO:0016491//oxidoreductase activity;GO:0005488//binding	-
CL1043.Contig7_All	2883	17	0.5016	19	0.5609	14	0.3137	50	4794-01-01	62	5283-01-01	35	0.8485	gi|392563156|gb|EIW56335.1|	246.5	3.00E-136	cytochrome P450 [Trametes versicolor FP-101664 SS1]	--	--	--	--	sp|B8NHY4|ORDA_ASPFN	184	4.00E-74	O-methylsterigmatocystin oxidoreductase OS=Aspergillus flavus (strain ATCC 200026 / FGSC A1120 / NRRL 3357 / JCM 12722 / SRRC 167) GN=ordA PE=2 SV=1	BH0579	83.2	2.00E-15	COG2124	Cytochrome P450	K00517	7.00E-52	168	afm:AFUA_8G00760	[EC:1.14.-.-]	-	-	-
CL1043.Contig8_All	3286	32	0.8284	31	0.8029	31	0.6094	38	0.9864	50	1.0813	48	1.021	gi|392563156|gb|EIW56335.1|	505	5.00E-141	cytochrome P450 [Trametes versicolor FP-101664 SS1]	--	--	--	--	sp|B8NHY4|ORDA_ASPFN	286	9.00E-77	O-methylsterigmatocystin oxidoreductase OS=Aspergillus flavus (strain ATCC 200026 / FGSC A1120 / NRRL 3357 / JCM 12722 / SRRC 167) GN=ordA PE=2 SV=1	BH0579	108	8.00E-23	COG2124	Cytochrome P450	K00517	4.00E-55	216	afm:AFUA_8G00760	[EC:1.14.-.-]	-	-	-
CL1044.Contig10_All	5171	3917	64.4396	3710	61.0631	2334	29.1549	599	8811-09-01	711	7713-09-01	377	5.0958	gi|393216480|gb|EJD01970.1|	806.6	0	alpha/beta-hydrolase [Fomitiporia mediterranea MF3/22]	gi|170095332|ref|XM_001878852.1|	65.9	2.00E-07	Laccaria bicolor S238N-H82 hexokinase partial mRNA	sp|P52719|PEPS_ASPSA	357	4.00E-98	Carboxypeptidase cpdS OS=Aspergillus saitoi GN=cpdS PE=2 SV=1	SPAC24H6.04	161	2.00E-72	COG5026	Hexokinase	K00844	2.00E-169	328	cci:CC1G_11986	hexokinase [EC:2.7.1.1]	GO:0016310//phosphorylation;GO:0006096//glycolysis	GO:0005524//ATP binding;GO:0004396//hexokinase activity	-
CL1044.Contig11_All	8564	5930	58.9049	5939	59.0223	3710	27.9823	2860	28.4868	3323	27.5746	3005	24.5251	gi|393216365|gb|EJD01855.1|	981.9	0	glycoside hydrolase family 5 protein [Fomitiporia mediterranea MF3/22]	gi|170095332|ref|XM_001878852.1|	75.8	3.00E-10	Laccaria bicolor S238N-H82 hexokinase partial mRNA	sp|P52719|PEPS_ASPSA	357	1.00E-97	Carboxypeptidase cpdS OS=Aspergillus saitoi GN=cpdS PE=2 SV=1	SPAC24H6.04	161	9.00E-66	COG5026	Hexokinase	K00844	5.00E-176	619	cci:CC1G_11986	hexokinase [EC:2.7.1.1]	-	GO:0016787//hydrolase activity	-
CL1044.Contig12_All	298	3	0.8564	7	9992-01-01	1	0.2168	0	0	0	0	0	0	gi|403414676|emb|CCM01376.1|	44.7	2.00E-18	predicted protein [Fibroporia radiculosa]	gi|170095332|ref|XM_001878852.1|	65.9	1.00E-08	Laccaria bicolor S238N-H82 hexokinase partial mRNA	sp|P04806|HXKA_YEAST	47.8	7.00E-09	Hexokinase-1 OS=Saccharomyces cerevisiae (strain ATCC 204508 / S288c) GN=HXK1 PE=1 SV=2	YFR053c	47.8	2.00E-08	COG5026	Hexokinase	K00844	5.00E-14	75.1	lbc:LACBIDRAFT_184098	hexokinase [EC:2.7.1.1]	GO:0016310//phosphorylation;GO:0006096//glycolysis	GO:0005524//ATP binding;GO:0004396//hexokinase activity	-
CL1044.Contig13_All	887	2	0.1918	3	0.2879	0	0	2	0.1923	1	0.0801	8	0.6304	gi|393216482|gb|EJD01972.1|	328.9	1.00E-88	hexokinase [Fomitiporia mediterranea MF3/22]	gi|170095332|ref|XM_001878852.1|	65.9	3.00E-08	Laccaria bicolor S238N-H82 hexokinase partial mRNA	sp|P04807|HXKB_YEAST	186	2.00E-47	Hexokinase-2 OS=Saccharomyces cerevisiae (strain ATCC 204508 / S288c) GN=HXK2 PE=1 SV=4	YGL253w	186	5.00E-47	COG5026	Hexokinase	K00844	9.00E-86	315	mpr:MPER_06863	hexokinase [EC:2.7.1.1]	GO:0005975//carbohydrate metabolic process;GO:0044237//cellular metabolic process	GO:0016773//phosphotransferase activity, alcohol group as acceptor;GO:0016301//kinase activity;GO:0000166//nucleotide binding	-
CL1044.Contig14_All	662	0	0	1	0.1286	0	0	1	0.1289	0	0	1	0.1056	gi|336372802|gb|EGO01141.1|	202.6	6.00E-51	hypothetical protein SERLA73DRAFT_179212 [Serpula lacrymans var. lacrymans S7.3] >gi|336385643|gb|EGO26790.1| hypothetical protein SERLADRAFT_464226 [Serpula lacrymans var. lacrymans S7.9]	gi|170095332|ref|XM_001878852.1|	65.9	2.00E-08	Laccaria bicolor S238N-H82 hexokinase partial mRNA	sp|P04807|HXKB_YEAST	125	3.00E-29	Hexokinase-2 OS=Saccharomyces cerevisiae (strain ATCC 204508 / S288c) GN=HXK2 PE=1 SV=4	YGL253w	125	6.00E-29	COG5026	Hexokinase	K00844	7.00E-49	192	mpr:MPER_06863	hexokinase [EC:2.7.1.1]	-	GO:0016740//transferase activity	-
CL1044.Contig15_All	943	1	0.0902	0	0	2	0.137	2	0.1809	1	0.0754	11	0.8153	gi|336372802|gb|EGO01141.1|	133.7	5.00E-119	hypothetical protein SERLA73DRAFT_179212 [Serpula lacrymans var. lacrymans S7.3] >gi|336385643|gb|EGO26790.1| hypothetical protein SERLADRAFT_464226 [Serpula lacrymans var. lacrymans S7.9]	gi|170095332|ref|XM_001878852.1|	97.6	9.00E-18	Laccaria bicolor S238N-H82 hexokinase partial mRNA	sp|P04806|HXKA_YEAST	162	2.00E-62	Hexokinase-1 OS=Saccharomyces cerevisiae (strain ATCC 204508 / S288c) GN=HXK1 PE=1 SV=2	YFR053c	162	4.00E-62	COG5026	Hexokinase	K00844	5.00E-118	320	mpr:MPER_06863	hexokinase [EC:2.7.1.1]	GO:0016310//phosphorylation;GO:0006096//glycolysis	GO:0005524//ATP binding;GO:0004396//hexokinase activity	-
CL1044.Contig16_All	303	0	0	0	0	0	0	0	0	0	0	4	0.9227	gi|170095333|ref|XP_001878887.1|	165.2	4.00E-40	hexokinase [Laccaria bicolor S238N-H82] >gi|164646191|gb|EDR10437.1| hexokinase [Laccaria bicolor S238N-H82]	gi|170095332|ref|XM_001878852.1|	97.6	3.00E-18	Laccaria bicolor S238N-H82 hexokinase partial mRNA	sp|P33284|HXK_KLULA	94.7	1.00E-20	Hexokinase OS=Kluyveromyces lactis (strain ATCC 8585 / CBS 2359 / DSM 70799 / NBRC 1267 / NRRL Y-1140 / WM37) GN=RAG5 PE=1 SV=3	YFR053c	92.4	2.00E-19	COG5026	Hexokinase	K00844	3.00E-41	165	lbc:LACBIDRAFT_184098	hexokinase [EC:2.7.1.1]	GO:0016310//phosphorylation;GO:0006096//glycolysis	GO:0005524//ATP binding;GO:0004396//hexokinase activity	-
CL1044.Contig17_All	892	0	0	0	0	0	0	2	0.1913	1	0.0797	12	0.9403	gi|336372802|gb|EGO01141.1|	133.7	2.00E-122	hypothetical protein SERLA73DRAFT_179212 [Serpula lacrymans var. lacrymans S7.3] >gi|336385643|gb|EGO26790.1| hypothetical protein SERLADRAFT_464226 [Serpula lacrymans var. lacrymans S7.9]	gi|170095332|ref|XM_001878852.1|	97.6	9.00E-18	Laccaria bicolor S238N-H82 hexokinase partial mRNA	sp|P04806|HXKA_YEAST	173	1.00E-65	Hexokinase-1 OS=Saccharomyces cerevisiae (strain ATCC 204508 / S288c) GN=HXK1 PE=1 SV=2	YFR053c	173	2.00E-65	COG5026	Hexokinase	K00844	3.00E-121	330	mpr:MPER_06863	hexokinase [EC:2.7.1.1]	GO:0016310//phosphorylation;GO:0006096//glycolysis	GO:0005524//ATP binding;GO:0004396//hexokinase activity	-
CL1044.Contig18_All	355	0	0	3	0.7192	0	0	0	0	0	0	0	0	gi|403414676|emb|CCM01376.1|	68.6	1.00E-32	predicted protein [Fibroporia radiculosa]	gi|170095332|ref|XM_001878852.1|	65.9	1.00E-08	Laccaria bicolor S238N-H82 hexokinase partial mRNA	sp|P04806|HXKA_YEAST	49.7	2.00E-15	Hexokinase-1 OS=Saccharomyces cerevisiae (strain ATCC 204508 / S288c) GN=HXK1 PE=1 SV=2	YFR053c	49.7	7.00E-15	COG5026	Hexokinase	K00844	2.00E-20	96.7	lbc:LACBIDRAFT_184098	hexokinase [EC:2.7.1.1]	GO:0016310//phosphorylation;GO:0006096//glycolysis	GO:0005524//ATP binding;GO:0004396//hexokinase activity	-
CL1044.Contig19_All	901	17	6051-01-01	15	4169-01-01	8	0.5735	1	0.0947	1	0.0789	8	0.6206	gi|393216482|gb|EJD01972.1|	66.2	1.00E-83	hexokinase [Fomitiporia mediterranea MF3/22]	gi|170095332|ref|XM_001878852.1|	65.9	3.00E-08	Laccaria bicolor S238N-H82 hexokinase partial mRNA	sp|P04807|HXKB_YEAST	155	3.00E-38	Hexokinase-2 OS=Saccharomyces cerevisiae (strain ATCC 204508 / S288c) GN=HXK2 PE=1 SV=4	YGL253w	155	7.00E-38	COG5026	Hexokinase	K00844	1.00E-80	256	mpr:MPER_06863	hexokinase [EC:2.7.1.1]	GO:0008152//metabolic process	GO:0016772//transferase activity, transferring phosphorus-containing groups	-
CL1044.Contig1_All	1891	139	2531-06-01	131	5.896	90	3.0742	165	7.443	194	2906-07-01	235	8.686	gi|393216482|gb|EJD01972.1|	895.6	0	hexokinase [Fomitiporia mediterranea MF3/22]	gi|170095332|ref|XM_001878852.1|	107	2.00E-20	Laccaria bicolor S238N-H82 hexokinase partial mRNA	sp|P33284|HXK_KLULA	417	1.00E-116	Hexokinase OS=Kluyveromyces lactis (strain ATCC 8585 / CBS 2359 / DSM 70799 / NBRC 1267 / NRRL Y-1140 / WM37) GN=RAG5 PE=1 SV=3	YFR053c	407	4.00E-113	COG5026	Hexokinase	K00844	0	813	cci:CC1G_11986	hexokinase [EC:2.7.1.1]	GO:0016310//phosphorylation;GO:0006096//glycolysis	GO:0005524//ATP binding;GO:0004396//hexokinase activity	-
CL1044.Contig20_All	957	15	3334-01-01	12	1.0672	9	0.6075	1	0.0891	1	0.0743	11	0.8034	gi|336372802|gb|EGO01141.1|	68.9	5.00E-114	hypothetical protein SERLA73DRAFT_179212 [Serpula lacrymans var. lacrymans S7.3] >gi|336385643|gb|EGO26790.1| hypothetical protein SERLADRAFT_464226 [Serpula lacrymans var. lacrymans S7.9]	gi|170095332|ref|XM_001878852.1|	97.6	9.00E-18	Laccaria bicolor S238N-H82 hexokinase partial mRNA	sp|P04806|HXKA_YEAST	162	2.00E-52	Hexokinase-1 OS=Saccharomyces cerevisiae (strain ATCC 204508 / S288c) GN=HXK1 PE=1 SV=2	YFR053c	162	6.00E-52	COG5026	Hexokinase	K00844	4.00E-113	320	mpr:MPER_06863	hexokinase [EC:2.7.1.1]	GO:0016310//phosphorylation;GO:0006096//glycolysis	GO:0005524//ATP binding;GO:0004396//hexokinase activity	-
CL1044.Contig21_All	958	15	1.332	13	1.1549	8	0.5394	1	0.089	1	0.0742	9	0.6566	gi|393216482|gb|EJD01972.1|	66.2	2.00E-98	hexokinase [Fomitiporia mediterranea MF3/22]	gi|170095332|ref|XM_001878852.1|	65.9	3.00E-08	Laccaria bicolor S238N-H82 hexokinase partial mRNA	sp|P04807|HXKB_YEAST	176	2.00E-44	Hexokinase-2 OS=Saccharomyces cerevisiae (strain ATCC 204508 / S288c) GN=HXK2 PE=1 SV=4	YGL253w	176	5.00E-44	COG5026	Hexokinase	K00844	2.00E-95	305	mpr:MPER_06863	hexokinase [EC:2.7.1.1]	GO:0005975//carbohydrate metabolic process;GO:0044237//cellular metabolic process	GO:0016773//phosphotransferase activity, alcohol group as acceptor;GO:0016301//kinase activity;GO:0000166//nucleotide binding	-
CL1044.Contig2_All	906	15	4084-01-01	12	1.1273	8	0.5704	1	0.0942	1	0.0784	12	0.9258	gi|336372802|gb|EGO01141.1|	68.9	3.00E-117	hypothetical protein SERLA73DRAFT_179212 [Serpula lacrymans var. lacrymans S7.3] >gi|336385643|gb|EGO26790.1| hypothetical protein SERLADRAFT_464226 [Serpula lacrymans var. lacrymans S7.9]	gi|170095332|ref|XM_001878852.1|	97.6	9.00E-18	Laccaria bicolor S238N-H82 hexokinase partial mRNA	sp|P04806|HXKA_YEAST	173	1.00E-55	Hexokinase-1 OS=Saccharomyces cerevisiae (strain ATCC 204508 / S288c) GN=HXK1 PE=1 SV=2	YFR053c	173	3.00E-55	COG5026	Hexokinase	K00844	2.00E-116	330	mpr:MPER_06863	hexokinase [EC:2.7.1.1]	GO:0016310//phosphorylation;GO:0006096//glycolysis	GO:0005524//ATP binding;GO:0004396//hexokinase activity	-
CL1044.Contig3_All	938	2	0.1814	4	0.3629	1	0.0689	2	0.1819	1	0.0758	8	0.5961	gi|393216482|gb|EJD01972.1|	318.2	1.00E-85	hexokinase [Fomitiporia mediterranea MF3/22]	gi|170095332|ref|XM_001878852.1|	65.9	3.00E-08	Laccaria bicolor S238N-H82 hexokinase partial mRNA	sp|P04807|HXKB_YEAST	175	4.00E-44	Hexokinase-2 OS=Saccharomyces cerevisiae (strain ATCC 204508 / S288c) GN=HXK2 PE=1 SV=4	YGL253w	175	9.00E-44	COG5026	Hexokinase	K00844	2.00E-82	305	mpr:MPER_06863	hexokinase [EC:2.7.1.1]	GO:0008152//metabolic process	GO:0016772//transferase activity, transferring phosphorus-containing groups	-
CL1044.Contig4_All	952	17	5191-01-01	17	5198-01-01	10	0.6785	1	0.0896	1	0.0746	8	0.5873	gi|393216482|gb|EJD01972.1|	66.2	2.00E-80	hexokinase [Fomitiporia mediterranea MF3/22]	gi|170095332|ref|XM_001878852.1|	65.9	3.00E-08	Laccaria bicolor S238N-H82 hexokinase partial mRNA	sp|P04807|HXKB_YEAST	145	5.00E-35	Hexokinase-2 OS=Saccharomyces cerevisiae (strain ATCC 204508 / S288c) GN=HXK2 PE=1 SV=4	YGL253w	145	1.00E-34	COG5026	Hexokinase	K00844	2.00E-77	245	mpr:MPER_06863	hexokinase [EC:2.7.1.1]	-	GO:0016740//transferase activity	-
CL1044.Contig5_All	1571	56	3.0324	67	6298-03-01	32	3157-01-01	2	0.1086	7	0.3166	17	0.7563	gi|321264556|ref|XP_003196995.1|	69.3	5.00E-171	hexokinase [Cryptococcus gattii WM276]	gi|170095332|ref|XM_001878852.1|	65.9	5.00E-08	Laccaria bicolor S238N-H82 hexokinase partial mRNA	sp|P04806|HXKA_YEAST	201	6.00E-89	Hexokinase-1 OS=Saccharomyces cerevisiae (strain ATCC 204508 / S288c) GN=HXK1 PE=1 SV=2	YFR053c	201	1.00E-88	COG5026	Hexokinase	K00844	8.00E-120	389	cci:CC1G_11986	hexokinase [EC:2.7.1.1]	GO:0016310//phosphorylation;GO:0006096//glycolysis	GO:0005524//ATP binding;GO:0004396//hexokinase activity	-
CL1044.Contig6_All	1009	15	2647-01-01	13	1.0966	8	0.5121	1	0.0845	1	0.0704	8	0.5542	gi|393216482|gb|EJD01972.1|	66.2	4.00E-95	hexokinase [Fomitiporia mediterranea MF3/22]	gi|170095332|ref|XM_001878852.1|	65.9	3.00E-08	Laccaria bicolor S238N-H82 hexokinase partial mRNA	sp|P04807|HXKB_YEAST	165	4.00E-41	Hexokinase-2 OS=Saccharomyces cerevisiae (strain ATCC 204508 / S288c) GN=HXK2 PE=1 SV=4	YGL253w	165	1.00E-40	COG5026	Hexokinase	K00844	4.00E-92	295	mpr:MPER_06863	hexokinase [EC:2.7.1.1]	GO:0008152//metabolic process	GO:0016772//transferase activity, transferring phosphorus-containing groups	-
CL1044.Contig7_All	1614	15	0.7906	13	0.6855	9	0.3602	2	0.1057	7	0.3082	23	0.996	gi|321264556|ref|XP_003196995.1|	163.7	0	hexokinase [Cryptococcus gattii WM276]	gi|170095332|ref|XM_001878852.1|	75.8	6.00E-11	Laccaria bicolor S238N-H82 hexokinase partial mRNA	sp|P80581|HXK_EMENI	138	2.00E-88	Hexokinase OS=Emericella nidulans (strain FGSC A4 / ATCC 38163 / CBS 112.46 / NRRL 194 / M139) GN=hxkA PE=1 SV=2	SPAC24H6.04	161	2.00E-66	COG5026	Hexokinase	K00844	1.00E-159	562	cci:CC1G_11986	hexokinase [EC:2.7.1.1]	GO:0016310//phosphorylation;GO:0006096//glycolysis	GO:0005524//ATP binding;GO:0004396//hexokinase activity	-
CL1044.Contig8_All	1665	15	0.7664	13	0.6645	9	0.3492	2	0.1025	7	0.2988	22	0.9235	gi|321264556|ref|XP_003196995.1|	163.7	6.00E-180	hexokinase [Cryptococcus gattii WM276]	gi|170095332|ref|XM_001878852.1|	75.8	6.00E-11	Laccaria bicolor S238N-H82 hexokinase partial mRNA	sp|P80581|HXK_EMENI	138	4.00E-85	Hexokinase OS=Emericella nidulans (strain FGSC A4 / ATCC 38163 / CBS 112.46 / NRRL 194 / M139) GN=hxkA PE=1 SV=2	SPAC24H6.04	161	2.00E-66	COG5026	Hexokinase	K00844	2.00E-156	551	cci:CC1G_11986	hexokinase [EC:2.7.1.1]	GO:0016310//phosphorylation;GO:0006096//glycolysis	GO:0005524//ATP binding;GO:0004396//hexokinase activity	-
CL1044.Contig9_All	1651	0	0	2	0.1031	1	0.0391	5	0.2583	7	0.3013	22	0.9314	gi|321264556|ref|XP_003196995.1|	221.9	0	hexokinase [Cryptococcus gattii WM276]	gi|170095332|ref|XM_001878852.1|	75.8	6.00E-11	Laccaria bicolor S238N-H82 hexokinase partial mRNA	sp|P04806|HXKA_YEAST	260	3.00E-99	Hexokinase-1 OS=Saccharomyces cerevisiae (strain ATCC 204508 / S288c) GN=HXK1 PE=1 SV=2	YFR053c	260	8.00E-99	COG5026	Hexokinase	K00844	3.00E-138	491	cci:CC1G_11986	hexokinase [EC:2.7.1.1]	GO:0016310//phosphorylation;GO:0006096//glycolysis	GO:0005524//ATP binding;GO:0004396//hexokinase activity	-
CL1045.Contig10_All	4089	0	0	3	0.0624	5	0.079	3	0.0626	3	0.0521	8	0.1367	gi|393218131|gb|EJD03619.1|	390.6	1.00E-106	NAD-binding protein [Fomitiporia mediterranea MF3/22]	--	--	--	--	sp|P25284|NDUA9_NEUCR	65.1	4.00E-10	NADH-ubiquinone oxidoreductase 40 kDa subunit, mitochondrial OS=Neurospora crassa (strain ATCC 24698 / 74-OR23-1A / CBS 708.71 / DSM 1257 / FGSC 987) GN=nuo-40 PE=1 SV=2	mll5193	179	5.00E-44	COG0702	Predicted nucleoside-diphosphate-sugar epimerases	K00329	7.00E-81	302	cne:CNA02430	NADH dehydrogenase [EC:1.6.5.3] K00356 NADH dehydrogenase [EC:1.6.99.3]	-	GO:0005488//binding	-
CL1045.Contig11_All	4076	0	0	2	0.0418	5	0.0792	2	0.0419	3	0.0523	8	0.1372	gi|393218131|gb|EJD03619.1|	390.6	1.00E-106	NAD-binding protein [Fomitiporia mediterranea MF3/22]	--	--	--	--	sp|P25284|NDUA9_NEUCR	65.1	4.00E-10	NADH-ubiquinone oxidoreductase 40 kDa subunit, mitochondrial OS=Neurospora crassa (strain ATCC 24698 / 74-OR23-1A / CBS 708.71 / DSM 1257 / FGSC 987) GN=nuo-40 PE=1 SV=2	mll5193	179	5.00E-44	COG0702	Predicted nucleoside-diphosphate-sugar epimerases	K00329	7.00E-81	302	cne:CNA02430	NADH dehydrogenase [EC:1.6.5.3] K00356 NADH dehydrogenase [EC:1.6.99.3]	-	GO:0005488//binding	-
CL1045.Contig12_All	4380	4	0.0777	4	0.0777	12	0.177	4	0.0779	4	0.0649	12	0.1915	gi|393218131|gb|EJD03619.1|	390.6	2.00E-106	NAD-binding protein [Fomitiporia mediterranea MF3/22]	--	--	--	--	sp|P25284|NDUA9_NEUCR	65.1	4.00E-10	NADH-ubiquinone oxidoreductase 40 kDa subunit, mitochondrial OS=Neurospora crassa (strain ATCC 24698 / 74-OR23-1A / CBS 708.71 / DSM 1257 / FGSC 987) GN=nuo-40 PE=1 SV=2	mll5193	179	5.00E-44	COG0702	Predicted nucleoside-diphosphate-sugar epimerases	K00329	7.00E-81	302	cne:CNA02430	NADH dehydrogenase [EC:1.6.5.3] K00356 NADH dehydrogenase [EC:1.6.99.3]	-	GO:0005488//binding	-
CL1045.Contig13_All	4137	11	0.2262	10	0.2057	15	0.2342	13	0.268	16	0.2748	20	0.3379	gi|393218131|gb|EJD03619.1|	390.6	1.00E-106	NAD-binding protein [Fomitiporia mediterranea MF3/22]	--	--	--	--	sp|P25284|NDUA9_NEUCR	65.1	4.00E-10	NADH-ubiquinone oxidoreductase 40 kDa subunit, mitochondrial OS=Neurospora crassa (strain ATCC 24698 / 74-OR23-1A / CBS 708.71 / DSM 1257 / FGSC 987) GN=nuo-40 PE=1 SV=2	mll5193	179	5.00E-44	COG0702	Predicted nucleoside-diphosphate-sugar epimerases	K00329	7.00E-81	302	cne:CNA02430	NADH dehydrogenase [EC:1.6.5.3] K00356 NADH dehydrogenase [EC:1.6.99.3]	-	GO:0005488//binding	-
CL1045.Contig14_All	4102	0	0	2	0.0415	5	0.0787	3	0.0624	3	0.052	8	0.1363	gi|393218131|gb|EJD03619.1|	390.6	1.00E-106	NAD-binding protein [Fomitiporia mediterranea MF3/22]	--	--	--	--	sp|P25284|NDUA9_NEUCR	65.1	4.00E-10	NADH-ubiquinone oxidoreductase 40 kDa subunit, mitochondrial OS=Neurospora crassa (strain ATCC 24698 / 74-OR23-1A / CBS 708.71 / DSM 1257 / FGSC 987) GN=nuo-40 PE=1 SV=2	mll5193	179	5.00E-44	COG0702	Predicted nucleoside-diphosphate-sugar epimerases	K00329	7.00E-81	302	cne:CNA02430	NADH dehydrogenase [EC:1.6.5.3] K00356 NADH dehydrogenase [EC:1.6.99.3]	-	GO:0005488//binding	-
CL1045.Contig15_All	3054	1	0.0279	2	0.0557	7	0.1481	3	0.0838	2	0.0465	6	0.1373	--	--	--	--	--	--	--	--	--	--	--	--	--	--	--	--	--	--	--	--	--	--	-	-	-
CL1045.Contig16_All	4444	1	0.0191	2	0.0383	7	0.1017	2	0.0384	3	0.048	10	0.1573	gi|393218131|gb|EJD03619.1|	390.6	2.00E-106	NAD-binding protein [Fomitiporia mediterranea MF3/22]	--	--	--	--	sp|P25284|NDUA9_NEUCR	65.1	4.00E-10	NADH-ubiquinone oxidoreductase 40 kDa subunit, mitochondrial OS=Neurospora crassa (strain ATCC 24698 / 74-OR23-1A / CBS 708.71 / DSM 1257 / FGSC 987) GN=nuo-40 PE=1 SV=2	mll5193	179	5.00E-44	COG0702	Predicted nucleoside-diphosphate-sugar epimerases	K00329	7.00E-81	302	cne:CNA02430	NADH dehydrogenase [EC:1.6.5.3] K00356 NADH dehydrogenase [EC:1.6.99.3]	-	GO:0005488//binding	-
CL1045.Contig17_All	4340	1	0.0196	2	0.0392	7	0.1042	3	0.059	3	0.0491	8	0.1288	gi|393218131|gb|EJD03619.1|	388.3	1.00E-105	NAD-binding protein [Fomitiporia mediterranea MF3/22]	--	--	--	--	sp|P25284|NDUA9_NEUCR	64.7	6.00E-10	NADH-ubiquinone oxidoreductase 40 kDa subunit, mitochondrial OS=Neurospora crassa (strain ATCC 24698 / 74-OR23-1A / CBS 708.71 / DSM 1257 / FGSC 987) GN=nuo-40 PE=1 SV=2	mll5193	178	6.00E-44	COG0702	Predicted nucleoside-diphosphate-sugar epimerases	K00329	3.00E-80	300	cne:CNA02430	NADH dehydrogenase [EC:1.6.5.3] K00356 NADH dehydrogenase [EC:1.6.99.3]	-	GO:0005488//binding	-
CL1045.Contig18_All	3019	8	0.2254	14	0.3947	10	0.214	13	0.3673	9	0.2119	12	0.2778	--	--	--	--	--	--	--	--	--	--	--	--	--	--	--	--	--	--	--	--	--	--	-	-	-
CL1045.Contig19_All	4280	0	0	2	0.0398	5	0.0755	2	0.0399	3	0.0498	9	0.147	gi|393218131|gb|EJD03619.1|	390.6	2.00E-106	NAD-binding protein [Fomitiporia mediterranea MF3/22]	--	--	--	--	sp|P25284|NDUA9_NEUCR	65.1	4.00E-10	NADH-ubiquinone oxidoreductase 40 kDa subunit, mitochondrial OS=Neurospora crassa (strain ATCC 24698 / 74-OR23-1A / CBS 708.71 / DSM 1257 / FGSC 987) GN=nuo-40 PE=1 SV=2	mll5193	179	5.00E-44	COG0702	Predicted nucleoside-diphosphate-sugar epimerases	K00329	7.00E-81	302	cne:CNA02430	NADH dehydrogenase [EC:1.6.5.3] K00356 NADH dehydrogenase [EC:1.6.99.3]	-	GO:0005488//binding	-
CL1045.Contig1_All	1487	3	0.1716	2	0.1145	5	0.2172	0	0	1	0.0478	2	0.094	--	--	--	--	--	--	--	--	--	--	--	--	--	--	--	--	--	--	--	--	--	--	-	-	-
CL1045.Contig20_All	4377	1	0.0194	2	0.0389	7	0.1033	2	0.039	3	0.0487	8	0.1277	gi|393218131|gb|EJD03619.1|	390.6	2.00E-106	NAD-binding protein [Fomitiporia mediterranea MF3/22]	--	--	--	--	sp|P25284|NDUA9_NEUCR	65.1	4.00E-10	NADH-ubiquinone oxidoreductase 40 kDa subunit, mitochondrial OS=Neurospora crassa (strain ATCC 24698 / 74-OR23-1A / CBS 708.71 / DSM 1257 / FGSC 987) GN=nuo-40 PE=1 SV=2	mll5193	179	5.00E-44	COG0702	Predicted nucleoside-diphosphate-sugar epimerases	K00329	7.00E-81	302	cne:CNA02430	NADH dehydrogenase [EC:1.6.5.3] K00356 NADH dehydrogenase [EC:1.6.99.3]	-	GO:0005488//binding	-
CL1045.Contig21_All	4343	2	0.0392	3	0.0588	10	0.1487	3	0.0589	6	0.0982	10	0.1609	gi|393218131|gb|EJD03619.1|	390.6	2.00E-106	NAD-binding protein [Fomitiporia mediterranea MF3/22]	--	--	--	--	sp|P25284|NDUA9_NEUCR	65.1	4.00E-10	NADH-ubiquinone oxidoreductase 40 kDa subunit, mitochondrial OS=Neurospora crassa (strain ATCC 24698 / 74-OR23-1A / CBS 708.71 / DSM 1257 / FGSC 987) GN=nuo-40 PE=1 SV=2	mll5193	179	5.00E-44	COG0702	Predicted nucleoside-diphosphate-sugar epimerases	K00329	7.00E-81	302	cne:CNA02430	NADH dehydrogenase [EC:1.6.5.3] K00356 NADH dehydrogenase [EC:1.6.99.3]	-	GO:0005488//binding	-
CL1045.Contig22_All	4262	6	0.1198	7	0.1398	11	0.1667	4	0.0801	5	0.0834	8	0.1312	gi|393218131|gb|EJD03619.1|	388.3	1.00E-105	NAD-binding protein [Fomitiporia mediterranea MF3/22]	--	--	--	--	sp|P25284|NDUA9_NEUCR	64.7	5.00E-10	NADH-ubiquinone oxidoreductase 40 kDa subunit, mitochondrial OS=Neurospora crassa (strain ATCC 24698 / 74-OR23-1A / CBS 708.71 / DSM 1257 / FGSC 987) GN=nuo-40 PE=1 SV=2	mll5193	178	6.00E-44	COG0702	Predicted nucleoside-diphosphate-sugar epimerases	K00329	3.00E-80	300	cne:CNA02430	NADH dehydrogenase [EC:1.6.5.3] K00356 NADH dehydrogenase [EC:1.6.99.3]	-	GO:0005488//binding	-
CL1045.Contig23_All	4294	8	0.1585	9	0.1784	12	0.1805	5	0.0993	4	0.0662	9	0.1465	gi|393218131|gb|EJD03619.1|	390.6	2.00E-106	NAD-binding protein [Fomitiporia mediterranea MF3/22]	--	--	--	--	sp|P25284|NDUA9_NEUCR	65.1	4.00E-10	NADH-ubiquinone oxidoreductase 40 kDa subunit, mitochondrial OS=Neurospora crassa (strain ATCC 24698 / 74-OR23-1A / CBS 708.71 / DSM 1257 / FGSC 987) GN=nuo-40 PE=1 SV=2	mll5193	179	5.00E-44	COG0702	Predicted nucleoside-diphosphate-sugar epimerases	K00329	7.00E-81	302	cne:CNA02430	NADH dehydrogenase [EC:1.6.5.3] K00356 NADH dehydrogenase [EC:1.6.99.3]	-	GO:0005488//binding	-
CL1045.Contig24_All	4200	65	3166-01-01	60	2159-01-01	47	0.7228	49	0.9952	78	3198-01-01	54	0.8986	gi|393218131|gb|EJD03619.1|	388.7	7.00E-106	NAD-binding protein [Fomitiporia mediterranea MF3/22]	--	--	--	--	sp|P25284|NDUA9_NEUCR	64.7	5.00E-10	NADH-ubiquinone oxidoreductase 40 kDa subunit, mitochondrial OS=Neurospora crassa (strain ATCC 24698 / 74-OR23-1A / CBS 708.71 / DSM 1257 / FGSC 987) GN=nuo-40 PE=1 SV=2	AGc511	177	1.00E-43	COG0702	Predicted nucleoside-diphosphate-sugar epimerases	K00329	3.00E-80	300	cne:CNA02430	NADH dehydrogenase [EC:1.6.5.3] K00356 NADH dehydrogenase [EC:1.6.99.3]	-	GO:0005488//binding	-
CL1045.Contig25_All	4559	7	0.1306	5	0.0933	7	0.0992	3	0.0561	4	0.0624	10	0.1533	gi|393218131|gb|EJD03619.1|	60.5	5.00E-07	NAD-binding protein [Fomitiporia mediterranea MF3/22]	--	--	--	--	sp|P25284|NDUA9_NEUCR	61.2	6.00E-09	NADH-ubiquinone oxidoreductase 40 kDa subunit, mitochondrial OS=Neurospora crassa (strain ATCC 24698 / 74-OR23-1A / CBS 708.71 / DSM 1257 / FGSC 987) GN=nuo-40 PE=1 SV=2	mll5193	169	4.00E-41	COG0702	Predicted nucleoside-diphosphate-sugar epimerases	K00329	2.00E-71	271	cne:CNA02430	NADH dehydrogenase [EC:1.6.5.3] K00356 NADH dehydrogenase [EC:1.6.99.3]	-	GO:0005488//binding	-
CL1045.Contig26_All	3253	5	0.1308	6	0.157	10	0.1986	3	0.0787	3	0.0655	9	0.1934	--	--	--	--	--	--	--	--	--	--	--	--	--	--	--	--	--	--	--	--	--	--	-	-	-
CL1045.Contig27_All	4249	2	0.04	2	0.0401	7	0.1064	3	0.0602	3	0.0502	9	0.148	gi|393218131|gb|EJD03619.1|	390.6	2.00E-106	NAD-binding protein [Fomitiporia mediterranea MF3/22]	--	--	--	--	sp|P25284|NDUA9_NEUCR	65.1	4.00E-10	NADH-ubiquinone oxidoreductase 40 kDa subunit, mitochondrial OS=Neurospora crassa (strain ATCC 24698 / 74-OR23-1A / CBS 708.71 / DSM 1257 / FGSC 987) GN=nuo-40 PE=1 SV=2	mll5193	179	5.00E-44	COG0702	Predicted nucleoside-diphosphate-sugar epimerases	K00329	7.00E-81	302	cne:CNA02430	NADH dehydrogenase [EC:1.6.5.3] K00356 NADH dehydrogenase [EC:1.6.99.3]	-	GO:0005488//binding	-
CL1045.Contig28_All	4360	1	0.0195	2	0.039	7	0.1037	2	0.0391	3	0.0489	9	0.1443	gi|393218131|gb|EJD03619.1|	390.6	2.00E-106	NAD-binding protein [Fomitiporia mediterranea MF3/22]	--	--	--	--	sp|P25284|NDUA9_NEUCR	65.1	4.00E-10	NADH-ubiquinone oxidoreductase 40 kDa subunit, mitochondrial OS=Neurospora crassa (strain ATCC 24698 / 74-OR23-1A / CBS 708.71 / DSM 1257 / FGSC 987) GN=nuo-40 PE=1 SV=2	mll5193	179	5.00E-44	COG0702	Predicted nucleoside-diphosphate-sugar epimerases	K00329	7.00E-81	302	cne:CNA02430	NADH dehydrogenase [EC:1.6.5.3] K00356 NADH dehydrogenase [EC:1.6.99.3]	-	GO:0005488//binding	-
CL1045.Contig29_All	4150	3	0.0615	8	0.1641	9	0.1401	5	0.1028	3	0.0514	11	0.1853	gi|393218131|gb|EJD03619.1|	390.6	2.00E-106	NAD-binding protein [Fomitiporia mediterranea MF3/22]	--	--	--	--	sp|P25284|NDUA9_NEUCR	65.1	4.00E-10	NADH-ubiquinone oxidoreductase 40 kDa subunit, mitochondrial OS=Neurospora crassa (strain ATCC 24698 / 74-OR23-1A / CBS 708.71 / DSM 1257 / FGSC 987) GN=nuo-40 PE=1 SV=2	mll5193	179	5.00E-44	COG0702	Predicted nucleoside-diphosphate-sugar epimerases	K00329	7.00E-81	302	cne:CNA02430	NADH dehydrogenase [EC:1.6.5.3] K00356 NADH dehydrogenase [EC:1.6.99.3]	-	GO:0005488//binding	-
CL1045.Contig2_All	3282	1	0.0259	2	0.0519	7	0.1378	3	0.078	2	0.0433	7	0.1491	--	--	--	--	--	--	--	--	--	--	--	--	--	--	--	--	--	--	--	--	--	--	-	-	-
CL1045.Contig30_All	4262	13	0.2595	9	0.1797	15	0.2273	4	0.0801	4	0.0667	10	0.164	gi|393218131|gb|EJD03619.1|	60.5	4.00E-07	NAD-binding protein [Fomitiporia mediterranea MF3/22]	--	--	--	--	sp|P25284|NDUA9_NEUCR	61.2	6.00E-09	NADH-ubiquinone oxidoreductase 40 kDa subunit, mitochondrial OS=Neurospora crassa (strain ATCC 24698 / 74-OR23-1A / CBS 708.71 / DSM 1257 / FGSC 987) GN=nuo-40 PE=1 SV=2	mll5193	169	4.00E-41	COG0702	Predicted nucleoside-diphosphate-sugar epimerases	K00329	2.00E-71	271	cne:CNA02430	NADH dehydrogenase [EC:1.6.5.3] K00356 NADH dehydrogenase [EC:1.6.99.3]	-	GO:0005488//binding	-
CL1045.Contig31_All	3279	4	0.1038	5	0.1298	9	0.1773	3	0.078	4	0.0867	9	0.1918	--	--	--	--	--	--	--	--	--	--	--	--	--	--	--	--	--	--	--	--	--	--	-	-	-
CL1045.Contig3_All	2973	6	0.1717	16	0.458	15	0.3259	2	0.0574	2	0.0478	6	0.1411	gi|393218131|gb|EJD03619.1|	390.6	1.00E-106	NAD-binding protein [Fomitiporia mediterranea MF3/22]	--	--	--	--	sp|P25284|NDUA9_NEUCR	65.1	3.00E-10	NADH-ubiquinone oxidoreductase 40 kDa subunit, mitochondrial OS=Neurospora crassa (strain ATCC 24698 / 74-OR23-1A / CBS 708.71 / DSM 1257 / FGSC 987) GN=nuo-40 PE=1 SV=2	mll5193	179	3.00E-44	COG0702	Predicted nucleoside-diphosphate-sugar epimerases	K00329	5.00E-81	302	cne:CNA02430	NADH dehydrogenase [EC:1.6.5.3] K00356 NADH dehydrogenase [EC:1.6.99.3]	-	GO:0005488//binding	-
CL1045.Contig4_All	4308	1	0.0197	2	0.0395	8	0.1199	2	0.0396	3	0.0495	9	0.146	gi|393218131|gb|EJD03619.1|	390.6	2.00E-106	NAD-binding protein [Fomitiporia mediterranea MF3/22]	--	--	--	--	sp|P25284|NDUA9_NEUCR	65.1	4.00E-10	NADH-ubiquinone oxidoreductase 40 kDa subunit, mitochondrial OS=Neurospora crassa (strain ATCC 24698 / 74-OR23-1A / CBS 708.71 / DSM 1257 / FGSC 987) GN=nuo-40 PE=1 SV=2	mll5193	179	5.00E-44	COG0702	Predicted nucleoside-diphosphate-sugar epimerases	K00329	7.00E-81	302	cne:CNA02430	NADH dehydrogenase [EC:1.6.5.3] K00356 NADH dehydrogenase [EC:1.6.99.3]	-	GO:0005488//binding	-
CL1045.Contig5_All	4275	1	0.0199	2	0.0398	10	0.1511	4	0.0798	4	0.0665	9	0.1471	gi|393218131|gb|EJD03619.1|	390.6	2.00E-106	NAD-binding protein [Fomitiporia mediterranea MF3/22]	--	--	--	--	sp|P25284|NDUA9_NEUCR	65.1	4.00E-10	NADH-ubiquinone oxidoreductase 40 kDa subunit, mitochondrial OS=Neurospora crassa (strain ATCC 24698 / 74-OR23-1A / CBS 708.71 / DSM 1257 / FGSC 987) GN=nuo-40 PE=1 SV=2	mll5193	179	5.00E-44	COG0702	Predicted nucleoside-diphosphate-sugar epimerases	K00329	7.00E-81	302	cne:CNA02430	NADH dehydrogenase [EC:1.6.5.3] K00356 NADH dehydrogenase [EC:1.6.99.3]	-	GO:0005488//binding	-
CL1045.Contig6_All	4325	1	0.0197	2	0.0394	8	0.1195	2	0.0394	3	0.0493	8	0.1293	gi|393218131|gb|EJD03619.1|	390.6	2.00E-106	NAD-binding protein [Fomitiporia mediterranea MF3/22]	--	--	--	--	sp|P25284|NDUA9_NEUCR	65.1	4.00E-10	NADH-ubiquinone oxidoreductase 40 kDa subunit, mitochondrial OS=Neurospora crassa (strain ATCC 24698 / 74-OR23-1A / CBS 708.71 / DSM 1257 / FGSC 987) GN=nuo-40 PE=1 SV=2	mll5193	179	5.00E-44	COG0702	Predicted nucleoside-diphosphate-sugar epimerases	K00329	7.00E-81	302	cne:CNA02430	NADH dehydrogenase [EC:1.6.5.3] K00356 NADH dehydrogenase [EC:1.6.99.3]	-	GO:0005488//binding	-
CL1045.Contig7_All	4377	1	0.0194	2	0.0389	7	0.1033	3	0.0585	3	0.0487	9	0.1437	gi|393218131|gb|EJD03619.1|	390.6	2.00E-106	NAD-binding protein [Fomitiporia mediterranea MF3/22]	--	--	--	--	sp|P25284|NDUA9_NEUCR	65.1	4.00E-10	NADH-ubiquinone oxidoreductase 40 kDa subunit, mitochondrial OS=Neurospora crassa (strain ATCC 24698 / 74-OR23-1A / CBS 708.71 / DSM 1257 / FGSC 987) GN=nuo-40 PE=1 SV=2	mll5193	179	5.00E-44	COG0702	Predicted nucleoside-diphosphate-sugar epimerases	K00329	7.00E-81	302	cne:CNA02430	NADH dehydrogenase [EC:1.6.5.3] K00356 NADH dehydrogenase [EC:1.6.99.3]	-	GO:0005488//binding	-
CL1045.Contig8_All	4305	1	0.0198	2	0.0395	7	0.105	2	0.0396	3	0.0495	8	0.1299	gi|393218131|gb|EJD03619.1|	390.6	2.00E-106	NAD-binding protein [Fomitiporia mediterranea MF3/22]	--	--	--	--	sp|P25284|NDUA9_NEUCR	65.1	4.00E-10	NADH-ubiquinone oxidoreductase 40 kDa subunit, mitochondrial OS=Neurospora crassa (strain ATCC 24698 / 74-OR23-1A / CBS 708.71 / DSM 1257 / FGSC 987) GN=nuo-40 PE=1 SV=2	mll5193	179	5.00E-44	COG0702	Predicted nucleoside-diphosphate-sugar epimerases	K00329	7.00E-81	302	cne:CNA02430	NADH dehydrogenase [EC:1.6.5.3] K00356 NADH dehydrogenase [EC:1.6.99.3]	-	GO:0005488//binding	-
CL1045.Contig9_All	4314	1	0.0197	2	0.0395	7	0.1048	3	0.0593	3	0.0494	9	0.1458	gi|393218131|gb|EJD03619.1|	390.6	2.00E-106	NAD-binding protein [Fomitiporia mediterranea MF3/22]	--	--	--	--	sp|P25284|NDUA9_NEUCR	65.1	4.00E-10	NADH-ubiquinone oxidoreductase 40 kDa subunit, mitochondrial OS=Neurospora crassa (strain ATCC 24698 / 74-OR23-1A / CBS 708.71 / DSM 1257 / FGSC 987) GN=nuo-40 PE=1 SV=2	mll5193	179	5.00E-44	COG0702	Predicted nucleoside-diphosphate-sugar epimerases	K00329	7.00E-81	302	cne:CNA02430	NADH dehydrogenase [EC:1.6.5.3] K00356 NADH dehydrogenase [EC:1.6.99.3]	-	GO:0005488//binding	-
CL1046.Contig1_All	929	6	0.5494	4	0.3665	13	0.9039	8	0.7346	11	0.8415	12	0.9028	--	--	--	--	--	--	--	--	--	--	--	--	--	--	--	--	--	--	--	--	--	--	-	-	-
CL1046.Contig2_All	1383	81	9824-04-01	90	5386-05-01	78	3.643	21	2952-01-01	29	4902-01-01	38	9205-01-01	--	--	--	--	--	--	--	--	--	--	--	--	--	--	--	--	--	--	--	--	--	--	-	-	-
CL1047.Contig10_All	6993	4	0.0487	3	0.0365	4	0.0369	4	0.0488	16	0.1626	24	0.2399	gi|393218190|gb|EJD03678.1|	530.4	2.00E-148	hypothetical protein FOMMEDRAFT_145903 [Fomitiporia mediterranea MF3/22]	gi|170084284|ref|XM_001873331.1|	71.9	4.00E-09	Laccaria bicolor S238N-H82 SNARE protein SED5/Syntaxin 5 partial mRNA	sp|O13644|SED5_SCHPO	264	8.00E-70	Integral membrane protein sed5 OS=Schizosaccharomyces pombe (strain 972 / ATCC 24843) GN=sed5 PE=3 SV=1	PA2976	92.8	7.00E-18	COG1530	Ribonucleases G and E	K08490	3.00E-131	470	scm:SCHCODRAFT_13694	syntaxin 5	GO:0016192//vesicle-mediated transport	-	GO:0016020//membrane
CL1047.Contig11_All	5452	7	0.1092	18	0.281	17	0.2014	15	0.2347	27	0.3519	31	0.3974	gi|393218188|gb|EJD03676.1|	507.7	1.00E-141	integral membrane protein sed5 [Fomitiporia mediterranea MF3/22]	gi|170084284|ref|XM_001873331.1|	71.9	3.00E-09	Laccaria bicolor S238N-H82 SNARE protein SED5/Syntaxin 5 partial mRNA	sp|O13644|SED5_SCHPO	262	2.00E-69	Integral membrane protein sed5 OS=Schizosaccharomyces pombe (strain 972 / ATCC 24843) GN=sed5 PE=3 SV=1	YDL213c	75.1	1.00E-12	COG0724	RNA-binding proteins (RRM domain)	K08490	7.00E-131	468	scm:SCHCODRAFT_13694	syntaxin 5	GO:0016192//vesicle-mediated transport	-	GO:0016020//membrane
CL1047.Contig12_All	7012	20	0.2426	19	0.2306	26	0.2395	19	0.2311	29	0.2939	46	0.4585	gi|393218190|gb|EJD03678.1|	530.4	2.00E-148	hypothetical protein FOMMEDRAFT_145903 [Fomitiporia mediterranea MF3/22]	gi|170084284|ref|XM_001873331.1|	71.9	4.00E-09	Laccaria bicolor S238N-H82 SNARE protein SED5/Syntaxin 5 partial mRNA	sp|O13644|SED5_SCHPO	264	8.00E-70	Integral membrane protein sed5 OS=Schizosaccharomyces pombe (strain 972 / ATCC 24843) GN=sed5 PE=3 SV=1	PA2976	92.8	7.00E-18	COG1530	Ribonucleases G and E	K08490	3.00E-131	470	scm:SCHCODRAFT_13694	syntaxin 5	GO:0016192//vesicle-mediated transport	-	GO:0016020//membrane
CL1047.Contig13_All	5457	9	0.1403	4	0.0624	12	0.142	5	0.0782	14	0.1823	18	0.2305	gi|393218188|gb|EJD03676.1|	507.7	1.00E-141	integral membrane protein sed5 [Fomitiporia mediterranea MF3/22]	gi|170084284|ref|XM_001873331.1|	71.9	3.00E-09	Laccaria bicolor S238N-H82 SNARE protein SED5/Syntaxin 5 partial mRNA	sp|O13644|SED5_SCHPO	262	2.00E-69	Integral membrane protein sed5 OS=Schizosaccharomyces pombe (strain 972 / ATCC 24843) GN=sed5 PE=3 SV=1	YDL213c	84	3.00E-15	COG0724	RNA-binding proteins (RRM domain)	K08490	7.00E-131	468	scm:SCHCODRAFT_13694	syntaxin 5	GO:0016192//vesicle-mediated transport	-	GO:0016020//membrane
CL1047.Contig14_All	5500	5	0.0773	11	0.1702	11	0.1292	9	0.1396	18	0.2326	20	0.2542	gi|393218188|gb|EJD03676.1|	509.2	5.00E-142	integral membrane protein sed5 [Fomitiporia mediterranea MF3/22]	gi|170084284|ref|XM_001873331.1|	71.9	3.00E-09	Laccaria bicolor S238N-H82 SNARE protein SED5/Syntaxin 5 partial mRNA	sp|O13644|SED5_SCHPO	264	6.00E-70	Integral membrane protein sed5 OS=Schizosaccharomyces pombe (strain 972 / ATCC 24843) GN=sed5 PE=3 SV=1	YDL213c	83.6	4.00E-15	COG0724	RNA-binding proteins (RRM domain)	K08490	3.00E-131	470	scm:SCHCODRAFT_13694	syntaxin 5	GO:0016192//vesicle-mediated transport	-	GO:0016020//membrane
CL1047.Contig15_All	5571	14	0.2138	7	0.1069	12	0.1391	7	0.1072	19	0.2424	30	0.3764	gi|393218188|gb|EJD03676.1|	509.2	5.00E-142	integral membrane protein sed5 [Fomitiporia mediterranea MF3/22]	gi|170084284|ref|XM_001873331.1|	71.9	3.00E-09	Laccaria bicolor S238N-H82 SNARE protein SED5/Syntaxin 5 partial mRNA	sp|O13644|SED5_SCHPO	264	6.00E-70	Integral membrane protein sed5 OS=Schizosaccharomyces pombe (strain 972 / ATCC 24843) GN=sed5 PE=3 SV=1	YDL213c	83.6	4.00E-15	COG0724	RNA-binding proteins (RRM domain)	K08490	3.00E-131	470	scm:SCHCODRAFT_13694	syntaxin 5	GO:0016192//vesicle-mediated transport	-	GO:0016020//membrane
CL1047.Contig1_All	2846	1	0.0299	2	0.0598	6	0.1362	1	0.03	8	0.1998	13	0.3193	gi|393218188|gb|EJD03676.1|	130.2	8.00E-137	integral membrane protein sed5 [Fomitiporia mediterranea MF3/22]	gi|170084284|ref|XM_001873331.1|	61.9	2.00E-06	Laccaria bicolor S238N-H82 SNARE protein SED5/Syntaxin 5 partial mRNA	sp|O13644|SED5_SCHPO	200	8.00E-66	Integral membrane protein sed5 OS=Schizosaccharomyces pombe (strain 972 / ATCC 24843) GN=sed5 PE=3 SV=1	YDL213c	80.9	1.00E-14	COG0724	RNA-binding proteins (RRM domain)	K08490	4.00E-126	362	scm:SCHCODRAFT_13694	syntaxin 5	GO:0016192//vesicle-mediated transport	-	GO:0016020//membrane
CL1047.Contig2_All	2917	5	0.1458	3	0.0875	9	0.1993	4	0.117	8	0.1949	17	0.4073	gi|393218188|gb|EJD03676.1|	130.2	9.00E-137	integral membrane protein sed5 [Fomitiporia mediterranea MF3/22]	gi|170084284|ref|XM_001873331.1|	61.9	2.00E-06	Laccaria bicolor S238N-H82 SNARE protein SED5/Syntaxin 5 partial mRNA	sp|O13644|SED5_SCHPO	200	8.00E-66	Integral membrane protein sed5 OS=Schizosaccharomyces pombe (strain 972 / ATCC 24843) GN=sed5 PE=3 SV=1	YDL213c	80.9	1.00E-14	COG0724	RNA-binding proteins (RRM domain)	K08490	4.00E-126	362	scm:SCHCODRAFT_13694	syntaxin 5	GO:0016192//vesicle-mediated transport	-	GO:0016020//membrane
CL1047.Contig3_All	2786	2	0.0611	2	0.0611	5	0.1159	1	0.0306	9	0.2296	12	0.3011	gi|393218188|gb|EJD03676.1|	130.2	8.00E-137	integral membrane protein sed5 [Fomitiporia mediterranea MF3/22]	gi|170084284|ref|XM_001873331.1|	61.9	2.00E-06	Laccaria bicolor S238N-H82 SNARE protein SED5/Syntaxin 5 partial mRNA	sp|O13644|SED5_SCHPO	200	8.00E-66	Integral membrane protein sed5 OS=Schizosaccharomyces pombe (strain 972 / ATCC 24843) GN=sed5 PE=3 SV=1	YDL213c	80.9	1.00E-14	COG0724	RNA-binding proteins (RRM domain)	K08490	4.00E-126	362	scm:SCHCODRAFT_13694	syntaxin 5	GO:0016192//vesicle-mediated transport	-	GO:0016020//membrane
CL1047.Contig4_All	6952	4	0.0489	2	0.0245	4	0.0372	5	0.0613	14	0.1431	21	0.2111	gi|393218190|gb|EJD03678.1|	530.4	2.00E-148	hypothetical protein FOMMEDRAFT_145903 [Fomitiporia mediterranea MF3/22]	gi|170084284|ref|XM_001873331.1|	71.9	4.00E-09	Laccaria bicolor S238N-H82 SNARE protein SED5/Syntaxin 5 partial mRNA	sp|O13644|SED5_SCHPO	264	8.00E-70	Integral membrane protein sed5 OS=Schizosaccharomyces pombe (strain 972 / ATCC 24843) GN=sed5 PE=3 SV=1	PA2976	92.8	7.00E-18	COG1530	Ribonucleases G and E	K08490	3.00E-131	470	scm:SCHCODRAFT_13694	syntaxin 5	GO:0016192//vesicle-mediated transport	-	GO:0016020//membrane
CL1047.Contig5_All	5473	9	0.1399	19	0.2955	14	0.1652	16	0.2494	30	0.3895	41	0.5236	gi|393218188|gb|EJD03676.1|	509.2	5.00E-142	integral membrane protein sed5 [Fomitiporia mediterranea MF3/22]	gi|347008289|gb|CP003003.1|	81.8	3.00E-12	Myceliophthora thermophila ATCC 42464 chromosome 2, complete sequence	sp|O13644|SED5_SCHPO	264	6.00E-70	Integral membrane protein sed5 OS=Schizosaccharomyces pombe (strain 972 / ATCC 24843) GN=sed5 PE=3 SV=1	YDL213c	83.6	4.00E-15	COG0724	RNA-binding proteins (RRM domain)	K08490	3.00E-131	470	scm:SCHCODRAFT_13694	syntaxin 5	GO:0016192//vesicle-mediated transport	-	GO:0016020//membrane
CL1047.Contig6_All	7083	5	0.0601	4	0.0481	8	0.073	5	0.0602	20	0.2007	25	0.2467	gi|393218190|gb|EJD03678.1|	530.4	2.00E-148	hypothetical protein FOMMEDRAFT_145903 [Fomitiporia mediterranea MF3/22]	gi|170084284|ref|XM_001873331.1|	71.9	4.00E-09	Laccaria bicolor S238N-H82 SNARE protein SED5/Syntaxin 5 partial mRNA	sp|O13644|SED5_SCHPO	262	2.00E-69	Integral membrane protein sed5 OS=Schizosaccharomyces pombe (strain 972 / ATCC 24843) GN=sed5 PE=3 SV=1	PA2976	92.8	8.00E-18	COG1530	Ribonucleases G and E	K08490	1.00E-130	468	scm:SCHCODRAFT_13694	syntaxin 5	GO:0016192//vesicle-mediated transport	-	GO:0016020//membrane
CL1047.Contig7_All	11038	3154	24.3078	5058	39.0003	3966	23.2086	1251	6676-09-01	1543	9342-09-01	1313	3142-08-01	gi|393218188|gb|EJD03676.1|	509.2	1.00E-141	integral membrane protein sed5 [Fomitiporia mediterranea MF3/22]	gi|170084284|ref|XM_001873331.1|	71.9	6.00E-09	Laccaria bicolor S238N-H82 SNARE protein SED5/Syntaxin 5 partial mRNA	sp|O13644|SED5_SCHPO	264	1.00E-69	Integral membrane protein sed5 OS=Schizosaccharomyces pombe (strain 972 / ATCC 24843) GN=sed5 PE=3 SV=1	YDL213c	84	5.00E-15	COG0724	RNA-binding proteins (RRM domain)	K08490	5.00E-131	470	scm:SCHCODRAFT_13694	syntaxin 5	GO:0016192//vesicle-mediated transport	-	GO:0016020//membrane
CL1047.Contig8_All	5522	1	0.0154	2	0.0308	6	0.0702	3	0.0463	12	0.1544	15	0.1899	gi|393218188|gb|EJD03676.1|	507.7	1.00E-141	integral membrane protein sed5 [Fomitiporia mediterranea MF3/22]	gi|170084284|ref|XM_001873331.1|	71.9	3.00E-09	Laccaria bicolor S238N-H82 SNARE protein SED5/Syntaxin 5 partial mRNA	sp|O13644|SED5_SCHPO	262	2.00E-69	Integral membrane protein sed5 OS=Schizosaccharomyces pombe (strain 972 / ATCC 24843) GN=sed5 PE=3 SV=1	YDL213c	60.8	2.00E-12	COG0724	RNA-binding proteins (RRM domain)	K08490	8.00E-131	468	scm:SCHCODRAFT_13694	syntaxin 5	GO:0016192//vesicle-mediated transport	-	GO:0016020//membrane
CL1047.Contig9_All	5459	3	0.0468	10	0.1559	15	0.1775	10	0.1563	15	0.1953	25	0.3201	gi|393218188|gb|EJD03676.1|	509.2	5.00E-142	integral membrane protein sed5 [Fomitiporia mediterranea MF3/22]	gi|170084284|ref|XM_001873331.1|	71.9	3.00E-09	Laccaria bicolor S238N-H82 SNARE protein SED5/Syntaxin 5 partial mRNA	sp|O13644|SED5_SCHPO	264	6.00E-70	Integral membrane protein sed5 OS=Schizosaccharomyces pombe (strain 972 / ATCC 24843) GN=sed5 PE=3 SV=1	YDL213c	55.1	1.00E-10	COG0724	RNA-binding proteins (RRM domain)	K08490	3.00E-131	470	scm:SCHCODRAFT_13694	syntaxin 5	GO:0016192//vesicle-mediated transport	-	GO:0016020//membrane
CL1048.Contig1_All	509	3	0.5014	2	0.3344	3	0.3807	0	0	2	0.2792	5	0.6866	--	--	--	--	--	--	--	--	--	--	--	--	--	--	--	--	--	--	--	--	--	--	-	-	-
CL1048.Contig2_All	1724	0	0	0	0	0	0	1	0.0495	1	0.0412	0	0	gi|302683552|ref|XP_003031457.1|	137.1	1.00E-30	hypothetical protein SCHCODRAFT_109994 [Schizophyllum commune H4-8] >gi|300105149|gb|EFI96554.1| hypothetical protein SCHCODRAFT_109994, partial [Schizophyllum commune H4-8]	--	--	--	--	--	--	--	--	--	--	--	--	--	--	--	--	--	--	-	-	-
CL1048.Contig3_All	1797	0	0	0	0	0	0	1	0.0475	1	0.0395	1	0.0389	gi|302683552|ref|XP_003031457.1|	52.8	3.00E-28	hypothetical protein SCHCODRAFT_109994 [Schizophyllum commune H4-8] >gi|300105149|gb|EFI96554.1| hypothetical protein SCHCODRAFT_109994, partial [Schizophyllum commune H4-8]	--	--	--	--	--	--	--	--	--	--	--	--	--	--	--	--	--	--	-	-	-
CL1048.Contig4_All	1798	10	0.4731	4	0.1893	3	0.1078	4	0.1898	13	0.5138	10	0.3887	gi|302683552|ref|XP_003031457.1|	137.1	1.00E-30	hypothetical protein SCHCODRAFT_109994 [Schizophyllum commune H4-8] >gi|300105149|gb|EFI96554.1| hypothetical protein SCHCODRAFT_109994, partial [Schizophyllum commune H4-8]	--	--	--	--	--	--	--	--	--	--	--	--	--	--	--	--	--	--	-	-	-
CL1048.Contig5_All	1871	1	0.0455	3	0.1365	0	0	5	0.228	1	0.038	3	0.1121	gi|302683552|ref|XP_003031457.1|	52.8	3.00E-28	hypothetical protein SCHCODRAFT_109994 [Schizophyllum commune H4-8] >gi|300105149|gb|EFI96554.1| hypothetical protein SCHCODRAFT_109994, partial [Schizophyllum commune H4-8]	--	--	--	--	--	--	--	--	--	--	--	--	--	--	--	--	--	--	-	-	-
CL1049.Contig1_All	236	0	0	0	0	3	0.8211	0	0	0	0	2	0.5923	--	--	--	--	--	--	--	--	--	--	--	--	--	--	--	--	--	--	--	--	--	--	-	-	-
CL1049.Contig2_All	312	0	0	0	0	7	4492-01-01	0	0	0	0	3	0.6721	gi|443923301|gb|ELU42563.1|	67.4	1.00E-10	cytoplasm protein [Rhizoctonia solani AG-1 IA]	--	--	--	--	--	--	--	--	--	--	--	--	--	K01930	6.00E-06	48.1	pan:PODANSg8090	folylpolyglutamate synthase [EC:6.3.2.17]	-	-	-
CL1049.Contig3_All	1322	43	2.767	38	4464-02-01	66	2248-03-01	272	17.5506	350	18.8145	495	26.1708	gi|389749388|gb|EIM90559.1|	236.5	1.00E-60	hypothetical protein STEHIDRAFT_117902 [Stereum hirsutum FP-91666 SS1]	--	--	--	--	sp|P87055|YDJ7_SCHPO	141	9.00E-34	Uncharacterized protein C57A10.07 OS=Schizosaccharomyces pombe (strain 972 / ATCC 24843) GN=SPAC57A10.07 PE=4 SV=1	--	--	--	--	--	K01930	3.00E-18	92.4	pan:PODANSg8090	folylpolyglutamate synthase [EC:6.3.2.17]	-	-	-
CL105.Contig1_All	2530	30	1.0087	54	8166-01-01	30	0.7659	3	0.1011	5	0.1404	10	0.2763	gi|409044509|gb|EKM53990.1|	193.4	2.00E-47	hypothetical protein PHACADRAFT_122666 [Phanerochaete carnosa HHB-10118-sp]	--	--	--	--	--	--	--	--	--	--	--	--	--	--	--	--	--	--	-	-	-
CL105.Contig2_All	2654	353	3148-11-01	371	8974-11-01	309	5204-07-01	403	9526-12-01	478	7992-12-01	697	18.3559	gi|409044509|gb|EKM53990.1|	227.3	1.00E-57	hypothetical protein PHACADRAFT_122666 [Phanerochaete carnosa HHB-10118-sp]	--	--	--	--	--	--	--	--	--	--	--	--	--	--	--	--	--	--	-	-	-
CL105.Contig3_All	2858	78	3217-02-01	130	8713-03-01	96	2.1697	13	0.388	16	0.3978	32	0.7826	gi|409044509|gb|EKM53990.1|	227.3	1.00E-57	hypothetical protein PHACADRAFT_122666 [Phanerochaete carnosa HHB-10118-sp]	--	--	--	--	--	--	--	--	--	--	--	--	--	--	--	--	--	--	-	-	-
CL1050.Contig1_All	4354	31	0.6057	36	0.7037	18	0.267	20	0.3918	42	0.6855	54	0.8669	gi|393218001|gb|EJD03489.1|	977.6	0	NGP1NT-domain-containing protein [Fomitiporia mediterranea MF3/22]	gi|238607722|ref|XM_002397006.1|	107	4.00E-20	Moniliophthora perniciosa FA553 hypothetical protein (MPER_02600) mRNA, partial cds	sp|J9VQ03|NOG2_CRYNH	687	0	Nucleolar GTP-binding protein 2 OS=Cryptococcus neoformans var. grubii serotype A (strain H99 / ATCC 208821 / CBS 10515 / FGSC 9487) GN=NOG2 PE=3 SV=2	YNR053c	491	4.00E-138	COG1161	Predicted GTPases	K14537	0	841	scm:SCHCODRAFT_63913	nuclear GTP-binding protein	-	-	-
CL1050.Contig2_All	4163	17	0.3474	21	0.4293	14	0.2172	19	0.3893	35	0.5975	47	0.7891	gi|393218001|gb|EJD03489.1|	977.6	0	NGP1NT-domain-containing protein [Fomitiporia mediterranea MF3/22]	gi|238607722|ref|XM_002397006.1|	107	4.00E-20	Moniliophthora perniciosa FA553 hypothetical protein (MPER_02600) mRNA, partial cds	sp|J9VQ03|NOG2_CRYNH	687	0	Nucleolar GTP-binding protein 2 OS=Cryptococcus neoformans var. grubii serotype A (strain H99 / ATCC 208821 / CBS 10515 / FGSC 9487) GN=NOG2 PE=3 SV=2	YNR053c	491	4.00E-138	COG1161	Predicted GTPases	K14537	0	841	scm:SCHCODRAFT_63913	nuclear GTP-binding protein	-	-	-
CL1050.Contig3_All	4115	17	0.3514	21	0.4343	14	0.2198	19	0.3939	35	0.6044	46	0.7813	gi|393218001|gb|EJD03489.1|	977.6	0	NGP1NT-domain-containing protein [Fomitiporia mediterranea MF3/22]	gi|238607722|ref|XM_002397006.1|	107	4.00E-20	Moniliophthora perniciosa FA553 hypothetical protein (MPER_02600) mRNA, partial cds	sp|J9VQ03|NOG2_CRYNH	687	0	Nucleolar GTP-binding protein 2 OS=Cryptococcus neoformans var. grubii serotype A (strain H99 / ATCC 208821 / CBS 10515 / FGSC 9487) GN=NOG2 PE=3 SV=2	YNR053c	491	4.00E-138	COG1161	Predicted GTPases	K14537	0	841	scm:SCHCODRAFT_63913	nuclear GTP-binding protein	-	-	-
CL1050.Contig4_All	4306	94	8571-01-01	146	8857-02-01	86	2901-01-01	96	9017-01-01	117	9309-01-01	202	2788-03-01	gi|393218001|gb|EJD03489.1|	978.8	0	NGP1NT-domain-containing protein [Fomitiporia mediterranea MF3/22]	gi|238607722|ref|XM_002397006.1|	107	4.00E-20	Moniliophthora perniciosa FA553 hypothetical protein (MPER_02600) mRNA, partial cds	sp|J9VQ03|NOG2_CRYNH	688	0	Nucleolar GTP-binding protein 2 OS=Cryptococcus neoformans var. grubii serotype A (strain H99 / ATCC 208821 / CBS 10515 / FGSC 9487) GN=NOG2 PE=3 SV=2	YNR053c	491	4.00E-138	COG1161	Predicted GTPases	K14537	0	843	scm:SCHCODRAFT_63913	nuclear GTP-binding protein	-	-	-
CL1050.Contig5_All	1587	75	4.0203	73	9149-03-01	87	3.541	33	7737-01-01	44	9703-01-01	64	8187-02-01	gi|393218001|gb|EJD03489.1|	558.5	1.00E-157	NGP1NT-domain-containing protein [Fomitiporia mediterranea MF3/22]	gi|238607722|ref|XM_002397006.1|	101	1.00E-18	Moniliophthora perniciosa FA553 hypothetical protein (MPER_02600) mRNA, partial cds	sp|P0CS94|NOG2_CRYNV	364	1.00E-100	Nucleolar GTP-binding protein 2 OS=Cryptococcus neoformans var. grubii GN=NOG2 PE=3 SV=1	YNR053c	253	9.00E-67	COG1161	Predicted GTPases	K14537	1.00E-131	469	scm:SCHCODRAFT_63913	nuclear GTP-binding protein	-	GO:0005525//GTP binding	GO:0005730//nucleolus
CL1051.Contig1_All	1253	1	0.0679	0	0	1	0.0516	1	0.0681	1	0.0567	2	0.1116	--	--	--	--	--	--	--	--	--	--	--	--	--	--	--	--	--	--	--	--	--	--	-	-	-
CL1051.Contig2_All	972	7	0.6126	8	0.7005	4	0.2658	12	1.0531	8	0.5849	9	0.6472	--	--	--	--	--	--	--	--	--	--	--	--	--	--	--	--	--	--	--	--	--	--	-	-	-
CL1051.Contig3_All	1018	19	5877-01-01	33	2.759	24	5228-01-01	16	3407-01-01	21	1.466	35	4031-02-01	--	--	--	--	--	--	--	--	--	--	--	--	--	--	--	--	--	--	--	--	--	--	-	-	-
CL1051.Contig4_All	1323	3	0.1929	1	0.0643	7	0.3418	7	0.4513	17	0.9132	27	4264-01-01	--	--	--	--	--	--	--	--	--	--	--	--	--	--	--	--	--	--	--	--	--	--	-	-	-
CL1051.Contig5_All	1259	3	0.2027	1	0.0676	6	0.3078	4	0.271	10	0.5645	14	0.7772	--	--	--	--	--	--	--	--	--	--	--	--	--	--	--	--	--	--	--	--	--	--	-	-	-
CL1051.Contig6_All	1253	6	0.4074	8	0.5434	6	0.3093	14	0.9531	20	1.1343	30	6735-01-01	--	--	--	--	--	--	--	--	--	--	--	--	--	--	--	--	--	--	--	--	--	--	-	-	-
CL1051.Contig7_All	1198	2	0.142	2	0.1421	3	0.1618	2	0.1424	2	0.1186	6	0.3501	--	--	--	--	--	--	--	--	--	--	--	--	--	--	--	--	--	--	--	--	--	--	-	-	-
CL1051.Contig8_All	1199	1	0.071	1	0.071	2	0.1077	1	0.0711	1	0.0593	7	0.4081	--	--	--	--	--	--	--	--	--	--	--	--	--	--	--	--	--	--	--	--	--	--	-	-	-
CL1051.Contig9_All	840	7	0.7089	13	3172-01-01	3	0.2307	18	8279-01-01	17	4382-01-01	51	2436-04-01	--	--	--	--	--	--	--	--	--	--	--	--	--	--	--	--	--	--	--	--	--	--	-	-	-
CL1052.Contig1_All	2574	126	4.1642	150	9598-04-01	93	3338-02-01	51	6901-01-01	69	1.905	103	7969-02-01	gi|393212777|gb|EJC98276.1|	336.3	2.00E-90	hypothetical protein FOMMEDRAFT_137182 [Fomitiporia mediterranea MF3/22]	--	--	--	--	sp|B8LT44|ACUK_TALSN	70.1	8.00E-12	Transcription activator of gluconeogenesis TSTA_069700 OS=Talaromyces stipitatus (strain ATCC 10500 / CBS 375.48 / QM 6759 / NRRL 1006) GN=TSTA_069700 PE=3 SV=1	--	--	--	--	--	K16075	1.00E-07	58.2	ani:AN8715.2	magnesium transporter	-	-	-
CL1052.Contig2_All	2994	67	9037-01-01	52	4782-01-01	53	1.1434	31	0.8832	22	0.5222	52	2139-01-01	gi|393212777|gb|EJC98276.1|	92.8	6.00E-86	hypothetical protein FOMMEDRAFT_137182 [Fomitiporia mediterranea MF3/22]	--	--	--	--	sp|O13658|YBCB_SCHPO	68.2	3.00E-11	Uncharacterized transcriptional regulatory protein C27B12.11c OS=Schizosaccharomyces pombe (strain 972 / ATCC 24843) GN=pi067 PE=1 SV=1	--	--	--	--	--	K13095	1.00E-06	55.5	pcs:Pc18g00800	splicing factor 1	-	-	-
CL1052.Contig3_All	3082	17	0.4692	30	0.8285	27	0.5659	7	0.1937	10	0.2306	34	0.7711	gi|393212777|gb|EJC98276.1|	92	1.00E-85	hypothetical protein FOMMEDRAFT_137182 [Fomitiporia mediterranea MF3/22]	--	--	--	--	sp|O13658|YBCB_SCHPO	68.2	3.00E-11	Uncharacterized transcriptional regulatory protein C27B12.11c OS=Schizosaccharomyces pombe (strain 972 / ATCC 24843) GN=pi067 PE=1 SV=1	--	--	--	--	--	K13095	1.00E-06	55.5	pcs:Pc18g00800	splicing factor 1	-	-	-
CL1052.Contig4_All	2941	2	0.0579	5	0.1447	6	0.1318	0	0	5	0.1208	17	0.404	gi|393212777|gb|EJC98276.1|	337.4	1.00E-90	hypothetical protein FOMMEDRAFT_137182 [Fomitiporia mediterranea MF3/22]	--	--	--	--	sp|A8N767|ERT1_COPC7	68.9	2.00E-11	Transcription activator of gluconeogenesis ERT1 OS=Coprinopsis cinerea (strain Okayama-7 / 130 / ATCC MYA-4618 / FGSC 9003) GN=ERT1 PE=3 SV=1	--	--	--	--	--	K16075	7.00E-08	59.3	ani:AN8715.2	magnesium transporter	-	-	-
CL1052.Contig5_All	3031	19	0.5333	49	3759-01-01	17	0.3623	5	0.1407	25	0.5862	35	0.8071	gi|393212777|gb|EJC98276.1|	336.6	2.00E-90	hypothetical protein FOMMEDRAFT_137182 [Fomitiporia mediterranea MF3/22]	--	--	--	--	sp|A8N767|ERT1_COPC7	68.9	2.00E-11	Transcription activator of gluconeogenesis ERT1 OS=Coprinopsis cinerea (strain Okayama-7 / 130 / ATCC MYA-4618 / FGSC 9003) GN=ERT1 PE=3 SV=1	--	--	--	--	--	K16075	9.00E-08	58.9	ani:AN8715.2	magnesium transporter	-	-	-
CL1052.Contig6_All	4483	105	9925-01-01	118	2402-02-01	100	4408-01-01	71	1.351	71	1.1255	253	9445-03-01	gi|409083021|gb|EKM83378.1|	395.6	6.00E-108	hypothetical protein AGABI1DRAFT_123712 [Agaricus bisporus var. burnettii JB137-S8] >gi|426201928|gb|EKV51851.1| hypothetical protein AGABI2DRAFT_198453 [Agaricus bisporus var. bisporus H97]	--	--	--	--	sp|G2Q9T3|CEL61_THIHA	155	2.00E-37	Polysaccharide monooxygenase Cel61a OS=Thielavia heterothallica (strain ATCC 42464 / BCRC 31852 / DSM 1799) GN=Cel61a PE=1 SV=1	--	--	--	--	--	K01238	3.00E-35	150	afm:AFUA_1G12560	[EC:3.2.1.-]	-	GO:0016787//hydrolase activity	-
CL1053.Contig1_All	1605	364	19.293	424	22.4838	299	12.0332	148	8658-07-01	187	2798-08-01	293	7596-12-01	gi|393212987|gb|EJC98485.1|	310.1	1.00E-82	hypothetical protein FOMMEDRAFT_171097 [Fomitiporia mediterranea MF3/22]	--	--	--	--	--	--	--	--	--	--	--	--	--	--	--	--	--	--	-	-	-
CL1054.Contig1_All	1770	0	0	4	0.1923	2	0.073	3	0.1446	1	0.0401	8	0.3159	gi|395328475|gb|EJF60867.1|	39.3	3.00E-23	hypothetical protein DICSQDRAFT_61852 [Dichomitus squalens LYAD-421 SS1]	--	--	--	--	--	--	--	--	--	--	--	--	--	--	--	--	--	--	-	-	-
CL1054.Contig2_All	1690	0	0	1	0.0504	0	0	0	0	2	0.0841	4	0.1654	gi|393215157|gb|EJD00649.1|	109.8	2.00E-22	hypothetical protein FOMMEDRAFT_170016 [Fomitiporia mediterranea MF3/22]	--	--	--	--	--	--	--	--	--	--	--	--	--	--	--	--	--	--	-	-	-
CL1054.Contig3_All	2379	2	0.0715	0	0	1	0.0272	6	0.2151	12	0.3585	8	0.235	gi|393215157|gb|EJD00649.1|	132.1	6.00E-29	hypothetical protein FOMMEDRAFT_170016 [Fomitiporia mediterranea MF3/22]	--	--	--	--	--	--	--	--	--	--	--	--	--	--	--	--	--	--	-	-	-
CL1054.Contig4_All	2744	3	0.093	3	0.093	14	0.3296	3	0.0933	8	0.2072	8	0.2038	gi|389739493|gb|EIM80686.1|	86.7	3.00E-15	hypothetical protein STEHIDRAFT_150391 [Stereum hirsutum FP-91666 SS1]	--	--	--	--	--	--	--	--	--	--	--	--	--	--	--	--	--	--	-	-	-
CL1054.Contig5_All	2001	0	0	0	0	1	0.0323	0	0	1	0.0355	3	0.1048	gi|393215157|gb|EJD00649.1|	137.5	1.00E-30	hypothetical protein FOMMEDRAFT_170016 [Fomitiporia mediterranea MF3/22]	--	--	--	--	--	--	--	--	--	--	--	--	--	--	--	--	--	--	-	-	-
CL1054.Contig6_All	2428	0	0	1	0.0351	1	0.0266	6	0.2108	6	0.1756	16	0.4606	gi|395328475|gb|EJF60867.1|	39.3	4.00E-15	hypothetical protein DICSQDRAFT_61852 [Dichomitus squalens LYAD-421 SS1]	--	--	--	--	--	--	--	--	--	--	--	--	--	--	--	--	--	--	-	-	-
CL1054.Contig7_All	2340	0	0	2	0.0727	1	0.0276	2	0.0729	3	0.0911	12	0.3584	gi|395328475|gb|EJF60867.1|	2015-09-28	4.00E-12	hypothetical protein DICSQDRAFT_61852 [Dichomitus squalens LYAD-421 SS1]	--	--	--	--	--	--	--	--	--	--	--	--	--	--	--	--	--	--	-	-	-
CL1055.Contig1_All	1293	17	1.1185	19	2506-01-01	24	1989-01-01	22	4514-01-01	28	5389-01-01	27	4595-01-01	gi|336369544|gb|EGN97885.1|	396	1.00E-108	glycosyltransferase family 57 protein [Serpula lacrymans var. lacrymans S7.3] >gi|336382315|gb|EGO23465.1| glycosyltransferase family 57 protein [Serpula lacrymans var. lacrymans S7.9]	--	--	--	--	sp|Q12001|ALG6_YEAST	247	1.00E-65	Dolichyl pyrophosphate Man9GlcNAc2 alpha-1,3-glucosyltransferase OS=Saccharomyces cerevisiae (strain ATCC 204508 / S288c) GN=ALG6 PE=1 SV=1	--	--	--	--	--	K03848	6.00E-93	340	scm:SCHCODRAFT_66786	alpha-1,3-glucosyltransferase [EC:2.4.1.267]	-	GO:0016758//transferase activity, transferring hexosyl groups	GO:0005789//endoplasmic reticulum membrane
CL1055.Contig2_All	2265	458	17.2017	429	16.1201	290	2702-08-01	605	22.7846	703	22.0568	678	20.9221	gi|336369544|gb|EGN97885.1|	746.1	0	glycosyltransferase family 57 protein [Serpula lacrymans var. lacrymans S7.3] >gi|336382315|gb|EGO23465.1| glycosyltransferase family 57 protein [Serpula lacrymans var. lacrymans S7.9]	--	--	--	--	sp|Q12001|ALG6_YEAST	426	5.00E-119	Dolichyl pyrophosphate Man9GlcNAc2 alpha-1,3-glucosyltransferase OS=Saccharomyces cerevisiae (strain ATCC 204508 / S288c) GN=ALG6 PE=1 SV=1	--	--	--	--	--	K03848	0	685	lbc:LACBIDRAFT_399393	alpha-1,3-glucosyltransferase [EC:2.4.1.267]	-	GO:0016740//transferase activity	-
CL1056.Contig10_All	2245	8	0.3031	12	0.4549	15	0.4316	3	0.114	4	0.1266	7	0.2179	gi|395324775|gb|EJF57209.1|	189.9	1.00E-168	MFS general substrate transporter [Dichomitus squalens LYAD-421 SS1]	--	--	--	--	sp|Q9P6J0|YHDC_SCHPO	202	6.00E-66	Uncharacterized transporter C1683.12 OS=Schizosaccharomyces pombe (strain 972 / ATCC 24843) GN=SPBC1683.12 PE=3 SV=1	SPAC11D3.18c	202	1.00E-64	COG0477	Permeases of the major facilitator superfamily	K11369	1.00E-62	199	ani:AN3929.2	retrograde regulation protein 2	-	-	-
CL1056.Contig11_All	2180	3	0.1171	4	0.1562	10	0.2963	1	0.0391	3	0.0978	8	0.2565	gi|395324775|gb|EJF57209.1|	613.6	7.00E-174	MFS general substrate transporter [Dichomitus squalens LYAD-421 SS1]	--	--	--	--	sp|Q9P6J0|YHDC_SCHPO	262	9.00E-70	Uncharacterized transporter C1683.12 OS=Schizosaccharomyces pombe (strain 972 / ATCC 24843) GN=SPBC1683.12 PE=3 SV=1	SPAC11D3.18c	259	2.00E-68	COG0477	Permeases of the major facilitator superfamily	K13336	2.00E-67	256	afv:AFLA_048740	peroxin-3	-	-	-
CL1056.Contig12_All	2282	8	0.2982	11	0.4103	12	0.3397	2	0.0748	2	0.0623	9	0.2757	gi|402219693|gb|EJT99766.1|	590.5	6.00E-167	MFS general substrate transporter [Dacryopinax sp. DJM-731 SS1]	--	--	--	--	sp|Q9P6J0|YHDC_SCHPO	247	2.00E-65	Uncharacterized transporter C1683.12 OS=Schizosaccharomyces pombe (strain 972 / ATCC 24843) GN=SPBC1683.12 PE=3 SV=1	SPAC11D3.18c	239	1.00E-62	COG0477	Permeases of the major facilitator superfamily	K13336	1.00E-64	247	afv:AFLA_048740	peroxin-3	-	-	-
CL1056.Contig13_All	1424	6	0.3584	5	0.2988	10	0.4536	1	0.0599	6	0.2994	6	0.2945	gi|336376823|gb|EGO05158.1|	89	1.00E-65	hypothetical protein SERLA73DRAFT_128891 [Serpula lacrymans var. lacrymans S7.3]	--	--	--	--	sp|Q9P6J0|YHDC_SCHPO	58.2	2.00E-12	Uncharacterized transporter C1683.12 OS=Schizosaccharomyces pombe (strain 972 / ATCC 24843) GN=SPBC1683.12 PE=3 SV=1	SPAC11D3.18c	54.3	1.00E-09	COG0477	Permeases of the major facilitator superfamily	K15151	4.00E-40	165	cci:CC1G_00467	mediator of RNA polymerase II transcription subunit 10	-	-	-
CL1056.Contig14_All	2228	3	0.1145	4	0.1528	9	0.2609	0	0	2	0.0638	7	0.2196	gi|395324775|gb|EJF57209.1|	603.2	9.00E-171	MFS general substrate transporter [Dichomitus squalens LYAD-421 SS1]	--	--	--	--	sp|Q9P6J0|YHDC_SCHPO	255	1.00E-67	Uncharacterized transporter C1683.12 OS=Schizosaccharomyces pombe (strain 972 / ATCC 24843) GN=SPBC1683.12 PE=3 SV=1	SPAC11D3.18c	249	2.00E-65	COG0477	Permeases of the major facilitator superfamily	K13336	2.00E-66	253	afv:AFLA_048740	peroxin-3	-	-	-
CL1056.Contig15_All	2127	11	0.4399	11	0.4402	13	0.3948	0	0	3	0.1002	9	0.2957	gi|336389758|gb|EGO30901.1|	196.8	2.00E-146	hypothetical protein SERLADRAFT_359045 [Serpula lacrymans var. lacrymans S7.9]	--	--	--	--	sp|Q9P6J0|YHDC_SCHPO	145	5.00E-49	Uncharacterized transporter C1683.12 OS=Schizosaccharomyces pombe (strain 972 / ATCC 24843) GN=SPBC1683.12 PE=3 SV=1	SPAC11D3.18c	141	2.00E-46	COG0477	Permeases of the major facilitator superfamily	K13336	2.00E-45	183	afv:AFLA_048740	peroxin-3	-	-	-
CL1056.Contig16_All	3023	11	0.3095	14	0.3942	16	0.3419	4	0.1129	6	0.141	17	0.3931	gi|395324775|gb|EJF57209.1|	612.8	1.00E-173	MFS general substrate transporter [Dichomitus squalens LYAD-421 SS1]	gi|299756028|ref|XM_001828991.2|	141	2.00E-30	Coprinopsis cinerea okayama7#130 ribosome biogenesis protein NIP7, partial mRNA	sp|Q1MTQ9|NIP7_SCHPO	305	1.00E-82	60S ribosome subunit biogenesis protein nip7 OS=Schizosaccharomyces pombe (strain 972 / ATCC 24843) GN=nip7 PE=3 SV=1	SPCC320.11c	305	2.00E-82	COG1374	Protein involved in ribosomal biogenesis, contains PUA domain	K07565	2.00E-96	353	cci:CC1G_01723	60S ribosome subunit biogenesis protein NIP7	-	-	-
CL1056.Contig17_All	3038	1	0.028	2	0.056	9	0.1914	1	0.0281	1	0.0234	12	0.2761	gi|395324775|gb|EJF57209.1|	615.1	3.00E-174	MFS general substrate transporter [Dichomitus squalens LYAD-421 SS1]	gi|299756028|ref|XM_001828991.2|	141	2.00E-30	Coprinopsis cinerea okayama7#130 ribosome biogenesis protein NIP7, partial mRNA	sp|Q1MTQ9|NIP7_SCHPO	305	1.00E-82	60S ribosome subunit biogenesis protein nip7 OS=Schizosaccharomyces pombe (strain 972 / ATCC 24843) GN=nip7 PE=3 SV=1	SPCC320.11c	305	2.00E-82	COG1374	Protein involved in ribosomal biogenesis, contains PUA domain	K07565	2.00E-96	353	cci:CC1G_01723	60S ribosome subunit biogenesis protein NIP7	-	-	-
CL1056.Contig18_All	3088	2	0.0551	0	0	10	0.2092	2	0.0552	2	0.046	12	0.2716	gi|395324775|gb|EJF57209.1|	201.4	4.00E-168	MFS general substrate transporter [Dichomitus squalens LYAD-421 SS1]	gi|299756028|ref|XM_001828991.2|	141	2.00E-30	Coprinopsis cinerea okayama7#130 ribosome biogenesis protein NIP7, partial mRNA	sp|Q1MTQ9|NIP7_SCHPO	305	1.00E-82	60S ribosome subunit biogenesis protein nip7 OS=Schizosaccharomyces pombe (strain 972 / ATCC 24843) GN=nip7 PE=3 SV=1	SPCC320.11c	305	2.00E-82	COG1374	Protein involved in ribosomal biogenesis, contains PUA domain	K07565	2.00E-96	353	cci:CC1G_01723	60S ribosome subunit biogenesis protein NIP7	-	-	-
CL1056.Contig19_All	3117	9	0.2456	6	0.1638	19	0.3937	2	0.0547	3	0.0684	13	0.2915	gi|395324775|gb|EJF57209.1|	201.4	8.00E-169	MFS general substrate transporter [Dichomitus squalens LYAD-421 SS1]	gi|299756028|ref|XM_001828991.2|	141	2.00E-30	Coprinopsis cinerea okayama7#130 ribosome biogenesis protein NIP7, partial mRNA	sp|Q1MTQ9|NIP7_SCHPO	305	1.00E-82	60S ribosome subunit biogenesis protein nip7 OS=Schizosaccharomyces pombe (strain 972 / ATCC 24843) GN=nip7 PE=3 SV=1	SPCC320.11c	305	2.00E-82	COG1374	Protein involved in ribosomal biogenesis, contains PUA domain	K07565	2.00E-96	353	cci:CC1G_01723	60S ribosome subunit biogenesis protein NIP7	-	-	-
CL1056.Contig1_All	1924	2	0.0884	1	0.0442	6	0.2014	1	0.0443	2	0.0739	4	0.1453	gi|402219693|gb|EJT99766.1|	196.8	2.00E-138	MFS general substrate transporter [Dacryopinax sp. DJM-731 SS1]	--	--	--	--	sp|Q9P6J0|YHDC_SCHPO	137	3.00E-46	Uncharacterized transporter C1683.12 OS=Schizosaccharomyces pombe (strain 972 / ATCC 24843) GN=SPBC1683.12 PE=3 SV=1	SPAC11D3.18c	135	9.00E-45	COG0477	Permeases of the major facilitator superfamily	K11369	1.00E-42	132	ani:AN3929.2	retrograde regulation protein 2	-	-	-
CL1056.Contig20_All	3092	4	0.1101	4	0.1101	9	0.188	1	0.0276	1	0.023	12	0.2713	gi|395324775|gb|EJF57209.1|	602.4	2.00E-170	MFS general substrate transporter [Dichomitus squalens LYAD-421 SS1]	gi|299756028|ref|XM_001828991.2|	141	2.00E-30	Coprinopsis cinerea okayama7#130 ribosome biogenesis protein NIP7, partial mRNA	sp|Q1MTQ9|NIP7_SCHPO	305	1.00E-82	60S ribosome subunit biogenesis protein nip7 OS=Schizosaccharomyces pombe (strain 972 / ATCC 24843) GN=nip7 PE=3 SV=1	SPCC320.11c	305	2.00E-82	COG1374	Protein involved in ribosomal biogenesis, contains PUA domain	K07565	2.00E-96	353	cci:CC1G_01723	60S ribosome subunit biogenesis protein NIP7	-	-	-
CL1056.Contig21_All	3153	2	0.054	1	0.027	10	0.2049	1	0.0271	1	0.0225	12	0.266	gi|395324775|gb|EJF57209.1|	201.4	5.00E-165	MFS general substrate transporter [Dichomitus squalens LYAD-421 SS1]	gi|299756028|ref|XM_001828991.2|	141	2.00E-30	Coprinopsis cinerea okayama7#130 ribosome biogenesis protein NIP7, partial mRNA	sp|Q1MTQ9|NIP7_SCHPO	305	1.00E-82	60S ribosome subunit biogenesis protein nip7 OS=Schizosaccharomyces pombe (strain 972 / ATCC 24843) GN=nip7 PE=3 SV=1	SPCC320.11c	305	2.00E-82	COG1374	Protein involved in ribosomal biogenesis, contains PUA domain	K07565	2.00E-96	353	cci:CC1G_01723	60S ribosome subunit biogenesis protein NIP7	-	-	-
CL1056.Contig22_All	3051	1	0.0279	1	0.0279	10	0.2117	2	0.0559	2	0.0466	12	0.2749	gi|395324775|gb|EJF57209.1|	201.4	6.00E-172	MFS general substrate transporter [Dichomitus squalens LYAD-421 SS1]	gi|299756028|ref|XM_001828991.2|	141	2.00E-30	Coprinopsis cinerea okayama7#130 ribosome biogenesis protein NIP7, partial mRNA	sp|Q1MTQ9|NIP7_SCHPO	305	1.00E-82	60S ribosome subunit biogenesis protein nip7 OS=Schizosaccharomyces pombe (strain 972 / ATCC 24843) GN=nip7 PE=3 SV=1	SPCC320.11c	305	2.00E-82	COG1374	Protein involved in ribosomal biogenesis, contains PUA domain	K07565	2.00E-96	353	cci:CC1G_01723	60S ribosome subunit biogenesis protein NIP7	-	-	-
CL1056.Contig23_All	2990	1	0.0285	2	0.0569	9	0.1944	2	0.0571	2	0.0475	12	0.2805	gi|395324775|gb|EJF57209.1|	625.5	2.00E-177	MFS general substrate transporter [Dichomitus squalens LYAD-421 SS1]	gi|299756028|ref|XM_001828991.2|	141	2.00E-30	Coprinopsis cinerea okayama7#130 ribosome biogenesis protein NIP7, partial mRNA	sp|Q1MTQ9|NIP7_SCHPO	305	1.00E-82	60S ribosome subunit biogenesis protein nip7 OS=Schizosaccharomyces pombe (strain 972 / ATCC 24843) GN=nip7 PE=3 SV=1	SPCC320.11c	305	2.00E-82	COG1374	Protein involved in ribosomal biogenesis, contains PUA domain	K07565	2.00E-96	353	cci:CC1G_01723	60S ribosome subunit biogenesis protein NIP7	-	-	-
CL1056.Contig24_All	2012	1	0.0423	0	0	8	0.2568	0	0	1	0.0353	6	0.2084	gi|336389758|gb|EGO30901.1|	208.4	2.00E-153	hypothetical protein SERLADRAFT_359045 [Serpula lacrymans var. lacrymans S7.9]	--	--	--	--	sp|Q9P6J0|YHDC_SCHPO	153	3.00E-54	Uncharacterized transporter C1683.12 OS=Schizosaccharomyces pombe (strain 972 / ATCC 24843) GN=SPBC1683.12 PE=3 SV=1	SPAC11D3.18c	150	1.00E-52	COG0477	Permeases of the major facilitator superfamily	K11369	1.00E-51	151	ani:AN3929.2	retrograde regulation protein 2	-	-	-
CL1056.Contig25_All	932	15	3691-01-01	24	1917-02-01	23	1.594	7	0.6407	6	0.4575	10	0.7499	gi|169861393|ref|XP_001837331.1|	165.2	2.00E-39	hypothetical protein CC1G_00467 [Coprinopsis cinerea okayama7#130] >gi|116502053|gb|EAU84948.1| hypothetical protein CC1G_00467 [Coprinopsis cinerea okayama7#130]	--	--	--	--	sp|Q4PDA7|MED10_USTMA	53.9	2.00E-07	Mediator of RNA polymerase II transcription subunit 10 OS=Ustilago maydis (strain 521 / FGSC 9021) GN=NUT2 PE=3 SV=1	--	--	--	--	--	K15151	2.00E-40	165	cci:CC1G_00467	mediator of RNA polymerase II transcription subunit 10	-	-	-
CL1056.Contig26_All	1947	5	0.2185	6	0.2623	11	0.3649	0	0	1	0.0365	6	0.2154	gi|402219693|gb|EJT99766.1|	562.8	1.00E-158	MFS general substrate transporter [Dacryopinax sp. DJM-731 SS1]	--	--	--	--	sp|Q9P6J0|YHDC_SCHPO	223	5.00E-58	Uncharacterized transporter C1683.12 OS=Schizosaccharomyces pombe (strain 972 / ATCC 24843) GN=SPBC1683.12 PE=3 SV=1	SPAC11D3.18c	219	2.00E-56	COG0477	Permeases of the major facilitator superfamily	K13336	2.00E-59	229	afv:AFLA_048740	peroxin-3	-	-	-
CL1056.Contig27_All	2001	13	0.5527	25	1.0633	27	0.8716	3	0.1279	4	0.1421	12	0.4192	gi|402219693|gb|EJT99766.1|	550.8	5.00E-155	MFS general substrate transporter [Dacryopinax sp. DJM-731 SS1]	--	--	--	--	sp|Q9P6J0|YHDC_SCHPO	215	1.00E-55	Uncharacterized transporter C1683.12 OS=Schizosaccharomyces pombe (strain 972 / ATCC 24843) GN=SPBC1683.12 PE=3 SV=1	SPAC11D3.18c	209	1.00E-53	COG0477	Permeases of the major facilitator superfamily	K13336	1.00E-57	223	afv:AFLA_048740	peroxin-3	-	-	-
CL1056.Contig28_All	1899	1	0.0448	1	0.0448	7	0.2381	1	0.0449	2	0.0748	6	0.2208	gi|402219693|gb|EJT99766.1|	573.2	8.00E-162	MFS general substrate transporter [Dacryopinax sp. DJM-731 SS1]	--	--	--	--	sp|Q9P6J0|YHDC_SCHPO	229	4.00E-60	Uncharacterized transporter C1683.12 OS=Schizosaccharomyces pombe (strain 972 / ATCC 24843) GN=SPBC1683.12 PE=3 SV=1	SPAC11D3.18c	229	2.00E-59	COG0477	Permeases of the major facilitator superfamily	K13336	2.00E-60	233	afv:AFLA_048740	peroxin-3	-	-	-
CL1056.Contig29_All	1964	1	0.0433	0	0	8	0.2631	1	0.0434	2	0.0724	6	0.2135	gi|402219693|gb|EJT99766.1|	208.4	3.00E-156	MFS general substrate transporter [Dacryopinax sp. DJM-731 SS1]	--	--	--	--	sp|Q9P6J0|YHDC_SCHPO	160	3.00E-56	Uncharacterized transporter C1683.12 OS=Schizosaccharomyces pombe (strain 972 / ATCC 24843) GN=SPBC1683.12 PE=3 SV=1	SPAC11D3.18c	160	1.00E-55	COG0477	Permeases of the major facilitator superfamily	K11369	9.00E-55	161	ani:AN3929.2	retrograde regulation protein 2	-	-	-
CL1056.Contig2_All	2290	1	0.0371	1	0.0372	9	0.2539	0	0	1	0.031	6	0.1831	gi|395324775|gb|EJF57209.1|	189.9	1.00E-165	MFS general substrate transporter [Dichomitus squalens LYAD-421 SS1]	--	--	--	--	sp|Q9P6J0|YHDC_SCHPO	195	2.00E-63	Uncharacterized transporter C1683.12 OS=Schizosaccharomyces pombe (strain 972 / ATCC 24843) GN=SPBC1683.12 PE=3 SV=1	SPAC11D3.18c	192	1.00E-61	COG0477	Permeases of the major facilitator superfamily	K11369	2.00E-59	189	ani:AN3929.2	retrograde regulation protein 2	-	-	-
CL1056.Contig30_All	1741	1	0.0489	0	0	6	0.2226	1	0.049	2	0.0816	5	0.2007	gi|395324775|gb|EJF57209.1|	201.4	2.00E-131	MFS general substrate transporter [Dichomitus squalens LYAD-421 SS1]	--	--	--	--	sp|Q9P6J0|YHDC_SCHPO	124	2.00E-45	Uncharacterized transporter C1683.12 OS=Schizosaccharomyces pombe (strain 972 / ATCC 24843) GN=SPBC1683.12 PE=3 SV=1	SPAC11D3.18c	113	2.00E-41	COG0477	Permeases of the major facilitator superfamily	K11369	2.00E-41	116	ani:AN3929.2	retrograde regulation protein 2	GO:0055085//transmembrane transport	-	GO:0016021//integral to membrane
CL1056.Contig31_All	1795	2	0.0948	0	0	6	0.2159	1	0.0475	2	0.0792	5	0.1947	gi|395324775|gb|EJF57209.1|	201.4	1.00E-127	MFS general substrate transporter [Dichomitus squalens LYAD-421 SS1]	--	--	--	--	sp|Q9P6J0|YHDC_SCHPO	116	4.00E-43	Uncharacterized transporter C1683.12 OS=Schizosaccharomyces pombe (strain 972 / ATCC 24843) GN=SPBC1683.12 PE=3 SV=1	SPAC11D3.18c	103	1.00E-38	COG0477	Permeases of the major facilitator superfamily	K15151	5.00E-40	165	cci:CC1G_00467	mediator of RNA polymerase II transcription subunit 10	-	-	-
CL1056.Contig32_All	1730	2	0.0983	1	0.0492	5	0.1867	1	0.0493	2	0.0822	5	0.202	gi|402219693|gb|EJT99766.1|	477.2	5.00E-133	MFS general substrate transporter [Dacryopinax sp. DJM-731 SS1]	--	--	--	--	sp|Q9P6J0|YHDC_SCHPO	185	8.00E-47	Uncharacterized transporter C1683.12 OS=Schizosaccharomyces pombe (strain 972 / ATCC 24843) GN=SPBC1683.12 PE=3 SV=1	SPAC1002.16c	173	7.00E-43	COG0477	Permeases of the major facilitator superfamily	K11369	5.00E-43	175	ani:AN3929.2	retrograde regulation protein 2	-	-	-
CL1056.Contig33_All	1778	6	0.2871	3	0.1436	7	0.2543	0	0	2	0.0799	5	0.1966	gi|402219693|gb|EJT99766.1|	466.8	8.00E-130	MFS general substrate transporter [Dacryopinax sp. DJM-731 SS1]	--	--	--	--	sp|Q9P6J0|YHDC_SCHPO	178	1.00E-44	Uncharacterized transporter C1683.12 OS=Schizosaccharomyces pombe (strain 972 / ATCC 24843) GN=SPBC1683.12 PE=3 SV=1	SPAC1002.16c	163	1.00E-39	COG0477	Permeases of the major facilitator superfamily	K15151	5.00E-40	165	cci:CC1G_00467	mediator of RNA polymerase II transcription subunit 10	-	-	-
CL1056.Contig34_All	1676	25	2689-01-01	17	0.8633	13	0.501	6	0.3054	4	0.1696	8	0.3336	gi|395324775|gb|EJF57209.1|	489.6	1.00E-136	MFS general substrate transporter [Dichomitus squalens LYAD-421 SS1]	--	--	--	--	sp|Q9P6J0|YHDC_SCHPO	193	4.00E-49	Uncharacterized transporter C1683.12 OS=Schizosaccharomyces pombe (strain 972 / ATCC 24843) GN=SPBC1683.12 PE=3 SV=1	SPAC1002.16c	182	2.00E-45	COG0477	Permeases of the major facilitator superfamily	K11369	4.00E-46	185	ani:AN3929.2	retrograde regulation protein 2	-	-	-
CL1056.Contig3_All	1870	1	0.0455	1	0.0455	6	0.2073	1	0.0456	2	0.076	4	0.1495	gi|402219693|gb|EJT99766.1|	196.8	5.00E-142	MFS general substrate transporter [Dacryopinax sp. DJM-731 SS1]	--	--	--	--	sp|Q9P6J0|YHDC_SCHPO	145	1.00E-48	Uncharacterized transporter C1683.12 OS=Schizosaccharomyces pombe (strain 972 / ATCC 24843) GN=SPBC1683.12 PE=3 SV=1	SPAC11D3.18c	145	1.00E-47	COG0477	Permeases of the major facilitator superfamily	K11369	1.00E-45	142	ani:AN3929.2	retrograde regulation protein 2	GO:0055085//transmembrane transport	-	GO:0016021//integral to membrane
CL1056.Contig4_All	2225	1	0.0382	3	0.1148	8	0.2322	0	0	1	0.0319	5	0.1571	gi|395324775|gb|EJF57209.1|	603.6	7.00E-171	MFS general substrate transporter [Dichomitus squalens LYAD-421 SS1]	--	--	--	--	sp|Q9P6J0|YHDC_SCHPO	254	2.00E-67	Uncharacterized transporter C1683.12 OS=Schizosaccharomyces pombe (strain 972 / ATCC 24843) GN=SPBC1683.12 PE=3 SV=1	SPAC11D3.18c	249	1.00E-65	COG0477	Permeases of the major facilitator superfamily	K13336	2.00E-66	253	afv:AFLA_048740	peroxin-3	-	-	-
CL1056.Contig5_All	1859	2	0.0915	2	0.0916	5	0.1737	1	0.0459	2	0.0765	4	0.1504	gi|402219693|gb|EJT99766.1|	513.8	6.00E-144	MFS general substrate transporter [Dacryopinax sp. DJM-731 SS1]	--	--	--	--	sp|Q9P6J0|YHDC_SCHPO	196	5.00E-50	Uncharacterized transporter C1683.12 OS=Schizosaccharomyces pombe (strain 972 / ATCC 24843) GN=SPBC1683.12 PE=3 SV=1	SPAC11D3.18c	192	2.00E-48	COG0477	Permeases of the major facilitator superfamily	K13336	4.00E-48	192	afv:AFLA_048740	peroxin-3	-	-	-
CL1056.Contig6_All	2177	15	0.5861	18	0.7037	20	0.5934	5	0.1959	5	0.1632	8	0.2568	gi|395324775|gb|EJF57209.1|	614	5.00E-174	MFS general substrate transporter [Dichomitus squalens LYAD-421 SS1]	--	--	--	--	sp|Q9P6J0|YHDC_SCHPO	261	2.00E-69	Uncharacterized transporter C1683.12 OS=Schizosaccharomyces pombe (strain 972 / ATCC 24843) GN=SPBC1683.12 PE=3 SV=1	SPAC11D3.18c	259	1.00E-68	COG0477	Permeases of the major facilitator superfamily	K13336	2.00E-67	256	afv:AFLA_048740	peroxin-3	-	-	-
CL1056.Contig7_All	1907	14	0.6245	15	0.6695	21	0.7113	3	0.1342	6	0.2236	7	0.2566	gi|402219693|gb|EJT99766.1|	503.4	8.00E-141	MFS general substrate transporter [Dacryopinax sp. DJM-731 SS1]	--	--	--	--	sp|Q9P6J0|YHDC_SCHPO	189	6.00E-48	Uncharacterized transporter C1683.12 OS=Schizosaccharomyces pombe (strain 972 / ATCC 24843) GN=SPBC1683.12 PE=3 SV=1	SPAC11D3.18c	182	2.00E-45	COG0477	Permeases of the major facilitator superfamily	K13336	6.00E-47	188	afv:AFLA_048740	peroxin-3	-	-	-
CL1056.Contig8_All	1363	32	9972-01-01	28	7484-01-01	22	1.0426	12	0.751	11	0.5735	11	0.5641	gi|336376823|gb|EGO05158.1|	268.5	3.00E-70	hypothetical protein SERLA73DRAFT_128891 [Serpula lacrymans var. lacrymans S7.3]	--	--	--	--	sp|Q9P6J0|YHDC_SCHPO	81.6	1.00E-15	Uncharacterized transporter C1683.12 OS=Schizosaccharomyces pombe (strain 972 / ATCC 24843) GN=SPBC1683.12 PE=3 SV=1	SPAC11D3.18c	73.6	8.00E-13	COG0477	Permeases of the major facilitator superfamily	K15151	4.00E-40	165	cci:CC1G_00467	mediator of RNA polymerase II transcription subunit 10	-	-	-
CL1056.Contig9_All	2293	3	0.1113	3	0.1114	10	0.2817	0	0	2	0.062	7	0.2134	gi|395324775|gb|EJF57209.1|	189.9	2.00E-165	MFS general substrate transporter [Dichomitus squalens LYAD-421 SS1]	--	--	--	--	sp|Q9P6J0|YHDC_SCHPO	195	7.00E-64	Uncharacterized transporter C1683.12 OS=Schizosaccharomyces pombe (strain 972 / ATCC 24843) GN=SPBC1683.12 PE=3 SV=1	SPAC11D3.18c	192	1.00E-61	COG0477	Permeases of the major facilitator superfamily	K11369	2.00E-59	189	ani:AN3929.2	retrograde regulation protein 2	-	-	-
CL1057.Contig1_All	2384	14	0.4996	9	0.3213	7	0.1897	9	0.322	11	0.3279	17	0.4984	gi|393219383|gb|EJD04870.1|	411	7.00E-113	cytochrome P450 [Fomitiporia mediterranea MF3/22]	--	--	--	--	sp|B8NHY4|ORDA_ASPFN	217	3.00E-56	O-methylsterigmatocystin oxidoreductase OS=Aspergillus flavus (strain ATCC 200026 / FGSC A1120 / NRRL 3357 / JCM 12722 / SRRC 167) GN=ordA PE=2 SV=1	BH0579	73.9	1.00E-12	COG2124	Cytochrome P450	K00517	2.00E-39	163	afm:AFUA_8G00760	[EC:1.14.-.-]	-	-	-
CL1057.Contig2_All	2262	7	0.2633	11	0.4139	10	0.2856	2	0.0754	3	0.0943	7	0.2163	gi|393219383|gb|EJD04870.1|	411	7.00E-113	cytochrome P450 [Fomitiporia mediterranea MF3/22]	--	--	--	--	sp|B8NHY4|ORDA_ASPFN	217	3.00E-56	O-methylsterigmatocystin oxidoreductase OS=Aspergillus flavus (strain ATCC 200026 / FGSC A1120 / NRRL 3357 / JCM 12722 / SRRC 167) GN=ordA PE=2 SV=1	BH0579	73.9	1.00E-12	COG2124	Cytochrome P450	K00517	2.00E-39	163	afm:AFUA_8G00760	[EC:1.14.-.-]	-	-	-
CL1057.Contig3_All	1833	24	1.1138	22	1.0215	17	0.5991	16	0.7446	19	0.7366	25	0.9533	gi|393219383|gb|EJD04870.1|	32.7	1.00E-78	cytochrome P450 [Fomitiporia mediterranea MF3/22]	--	--	--	--	sp|B8NHY4|ORDA_ASPFN	138	7.00E-36	O-methylsterigmatocystin oxidoreductase OS=Aspergillus flavus (strain ATCC 200026 / FGSC A1120 / NRRL 3357 / JCM 12722 / SRRC 167) GN=ordA PE=2 SV=1	--	--	--	--	--	K00517	1.00E-20	95.5	afm:AFUA_8G00220	[EC:1.14.-.-]	-	-	-
CL1057.Contig4_All	2457	1	0.0346	3	0.1039	0	0	2	0.0694	2	0.0578	9	0.256	gi|393219383|gb|EJD04870.1|	105.5	1.00E-107	cytochrome P450 [Fomitiporia mediterranea MF3/22]	--	--	--	--	sp|B8NHY4|ORDA_ASPFN	165	1.00E-40	O-methylsterigmatocystin oxidoreductase OS=Aspergillus flavus (strain ATCC 200026 / FGSC A1120 / NRRL 3357 / JCM 12722 / SRRC 167) GN=ordA PE=2 SV=1	all1361	39.7	5.00E-06	COG2124	Cytochrome P450	K00517	6.00E-35	112	afm:AFUA_8G00760	[EC:1.14.-.-]	-	-	-
CL1057.Contig5_All	2424	5	0.1755	11	0.3862	2	0.0533	4	0.1408	5	0.1466	12	0.346	gi|393219383|gb|EJD04870.1|	105.5	1.00E-107	cytochrome P450 [Fomitiporia mediterranea MF3/22]	--	--	--	--	sp|B8NHY4|ORDA_ASPFN	165	1.00E-40	O-methylsterigmatocystin oxidoreductase OS=Aspergillus flavus (strain ATCC 200026 / FGSC A1120 / NRRL 3357 / JCM 12722 / SRRC 167) GN=ordA PE=2 SV=1	all1361	39.7	5.00E-06	COG2124	Cytochrome P450	K00517	6.00E-35	112	afm:AFUA_8G00760	[EC:1.14.-.-]	-	-	-
CL1058.Contig1_All	490	0	0	0	0	5	0.6591	3	0.5223	0	0	7	0.9985	gi|471905181|emb|CCO29117.1|	205.3	4.00E-52	26S protease regulatory subunit 6A AltName: Full=26S proteasome AAA-ATPase subunit RPT5 [Rhizoctonia solani AG-1 IB]	gi|40882159|emb|BX908808.1|	69.9	1.00E-09	Neurospora crassa DNA linkage group IV Cosmid contig G21B4	sp|O14126|PRS6A_SCHPO	169	1.00E-42	26S protease regulatory subunit 6A OS=Schizosaccharomyces pombe (strain 972 / ATCC 24843) GN=tbp1 PE=3 SV=1	YOR117w	158	4.00E-39	COG1222	ATP-dependent 26S proteasome regulatory subunit	K03065	5.00E-52	202	lbc:LACBIDRAFT_245320	26S proteasome regulatory subunit T5	GO:0030163//protein catabolic process	GO:0005524//ATP binding;GO:0017111//nucleoside-triphosphatase activity	GO:0005737//cytoplasm
CL1058.Contig2_All	1583	844	45.3561	797	42.8506	565	23.0544	1947	104.9153	2419	108.5951	3095	136.6543	gi|403416849|emb|CCM03549.1|	761.5	0	predicted protein [Fibroporia radiculosa]	gi|403169715|ref|XM_003329097.2|	141	1.00E-30	Puccinia graminis f. sp. tritici CRL 75-36-700-3 26S protease regulatory subunit 6A (PGTG_10885), mRNA	sp|O14126|PRS6A_SCHPO	610	9.00E-175	26S protease regulatory subunit 6A OS=Schizosaccharomyces pombe (strain 972 / ATCC 24843) GN=tbp1 PE=3 SV=1	YOR117w	596	4.00E-170	COG1222	ATP-dependent 26S proteasome regulatory subunit	K03065	0	735	scm:SCHCODRAFT_81752	26S proteasome regulatory subunit T5	GO:0030163//protein catabolic process	GO:0005524//ATP binding;GO:0017111//nucleoside-triphosphatase activity	GO:0005737//cytoplasm
CL1059.Contig1_All	435	4	0.7822	9	7609-01-01	8	1.1879	8	5688-01-01	14	2871-02-01	10	6068-01-01	--	--	--	--	--	--	--	--	--	--	--	--	--	--	--	--	--	--	--	--	--	--	-	-	-
CL1059.Contig2_All	4038	749	15.7794	654	13.7845	369	9026-05-01	463	7807-09-01	553	7323-09-01	615	6452-10-01	gi|393220242|gb|EJD05728.1|	285.8	1.00E-169	hypothetical protein FOMMEDRAFT_139088 [Fomitiporia mediterranea MF3/22]	--	--	--	--	--	--	--	--	RSp0649	218	5.00E-56	COG2084	3-hydroxyisobutyrate dehydrogenase and related beta-hydroxyacid dehydrogenases	K00020	6.00E-116	418	cci:CC1G_05163	3-hydroxyisobutyrate dehydrogenase [EC:1.1.1.31]	GO:1901564;GO:0044281//small molecule metabolic process;GO:0044237//cellular metabolic process;GO:0044238//primary metabolic process;GO:0055114//oxidation-reduction process	GO:0016616//oxidoreductase activity, acting on the CH-OH group of donors, NAD or NADP as acceptor;GO:0050662//coenzyme binding;GO:0000166//nucleotide binding	-
CL1059.Contig3_All	4161	107	2.1876	128	6181-02-01	74	1.1487	87	7835-01-01	132	2544-02-01	169	8388-02-01	gi|393220242|gb|EJD05728.1|	285.8	1.00E-169	hypothetical protein FOMMEDRAFT_139088 [Fomitiporia mediterranea MF3/22]	--	--	--	--	--	--	--	--	RSp0649	153	1.00E-51	COG2084	3-hydroxyisobutyrate dehydrogenase and related beta-hydroxyacid dehydrogenases	K00020	3.00E-111	245	cci:CC1G_05163	3-hydroxyisobutyrate dehydrogenase [EC:1.1.1.31]	GO:0006098//pentose-phosphate shunt;GO:0006573//valine metabolic process	GO:0051287//NAD binding;GO:0008442//3-hydroxyisobutyrate dehydrogenase activity;GO:0004616//phosphogluconate dehydrogenase (decarboxylating) activity	-
CL1059.Contig4_All	4014	225	7685-04-01	224	7495-04-01	147	3655-02-01	303	6.439	349	6.1788	428	4526-07-01	gi|393220242|gb|EJD05728.1|	618.2	5.00E-175	hypothetical protein FOMMEDRAFT_139088 [Fomitiporia mediterranea MF3/22]	--	--	--	--	--	--	--	--	RSp0649	153	1.00E-51	COG2084	3-hydroxyisobutyrate dehydrogenase and related beta-hydroxyacid dehydrogenases	K00020	3.00E-111	245	cci:CC1G_05163	3-hydroxyisobutyrate dehydrogenase [EC:1.1.1.31]	GO:0006098//pentose-phosphate shunt;GO:0006573//valine metabolic process	GO:0051287//NAD binding;GO:0008442//3-hydroxyisobutyrate dehydrogenase activity;GO:0004616//phosphogluconate dehydrogenase (decarboxylating) activity	-
CL106.Contig1_All	1998	32	3625-01-01	47	2.0021	39	2608-01-01	47	2.0066	41	4583-01-01	76	6587-02-01	gi|393221196|gb|EJD06681.1|	314.3	7.00E-84	citrate synthase [Fomitiporia mediterranea MF3/22]	gi|114155448|dbj|AB272085.1|	127	2.00E-26	Phanerochaete chrysosporium Cit1 mRNA for citrate synthase, partial cds, strain: ATCC 34541	sp|P51044|CISY_ASPNG	238	2.00E-62	Citrate synthase, mitochondrial OS=Aspergillus niger GN=cit-1 PE=2 SV=1	SPAC6C3.04	236	1.00E-61	COG0372	Citrate synthase	K01647	2.00E-81	302	lbc:LACBIDRAFT_387122	citrate synthase [EC:2.3.3.1]	GO:0006099//tricarboxylic acid cycle;GO:0044262//cellular carbohydrate metabolic process	GO:0004108//citrate (Si)-synthase activity	-
CL106.Contig2_All	2725	189	9002-05-01	160	9973-04-01	112	6548-02-01	693	21.6931	786	20.498	1491	38.2432	gi|393221196|gb|EJD06681.1|	806.6	0	citrate synthase [Fomitiporia mediterranea MF3/22]	gi|114155448|dbj|AB272085.1|	252	8.00E-64	Phanerochaete chrysosporium Cit1 mRNA for citrate synthase, partial cds, strain: ATCC 34541	sp|P51044|CISY_ASPNG	633	0	Citrate synthase, mitochondrial OS=Aspergillus niger GN=cit-1 PE=2 SV=1	SPAC6C3.04	615	1.00E-175	COG0372	Citrate synthase	K01647	0	784	lbc:LACBIDRAFT_387122	citrate synthase [EC:2.3.3.1]	GO:0006099//tricarboxylic acid cycle;GO:0044262//cellular carbohydrate metabolic process	GO:0004108//citrate (Si)-synthase activity	-
CL106.Contig3_All	1780	9	0.4301	15	0.7172	14	0.508	13	0.623	5	0.1996	40	5707-01-01	gi|393221143|gb|EJD06628.1|	387.9	4.00E-106	tRNA-methyltransferase [Fomitiporia mediterranea MF3/22]	gi|114155448|dbj|AB272085.1|	127	2.00E-26	Phanerochaete chrysosporium Cit1 mRNA for citrate synthase, partial cds, strain: ATCC 34541	sp|P0CS80|TRMB_CRYNJ	310	3.00E-84	tRNA (guanine-N(7)-)-methyltransferase OS=Cryptococcus neoformans var. neoformans serotype D (strain JEC21 / ATCC MYA-565) GN=TRM8 PE=3 SV=1	YDL201w	293	5.00E-79	COG0220	Predicted S-adenosylmethionine-dependent methyltransferase	K03439	2.00E-89	329	cci:CC1G_13503	tRNA (guanine-N7-)-methyltransferase [EC:2.1.1.33]	GO:0032259//methylation;GO:0008033//tRNA processing;GO:0009451//RNA modification	GO:0003723//RNA binding;GO:0008168//methyltransferase activity	-
CL106.Contig4_All	1489	6	0.3428	2	0.1143	21	0.911	15	0.8593	20	0.9545	85	1999-03-01	gi|393221196|gb|EJD06681.1|	718.4	0	citrate synthase [Fomitiporia mediterranea MF3/22]	gi|114155448|dbj|AB272085.1|	216	2.00E-53	Phanerochaete chrysosporium Cit1 mRNA for citrate synthase, partial cds, strain: ATCC 34541	sp|P51044|CISY_ASPNG	571	6.00E-163	Citrate synthase, mitochondrial OS=Aspergillus niger GN=cit-1 PE=2 SV=1	SPAC6C3.04	558	9.00E-159	COG0372	Citrate synthase	K01647	0	698	lbc:LACBIDRAFT_387122	citrate synthase [EC:2.3.3.1]	GO:0006099//tricarboxylic acid cycle;GO:0044262//cellular carbohydrate metabolic process	GO:0004108//citrate (Si)-synthase activity	-
CL1060.Contig1_All	620	1	0.1372	1	0.1373	2	0.2084	0	0	0	0	0	0	--	--	--	--	--	--	--	--	--	--	--	--	--	--	--	--	--	--	--	--	--	--	-	-	-
CL1060.Contig2_All	724	2	0.235	1	0.1176	2	0.1784	0	0	0	0	3	0.2896	--	--	--	--	--	--	--	--	--	--	--	--	--	--	--	--	--	--	--	--	--	--	-	-	-
CL1060.Contig3_All	657	4	0.5179	2	0.2591	0	0	0	0	2	0.2163	3	0.3192	--	--	--	--	--	--	--	--	--	--	--	--	--	--	--	--	--	--	--	--	--	--	-	-	-
CL1060.Contig4_All	553	13	9998-01-01	12	8469-01-01	9	1.0512	2	0.3085	1	0.1285	2	0.2528	--	--	--	--	--	--	--	--	--	--	--	--	--	--	--	--	--	--	--	--	--	--	-	-	-
CL1061.Contig1_All	568	6	0.8986	8	1987-01-01	26	9567-02-01	5	0.7509	13	6265-01-01	11	3536-01-01	gi|392560019|gb|EIW53202.1|	122.1	7.00E-27	hypothetical protein TRAVEDRAFT_52336 [Trametes versicolor FP-101664 SS1]	gi|299746299|ref|XM_001837827.2|	67.9	5.00E-09	Coprinopsis cinerea okayama7#130 receptor expression-enhancing protein 4, mRNA	--	--	--	--	--	--	--	--	--	--	--	--	--	--	-	-	-
CL1061.Contig2_All	225	2	0.7562	3	1.1348	4	1.1483	1	0.3791	0	0	0	0	--	--	--	--	--	--	--	--	--	--	--	--	--	--	--	--	--	--	--	--	--	--	-	-	-
CL1061.Contig3_All	1702	96	7983-04-01	76	8004-03-01	80	3.0361	40	2.0047	63	6305-02-01	79	2442-03-01	gi|393216446|gb|EJD01936.1|	2015-09-28	3.00E-48	hypothetical protein FOMMEDRAFT_168520 [Fomitiporia mediterranea MF3/22]	--	--	--	--	--	--	--	--	--	--	--	--	--	--	--	--	--	--	-	-	-
CL1061.Contig4_All	1586	37	9846-01-01	39	2.0929	14	0.5702	22	1.1832	26	1.165	34	4984-01-01	gi|393216446|gb|EJD01936.1|	93.2	2.00E-51	hypothetical protein FOMMEDRAFT_168520 [Fomitiporia mediterranea MF3/22]	--	--	--	--	--	--	--	--	--	--	--	--	--	--	--	--	--	--	-	-	-
CL1061.Contig5_All	2921	1773	51.6358	1523	44.3759	937	20.7202	1282	37.4378	1407	34.2309	1519	36.3471	gi|393216447|gb|EJD01937.1|	327.4	1.00E-87	hypothetical protein FOMMEDRAFT_20700 [Fomitiporia mediterranea MF3/22]	gi|299746299|ref|XM_001837827.2|	79.8	7.00E-12	Coprinopsis cinerea okayama7#130 receptor expression-enhancing protein 4, mRNA	sp|O14355|YB49_SCHPO	73.9	6.00E-13	Uncharacterized membrane protein C30D10.09c OS=Schizosaccharomyces pombe (strain 972 / ATCC 24843) GN=SPBC30D10.09c PE=3 SV=1	SPBC30D10.09c	73.9	1.00E-12	COG5052	Protein involved in membrane traffic	--	--	--	--	--	-	-	-
CL1062.Contig1_All	2135	6	0.2391	3	0.1196	7	0.2118	7	0.2797	7	0.233	13	0.4256	gi|393220274|gb|EJD05760.1|	77	1.00E-95	Piwi-domain-containing protein [Fomitiporia mediterranea MF3/22]	--	--	--	--	sp|O74957|AGO1_SCHPO	204	2.00E-53	Protein argonaute OS=Schizosaccharomyces pombe (strain 972 / ATCC 24843) GN=ago1 PE=1 SV=1	--	--	--	--	--	K11596	3.00E-68	204	lbc:LACBIDRAFT_311445	argonaute	-	-	-
CL1062.Contig2_All	2007	4	0.1695	0	0	0	0	5	0.2125	6	0.2125	8	0.2786	gi|393220274|gb|EJD05760.1|	130.2	5.00E-83	Piwi-domain-containing protein [Fomitiporia mediterranea MF3/22]	--	--	--	--	sp|O74957|AGO1_SCHPO	150	5.00E-46	Protein argonaute OS=Schizosaccharomyces pombe (strain 972 / ATCC 24843) GN=ago1 PE=1 SV=1	--	--	--	--	--	K11596	3.00E-61	143	lbc:LACBIDRAFT_311445	argonaute	-	-	-
CL1062.Contig3_All	2004	3	0.1273	0	0	0	0	2	0.0851	0	0	4	0.1395	gi|393220274|gb|EJD05760.1|	130.2	1.00E-85	Piwi-domain-containing protein [Fomitiporia mediterranea MF3/22]	--	--	--	--	sp|O74957|AGO1_SCHPO	154	3.00E-47	Protein argonaute OS=Schizosaccharomyces pombe (strain 972 / ATCC 24843) GN=ago1 PE=1 SV=1	--	--	--	--	--	K11596	5.00E-65	155	lbc:LACBIDRAFT_311445	argonaute	-	-	-
CL1062.Contig4_All	2080	3	0.1227	0	0	2	0.0621	4	0.164	2	0.0683	7	0.2352	gi|393220274|gb|EJD05760.1|	358.6	3.00E-97	Piwi-domain-containing protein [Fomitiporia mediterranea MF3/22]	--	--	--	--	sp|O74957|AGO1_SCHPO	224	1.00E-58	Protein argonaute OS=Schizosaccharomyces pombe (strain 972 / ATCC 24843) GN=ago1 PE=1 SV=1	--	--	--	--	--	K11596	2.00E-73	276	lbc:LACBIDRAFT_311445	argonaute	-	-	-
CL1062.Contig5_All	2099	4	0.1621	4	0.1622	5	0.1539	14	0.5689	14	0.474	19	0.6327	gi|393220274|gb|EJD05760.1|	350.5	1.00E-94	Piwi-domain-containing protein [Fomitiporia mediterranea MF3/22]	--	--	--	--	sp|O74957|AGO1_SCHPO	221	2.00E-57	Protein argonaute OS=Schizosaccharomyces pombe (strain 972 / ATCC 24843) GN=ago1 PE=1 SV=1	--	--	--	--	--	K11596	9.00E-71	267	lbc:LACBIDRAFT_311445	argonaute	-	-	-
CL1062.Contig6_All	2059	10	0.4132	3	0.124	7	0.2196	6	0.2486	5	0.1726	9	0.3055	gi|393220274|gb|EJD05760.1|	71.2	2.00E-84	Piwi-domain-containing protein [Fomitiporia mediterranea MF3/22]	--	--	--	--	sp|O74957|AGO1_SCHPO	154	3.00E-37	Protein argonaute OS=Schizosaccharomyces pombe (strain 972 / ATCC 24843) GN=ago1 PE=1 SV=1	--	--	--	--	--	K11596	3.00E-60	155	lbc:LACBIDRAFT_311445	argonaute	-	-	-
CL1063.Contig10_All	2751	1	0.0309	1	0.0309	5	0.1174	5	0.155	7	0.1808	40	1.0163	gi|393215612|gb|EJD01103.1|	657.5	0	hypothetical protein FOMMEDRAFT_21556 [Fomitiporia mediterranea MF3/22]	gi|170090983|ref|XM_001876679.1|	180	2.00E-42	Laccaria bicolor S238N-H82 mitochondrial NAD-dependent isocitrate dehydrogenase subunit 1 precursor partial mRNA	sp|O13302|IDH1_AJECA	479	4.00E-135	Isocitrate dehydrogenase [NAD] subunit 1, mitochondrial OS=Ajellomyces capsulatus GN=IDH1 PE=2 SV=1	SPAC11G7.03	447	4.00E-125	COG0473	Isocitrate/isopropylmalate dehydrogenase	K00030	0	656	lbc:LACBIDRAFT_311861	isocitrate dehydrogenase (NAD+) [EC:1.1.1.41]	GO:0006099//tricarboxylic acid cycle	GO:0051287//NAD binding;GO:0004449//isocitrate dehydrogenase (NAD+) activity;GO:0000287//magnesium ion binding	-
CL1063.Contig11_All	1658	4	0.2052	4	0.2053	6	0.2338	2	0.1029	3	0.1286	8	0.3372	gi|393215611|gb|EJD01102.1|	87.8	3.00E-94	hypothetical protein FOMMEDRAFT_90098 [Fomitiporia mediterranea MF3/22]	--	--	--	--	sp|O94229|IDH1_KLULA	66.6	5.00E-11	Isocitrate dehydrogenase [NAD] subunit 1, mitochondrial OS=Kluyveromyces lactis (strain ATCC 8585 / CBS 2359 / DSM 70799 / NBRC 1267 / NRRL Y-1140 / WM37) GN=IDH1 PE=3 SV=1	SPAC11G7.03	61.2	5.00E-09	COG0473	Isocitrate/isopropylmalate dehydrogenase	K00030	7.00E-17	88.2	lbc:LACBIDRAFT_311861	isocitrate dehydrogenase (NAD+) [EC:1.1.1.41]	-	-	-
CL1063.Contig12_All	2554	4	0.1332	4	0.1333	6	0.1517	7	0.2338	8	0.2226	42	1.1494	gi|393215612|gb|EJD01103.1|	657.5	0	hypothetical protein FOMMEDRAFT_21556 [Fomitiporia mediterranea MF3/22]	gi|170090983|ref|XM_001876679.1|	180	2.00E-42	Laccaria bicolor S238N-H82 mitochondrial NAD-dependent isocitrate dehydrogenase subunit 1 precursor partial mRNA	sp|O13302|IDH1_AJECA	479	4.00E-135	Isocitrate dehydrogenase [NAD] subunit 1, mitochondrial OS=Ajellomyces capsulatus GN=IDH1 PE=2 SV=1	SPAC11G7.03	447	4.00E-125	COG0473	Isocitrate/isopropylmalate dehydrogenase	K00030	0	656	lbc:LACBIDRAFT_311861	isocitrate dehydrogenase (NAD+) [EC:1.1.1.41]	GO:0006099//tricarboxylic acid cycle	GO:0051287//NAD binding;GO:0004449//isocitrate dehydrogenase (NAD+) activity;GO:0000287//magnesium ion binding	-
CL1063.Contig13_All	2844	1	0.0299	1	0.0299	5	0.1136	7	0.21	9	0.2249	43	1.0568	gi|393215612|gb|EJD01103.1|	657.5	0	hypothetical protein FOMMEDRAFT_21556 [Fomitiporia mediterranea MF3/22]	gi|299747751|ref|XM_001837184.2|	174	1.00E-40	Coprinopsis cinerea okayama7#130 t## isocitrate dehydrogenase, mRNA	sp|O13302|IDH1_AJECA	479	5.00E-135	Isocitrate dehydrogenase [NAD] subunit 1, mitochondrial OS=Ajellomyces capsulatus GN=IDH1 PE=2 SV=1	SPAC11G7.03	447	5.00E-125	COG0473	Isocitrate/isopropylmalate dehydrogenase	K00030	0	656	lbc:LACBIDRAFT_311861	isocitrate dehydrogenase (NAD+) [EC:1.1.1.41]	GO:0006099//tricarboxylic acid cycle	GO:0051287//NAD binding;GO:0004449//isocitrate dehydrogenase (NAD+) activity;GO:0000287//magnesium ion binding	-
CL1063.Contig1_All	2862	1	0.0297	1	0.0297	5	0.1128	5	0.149	7	0.1738	38	0.928	gi|393215612|gb|EJD01103.1|	650.2	0	hypothetical protein FOMMEDRAFT_21556 [Fomitiporia mediterranea MF3/22]	gi|170090983|ref|XM_001876679.1|	180	2.00E-42	Laccaria bicolor S238N-H82 mitochondrial NAD-dependent isocitrate dehydrogenase subunit 1 precursor partial mRNA	sp|O13302|IDH1_AJECA	476	3.00E-134	Isocitrate dehydrogenase [NAD] subunit 1, mitochondrial OS=Ajellomyces capsulatus GN=IDH1 PE=2 SV=1	SPAC11G7.03	447	5.00E-125	COG0473	Isocitrate/isopropylmalate dehydrogenase	K00030	0	648	lbc:LACBIDRAFT_311861	isocitrate dehydrogenase (NAD+) [EC:1.1.1.41]	GO:0006099//tricarboxylic acid cycle	GO:0051287//NAD binding;GO:0004449//isocitrate dehydrogenase (NAD+) activity;GO:0000287//magnesium ion binding	-
CL1063.Contig2_All	2608	4	0.1305	5	0.1632	7	0.1734	12	0.3925	15	0.4087	55	1.474	gi|393215612|gb|EJD01103.1|	657.5	0	hypothetical protein FOMMEDRAFT_21556 [Fomitiporia mediterranea MF3/22]	gi|299747751|ref|XM_001837184.2|	174	1.00E-40	Coprinopsis cinerea okayama7#130 t## isocitrate dehydrogenase, mRNA	sp|O13302|IDH1_AJECA	479	4.00E-135	Isocitrate dehydrogenase [NAD] subunit 1, mitochondrial OS=Ajellomyces capsulatus GN=IDH1 PE=2 SV=1	SPAC11G7.03	447	4.00E-125	COG0473	Isocitrate/isopropylmalate dehydrogenase	K00030	0	656	lbc:LACBIDRAFT_311861	isocitrate dehydrogenase (NAD+) [EC:1.1.1.41]	GO:0006099//tricarboxylic acid cycle	GO:0051287//NAD binding;GO:0004449//isocitrate dehydrogenase (NAD+) activity;GO:0000287//magnesium ion binding	-
CL1063.Contig3_All	2690	2	0.0632	3	0.0949	8	0.1921	6	0.1903	7	0.1849	40	1.0393	gi|393215612|gb|EJD01103.1|	657.5	0	hypothetical protein FOMMEDRAFT_21556 [Fomitiporia mediterranea MF3/22]	gi|299747751|ref|XM_001837184.2|	174	1.00E-40	Coprinopsis cinerea okayama7#130 t## isocitrate dehydrogenase, mRNA	sp|O13302|IDH1_AJECA	479	4.00E-135	Isocitrate dehydrogenase [NAD] subunit 1, mitochondrial OS=Ajellomyces capsulatus GN=IDH1 PE=2 SV=1	SPAC11G7.03	447	4.00E-125	COG0473	Isocitrate/isopropylmalate dehydrogenase	K00030	0	656	lbc:LACBIDRAFT_311861	isocitrate dehydrogenase (NAD+) [EC:1.1.1.41]	GO:0006099//tricarboxylic acid cycle	GO:0051287//NAD binding;GO:0004449//isocitrate dehydrogenase (NAD+) activity;GO:0000287//magnesium ion binding	-
CL1063.Contig4_All	2785	470	14.3564	496	15.1578	321	7.445	43	1.317	43	1.0972	74	8572-01-01	gi|393215612|gb|EJD01103.1|	657.5	0	hypothetical protein FOMMEDRAFT_21556 [Fomitiporia mediterranea MF3/22]	gi|299747751|ref|XM_001837184.2|	174	1.00E-40	Coprinopsis cinerea okayama7#130 t## isocitrate dehydrogenase, mRNA	sp|O13302|IDH1_AJECA	479	4.00E-135	Isocitrate dehydrogenase [NAD] subunit 1, mitochondrial OS=Ajellomyces capsulatus GN=IDH1 PE=2 SV=1	SPAC11G7.03	447	5.00E-125	COG0473	Isocitrate/isopropylmalate dehydrogenase	K00030	0	656	lbc:LACBIDRAFT_311861	isocitrate dehydrogenase (NAD+) [EC:1.1.1.41]	GO:0006099//tricarboxylic acid cycle	GO:0051287//NAD binding;GO:0004449//isocitrate dehydrogenase (NAD+) activity;GO:0000287//magnesium ion binding	-
CL1063.Contig5_All	4075	66312	1384.3255	53336	1113.9663	31731	502.9699	53789	1125.9518	64811	1130.2551	50257	862.0103	gi|392568805|gb|EIW61979.1|	651.7	0	glutamine synthetase [Trametes versicolor FP-101664 SS1]	gi|299747737|ref|XM_002911166.1|	280	5.00E-72	Coprinopsis cinerea okayama7#130 t## glutamine synthetase, mRNA	sp|Q96UV5|GLNA_HEBCY	650	0	Glutamine synthetase OS=Hebeloma cylindrosporum GN=GLN1 PE=2 SV=1	YPR035w	521	3.00E-147	COG0174	Glutamine synthetase	K01915	0	649	cci:CC1G_00362	glutamine synthetase [EC:6.3.1.2]	GO:0006542//glutamine biosynthetic process;GO:0006099//tricarboxylic acid cycle	GO:0051287//NAD binding;GO:0004449//isocitrate dehydrogenase (NAD+) activity;GO:0005524//ATP binding;GO:0004356//glutamate-ammonia ligase activity;GO:0000287//magnesium ion binding	-
CL1063.Contig6_All	2611	139	5288-04-01	176	5.737	107	6471-02-01	33	1.0781	33	0.8982	62	6597-01-01	gi|393215612|gb|EJD01103.1|	650.2	0	hypothetical protein FOMMEDRAFT_21556 [Fomitiporia mediterranea MF3/22]	gi|170090983|ref|XM_001876679.1|	180	2.00E-42	Laccaria bicolor S238N-H82 mitochondrial NAD-dependent isocitrate dehydrogenase subunit 1 precursor partial mRNA	sp|O13302|IDH1_AJECA	476	3.00E-134	Isocitrate dehydrogenase [NAD] subunit 1, mitochondrial OS=Ajellomyces capsulatus GN=IDH1 PE=2 SV=1	SPAC11G7.03	447	4.00E-125	COG0473	Isocitrate/isopropylmalate dehydrogenase	K00030	0	648	lbc:LACBIDRAFT_311861	isocitrate dehydrogenase (NAD+) [EC:1.1.1.41]	GO:0006099//tricarboxylic acid cycle	GO:0051287//NAD binding;GO:0004449//isocitrate dehydrogenase (NAD+) activity;GO:0000287//magnesium ion binding	-
CL1063.Contig7_All	2741	1	0.031	2	0.0621	5	0.1178	5	0.1556	6	0.1556	36	0.918	gi|393215612|gb|EJD01103.1|	650.2	0	hypothetical protein FOMMEDRAFT_21556 [Fomitiporia mediterranea MF3/22]	gi|170090983|ref|XM_001876679.1|	180	2.00E-42	Laccaria bicolor S238N-H82 mitochondrial NAD-dependent isocitrate dehydrogenase subunit 1 precursor partial mRNA	sp|O13302|IDH1_AJECA	476	3.00E-134	Isocitrate dehydrogenase [NAD] subunit 1, mitochondrial OS=Ajellomyces capsulatus GN=IDH1 PE=2 SV=1	SPAC11G7.03	447	4.00E-125	COG0473	Isocitrate/isopropylmalate dehydrogenase	K00030	0	648	lbc:LACBIDRAFT_311861	isocitrate dehydrogenase (NAD+) [EC:1.1.1.41]	GO:0006099//tricarboxylic acid cycle	GO:0051287//NAD binding;GO:0004449//isocitrate dehydrogenase (NAD+) activity;GO:0000287//magnesium ion binding	-
CL1063.Contig8_All	2808	43	3027-01-01	48	4549-01-01	48	1.1042	9	0.2734	9	0.2278	46	1.145	gi|393215612|gb|EJD01103.1|	650.2	0	hypothetical protein FOMMEDRAFT_21556 [Fomitiporia mediterranea MF3/22]	gi|170090983|ref|XM_001876679.1|	180	2.00E-42	Laccaria bicolor S238N-H82 mitochondrial NAD-dependent isocitrate dehydrogenase subunit 1 precursor partial mRNA	sp|O13302|IDH1_AJECA	476	3.00E-134	Isocitrate dehydrogenase [NAD] subunit 1, mitochondrial OS=Ajellomyces capsulatus GN=IDH1 PE=2 SV=1	SPAC11G7.03	447	5.00E-125	COG0473	Isocitrate/isopropylmalate dehydrogenase	K00030	0	648	lbc:LACBIDRAFT_311861	isocitrate dehydrogenase (NAD+) [EC:1.1.1.41]	GO:0006099//tricarboxylic acid cycle	GO:0051287//NAD binding;GO:0004449//isocitrate dehydrogenase (NAD+) activity;GO:0000287//magnesium ion binding	-
CL1063.Contig9_All	1604	7	0.3713	9	0.4775	10	0.4027	3	0.1595	4	0.1772	9	0.3922	gi|393215611|gb|EJD01102.1|	87.8	3.00E-94	hypothetical protein FOMMEDRAFT_90098 [Fomitiporia mediterranea MF3/22]	--	--	--	--	sp|O94229|IDH1_KLULA	66.6	5.00E-11	Isocitrate dehydrogenase [NAD] subunit 1, mitochondrial OS=Kluyveromyces lactis (strain ATCC 8585 / CBS 2359 / DSM 70799 / NBRC 1267 / NRRL Y-1140 / WM37) GN=IDH1 PE=3 SV=1	SPAC11G7.03	61.2	5.00E-09	COG0473	Isocitrate/isopropylmalate dehydrogenase	K00030	7.00E-17	88.2	lbc:LACBIDRAFT_311861	isocitrate dehydrogenase (NAD+) [EC:1.1.1.41]	-	-	-
CL1064.Contig1_All	1491	42	3963-02-01	34	9408-01-01	24	1.0397	13	0.7437	9	0.429	20	0.9376	gi|393230534|gb|EJD38138.1|	378.3	3.00E-103	DUF6-domain-containing protein [Auricularia delicata TFB-10046 SS5]	--	--	--	--	sp|Q08980|YP264_YEAST	233	4.00E-61	Probable transport protein YPL264C OS=Saccharomyces cerevisiae (strain ATCC 204508 / S288c) GN=YPL264C PE=1 SV=1	YPL264c	233	9.00E-61	COG0697	Permeases of the drug/metabolite transporter (DMT) superfamily	--	--	--	--	--	-	-	-
CL1064.Contig2_All	1553	13	0.7121	7	0.3836	7	0.2911	3	0.1648	4	0.183	17	0.7651	gi|393230534|gb|EJD38138.1|	378.3	3.00E-103	DUF6-domain-containing protein [Auricularia delicata TFB-10046 SS5]	--	--	--	--	sp|Q08980|YP264_YEAST	233	4.00E-61	Probable transport protein YPL264C OS=Saccharomyces cerevisiae (strain ATCC 204508 / S288c) GN=YPL264C PE=1 SV=1	YPL264c	233	9.00E-61	COG0697	Permeases of the drug/metabolite transporter (DMT) superfamily	--	--	--	--	--	-	-	-
CL1064.Contig3_All	808	42	4219-04-01	40	2134-04-01	30	3983-02-01	37	9061-03-01	38	3422-03-01	46	9791-03-01	--	--	--	--	--	--	--	--	--	--	--	--	--	--	--	--	--	--	--	--	--	--	-	-	-
CL1064.Contig4_All	2565	21	0.6965	11	0.365	12	0.3022	20	0.6651	17	0.471	40	2015-09-01	gi|393230534|gb|EJD38138.1|	379	3.00E-103	DUF6-domain-containing protein [Auricularia delicata TFB-10046 SS5]	--	--	--	--	sp|Q08980|YP264_YEAST	231	3.00E-60	Probable transport protein YPL264C OS=Saccharomyces cerevisiae (strain ATCC 204508 / S288c) GN=YPL264C PE=1 SV=1	YPL264c	231	6.00E-60	COG0697	Permeases of the drug/metabolite transporter (DMT) superfamily	--	--	--	--	--	-	-	-
CL1064.Contig5_All	2503	40	3595-01-01	42	4281-01-01	28	0.7226	34	1.1587	34	0.9653	58	6196-01-01	gi|393230534|gb|EJD38138.1|	379.8	2.00E-103	DUF6-domain-containing protein [Auricularia delicata TFB-10046 SS5]	--	--	--	--	sp|Q08980|YP264_YEAST	231	2.00E-60	Probable transport protein YPL264C OS=Saccharomyces cerevisiae (strain ATCC 204508 / S288c) GN=YPL264C PE=1 SV=1	YPL264c	231	6.00E-60	COG0697	Permeases of the drug/metabolite transporter (DMT) superfamily	--	--	--	--	--	-	-	-
CL1064.Contig6_All	1423	0	0	0	0	0	0	1	0.0599	1	0.0499	15	0.7368	gi|393230534|gb|EJD38138.1|	169.5	6.00E-93	DUF6-domain-containing protein [Auricularia delicata TFB-10046 SS5]	--	--	--	--	sp|Q08980|YP264_YEAST	113	4.00E-51	Probable transport protein YPL264C OS=Saccharomyces cerevisiae (strain ATCC 204508 / S288c) GN=YPL264C PE=1 SV=1	YPL264c	113	1.00E-50	COG0697	Permeases of the drug/metabolite transporter (DMT) superfamily	--	--	--	--	--	-	-	-
CL1064.Contig7_All	1410	26	5687-01-01	25	1.509	16	0.733	15	0.9075	16	0.8064	29	4375-01-01	gi|393230534|gb|EJD38138.1|	171	2.00E-93	DUF6-domain-containing protein [Auricularia delicata TFB-10046 SS5]	--	--	--	--	sp|Q08980|YP264_YEAST	111	2.00E-50	Probable transport protein YPL264C OS=Saccharomyces cerevisiae (strain ATCC 204508 / S288c) GN=YPL264C PE=1 SV=1	YPL264c	111	4.00E-50	COG0697	Permeases of the drug/metabolite transporter (DMT) superfamily	--	--	--	--	--	-	-	-
CL1064.Contig8_All	1472	1	0.0578	4	0.2313	1	0.0439	1	0.0579	1	0.0483	15	0.7122	gi|393230534|gb|EJD38138.1|	170.2	4.00E-93	DUF6-domain-containing protein [Auricularia delicata TFB-10046 SS5]	--	--	--	--	sp|Q08980|YP264_YEAST	111	2.00E-50	Probable transport protein YPL264C OS=Saccharomyces cerevisiae (strain ATCC 204508 / S288c) GN=YPL264C PE=1 SV=1	YPL264c	111	4.00E-50	COG0697	Permeases of the drug/metabolite transporter (DMT) superfamily	--	--	--	--	--	-	-	-
CL1064.Contig9_All	1361	0	0	0	0	0	0	1	0.0627	1	0.0522	12	0.6163	gi|393230534|gb|EJD38138.1|	169.5	6.00E-93	DUF6-domain-containing protein [Auricularia delicata TFB-10046 SS5]	--	--	--	--	sp|Q08980|YP264_YEAST	113	4.00E-51	Probable transport protein YPL264C OS=Saccharomyces cerevisiae (strain ATCC 204508 / S288c) GN=YPL264C PE=1 SV=1	YPL264c	113	1.00E-50	COG0697	Permeases of the drug/metabolite transporter (DMT) superfamily	--	--	--	--	--	-	-	-
CL1065.Contig1_All	655	0	0	0	0	1	0.0986	1	0.1302	1	0.1085	0	0	gi|336383150|gb|EGO24299.1|	53.1	6.00E-06	hypothetical protein SERLADRAFT_437906 [Serpula lacrymans var. lacrymans S7.9]	--	--	--	--	--	--	--	--	--	--	--	--	--	--	--	--	--	--	-	-	-
CL1065.Contig2_All	5272	31	0.5002	64	1.0332	58	0.7106	24	0.3883	32	0.4314	45	0.5966	gi|393212438|gb|EJC97938.1|	164.9	2.00E-38	hypothetical protein FOMMEDRAFT_149406 [Fomitiporia mediterranea MF3/22]	--	--	--	--	sp|A2QBZ0|SEC31_ASPNC	82.8	2.00E-15	Protein transport protein sec31 OS=Aspergillus niger (strain CBS 513.88 / FGSC A1513) GN=sec31 PE=3 SV=1	--	--	--	--	--	K14005	1.00E-14	82.8	ang:ANI_1_226024	protein transport protein SEC31	-	-	-
CL1065.Contig3_All	5365	19	0.3013	33	0.5235	37	0.4455	14	0.2226	12	0.159	17	0.2215	gi|393212438|gb|EJC97938.1|	164.9	2.00E-38	hypothetical protein FOMMEDRAFT_149406 [Fomitiporia mediterranea MF3/22]	--	--	--	--	sp|A2QBZ0|SEC31_ASPNC	82.8	2.00E-15	Protein transport protein sec31 OS=Aspergillus niger (strain CBS 513.88 / FGSC A1513) GN=sec31 PE=3 SV=1	--	--	--	--	--	K14005	1.00E-14	82.8	ang:ANI_1_226024	protein transport protein SEC31	-	-	-
CL1065.Contig4_All	593	1	0.1435	2	0.287	1	0.1089	0	0	2	0.2397	1	0.1179	gi|302685560|ref|XP_003032460.1|	54.7	1.00E-06	hypothetical protein SCHCODRAFT_233859 [Schizophyllum commune H4-8] >gi|300106154|gb|EFI97557.1| hypothetical protein SCHCODRAFT_233859 [Schizophyllum commune H4-8]	--	--	--	--	--	--	--	--	--	--	--	--	--	--	--	--	--	--	-	-	-
CL1066.Contig1_All	897	4	0.3794	3	0.2846	9	0.6481	54	5.1352	71	5.625	113	8.805	gi|299743144|ref|XP_001835571.2|	62.8	1.00E-08	hypothetical protein CC1G_03353 [Coprinopsis cinerea okayama7#130] >gi|298405520|gb|EAU86142.2| hypothetical protein CC1G_03353 [Coprinopsis cinerea okayama7#130]	--	--	--	--	--	--	--	--	--	--	--	--	--	--	--	--	--	--	-	-	-
CL1066.Contig2_All	953	12	1.0712	20	7861-01-01	19	2878-01-01	3	0.2685	13	0.9694	15	1.1001	gi|299743144|ref|XP_001835571.2|	53.9	7.00E-06	hypothetical protein CC1G_03353 [Coprinopsis cinerea okayama7#130] >gi|298405520|gb|EAU86142.2| hypothetical protein CC1G_03353 [Coprinopsis cinerea okayama7#130]	--	--	--	--	--	--	--	--	--	--	--	--	--	--	--	--	--	--	-	-	-
CL1067.Contig1_All	253	7	3537-02-01	2	0.6728	6	5319-01-01	2	0.6743	4	1.1236	6	6576-01-01	--	--	--	--	--	--	--	--	--	--	--	--	--	--	--	--	--	--	--	--	--	--	-	-	-
CL1067.Contig2_All	980	23	9965-01-01	24	2.0843	25	6478-01-01	3	0.2611	5	0.3626	14	0.9985	gi|393221624|gb|EJD07109.1|	40.4	1.00E-11	hypothetical protein FOMMEDRAFT_76105 [Fomitiporia mediterranea MF3/22]	--	--	--	--	--	--	--	--	--	--	--	--	--	--	--	--	--	--	-	-	-
CL1067.Contig3_All	1421	89	3281-05-01	66	3.953	63	8637-02-01	194	6456-11-01	256	8027-12-01	362	17.8057	gi|393221624|gb|EJD07109.1|	86.3	2.00E-15	hypothetical protein FOMMEDRAFT_76105 [Fomitiporia mediterranea MF3/22]	--	--	--	--	--	--	--	--	--	--	--	--	--	--	--	--	--	--	GO:0006366//transcription from RNA polymerase II promoter;GO:0006355//regulation of transcription, DNA-dependent	-	-
CL1068.Contig1_All	428	12	3851-02-01	21	4.1759	20	3.0184	5	0.9965	8	3283-01-01	10	6331-01-01	--	--	--	--	--	--	--	--	--	--	--	--	--	--	--	--	--	--	--	--	--	--	-	-	-
CL1068.Contig2_All	373	40	9.1227	37	4425-08-01	31	3683-05-01	20	5738-04-01	7	3337-01-01	14	6234-02-01	--	--	--	--	--	--	--	--	--	--	--	--	--	--	--	--	--	--	--	--	--	--	-	-	-
CL1069.Contig1_All	1237	2	0.1375	4	0.2752	2	0.1044	4	0.2758	4	0.2298	6	0.339	gi|409048292|gb|EKM57770.1|	74.3	1.00E-55	hypothetical protein PHACADRAFT_139052 [Phanerochaete carnosa HHB-10118-sp]	--	--	--	--	sp|A8NU13|COP4_COPC7	100	1.00E-33	Linoleate 10R-lipoxygenase COP4 OS=Coprinopsis cinerea (strain Okayama-7 / 130 / ATCC MYA-4618 / FGSC 9003) GN=COP4 PE=1 SV=1	--	--	--	--	--	--	--	--	--	--	-	-	-
CL1069.Contig2_All	1170	7	0.509	7	0.5092	5	0.276	3	0.2187	5	0.3037	13	0.7766	gi|409048292|gb|EKM57770.1|	79	5.00E-57	hypothetical protein PHACADRAFT_139052 [Phanerochaete carnosa HHB-10118-sp]	--	--	--	--	sp|A8NU13|COP4_COPC7	150	1.00E-36	Linoleate 10R-lipoxygenase COP4 OS=Coprinopsis cinerea (strain Okayama-7 / 130 / ATCC MYA-4618 / FGSC 9003) GN=COP4 PE=1 SV=1	--	--	--	--	--	--	--	--	--	--	-	-	-
CL1069.Contig3_All	1182	1	0.072	0	0	2	0.1093	1	0.0722	1	0.0601	10	0.5913	gi|390594285|gb|EIN03697.1|	78.2	1.00E-44	terpenoid synthase [Punctularia strigosozonata HHB-11173 SS5]	--	--	--	--	sp|A8NU13|COP4_COPC7	117	2.00E-26	Linoleate 10R-lipoxygenase COP4 OS=Coprinopsis cinerea (strain Okayama-7 / 130 / ATCC MYA-4618 / FGSC 9003) GN=COP4 PE=1 SV=1	--	--	--	--	--	--	--	--	--	--	-	-	-
CL1069.Contig4_All	1115	3	0.2289	11	0.8396	8	0.4634	10	0.765	9	0.5736	12	0.7522	gi|242215570|ref|XP_002473599.1|	37.7	9.00E-49	predicted protein [Postia placenta Mad-698-R] >gi|220727260|gb|EED81184.1| predicted protein [Postia placenta Mad-698-R]	--	--	--	--	sp|A8NU13|COP4_COPC7	104	9.00E-28	Linoleate 10R-lipoxygenase COP4 OS=Coprinopsis cinerea (strain Okayama-7 / 130 / ATCC MYA-4618 / FGSC 9003) GN=COP4 PE=1 SV=1	--	--	--	--	--	--	--	--	--	--	-	-	-
CL107.Contig10_All	1735	0	0	0	0	2	0.0745	0	0	0	0	3	0.1209	gi|395327585|gb|EJF59983.1|	133.3	3.00E-179	glycoside hydrolase [Dichomitus squalens LYAD-421 SS1]	--	--	--	--	sp|A2R989|BGLI_ASPNC	137	2.00E-32	Probable beta-glucosidase I OS=Aspergillus niger (strain CBS 513.88 / FGSC A1513) GN=bglI PE=3 SV=1	TM0076	195	7.00E-59	COG1472	Beta-glucosidase-related glycosidases	K01188	7.00E-96	311	afm:AFUA_5G07080	beta-glucosidase [EC:3.2.1.21]	GO:0008152//metabolic process	GO:0016798//hydrolase activity, acting on glycosyl bonds	-
CL107.Contig11_All	1870	0	0	0	0	2	0.0691	0	0	0	0	3	0.1121	gi|393215209|gb|EJD00700.1|	537.7	4.00E-151	glycoside hydrolase family 3 protein [Fomitiporia mediterranea MF3/22]	--	--	--	--	sp|A2R989|BGLI_ASPNC	137	2.00E-32	Probable beta-glucosidase I OS=Aspergillus niger (strain CBS 513.88 / FGSC A1513) GN=bglI PE=3 SV=1	TM0076	201	5.00E-51	COG1472	Beta-glucosidase-related glycosidases	K01188	2.00E-97	311	afm:AFUA_5G07080	beta-glucosidase [EC:3.2.1.21]	-	-	-
CL107.Contig12_All	1922	0	0	0	0	2	0.0672	0	0	0	0	3	0.1091	gi|395327585|gb|EJF59983.1|	43.5	2.00E-167	glycoside hydrolase [Dichomitus squalens LYAD-421 SS1]	--	--	--	--	sp|A2R989|BGLI_ASPNC	137	2.00E-32	Probable beta-glucosidase I OS=Aspergillus niger (strain CBS 513.88 / FGSC A1513) GN=bglI PE=3 SV=1	TM0076	208	1.00E-55	COG1472	Beta-glucosidase-related glycosidases	K01188	7.00E-95	325	afm:AFUA_5G07080	beta-glucosidase [EC:3.2.1.21]	-	GO:0016787//hydrolase activity	-
CL107.Contig13_All	2953	0	0	1	0.0288	2	0.0437	0	0	0	0	6	0.142	gi|390594987|gb|EIN04395.1|	70.1	0	hypothetical protein PUNSTDRAFT_122866 [Punctularia strigosozonata HHB-11173 SS5]	--	--	--	--	sp|Q4WFI6|BXLB_ASPFU	93.6	9.00E-37	Probable exo-1,4-beta-xylosidase bxlB OS=Neosartorya fumigata (strain ATCC MYA-4609 / Af293 / CBS 101355 / FGSC A1100) GN=bxlB PE=3 SV=1	TM0076	202	3.00E-51	COG1472	Beta-glucosidase-related glycosidases	K01188	1.00E-92	320	afm:AFUA_5G07080	beta-glucosidase [EC:3.2.1.21]	GO:0008152//metabolic process	GO:0016798//hydrolase activity, acting on glycosyl bonds	-
CL107.Contig14_All	2841	13	0.3893	12	0.3595	12	0.2728	4	0.1201	1	0.025	8	0.1968	gi|395327585|gb|EJF59983.1|	128.3	1.00E-111	glycoside hydrolase [Dichomitus squalens LYAD-421 SS1]	--	--	--	--	sp|Q4WFI6|BXLB_ASPFU	102	4.00E-38	Probable exo-1,4-beta-xylosidase bxlB OS=Neosartorya fumigata (strain ATCC MYA-4609 / Af293 / CBS 101355 / FGSC A1100) GN=bxlB PE=3 SV=1	TM0076	211	4.00E-54	COG1472	Beta-glucosidase-related glycosidases	K01188	2.00E-91	336	afm:AFUA_5G07080	beta-glucosidase [EC:3.2.1.21]	-	GO:0016787//hydrolase activity	-
CL107.Contig15_All	2844	0	0	1	0.0299	2	0.0454	0	0	0	0	6	0.1475	gi|390594987|gb|EIN04395.1|	70.1	0	hypothetical protein PUNSTDRAFT_122866 [Punctularia strigosozonata HHB-11173 SS5]	--	--	--	--	sp|Q4WFI6|BXLB_ASPFU	73.6	7.00E-35	Probable exo-1,4-beta-xylosidase bxlB OS=Neosartorya fumigata (strain ATCC MYA-4609 / Af293 / CBS 101355 / FGSC A1100) GN=bxlB PE=3 SV=1	TM0076	176	3.00E-43	COG1472	Beta-glucosidase-related glycosidases	K01188	2.00E-82	255	afm:AFUA_5G07080	beta-glucosidase [EC:3.2.1.21]	GO:0008152//metabolic process	GO:0016798//hydrolase activity, acting on glycosyl bonds	-
CL107.Contig16_All	2678	0	0	1	0.0318	2	0.0482	0	0	0	0	5	0.1305	gi|390594987|gb|EIN04395.1|	110.9	0	hypothetical protein PUNSTDRAFT_122866 [Punctularia strigosozonata HHB-11173 SS5]	--	--	--	--	sp|Q5ATH9|BXLB_EMENI	84	1.00E-39	Exo-1,4-beta-xylosidase bxlB OS=Emericella nidulans (strain FGSC A4 / ATCC 38163 / CBS 112.46 / NRRL 194 / M139) GN=bxlB PE=1 SV=1	TM0076	176	2.00E-43	COG1472	Beta-glucosidase-related glycosidases	K01188	3.00E-79	255	afm:AFUA_5G07080	beta-glucosidase [EC:3.2.1.21]	GO:0005975//carbohydrate metabolic process	GO:0004553//hydrolase activity, hydrolyzing O-glycosyl compounds	-
CL107.Contig17_All	2728	0	0	1	0.0312	2	0.0474	0	0	0	0	6	0.1537	gi|390594987|gb|EIN04395.1|	110.9	0	hypothetical protein PUNSTDRAFT_122866 [Punctularia strigosozonata HHB-11173 SS5]	--	--	--	--	sp|Q4WFI6|BXLB_ASPFU	73.6	6.00E-36	Probable exo-1,4-beta-xylosidase bxlB OS=Neosartorya fumigata (strain ATCC MYA-4609 / Af293 / CBS 101355 / FGSC A1100) GN=bxlB PE=3 SV=1	TM0076	176	2.00E-43	COG1472	Beta-glucosidase-related glycosidases	K01188	3.00E-79	255	afm:AFUA_5G07080	beta-glucosidase [EC:3.2.1.21]	GO:0008152//metabolic process	GO:0016798//hydrolase activity, acting on glycosyl bonds	-
CL107.Contig18_All	2856	0	0	2	0.0596	2	0.0452	0	0	1	0.0249	6	0.1468	gi|390594987|gb|EIN04395.1|	136.7	0	hypothetical protein PUNSTDRAFT_122866 [Punctularia strigosozonata HHB-11173 SS5]	--	--	--	--	sp|Q4WFI6|BXLB_ASPFU	93.2	2.00E-35	Probable exo-1,4-beta-xylosidase bxlB OS=Neosartorya fumigata (strain ATCC MYA-4609 / Af293 / CBS 101355 / FGSC A1100) GN=bxlB PE=3 SV=1	TM0076	197	6.00E-50	COG1472	Beta-glucosidase-related glycosidases	K01188	1.00E-84	314	afm:AFUA_5G07080	beta-glucosidase [EC:3.2.1.21]	-	GO:0016787//hydrolase activity	-
CL107.Contig19_All	2669	2	0.0637	8	0.2551	3	0.0726	1	0.032	0	0	6	0.1571	gi|395327585|gb|EJF59983.1|	986.5	0	glycoside hydrolase [Dichomitus squalens LYAD-421 SS1]	--	--	--	--	sp|Q5ATH9|BXLB_EMENI	183	5.00E-46	Exo-1,4-beta-xylosidase bxlB OS=Emericella nidulans (strain FGSC A4 / ATCC 38163 / CBS 112.46 / NRRL 194 / M139) GN=bxlB PE=1 SV=1	TM0076	373	1.00E-102	COG1472	Beta-glucosidase-related glycosidases	K01188	3.00E-162	572	afm:AFUA_5G07080	beta-glucosidase [EC:3.2.1.21]	-	GO:0016787//hydrolase activity	-
CL107.Contig1_All	633	15	2.0159	13	7479-01-01	13	3266-01-01	5	0.6738	0	0	2	0.2208	gi|395327585|gb|EJF59983.1|	129.8	4.00E-29	glycoside hydrolase [Dichomitus squalens LYAD-421 SS1]	--	--	--	--	sp|A2R989|BGLI_ASPNC	63.9	9.00E-11	Probable beta-glucosidase I OS=Aspergillus niger (strain CBS 513.88 / FGSC A1513) GN=bglI PE=3 SV=1	CC3054	82	7.00E-16	COG1472	Beta-glucosidase-related glycosidases	K01188	5.00E-14	76.6	afm:AFUA_5G07080	beta-glucosidase [EC:3.2.1.21]	-	GO:0016787//hydrolase activity	-
CL107.Contig20_All	2155	0	0	0	0	2	0.0599	0	0	0	0	5	0.1622	gi|393215209|gb|EJD00700.1|	301.6	0	glycoside hydrolase family 3 protein [Fomitiporia mediterranea MF3/22]	--	--	--	--	sp|Q4WFI6|BXLB_ASPFU	110	2.00E-33	Probable exo-1,4-beta-xylosidase bxlB OS=Neosartorya fumigata (strain ATCC MYA-4609 / Af293 / CBS 101355 / FGSC A1100) GN=bxlB PE=3 SV=1	TM0076	183	3.00E-72	COG1472	Beta-glucosidase-related glycosidases	K01188	8.00E-132	317	afm:AFUA_5G07080	beta-glucosidase [EC:3.2.1.21]	-	GO:0016787//hydrolase activity	-
CL107.Contig21_All	2796	0	0	1	0.0304	2	0.0462	0	0	0	0	6	0.15	gi|390594987|gb|EIN04395.1|	136.7	0	hypothetical protein PUNSTDRAFT_122866 [Punctularia strigosozonata HHB-11173 SS5]	--	--	--	--	sp|Q4WFI6|BXLB_ASPFU	100	1.00E-37	Probable exo-1,4-beta-xylosidase bxlB OS=Neosartorya fumigata (strain ATCC MYA-4609 / Af293 / CBS 101355 / FGSC A1100) GN=bxlB PE=3 SV=1	STM2166	200	1.00E-50	COG1472	Beta-glucosidase-related glycosidases	K01188	4.00E-88	325	afm:AFUA_5G07080	beta-glucosidase [EC:3.2.1.21]	-	GO:0016787//hydrolase activity	-
CL107.Contig22_All	2918	0	0	1	0.0292	2	0.0443	0	0	0	0	6	0.1437	gi|390594987|gb|EIN04395.1|	70.1	0	hypothetical protein PUNSTDRAFT_122866 [Punctularia strigosozonata HHB-11173 SS5]	--	--	--	--	sp|Q4WFI6|BXLB_ASPFU	93.2	8.00E-34	Probable exo-1,4-beta-xylosidase bxlB OS=Neosartorya fumigata (strain ATCC MYA-4609 / Af293 / CBS 101355 / FGSC A1100) GN=bxlB PE=3 SV=1	TM0076	197	7.00E-50	COG1472	Beta-glucosidase-related glycosidases	K01188	1.00E-84	314	afm:AFUA_5G07080	beta-glucosidase [EC:3.2.1.21]	-	GO:0016787//hydrolase activity	-
CL107.Contig23_All	2392	0	0	0	0	2	0.054	0	0	0	0	5	0.1461	gi|392569232|gb|EIW62406.1|	60.5	5.00E-107	hypothetical protein TRAVEDRAFT_57362 [Trametes versicolor FP-101664 SS1]	--	--	--	--	sp|Q4WFI6|BXLB_ASPFU	60.8	2.00E-27	Probable exo-1,4-beta-xylosidase bxlB OS=Neosartorya fumigata (strain ATCC MYA-4609 / Af293 / CBS 101355 / FGSC A1100) GN=bxlB PE=3 SV=1	CC3054	117	2.00E-34	COG1472	Beta-glucosidase-related glycosidases	K01188	7.00E-62	217	afm:AFUA_5G07080	beta-glucosidase [EC:3.2.1.21]	-	GO:0016787//hydrolase activity	-
CL107.Contig24_All	2844	0	0	1	0.0299	2	0.0454	0	0	1	0.025	5	0.1229	gi|390594987|gb|EIN04395.1|	71.6	0	hypothetical protein PUNSTDRAFT_122866 [Punctularia strigosozonata HHB-11173 SS5]	--	--	--	--	sp|A2R989|BGLI_ASPNC	137	3.00E-32	Probable beta-glucosidase I OS=Aspergillus niger (strain CBS 513.88 / FGSC A1513) GN=bglI PE=3 SV=1	TM0076	176	3.00E-43	COG1472	Beta-glucosidase-related glycosidases	K01188	4.00E-84	255	afm:AFUA_5G07080	beta-glucosidase [EC:3.2.1.21]	-	-	-
CL107.Contig25_All	2732	1	0.0311	4	0.1246	3	0.0709	0	0	0	0	5	0.1279	gi|390594987|gb|EIN04395.1|	125.9	0	hypothetical protein PUNSTDRAFT_122866 [Punctularia strigosozonata HHB-11173 SS5]	--	--	--	--	sp|Q5ATH9|BXLB_EMENI	84	1.00E-40	Exo-1,4-beta-xylosidase bxlB OS=Emericella nidulans (strain FGSC A4 / ATCC 38163 / CBS 112.46 / NRRL 194 / M139) GN=bxlB PE=1 SV=1	TM0076	176	2.00E-43	COG1472	Beta-glucosidase-related glycosidases	K01188	2.00E-82	255	afm:AFUA_5G07080	beta-glucosidase [EC:3.2.1.21]	GO:0005975//carbohydrate metabolic process	GO:0004553//hydrolase activity, hydrolyzing O-glycosyl compounds	-
CL107.Contig26_All	2894	0	0	1	0.0294	2	0.0446	0	0	0	0	6	0.1449	gi|390594987|gb|EIN04395.1|	70.1	0	hypothetical protein PUNSTDRAFT_122866 [Punctularia strigosozonata HHB-11173 SS5]	--	--	--	--	sp|A2R989|BGLI_ASPNC	137	3.00E-32	Probable beta-glucosidase I OS=Aspergillus niger (strain CBS 513.88 / FGSC A1513) GN=bglI PE=3 SV=1	TM0076	176	3.00E-43	COG1472	Beta-glucosidase-related glycosidases	K01188	4.00E-84	255	afm:AFUA_5G07080	beta-glucosidase [EC:3.2.1.21]	-	-	-
CL107.Contig27_All	2764	1	0.0308	1	0.0308	4	0.0935	0	0	1	0.0257	5	0.1264	gi|390594987|gb|EIN04395.1|	71.6	0	hypothetical protein PUNSTDRAFT_122866 [Punctularia strigosozonata HHB-11173 SS5]	--	--	--	--	sp|Q4WFI6|BXLB_ASPFU	73.6	4.00E-37	Probable exo-1,4-beta-xylosidase bxlB OS=Neosartorya fumigata (strain ATCC MYA-4609 / Af293 / CBS 101355 / FGSC A1100) GN=bxlB PE=3 SV=1	TM0076	176	3.00E-43	COG1472	Beta-glucosidase-related glycosidases	K01188	3.00E-79	255	afm:AFUA_5G07080	beta-glucosidase [EC:3.2.1.21]	GO:0005975//carbohydrate metabolic process	GO:0004553//hydrolase activity, hydrolyzing O-glycosyl compounds	-
CL107.Contig28_All	2823	0	0	1	0.0301	2	0.0458	0	0	0	0	5	0.1238	gi|390594987|gb|EIN04395.1|	71.6	0	hypothetical protein PUNSTDRAFT_122866 [Punctularia strigosozonata HHB-11173 SS5]	--	--	--	--	sp|Q4WFI6|BXLB_ASPFU	100	7.00E-39	Probable exo-1,4-beta-xylosidase bxlB OS=Neosartorya fumigata (strain ATCC MYA-4609 / Af293 / CBS 101355 / FGSC A1100) GN=bxlB PE=3 SV=1	STM2166	200	1.00E-50	COG1472	Beta-glucosidase-related glycosidases	K01188	4.00E-88	325	afm:AFUA_5G07080	beta-glucosidase [EC:3.2.1.21]	-	GO:0016787//hydrolase activity	-
CL107.Contig29_All	2877	0	0	1	0.0296	2	0.0449	0	0	0	0	5	0.1215	gi|390594987|gb|EIN04395.1|	71.6	0	hypothetical protein PUNSTDRAFT_122866 [Punctularia strigosozonata HHB-11173 SS5]	--	--	--	--	sp|Q4WFI6|BXLB_ASPFU	102	3.00E-39	Probable exo-1,4-beta-xylosidase bxlB OS=Neosartorya fumigata (strain ATCC MYA-4609 / Af293 / CBS 101355 / FGSC A1100) GN=bxlB PE=3 SV=1	TM0076	209	2.00E-53	COG1472	Beta-glucosidase-related glycosidases	K01188	2.00E-91	336	afm:AFUA_5G07080	beta-glucosidase [EC:3.2.1.21]	-	GO:0016787//hydrolase activity	-
CL107.Contig2_All	1849	0	0	0	0	2	0.0699	0	0	0	0	3	0.1134	gi|392569232|gb|EIW62406.1|	132.9	2.00E-177	hypothetical protein TRAVEDRAFT_57362 [Trametes versicolor FP-101664 SS1]	--	--	--	--	sp|A2R989|BGLI_ASPNC	137	2.00E-32	Probable beta-glucosidase I OS=Aspergillus niger (strain CBS 513.88 / FGSC A1513) GN=bglI PE=3 SV=1	TM0076	201	1.00E-60	COG1472	Beta-glucosidase-related glycosidases	K01188	6.00E-95	308	afm:AFUA_5G07080	beta-glucosidase [EC:3.2.1.21]	-	GO:0016787//hydrolase activity	-
CL107.Contig30_All	2791	0	0	1	0.0305	2	0.0463	0	0	0	0	5	0.1252	gi|390594987|gb|EIN04395.1|	413.3	0	hypothetical protein PUNSTDRAFT_122866 [Punctularia strigosozonata HHB-11173 SS5]	--	--	--	--	sp|Q5ATH9|BXLB_EMENI	114	8.00E-44	Exo-1,4-beta-xylosidase bxlB OS=Emericella nidulans (strain FGSC A4 / ATCC 38163 / CBS 112.46 / NRRL 194 / M139) GN=bxlB PE=1 SV=1	TM0076	209	2.00E-53	COG1472	Beta-glucosidase-related glycosidases	K01188	2.00E-91	336	afm:AFUA_5G07080	beta-glucosidase [EC:3.2.1.21]	-	GO:0016787//hydrolase activity	-
CL107.Contig31_All	2340	1	0.0364	1	0.0364	3	0.0828	0	0	0	0	4	0.1195	gi|393215209|gb|EJD00700.1|	95.1	2.00E-116	glycoside hydrolase family 3 protein [Fomitiporia mediterranea MF3/22]	--	--	--	--	sp|Q5ATH9|BXLB_EMENI	84	5.00E-32	Exo-1,4-beta-xylosidase bxlB OS=Emericella nidulans (strain FGSC A4 / ATCC 38163 / CBS 112.46 / NRRL 194 / M139) GN=bxlB PE=1 SV=1	CC3054	176	2.00E-43	COG1472	Beta-glucosidase-related glycosidases	K01188	1.00E-67	257	afm:AFUA_5G07080	beta-glucosidase [EC:3.2.1.21]	GO:0005975//carbohydrate metabolic process	GO:0004553//hydrolase activity, hydrolyzing O-glycosyl compounds	-
CL107.Contig32_All	2565	6	0.199	6	0.1991	10	0.2518	1	0.0333	0	0	7	0.1907	gi|395327585|gb|EJF59983.1|	393.7	0	glycoside hydrolase [Dichomitus squalens LYAD-421 SS1]	--	--	--	--	sp|Q5ATH9|BXLB_EMENI	119	8.00E-45	Exo-1,4-beta-xylosidase bxlB OS=Emericella nidulans (strain FGSC A4 / ATCC 38163 / CBS 112.46 / NRRL 194 / M139) GN=bxlB PE=1 SV=1	XF0439	172	5.00E-72	COG1472	Beta-glucosidase-related glycosidases	K01188	1.00E-156	320	afm:AFUA_5G07080	beta-glucosidase [EC:3.2.1.21]	GO:0008152//metabolic process	GO:0016798//hydrolase activity, acting on glycosyl bonds	-
CL107.Contig33_All	2328	0	0	0	0	2	0.0555	0	0	0	0	5	0.1501	gi|392569232|gb|EIW62406.1|	60.5	5.00E-107	hypothetical protein TRAVEDRAFT_57362 [Trametes versicolor FP-101664 SS1]	--	--	--	--	sp|Q4WFI6|BXLB_ASPFU	52	1.00E-27	Probable exo-1,4-beta-xylosidase bxlB OS=Neosartorya fumigata (strain ATCC MYA-4609 / Af293 / CBS 101355 / FGSC A1100) GN=bxlB PE=3 SV=1	CC3054	117	2.00E-34	COG1472	Beta-glucosidase-related glycosidases	K01188	2.00E-60	160	afm:AFUA_5G07080	beta-glucosidase [EC:3.2.1.21]	GO:0005975//carbohydrate metabolic process	GO:0004553//hydrolase activity, hydrolyzing O-glycosyl compounds	-
CL107.Contig34_All	2922	0	0	1	0.0291	2	0.0442	0	0	0	0	5	0.1196	gi|390594987|gb|EIN04395.1|	71.6	0	hypothetical protein PUNSTDRAFT_122866 [Punctularia strigosozonata HHB-11173 SS5]	--	--	--	--	sp|Q4WFI6|BXLB_ASPFU	94.7	5.00E-37	Probable exo-1,4-beta-xylosidase bxlB OS=Neosartorya fumigata (strain ATCC MYA-4609 / Af293 / CBS 101355 / FGSC A1100) GN=bxlB PE=3 SV=1	TM0076	208	4.00E-53	COG1472	Beta-glucosidase-related glycosidases	K01188	7.00E-88	325	afm:AFUA_5G07080	beta-glucosidase [EC:3.2.1.21]	-	GO:0016787//hydrolase activity	-
CL107.Contig35_All	2100	0	0	1	0.0405	2	0.0615	0	0	0	0	4	0.1331	gi|393215209|gb|EJD00700.1|	146.7	2.00E-33	glycoside hydrolase family 3 protein [Fomitiporia mediterranea MF3/22]	--	--	--	--	sp|A2R989|BGLI_ASPNC	137	2.00E-32	Probable beta-glucosidase I OS=Aspergillus niger (strain CBS 513.88 / FGSC A1513) GN=bglI PE=3 SV=1	TM0076	176	2.00E-43	COG1472	Beta-glucosidase-related glycosidases	K01188	3.00E-84	255	afm:AFUA_5G07080	beta-glucosidase [EC:3.2.1.21]	-	-	-
CL107.Contig36_All	2814	0	0	1	0.0302	2	0.0459	0	0	0	0	6	0.149	gi|390594987|gb|EIN04395.1|	70.1	0	hypothetical protein PUNSTDRAFT_122866 [Punctularia strigosozonata HHB-11173 SS5]	--	--	--	--	sp|Q4WFI6|BXLB_ASPFU	73.6	2.00E-34	Probable exo-1,4-beta-xylosidase bxlB OS=Neosartorya fumigata (strain ATCC MYA-4609 / Af293 / CBS 101355 / FGSC A1100) GN=bxlB PE=3 SV=1	TM0076	176	3.00E-43	COG1472	Beta-glucosidase-related glycosidases	K01188	3.00E-79	255	afm:AFUA_5G07080	beta-glucosidase [EC:3.2.1.21]	GO:0008152//metabolic process	GO:0016798//hydrolase activity, acting on glycosyl bonds	-
CL107.Contig37_All	2773	11	0.3375	12	0.3683	8	0.1863	4	0.123	5	0.1281	12	0.3025	gi|395327585|gb|EJF59983.1|	302	0	glycoside hydrolase [Dichomitus squalens LYAD-421 SS1]	--	--	--	--	sp|Q4WFI6|BXLB_ASPFU	136	4.00E-41	Probable exo-1,4-beta-xylosidase bxlB OS=Neosartorya fumigata (strain ATCC MYA-4609 / Af293 / CBS 101355 / FGSC A1100) GN=bxlB PE=3 SV=1	TM0076	277	3.00E-100	COG1472	Beta-glucosidase-related glycosidases	K01188	7.00E-160	411	afm:AFUA_5G07080	beta-glucosidase [EC:3.2.1.21]	-	GO:0016787//hydrolase activity	-
CL107.Contig38_All	2624	1	0.0324	0	0	3	0.0738	0	0	1	0.0271	6	0.1598	gi|395327585|gb|EJF59983.1|	998.4	0	glycoside hydrolase [Dichomitus squalens LYAD-421 SS1]	--	--	--	--	sp|Q5ATH9|BXLB_EMENI	191	3.00E-48	Exo-1,4-beta-xylosidase bxlB OS=Emericella nidulans (strain FGSC A4 / ATCC 38163 / CBS 112.46 / NRRL 194 / M139) GN=bxlB PE=1 SV=1	TM0076	372	2.00E-102	COG1472	Beta-glucosidase-related glycosidases	K01188	9.00E-166	583	afm:AFUA_5G07080	beta-glucosidase [EC:3.2.1.21]	GO:0008152//metabolic process	GO:0016798//hydrolase activity, acting on glycosyl bonds	-
CL107.Contig39_All	2868	0	0	2	0.0594	2	0.045	0	0	0	0	5	0.1219	gi|395327585|gb|EJF59983.1|	58.2	1.00E-111	glycoside hydrolase [Dichomitus squalens LYAD-421 SS1]	--	--	--	--	sp|Q4WFI6|BXLB_ASPFU	93.6	1.00E-36	Probable exo-1,4-beta-xylosidase bxlB OS=Neosartorya fumigata (strain ATCC MYA-4609 / Af293 / CBS 101355 / FGSC A1100) GN=bxlB PE=3 SV=1	TM0076	199	2.00E-50	COG1472	Beta-glucosidase-related glycosidases	K01188	1.00E-84	314	afm:AFUA_5G07080	beta-glucosidase [EC:3.2.1.21]	-	GO:0016787//hydrolase activity	-
CL107.Contig3_All	1984	0	0	0	0	2	0.0651	0	0	0	0	3	0.1057	gi|393215209|gb|EJD00700.1|	53.5	1.00E-173	glycoside hydrolase family 3 protein [Fomitiporia mediterranea MF3/22]	--	--	--	--	sp|A2R989|BGLI_ASPNC	137	2.00E-32	Probable beta-glucosidase I OS=Aspergillus niger (strain CBS 513.88 / FGSC A1513) GN=bglI PE=3 SV=1	TM0076	202	2.00E-51	COG1472	Beta-glucosidase-related glycosidases	K01188	4.00E-84	311	afm:AFUA_5G07080	beta-glucosidase [EC:3.2.1.21]	-	-	-
CL107.Contig40_All	2873	1	0.0296	2	0.0592	2	0.045	0	0	0	0	6	0.146	gi|390594987|gb|EIN04395.1|	70.1	0	hypothetical protein PUNSTDRAFT_122866 [Punctularia strigosozonata HHB-11173 SS5]	--	--	--	--	sp|Q4WFI6|BXLB_ASPFU	100	5.00E-36	Probable exo-1,4-beta-xylosidase bxlB OS=Neosartorya fumigata (strain ATCC MYA-4609 / Af293 / CBS 101355 / FGSC A1100) GN=bxlB PE=3 SV=1	STM2166	200	1.00E-50	COG1472	Beta-glucosidase-related glycosidases	K01188	4.00E-88	325	afm:AFUA_5G07080	beta-glucosidase [EC:3.2.1.21]	-	GO:0016787//hydrolase activity	-
CL107.Contig41_All	2806	1	0.0303	2	0.0607	4	0.0921	0	0	0	0	6	0.1495	gi|395327585|gb|EJF59983.1|	425.6	3.00E-117	glycoside hydrolase [Dichomitus squalens LYAD-421 SS1]	--	--	--	--	sp|Q5ATH9|BXLB_EMENI	103	1.00E-40	Exo-1,4-beta-xylosidase bxlB OS=Emericella nidulans (strain FGSC A4 / ATCC 38163 / CBS 112.46 / NRRL 194 / M139) GN=bxlB PE=1 SV=1	TM0076	199	2.00E-50	COG1472	Beta-glucosidase-related glycosidases	K01188	1.00E-84	314	afm:AFUA_5G07080	beta-glucosidase [EC:3.2.1.21]	-	GO:0016787//hydrolase activity	-
CL107.Contig42_All	2903	0	0	1	0.0293	2	0.0445	0	0	0	0	5	0.1204	gi|390594987|gb|EIN04395.1|	71.6	0	hypothetical protein PUNSTDRAFT_122866 [Punctularia strigosozonata HHB-11173 SS5]	--	--	--	--	sp|Q4WFI6|BXLB_ASPFU	93.6	2.00E-39	Probable exo-1,4-beta-xylosidase bxlB OS=Neosartorya fumigata (strain ATCC MYA-4609 / Af293 / CBS 101355 / FGSC A1100) GN=bxlB PE=3 SV=1	TM0076	202	3.00E-51	COG1472	Beta-glucosidase-related glycosidases	K01188	1.00E-92	320	afm:AFUA_5G07080	beta-glucosidase [EC:3.2.1.21]	GO:0008152//metabolic process	GO:0016798//hydrolase activity, acting on glycosyl bonds	-
CL107.Contig43_All	3035	29	0.8129	9	0.2524	7	0.149	8	0.2248	5	0.1171	14	0.3224	gi|395327585|gb|EJF59983.1|	58.2	1.00E-106	glycoside hydrolase [Dichomitus squalens LYAD-421 SS1]	--	--	--	--	sp|Q4WLY1|BGLJ_ASPFU	74.3	7.00E-28	Probable beta-glucosidase J OS=Neosartorya fumigata (strain ATCC MYA-4609 / Af293 / CBS 101355 / FGSC A1100) GN=bglJ PE=3 SV=2	STM2166	113	2.00E-48	COG1472	Beta-glucosidase-related glycosidases	K01188	2.00E-82	230	afm:AFUA_5G07080	beta-glucosidase [EC:3.2.1.21]	-	-	-
CL107.Contig44_All	2794	1	0.0304	0	0	3	0.0694	0	0	0	0	5	0.1251	gi|395327585|gb|EJF59983.1|	58.2	1.00E-111	glycoside hydrolase [Dichomitus squalens LYAD-421 SS1]	--	--	--	--	sp|Q4WFI6|BXLB_ASPFU	73.6	2.00E-37	Probable exo-1,4-beta-xylosidase bxlB OS=Neosartorya fumigata (strain ATCC MYA-4609 / Af293 / CBS 101355 / FGSC A1100) GN=bxlB PE=3 SV=1	TM0076	176	3.00E-43	COG1472	Beta-glucosidase-related glycosidases	K01188	2.00E-82	255	afm:AFUA_5G07080	beta-glucosidase [EC:3.2.1.21]	GO:0005975//carbohydrate metabolic process	GO:0004553//hydrolase activity, hydrolyzing O-glycosyl compounds	-
CL107.Contig45_All	2782	0	0	1	0.0306	2	0.0464	0	0	0	0	6	0.1507	gi|390594987|gb|EIN04395.1|	125.9	0	hypothetical protein PUNSTDRAFT_122866 [Punctularia strigosozonata HHB-11173 SS5]	--	--	--	--	sp|Q4WFI6|BXLB_ASPFU	73.6	2.00E-36	Probable exo-1,4-beta-xylosidase bxlB OS=Neosartorya fumigata (strain ATCC MYA-4609 / Af293 / CBS 101355 / FGSC A1100) GN=bxlB PE=3 SV=1	TM0076	176	3.00E-43	COG1472	Beta-glucosidase-related glycosidases	K01188	2.00E-82	255	afm:AFUA_5G07080	beta-glucosidase [EC:3.2.1.21]	GO:0008152//metabolic process	GO:0016798//hydrolase activity, acting on glycosyl bonds	-
CL107.Contig46_All	2159	0	0	1	0.0394	2	0.0598	0	0	0	0	4	0.1295	gi|390594987|gb|EIN04395.1|	74.3	0	hypothetical protein PUNSTDRAFT_122866 [Punctularia strigosozonata HHB-11173 SS5]	--	--	--	--	sp|Q5ATH9|BXLB_EMENI	102	1.00E-32	Exo-1,4-beta-xylosidase bxlB OS=Emericella nidulans (strain FGSC A4 / ATCC 38163 / CBS 112.46 / NRRL 194 / M139) GN=bxlB PE=1 SV=1	TM0076	202	2.00E-51	COG1472	Beta-glucosidase-related glycosidases	K01188	7.00E-93	320	afm:AFUA_5G07080	beta-glucosidase [EC:3.2.1.21]	GO:0008152//metabolic process	GO:0016798//hydrolase activity, acting on glycosyl bonds	-
CL107.Contig47_All	2927	0	0	1	0.0291	2	0.0441	0	0	0	0	6	0.1433	gi|390594987|gb|EIN04395.1|	70.1	0	hypothetical protein PUNSTDRAFT_122866 [Punctularia strigosozonata HHB-11173 SS5]	--	--	--	--	sp|Q4WFI6|BXLB_ASPFU	102	2.00E-36	Probable exo-1,4-beta-xylosidase bxlB OS=Neosartorya fumigata (strain ATCC MYA-4609 / Af293 / CBS 101355 / FGSC A1100) GN=bxlB PE=3 SV=1	TM0076	209	2.00E-53	COG1472	Beta-glucosidase-related glycosidases	K01188	2.00E-91	336	afm:AFUA_5G07080	beta-glucosidase [EC:3.2.1.21]	-	GO:0016787//hydrolase activity	-
CL107.Contig48_All	2627	0	0	2	0.0648	3	0.0738	0	0	0	0	5	0.133	gi|395327585|gb|EJF59983.1|	203.8	0	glycoside hydrolase [Dichomitus squalens LYAD-421 SS1]	--	--	--	--	sp|Q4WFI6|BXLB_ASPFU	73.6	4.00E-42	Probable exo-1,4-beta-xylosidase bxlB OS=Neosartorya fumigata (strain ATCC MYA-4609 / Af293 / CBS 101355 / FGSC A1100) GN=bxlB PE=3 SV=1	XF0439	121	3.00E-67	COG1472	Beta-glucosidase-related glycosidases	K01188	3.00E-151	255	afm:AFUA_5G07080	beta-glucosidase [EC:3.2.1.21]	GO:0005975//carbohydrate metabolic process	GO:0004553//hydrolase activity, hydrolyzing O-glycosyl compounds	-
CL107.Contig49_All	2271	1	0.0375	2	0.075	4	0.1138	0	0	0	0	5	0.1539	gi|393215209|gb|EJD00700.1|	76.3	0	glycoside hydrolase family 3 protein [Fomitiporia mediterranea MF3/22]	--	--	--	--	sp|Q4WFI6|BXLB_ASPFU	100	4.00E-32	Probable exo-1,4-beta-xylosidase bxlB OS=Neosartorya fumigata (strain ATCC MYA-4609 / Af293 / CBS 101355 / FGSC A1100) GN=bxlB PE=3 SV=1	TM0076	174	6.00E-71	COG1472	Beta-glucosidase-related glycosidases	K01188	8.00E-130	302	afm:AFUA_5G07080	beta-glucosidase [EC:3.2.1.21]	-	GO:0016787//hydrolase activity	-
CL107.Contig4_All	2150	0	0	1	0.0396	2	0.0601	0	0	0	0	4	0.13	gi|390594987|gb|EIN04395.1|	74.3	0	hypothetical protein PUNSTDRAFT_122866 [Punctularia strigosozonata HHB-11173 SS5]	--	--	--	--	sp|A2R989|BGLI_ASPNC	137	2.00E-32	Probable beta-glucosidase I OS=Aspergillus niger (strain CBS 513.88 / FGSC A1513) GN=bglI PE=3 SV=1	TM0076	194	5.00E-49	COG1472	Beta-glucosidase-related glycosidases	K01188	7.00E-87	300	afm:AFUA_5G07080	beta-glucosidase [EC:3.2.1.21]	-	GO:0016787//hydrolase activity	-
CL107.Contig50_All	2726	19	0.5929	20	0.6244	17	0.4028	10	0.3129	15	0.391	23	0.5897	gi|392569232|gb|EIW62406.1|	539.3	0	hypothetical protein TRAVEDRAFT_57362 [Trametes versicolor FP-101664 SS1]	--	--	--	--	sp|Q5ATH9|BXLB_EMENI	112	7.00E-48	Exo-1,4-beta-xylosidase bxlB OS=Emericella nidulans (strain FGSC A4 / ATCC 38163 / CBS 112.46 / NRRL 194 / M139) GN=bxlB PE=1 SV=1	TM0076	214	4.00E-110	COG1472	Beta-glucosidase-related glycosidases	K01188	1.00E-174	333	afm:AFUA_5G07080	beta-glucosidase [EC:3.2.1.21]	GO:0005975//carbohydrate metabolic process	GO:0004553//hydrolase activity, hydrolyzing O-glycosyl compounds	-
CL107.Contig51_All	2672	1	0.0318	1	0.0319	3	0.0725	0	0	0	0	6	0.1569	gi|395327585|gb|EJF59983.1|	1027.7	0	glycoside hydrolase [Dichomitus squalens LYAD-421 SS1]	--	--	--	--	sp|Q5ATH9|BXLB_EMENI	193	5.00E-49	Exo-1,4-beta-xylosidase bxlB OS=Emericella nidulans (strain FGSC A4 / ATCC 38163 / CBS 112.46 / NRRL 194 / M139) GN=bxlB PE=1 SV=1	TM0076	395	2.00E-109	COG1472	Beta-glucosidase-related glycosidases	K01188	2.00E-173	609	afm:AFUA_5G07080	beta-glucosidase [EC:3.2.1.21]	GO:0008152//metabolic process	GO:0016798//hydrolase activity, acting on glycosyl bonds	-
CL107.Contig52_All	2675	3	0.0954	3	0.0955	3	0.0724	2	0.0638	6	0.1594	9	0.2352	gi|395327585|gb|EJF59983.1|	1082.8	0	glycoside hydrolase [Dichomitus squalens LYAD-421 SS1]	--	--	--	--	sp|Q5ATH9|BXLB_EMENI	200	4.00E-51	Exo-1,4-beta-xylosidase bxlB OS=Emericella nidulans (strain FGSC A4 / ATCC 38163 / CBS 112.46 / NRRL 194 / M139) GN=bxlB PE=1 SV=1	TM0076	412	2.00E-114	COG1472	Beta-glucosidase-related glycosidases	K01188	7.00E-180	630	afm:AFUA_5G07080	beta-glucosidase [EC:3.2.1.21]	GO:0008152//metabolic process	GO:0016798//hydrolase activity, acting on glycosyl bonds	-
CL107.Contig53_All	2761	0	0	1	0.0308	2	0.0468	0	0	0	0	5	0.1266	gi|390594987|gb|EIN04395.1|	413.3	0	hypothetical protein PUNSTDRAFT_122866 [Punctularia strigosozonata HHB-11173 SS5]	--	--	--	--	sp|Q5ATH9|BXLB_EMENI	110	8.00E-43	Exo-1,4-beta-xylosidase bxlB OS=Emericella nidulans (strain FGSC A4 / ATCC 38163 / CBS 112.46 / NRRL 194 / M139) GN=bxlB PE=1 SV=1	STM2166	200	1.00E-50	COG1472	Beta-glucosidase-related glycosidases	K01188	4.00E-88	325	afm:AFUA_5G07080	beta-glucosidase [EC:3.2.1.21]	-	GO:0016787//hydrolase activity	-
CL107.Contig54_All	2839	1	0.03	1	0.03	2	0.0455	0	0	0	0	5	0.1231	gi|395327585|gb|EJF59983.1|	303.9	0	glycoside hydrolase [Dichomitus squalens LYAD-421 SS1]	--	--	--	--	sp|A2R989|BGLI_ASPNC	137	3.00E-32	Probable beta-glucosidase I OS=Aspergillus niger (strain CBS 513.88 / FGSC A1513) GN=bglI PE=3 SV=1	TM0076	197	4.00E-81	COG1472	Beta-glucosidase-related glycosidases	K01188	4.00E-132	317	afm:AFUA_5G07080	beta-glucosidase [EC:3.2.1.21]	-	GO:0016787//hydrolase activity	-
CL107.Contig55_All	2779	0	0	0	0	2	0.0465	0	0	0	0	5	0.1258	gi|395327585|gb|EJF59983.1|	303.9	0	glycoside hydrolase [Dichomitus squalens LYAD-421 SS1]	--	--	--	--	sp|A2R989|BGLI_ASPNC	137	3.00E-32	Probable beta-glucosidase I OS=Aspergillus niger (strain CBS 513.88 / FGSC A1513) GN=bglI PE=3 SV=1	TM0076	199	2.00E-81	COG1472	Beta-glucosidase-related glycosidases	K01188	1.00E-135	328	afm:AFUA_5G07080	beta-glucosidase [EC:3.2.1.21]	-	GO:0016787//hydrolase activity	-
CL107.Contig56_All	2972	0	0	1	0.0286	2	0.0435	0	0	0	0	6	0.1411	gi|390594987|gb|EIN04395.1|	70.1	0	hypothetical protein PUNSTDRAFT_122866 [Punctularia strigosozonata HHB-11173 SS5]	--	--	--	--	sp|Q4WFI6|BXLB_ASPFU	94.7	3.00E-34	Probable exo-1,4-beta-xylosidase bxlB OS=Neosartorya fumigata (strain ATCC MYA-4609 / Af293 / CBS 101355 / FGSC A1100) GN=bxlB PE=3 SV=1	TM0076	208	4.00E-53	COG1472	Beta-glucosidase-related glycosidases	K01188	7.00E-88	325	afm:AFUA_5G07080	beta-glucosidase [EC:3.2.1.21]	-	GO:0016787//hydrolase activity	-
CL107.Contig57_All	2667	0	0	0	0	2	0.0484	0	0	0	0	4	0.1048	gi|395327585|gb|EJF59983.1|	414.8	0	glycoside hydrolase [Dichomitus squalens LYAD-421 SS1]	--	--	--	--	sp|Q5ATH9|BXLB_EMENI	110	3.00E-38	Exo-1,4-beta-xylosidase bxlB OS=Emericella nidulans (strain FGSC A4 / ATCC 38163 / CBS 112.46 / NRRL 194 / M139) GN=bxlB PE=1 SV=1	TM0076	199	1.00E-90	COG1472	Beta-glucosidase-related glycosidases	K01188	4.00E-155	325	afm:AFUA_5G07080	beta-glucosidase [EC:3.2.1.21]	-	GO:0016787//hydrolase activity	-
CL107.Contig58_All	2788	8	0.2441	12	0.3663	5	0.1158	0	0	1	0.0255	9	0.2256	gi|395327585|gb|EJF59983.1|	425.6	3.00E-117	glycoside hydrolase [Dichomitus squalens LYAD-421 SS1]	--	--	--	--	sp|Q5ATH9|BXLB_EMENI	120	1.00E-45	Exo-1,4-beta-xylosidase bxlB OS=Emericella nidulans (strain FGSC A4 / ATCC 38163 / CBS 112.46 / NRRL 194 / M139) GN=bxlB PE=1 SV=1	YPO0616	183	3.00E-81	COG1472	Beta-glucosidase-related glycosidases	K01188	1.00E-101	370	afm:AFUA_5G07080	beta-glucosidase [EC:3.2.1.21]	GO:0008152//metabolic process	GO:0016798//hydrolase activity, acting on glycosyl bonds	-
CL107.Contig5_All	2090	0	0	1	0.0407	2	0.0618	0	0	0	0	4	0.1338	gi|390594987|gb|EIN04395.1|	74.3	0	hypothetical protein PUNSTDRAFT_122866 [Punctularia strigosozonata HHB-11173 SS5]	--	--	--	--	sp|A2R989|BGLI_ASPNC	137	2.00E-32	Probable beta-glucosidase I OS=Aspergillus niger (strain CBS 513.88 / FGSC A1513) GN=bglI PE=3 SV=1	STM2166	197	8.00E-50	COG1472	Beta-glucosidase-related glycosidases	K01188	2.00E-90	311	afm:AFUA_5G07080	beta-glucosidase [EC:3.2.1.21]	GO:0008152//metabolic process	GO:0016798//hydrolase activity, acting on glycosyl bonds	-
CL107.Contig6_All	1621	0	0	0	0	2	0.0797	0	0	0	0	3	0.1294	gi|393215209|gb|EJD00700.1|	90.5	4.00E-146	glycoside hydrolase family 3 protein [Fomitiporia mediterranea MF3/22]	--	--	--	--	sp|A2R989|BGLI_ASPNC	137	2.00E-32	Probable beta-glucosidase I OS=Aspergillus niger (strain CBS 513.88 / FGSC A1513) GN=bglI PE=3 SV=1	TM0076	176	1.00E-43	COG1472	Beta-glucosidase-related glycosidases	K01188	7.00E-82	255	afm:AFUA_5G07080	beta-glucosidase [EC:3.2.1.21]	-	-	-
CL107.Contig7_All	1795	0	0	0	0	2	0.072	0	0	0	0	3	0.1168	gi|395327585|gb|EJF59983.1|	133.3	1.00E-175	glycoside hydrolase [Dichomitus squalens LYAD-421 SS1]	--	--	--	--	sp|A2R989|BGLI_ASPNC	137	2.00E-32	Probable beta-glucosidase I OS=Aspergillus niger (strain CBS 513.88 / FGSC A1513) GN=bglI PE=3 SV=1	TM0076	194	2.00E-58	COG1472	Beta-glucosidase-related glycosidases	K01188	2.00E-92	300	afm:AFUA_5G07080	beta-glucosidase [EC:3.2.1.21]	-	GO:0016787//hydrolase activity	-
CL107.Contig8_All	1930	0	0	0	0	2	0.0669	0	0	0	0	3	0.1086	gi|393215209|gb|EJD00700.1|	525.8	1.00E-147	glycoside hydrolase family 3 protein [Fomitiporia mediterranea MF3/22]	--	--	--	--	sp|A2R989|BGLI_ASPNC	137	2.00E-32	Probable beta-glucosidase I OS=Aspergillus niger (strain CBS 513.88 / FGSC A1513) GN=bglI PE=3 SV=1	TM0076	199	1.00E-50	COG1472	Beta-glucosidase-related glycosidases	K01188	6.00E-94	300	afm:AFUA_5G07080	beta-glucosidase [EC:3.2.1.21]	-	-	-
CL107.Contig9_All	1749	0	0	0	0	2	0.0739	0	0	0	0	3	0.1199	gi|395327585|gb|EJF59983.1|	43.5	6.00E-150	glycoside hydrolase [Dichomitus squalens LYAD-421 SS1]	--	--	--	--	sp|A2R989|BGLI_ASPNC	137	2.00E-32	Probable beta-glucosidase I OS=Aspergillus niger (strain CBS 513.88 / FGSC A1513) GN=bglI PE=3 SV=1	TM0076	176	1.00E-43	COG1472	Beta-glucosidase-related glycosidases	K01188	1.00E-86	255	afm:AFUA_5G07080	beta-glucosidase [EC:3.2.1.21]	GO:0008152//metabolic process	GO:0016798//hydrolase activity, acting on glycosyl bonds	-
CL1070.Contig10_All	7130	36	0.4295	45	0.5372	35	0.3171	11	0.1316	10	0.0997	29	0.2843	gi|393218713|gb|EJD04201.1|	792	0	ARM repeat-containing protein [Fomitiporia mediterranea MF3/22]	gi|258571504|ref|XM_002544510.1|	61.9	4.00E-06	Uncinocarpus reesii 1704 conserved hypothetical protein, mRNA	sp|O74438|MCP2_SCHPO	216	1.00E-55	Meiotic coiled-coil protein 2 OS=Schizosaccharomyces pombe (strain 972 / ATCC 24843) GN=mcp2 PE=4 SV=1	SPCC1682.08c	216	3.00E-55	COG5099	RNA-binding protein of the Puf family, translational repressor	K01238	1.00E-47	119	afm:AFUA_3G08680	[EC:3.2.1.-]	-	GO:0003723//RNA binding	-
CL1070.Contig11_All	7086	41	0.4922	47	0.5645	40	0.3646	11	0.1324	11	0.1103	29	0.286	gi|393218713|gb|EJD04201.1|	792	0	ARM repeat-containing protein [Fomitiporia mediterranea MF3/22]	gi|258571504|ref|XM_002544510.1|	61.9	4.00E-06	Uncinocarpus reesii 1704 conserved hypothetical protein, mRNA	sp|O74438|MCP2_SCHPO	216	1.00E-55	Meiotic coiled-coil protein 2 OS=Schizosaccharomyces pombe (strain 972 / ATCC 24843) GN=mcp2 PE=4 SV=1	SPCC1682.08c	216	3.00E-55	COG5099	RNA-binding protein of the Puf family, translational repressor	K01238	5.00E-36	154	afm:AFUA_3G08680	[EC:3.2.1.-]	-	GO:0003723//RNA binding	-
CL1070.Contig12_All	8802	544	2576-05-01	657	3528-06-01	429	3.1482	663	4252-06-01	891	1937-07-01	786	2414-06-01	gi|393218713|gb|EJD04201.1|	790.4	0	ARM repeat-containing protein [Fomitiporia mediterranea MF3/22]	gi|258571504|ref|XM_002544510.1|	61.9	5.00E-06	Uncinocarpus reesii 1704 conserved hypothetical protein, mRNA	sp|O74438|MCP2_SCHPO	216	2.00E-55	Meiotic coiled-coil protein 2 OS=Schizosaccharomyces pombe (strain 972 / ATCC 24843) GN=mcp2 PE=4 SV=1	SPCC1682.08c	216	4.00E-55	COG5099	RNA-binding protein of the Puf family, translational repressor	--	--	--	--	--	-	GO:0003723//RNA binding	-
CL1070.Contig13_All	1347	57	5998-03-01	75	7388-04-01	51	4456-02-01	11	0.6966	9	0.4748	13	0.6746	gi|390605366|gb|EIN14757.1|	60.8	9.00E-151	hypothetical protein PUNSTDRAFT_154807 [Punctularia strigosozonata HHB-11173 SS5]	--	--	--	--	sp|Q2UQ40|PGXC_ASPOR	170	1.00E-64	Probable exopolygalacturonase C OS=Aspergillus oryzae (strain ATCC 42149 / RIB 40) GN=pgxC PE=3 SV=1	YJR153w	56.6	1.00E-07	COG5434	Endopolygalacturonase	K01238	3.00E-60	150	afm:AFUA_3G08680	[EC:3.2.1.-]	GO:0005975//carbohydrate metabolic process	GO:0004650//polygalacturonase activity	GO:0005576//extracellular region
CL1070.Contig14_All	6963	65	0.7941	68	0.8312	51	0.4731	11	0.1348	15	0.1531	35	0.3513	gi|393218713|gb|EJD04201.1|	792	0	ARM repeat-containing protein [Fomitiporia mediterranea MF3/22]	gi|258571504|ref|XM_002544510.1|	61.9	4.00E-06	Uncinocarpus reesii 1704 conserved hypothetical protein, mRNA	sp|Q2UQ40|PGXC_ASPOR	273	2.00E-72	Probable exopolygalacturonase C OS=Aspergillus oryzae (strain ATCC 42149 / RIB 40) GN=pgxC PE=3 SV=1	SPCC1682.08c	216	3.00E-55	COG5099	RNA-binding protein of the Puf family, translational repressor	K01238	6.00E-67	256	afm:AFUA_3G08680	[EC:3.2.1.-]	-	-	-
CL1070.Contig15_All	1318	41	6463-02-01	48	3.0996	37	8133-01-01	8	0.5178	5	0.2696	11	0.5833	gi|393218712|gb|EJD04200.1|	114.4	5.00E-157	pectin lyase-like protein [Fomitiporia mediterranea MF3/22]	--	--	--	--	sp|Q2UQ40|PGXC_ASPOR	137	3.00E-65	Probable exopolygalacturonase C OS=Aspergillus oryzae (strain ATCC 42149 / RIB 40) GN=pgxC PE=3 SV=1	YJR153w	40.8	1.00E-07	COG5434	Endopolygalacturonase	K01238	6.00E-60	139	afm:AFUA_3G08680	[EC:3.2.1.-]	GO:0005975//carbohydrate metabolic process	GO:0004650//polygalacturonase activity	GO:0005576//extracellular region
CL1070.Contig16_All	7181	37	0.4383	45	0.5333	34	0.3058	10	0.1188	10	0.099	29	0.2823	gi|393218713|gb|EJD04201.1|	792	0	ARM repeat-containing protein [Fomitiporia mediterranea MF3/22]	gi|258571504|ref|XM_002544510.1|	61.9	4.00E-06	Uncinocarpus reesii 1704 conserved hypothetical protein, mRNA	sp|Q2UQ40|PGXC_ASPOR	151	3.00E-61	Probable exopolygalacturonase C OS=Aspergillus oryzae (strain ATCC 42149 / RIB 40) GN=pgxC PE=3 SV=1	SPCC1682.08c	216	4.00E-55	COG5099	RNA-binding protein of the Puf family, translational repressor	K01238	8.00E-56	146	afm:AFUA_3G08680	[EC:3.2.1.-]	-	GO:0003723//RNA binding	-
CL1070.Contig17_All	7110	36	0.4307	43	0.5147	34	0.3089	10	0.12	10	0.1	28	0.2753	gi|393218713|gb|EJD04201.1|	792	0	ARM repeat-containing protein [Fomitiporia mediterranea MF3/22]	gi|258571504|ref|XM_002544510.1|	61.9	4.00E-06	Uncinocarpus reesii 1704 conserved hypothetical protein, mRNA	sp|Q2UQ40|PGXC_ASPOR	104	4.00E-60	Probable exopolygalacturonase C OS=Aspergillus oryzae (strain ATCC 42149 / RIB 40) GN=pgxC PE=3 SV=1	SPCC1682.08c	216	3.00E-55	COG5099	RNA-binding protein of the Puf family, translational repressor	K01238	3.00E-55	97.1	afm:AFUA_3G08680	[EC:3.2.1.-]	-	GO:0003723//RNA binding	-
CL1070.Contig18_All	1260	40	7006-02-01	46	3.1072	37	8968-01-01	8	0.5416	5	0.282	11	0.6102	gi|393218712|gb|EJD04200.1|	294.3	5.00E-162	pectin lyase-like protein [Fomitiporia mediterranea MF3/22]	--	--	--	--	sp|Q2UQ40|PGXC_ASPOR	145	8.00E-70	Probable exopolygalacturonase C OS=Aspergillus oryzae (strain ATCC 42149 / RIB 40) GN=pgxC PE=3 SV=1	YJR153w	40.8	5.00E-08	COG5434	Endopolygalacturonase	K01238	2.00E-64	139	afm:AFUA_3G08680	[EC:3.2.1.-]	GO:0005975//carbohydrate metabolic process	GO:0004650//polygalacturonase activity	GO:0005576//extracellular region
CL1070.Contig19_All	6994	53	0.6446	69	0.8397	56	0.5172	23	0.2805	26	0.2642	35	0.3498	gi|393218713|gb|EJD04201.1|	792	0	ARM repeat-containing protein [Fomitiporia mediterranea MF3/22]	gi|258571504|ref|XM_002544510.1|	61.9	4.00E-06	Uncinocarpus reesii 1704 conserved hypothetical protein, mRNA	sp|Q2UQ40|PGXC_ASPOR	170	1.00E-67	Probable exopolygalacturonase C OS=Aspergillus oryzae (strain ATCC 42149 / RIB 40) GN=pgxC PE=3 SV=1	SPCC1682.08c	216	3.00E-55	COG5099	RNA-binding protein of the Puf family, translational repressor	K01238	9.00E-63	151	afm:AFUA_3G08680	[EC:3.2.1.-]	-	-	-
CL1070.Contig1_All	806	32	3774-03-01	39	4.1182	32	5645-02-01	7	0.7408	3	0.2645	10	0.8672	gi|170101488|ref|XP_001881961.1|	80.9	1.00E-93	glycoside hydrolase family 28 protein [Laccaria bicolor S238N-H82] >gi|164643316|gb|EDR07569.1| glycoside hydrolase family 28 protein [Laccaria bicolor S238N-H82]	--	--	--	--	sp|Q2UQ40|PGXC_ASPOR	114	4.00E-36	Probable exopolygalacturonase C OS=Aspergillus oryzae (strain ATCC 42149 / RIB 40) GN=pgxC PE=3 SV=1	YJR153w	57	4.00E-08	COG5434	Endopolygalacturonase	K01238	4.00E-35	112	afm:AFUA_3G08680	[EC:3.2.1.-]	GO:0005975//carbohydrate metabolic process	GO:0004650//polygalacturonase activity	GO:0005576//extracellular region
CL1070.Contig20_All	7123	50	0.5971	58	0.693	47	0.4262	12	0.1437	12	0.1197	32	0.314	gi|393218713|gb|EJD04201.1|	792	0	ARM repeat-containing protein [Fomitiporia mediterranea MF3/22]	gi|258571504|ref|XM_002544510.1|	61.9	4.00E-06	Uncinocarpus reesii 1704 conserved hypothetical protein, mRNA	sp|Q2UQ40|PGXC_ASPOR	196	3.00E-64	Probable exopolygalacturonase C OS=Aspergillus oryzae (strain ATCC 42149 / RIB 40) GN=pgxC PE=3 SV=1	SPCC1682.08c	216	3.00E-55	COG5099	RNA-binding protein of the Puf family, translational repressor	K01238	6.00E-59	192	afm:AFUA_3G08680	[EC:3.2.1.-]	-	-	-
CL1070.Contig21_All	7044	47	0.5676	64	0.7733	38	0.3485	12	0.1453	15	0.1513	33	0.3274	gi|393218713|gb|EJD04201.1|	792	0	ARM repeat-containing protein [Fomitiporia mediterranea MF3/22]	gi|258571504|ref|XM_002544510.1|	61.9	4.00E-06	Uncinocarpus reesii 1704 conserved hypothetical protein, mRNA	sp|Q0CXI3|PGXC_ASPTN	137	3.00E-61	Probable exopolygalacturonase C OS=Aspergillus terreus (strain NIH 2624 / FGSC A1156) GN=pgxC PE=3 SV=1	SPCC1682.08c	216	3.00E-55	COG5099	RNA-binding protein of the Puf family, translational repressor	K01238	1.00E-54	215	afm:AFUA_3G08680	[EC:3.2.1.-]	-	GO:0003723//RNA binding	-
CL1070.Contig2_All	748	38	3217-04-01	46	5.234	39	3678-03-01	8	0.9123	4	0.38	10	0.9344	gi|170101488|ref|XP_001881961.1|	362.5	6.00E-99	glycoside hydrolase family 28 protein [Laccaria bicolor S238N-H82] >gi|164643316|gb|EDR07569.1| glycoside hydrolase family 28 protein [Laccaria bicolor S238N-H82]	--	--	--	--	sp|Q2UQ40|PGXC_ASPOR	159	3.00E-39	Probable exopolygalacturonase C OS=Aspergillus oryzae (strain ATCC 42149 / RIB 40) GN=pgxC PE=3 SV=1	YJR153w	57	3.00E-08	COG5434	Endopolygalacturonase	K01238	2.00E-38	158	afm:AFUA_3G08680	[EC:3.2.1.-]	GO:0005975//carbohydrate metabolic process	GO:0004650//polygalacturonase activity	GO:0005576//extracellular region
CL1070.Contig3_All	1960	3	0.1302	4	0.1737	3	0.0989	2	0.087	5	0.1813	16	0.5706	gi|393218713|gb|EJD04201.1|	682.9	0	ARM repeat-containing protein [Fomitiporia mediterranea MF3/22]	gi|258571504|ref|XM_002544510.1|	61.9	1.00E-06	Uncinocarpus reesii 1704 conserved hypothetical protein, mRNA	sp|O74438|MCP2_SCHPO	187	2.00E-47	Meiotic coiled-coil protein 2 OS=Schizosaccharomyces pombe (strain 972 / ATCC 24843) GN=mcp2 PE=4 SV=1	SPCC1682.08c	187	4.00E-47	COG5099	RNA-binding protein of the Puf family, translational repressor	--	--	--	--	--	-	GO:0003723//RNA binding	-
CL1070.Contig4_All	1369	42	6099-02-01	57	5436-03-01	43	2.0289	8	0.4985	6	0.3115	12	0.6127	gi|393218712|gb|EJD04200.1|	193.4	1.00E-161	pectin lyase-like protein [Fomitiporia mediterranea MF3/22]	--	--	--	--	sp|Q2UQ40|PGXC_ASPOR	207	2.00E-68	Probable exopolygalacturonase C OS=Aspergillus oryzae (strain ATCC 42149 / RIB 40) GN=pgxC PE=3 SV=1	YJR153w	68.6	3.00E-11	COG5434	Endopolygalacturonase	K01238	7.00E-63	202	afm:AFUA_3G08680	[EC:3.2.1.-]	GO:0005975//carbohydrate metabolic process	GO:0004650//polygalacturonase activity	GO:0005576//extracellular region
CL1070.Contig5_All	7082	38	0.4565	44	0.5288	35	0.3192	10	0.1204	10	0.1003	30	0.2961	gi|393218713|gb|EJD04201.1|	792	0	ARM repeat-containing protein [Fomitiporia mediterranea MF3/22]	gi|258571504|ref|XM_002544510.1|	61.9	4.00E-06	Uncinocarpus reesii 1704 conserved hypothetical protein, mRNA	sp|O74438|MCP2_SCHPO	216	1.00E-55	Meiotic coiled-coil protein 2 OS=Schizosaccharomyces pombe (strain 972 / ATCC 24843) GN=mcp2 PE=4 SV=1	SPCC1682.08c	216	3.00E-55	COG5099	RNA-binding protein of the Puf family, translational repressor	K01238	3.00E-35	151	afm:AFUA_3G08680	[EC:3.2.1.-]	-	GO:0003723//RNA binding	-
CL1070.Contig6_All	7079	38	0.4567	51	0.6132	36	0.3285	11	0.1325	11	0.1104	29	0.2863	gi|393218713|gb|EJD04201.1|	792	0	ARM repeat-containing protein [Fomitiporia mediterranea MF3/22]	gi|258571504|ref|XM_002544510.1|	61.9	4.00E-06	Uncinocarpus reesii 1704 conserved hypothetical protein, mRNA	sp|Q2UQ40|PGXC_ASPOR	162	2.00E-64	Probable exopolygalacturonase C OS=Aspergillus oryzae (strain ATCC 42149 / RIB 40) GN=pgxC PE=3 SV=1	SPCC1682.08c	216	3.00E-55	COG5099	RNA-binding protein of the Puf family, translational repressor	K01238	6.00E-59	157	afm:AFUA_3G08680	[EC:3.2.1.-]	-	-	-
CL1070.Contig7_All	7022	53	0.6421	59	0.7151	43	0.3955	12	0.1458	13	0.1316	29	0.2887	gi|393218713|gb|EJD04201.1|	792	0	ARM repeat-containing protein [Fomitiporia mediterranea MF3/22]	gi|258571504|ref|XM_002544510.1|	61.9	4.00E-06	Uncinocarpus reesii 1704 conserved hypothetical protein, mRNA	sp|Q2UQ40|PGXC_ASPOR	159	7.00E-62	Probable exopolygalacturonase C OS=Aspergillus oryzae (strain ATCC 42149 / RIB 40) GN=pgxC PE=3 SV=1	SPCC1682.08c	216	3.00E-55	COG5099	RNA-binding protein of the Puf family, translational repressor	K01238	2.00E-56	158	afm:AFUA_3G08680	[EC:3.2.1.-]	-	-	-
CL1070.Contig8_All	10117	389	2709-03-01	459	8614-03-01	278	7749-01-01	587	9493-04-01	699	1991-04-01	641	4284-04-01	gi|393218713|gb|EJD04201.1|	792	0	ARM repeat-containing protein [Fomitiporia mediterranea MF3/22]	gi|258571504|ref|XM_002544510.1|	61.9	5.00E-06	Uncinocarpus reesii 1704 conserved hypothetical protein, mRNA	sp|O74438|MCP2_SCHPO	216	2.00E-55	Meiotic coiled-coil protein 2 OS=Schizosaccharomyces pombe (strain 972 / ATCC 24843) GN=mcp2 PE=4 SV=1	SPCC1682.08c	216	5.00E-55	COG5099	RNA-binding protein of the Puf family, translational repressor	K01238	3.00E-46	114	afm:AFUA_3G08680	[EC:3.2.1.-]	-	GO:0003723//RNA binding	-
CL1070.Contig9_All	7021	57	0.6906	75	0.9092	66	0.6072	22	0.2673	25	0.253	56	0.5575	gi|393218713|gb|EJD04201.1|	792	0	ARM repeat-containing protein [Fomitiporia mediterranea MF3/22]	gi|258571504|ref|XM_002544510.1|	61.9	4.00E-06	Uncinocarpus reesii 1704 conserved hypothetical protein, mRNA	sp|Q2UQ40|PGXC_ASPOR	228	4.00E-69	Probable exopolygalacturonase C OS=Aspergillus oryzae (strain ATCC 42149 / RIB 40) GN=pgxC PE=3 SV=1	SPCC1682.08c	216	3.00E-55	COG5099	RNA-binding protein of the Puf family, translational repressor	K01238	2.00E-63	211	afm:AFUA_3G08680	[EC:3.2.1.-]	-	-	-
CL1071.Contig1_All	1008	1	0.0844	0	0	0	0	3	0.2539	1	0.0705	7	0.4854	gi|389740459|gb|EIM81650.1|	219.6	1.00E-55	hypothetical protein STEHIDRAFT_142212 [Stereum hirsutum FP-91666 SS1]	gi|302691071|ref|XM_003035169.1|	69.9	2.00E-09	Schizophyllum commune H4-8 hypothetical protein, mRNA	sp|O60066|ALKBH_SCHPO	79.3	4.00E-15	Alpha-ketoglutarate-dependent dioxygenase abh1 OS=Schizosaccharomyces pombe (strain 972 / ATCC 24843) GN=abh1 PE=2 SV=3	SPBC13G1.04c	60.8	3.00E-09	COG3145	Alkylated DNA repair protein	K10765	6.00E-53	207	scm:SCHCODRAFT_14388	alkylated DNA repair protein alkB homolog 1 [EC:1.14.11.- 4.2.99.18]	-	-	-
CL1071.Contig2_All	815	1	0.1044	3	0.3133	1	0.0793	8	0.8373	13	1.1336	7	0.6003	gi|389740459|gb|EIM81650.1|	270.4	3.00E-71	hypothetical protein STEHIDRAFT_142212 [Stereum hirsutum FP-91666 SS1]	--	--	--	--	--	--	--	--	--	--	--	--	--	K10765	4.00E-66	250	lbc:LACBIDRAFT_305933	alkylated DNA repair protein alkB homolog 1 [EC:1.14.11.- 4.2.99.18]	-	-	-
CL1071.Contig3_All	1091	0	0	0	0	0	0	1	0.0782	0	0	4	0.2563	gi|389740459|gb|EIM81650.1|	66.2	3.00E-51	hypothetical protein STEHIDRAFT_142212 [Stereum hirsutum FP-91666 SS1]	gi|302691071|ref|XM_003035169.1|	69.9	2.00E-09	Schizophyllum commune H4-8 hypothetical protein, mRNA	sp|O60066|ALKBH_SCHPO	58.5	2.00E-10	Alpha-ketoglutarate-dependent dioxygenase abh1 OS=Schizosaccharomyces pombe (strain 972 / ATCC 24843) GN=abh1 PE=2 SV=3	SPBC13G1.04c	61.2	3.00E-09	COG3145	Alkylated DNA repair protein	K10765	2.00E-48	152	scm:SCHCODRAFT_14388	alkylated DNA repair protein alkB homolog 1 [EC:1.14.11.- 4.2.99.18]	-	-	-
CL1071.Contig4_All	1787	6	0.2856	2	0.0953	0	0	9	0.4296	12	0.4772	14	0.5476	gi|389740459|gb|EIM81650.1|	513.5	7.00E-144	hypothetical protein STEHIDRAFT_142212 [Stereum hirsutum FP-91666 SS1]	gi|302691071|ref|XM_003035169.1|	81.8	1.00E-12	Schizophyllum commune H4-8 hypothetical protein, mRNA	sp|O60066|ALKBH_SCHPO	116	6.00E-26	Alpha-ketoglutarate-dependent dioxygenase abh1 OS=Schizosaccharomyces pombe (strain 972 / ATCC 24843) GN=abh1 PE=2 SV=3	SPBC13G1.04c	97.8	5.00E-20	COG3145	Alkylated DNA repair protein	K10765	5.00E-134	477	lbc:LACBIDRAFT_305933	alkylated DNA repair protein alkB homolog 1 [EC:1.14.11.- 4.2.99.18]	-	-	-
CL1071.Contig5_All	1697	0	0	0	0	0	0	3	0.1508	2	0.0838	6	0.2471	gi|389740459|gb|EIM81650.1|	66.2	1.00E-108	hypothetical protein STEHIDRAFT_142212 [Stereum hirsutum FP-91666 SS1]	gi|302691071|ref|XM_003035169.1|	69.9	4.00E-09	Schizophyllum commune H4-8 hypothetical protein, mRNA	sp|O60066|ALKBH_SCHPO	78.2	5.00E-16	Alpha-ketoglutarate-dependent dioxygenase abh1 OS=Schizosaccharomyces pombe (strain 972 / ATCC 24843) GN=abh1 PE=2 SV=3	SPBC13G1.04c	80.9	6.00E-15	COG3145	Alkylated DNA repair protein	K10765	2.00E-99	325	lbc:LACBIDRAFT_305933	alkylated DNA repair protein alkB homolog 1 [EC:1.14.11.- 4.2.99.18]	-	-	-
CL1071.Contig6_All	1921	1	0.0443	0	0	1	0.0336	2	0.0888	1	0.037	5	0.1819	gi|389740459|gb|EIM81650.1|	66.2	5.00E-139	hypothetical protein STEHIDRAFT_142212 [Stereum hirsutum FP-91666 SS1]	gi|302691071|ref|XM_003035169.1|	81.8	1.00E-12	Schizophyllum commune H4-8 hypothetical protein, mRNA	sp|O60066|ALKBH_SCHPO	95.5	4.00E-21	Alpha-ketoglutarate-dependent dioxygenase abh1 OS=Schizosaccharomyces pombe (strain 972 / ATCC 24843) GN=abh1 PE=2 SV=3	SPBC13G1.04c	98.2	4.00E-20	COG3145	Alkylated DNA repair protein	K10765	3.00E-129	424	lbc:LACBIDRAFT_305933	alkylated DNA repair protein alkB homolog 1 [EC:1.14.11.- 4.2.99.18]	GO:0008152//metabolic process	GO:0016491//oxidoreductase activity	-
CL1071.Contig7_All	1614	1	0.0527	3	0.1582	6	0.2401	4	0.2114	6	0.2642	10	0.4331	gi|389740459|gb|EIM81650.1|	412.1	2.00E-113	hypothetical protein STEHIDRAFT_142212 [Stereum hirsutum FP-91666 SS1]	gi|302691071|ref|XM_003035169.1|	69.9	4.00E-09	Schizophyllum commune H4-8 hypothetical protein, mRNA	sp|O60066|ALKBH_SCHPO	99	9.00E-21	Alpha-ketoglutarate-dependent dioxygenase abh1 OS=Schizosaccharomyces pombe (strain 972 / ATCC 24843) GN=abh1 PE=2 SV=3	SPBC13G1.04c	80.5	8.00E-15	COG3145	Alkylated DNA repair protein	K10765	3.00E-104	378	lbc:LACBIDRAFT_305933	alkylated DNA repair protein alkB homolog 1 [EC:1.14.11.- 4.2.99.18]	-	-	-
CL1071.Contig8_All	1838	1	0.0463	2	0.0926	3	0.1054	4	0.1856	8	0.3093	16	0.6084	gi|389740459|gb|EIM81650.1|	513.5	8.00E-144	hypothetical protein STEHIDRAFT_142212 [Stereum hirsutum FP-91666 SS1]	gi|302691071|ref|XM_003035169.1|	81.8	1.00E-12	Schizophyllum commune H4-8 hypothetical protein, mRNA	sp|O60066|ALKBH_SCHPO	116	6.00E-26	Alpha-ketoglutarate-dependent dioxygenase abh1 OS=Schizosaccharomyces pombe (strain 972 / ATCC 24843) GN=abh1 PE=2 SV=3	SPBC13G1.04c	97.8	5.00E-20	COG3145	Alkylated DNA repair protein	K10765	5.00E-134	477	lbc:LACBIDRAFT_305933	alkylated DNA repair protein alkB homolog 1 [EC:1.14.11.- 4.2.99.18]	-	-	-
CL1071.Contig9_All	3088	11247	309.8369	9831	270.9565	6059	126.7388	6745	186.3196	8031	184.8195	3579	81.008	gi|389740459|gb|EIM81650.1|	66.2	7.00E-139	hypothetical protein STEHIDRAFT_142212 [Stereum hirsutum FP-91666 SS1]	gi|302691071|ref|XM_003035169.1|	81.8	2.00E-12	Schizophyllum commune H4-8 hypothetical protein, mRNA	sp|Q9Y6Z9|SOU1_SCHPO	157	6.00E-38	Sorbose reductase sou1 OS=Schizosaccharomyces pombe (strain 972 / ATCC 24843) GN=sou1 PE=3 SV=1	TM0297	174	8.00E-43	COG1028	Dehydrogenases with different specificities (related to short-chain alcohol dehydrogenases)	K10765	1.00E-129	426	lbc:LACBIDRAFT_305933	alkylated DNA repair protein alkB homolog 1 [EC:1.14.11.- 4.2.99.18]	GO:0055114//oxidation-reduction process	GO:0016491//oxidoreductase activity;GO:0000166//nucleotide binding	-
CL1072.Contig1_All	1840	2	0.0925	6	0.2775	5	0.1755	10	0.4636	11	0.4248	26	0.9876	gi|393216181|gb|EJD01672.1|	235	5.00E-60	hypothetical protein FOMMEDRAFT_22040 [Fomitiporia mediterranea MF3/22]	--	--	--	--	--	--	--	--	--	--	--	--	--	--	--	--	--	--	-	-	-
CL1072.Contig2_All	2231	8	0.305	4	0.1526	4	0.1158	3	0.1147	6	0.1911	17	0.5326	--	--	--	--	--	--	--	--	--	--	--	--	--	--	--	--	--	--	--	--	--	--	-	-	-
CL1072.Contig3_All	2450	3	0.1042	3	0.1042	7	0.1846	24	0.8356	35	1.0152	94	6817-02-01	--	--	--	--	--	--	--	--	--	--	--	--	--	--	--	--	--	--	--	--	--	--	-	-	-
CL1072.Contig4_All	5791	164	4092-02-01	172	5279-02-01	137	5281-01-01	172	5335-02-01	209	5648-02-01	225	7156-02-01	gi|393216181|gb|EJD01672.1|	312.8	7.00E-83	hypothetical protein FOMMEDRAFT_22040 [Fomitiporia mediterranea MF3/22]	--	--	--	--	--	--	--	--	--	--	--	--	--	--	--	--	--	--	-	-	-
CL1072.Contig5_All	460	0	0	0	0	1	0.1404	4	0.7417	5	0.7724	17	5831-02-01	--	--	--	--	--	--	--	--	--	--	--	--	--	--	--	--	--	--	--	--	--	--	-	-	-
CL1073.Contig10_All	1534	1	0.0555	4	0.2219	1	0.0421	0	0	0	0	1	0.0456	--	--	--	--	--	--	--	--	--	--	--	--	--	--	--	--	--	--	--	--	--	--	-	-	-
CL1073.Contig11_All	1483	1	0.0574	5	0.287	1	0.0436	0	0	0	0	1	0.0471	--	--	--	--	--	--	--	--	--	--	--	--	--	--	--	--	--	--	--	--	--	--	-	-	-
CL1073.Contig1_All	711	17	2.034	20	3941-02-01	11	0.9993	5	0.5999	16	5992-01-01	21	2.0644	--	--	--	--	--	--	--	--	--	--	--	--	--	--	--	--	--	--	--	--	--	--	-	-	-
CL1073.Contig2_All	1374	4	0.2477	10	0.6194	8	0.3761	1	0.0621	0	0	1	0.0509	--	--	--	--	--	--	--	--	--	--	--	--	--	--	--	--	--	--	--	--	--	--	-	-	-
CL1073.Contig3_All	1587	3	0.1608	9	0.4827	4	0.1628	4	0.215	1	0.0448	7	0.3083	--	--	--	--	--	--	--	--	--	--	--	--	--	--	--	--	--	--	--	--	--	--	-	-	-
CL1073.Contig4_All	1461	3	0.1747	11	0.6408	2	0.0884	1	0.0584	5	0.2432	1	0.0478	--	--	--	--	--	--	--	--	--	--	--	--	--	--	--	--	--	--	--	--	--	--	-	-	-
CL1073.Contig5_All	1516	2	0.1122	12	0.6737	3	0.1278	2	0.1125	3	0.1406	2	0.0922	--	--	--	--	--	--	--	--	--	--	--	--	--	--	--	--	--	--	--	--	--	--	-	-	-
CL1073.Contig6_All	1465	0	0	5	0.2905	0	0	1	0.0582	0	0	1	0.0477	--	--	--	--	--	--	--	--	--	--	--	--	--	--	--	--	--	--	--	--	--	--	-	-	-
CL1073.Contig7_All	1410	0	0	5	0.3018	0	0	0	0	0	0	0	0	--	--	--	--	--	--	--	--	--	--	--	--	--	--	--	--	--	--	--	--	--	--	-	-	-
CL1073.Contig8_All	1425	1	0.0597	11	0.657	3	0.136	2	0.1197	1	0.0499	1	0.049	--	--	--	--	--	--	--	--	--	--	--	--	--	--	--	--	--	--	--	--	--	--	-	-	-
CL1073.Contig9_All	1536	3	0.1662	6	0.3325	2	0.0841	1	0.0555	0	0	2	0.091	--	--	--	--	--	--	--	--	--	--	--	--	--	--	--	--	--	--	--	--	--	--	-	-	-
CL1074.Contig1_All	2252	92	4753-03-01	89	3636-03-01	49	4054-01-01	89	3711-03-01	99	3.1241	128	9727-03-01	gi|336369269|gb|EGN97611.1|	68.9	6.00E-10	hypothetical protein SERLA73DRAFT_75277 [Serpula lacrymans var. lacrymans S7.3]	--	--	--	--	--	--	--	--	--	--	--	--	--	--	--	--	--	--	-	-	-
CL1074.Contig2_All	2223	68	6022-02-01	54	2.0674	59	7143-01-01	56	2.1488	58	8541-01-01	92	8926-02-01	gi|336369269|gb|EGN97611.1|	68.9	6.00E-10	hypothetical protein SERLA73DRAFT_75277 [Serpula lacrymans var. lacrymans S7.3]	--	--	--	--	--	--	--	--	--	--	--	--	--	--	--	--	--	--	-	-	-
CL1075.Contig1_All	626	7	0.9513	5	0.6798	9	0.9287	27	6791-03-01	25	8381-02-01	39	3545-04-01	--	--	--	--	--	--	--	--	--	--	--	--	--	--	--	--	--	--	--	--	--	--	-	-	-
CL1075.Contig2_All	1262	55	7075-03-01	50	3.372	58	9686-02-01	51	4472-03-01	52	9282-02-01	69	8215-03-01	--	--	--	--	--	--	--	--	--	--	--	--	--	--	--	--	--	--	--	--	--	--	-	-	-
CL1075.Contig3_All	282	4	2067-01-01	2	0.6036	15	4358-03-01	1	0.3025	0	0	1	0.2479	--	--	--	--	--	--	--	--	--	--	--	--	--	--	--	--	--	--	--	--	--	--	-	-	-
CL1076.Contig1_All	2127	0	0	0	0	0	0	2	0.0802	1	0.0334	5	0.1643	gi|393214866|gb|EJD00358.1|	400.6	9.00E-110	hypothetical protein FOMMEDRAFT_135951 [Fomitiporia mediterranea MF3/22]	--	--	--	--	sp|O60206|XLNA_AGABI	291	1.00E-78	Endo-1,4-beta-xylanase OS=Agaricus bisporus GN=xlnA PE=2 SV=1	TM0070	229	2.00E-59	COG3693	Beta-1,4-xylanase	K01181	5.00E-80	298	cci:CC1G_04646	endo-1,4-beta-xylanase [EC:3.2.1.8]	-	GO:0003824//catalytic activity	-
CL1076.Contig2_All	1319	0	0	0	0	1	0.049	1	0.0647	0	0	3	0.159	gi|393214866|gb|EJD00358.1|	305.1	2.00E-81	hypothetical protein FOMMEDRAFT_135951 [Fomitiporia mediterranea MF3/22]	--	--	--	--	sp|O60206|XLNA_AGABI	223	3.00E-58	Endo-1,4-beta-xylanase OS=Agaricus bisporus GN=xlnA PE=2 SV=1	TM0070	191	3.00E-48	COG3693	Beta-1,4-xylanase	K01181	3.00E-59	228	cci:CC1G_04646	endo-1,4-beta-xylanase [EC:3.2.1.8]	GO:0008152//metabolic process	GO:0016798//hydrolase activity, acting on glycosyl bonds	-
CL1076.Contig3_All	1349	6	0.3784	3	0.1893	10	0.4788	3	0.1897	2	0.1054	6	0.3109	gi|393214866|gb|EJD00358.1|	305.1	2.00E-81	hypothetical protein FOMMEDRAFT_135951 [Fomitiporia mediterranea MF3/22]	--	--	--	--	sp|O60206|XLNA_AGABI	223	3.00E-58	Endo-1,4-beta-xylanase OS=Agaricus bisporus GN=xlnA PE=2 SV=1	TM0070	191	3.00E-48	COG3693	Beta-1,4-xylanase	K01181	3.00E-59	228	cci:CC1G_04646	endo-1,4-beta-xylanase [EC:3.2.1.8]	GO:0008152//metabolic process	GO:0016798//hydrolase activity, acting on glycosyl bonds	-
CL1076.Contig4_All	2276	1	0.0374	2	0.0748	2	0.0568	1	0.0375	1	0.0312	5	0.1535	gi|393214866|gb|EJD00358.1|	400.6	9.00E-110	hypothetical protein FOMMEDRAFT_135951 [Fomitiporia mediterranea MF3/22]	--	--	--	--	sp|O60206|XLNA_AGABI	291	1.00E-78	Endo-1,4-beta-xylanase OS=Agaricus bisporus GN=xlnA PE=2 SV=1	TM0070	229	2.00E-59	COG3693	Beta-1,4-xylanase	K01181	5.00E-80	298	cci:CC1G_04646	endo-1,4-beta-xylanase [EC:3.2.1.8]	-	GO:0003824//catalytic activity	-
CL1076.Contig5_All	2246	0	0	0	0	0	0	1	0.038	0	0	5	0.1556	gi|393214866|gb|EJD00358.1|	400.6	9.00E-110	hypothetical protein FOMMEDRAFT_135951 [Fomitiporia mediterranea MF3/22]	--	--	--	--	sp|O60206|XLNA_AGABI	291	1.00E-78	Endo-1,4-beta-xylanase OS=Agaricus bisporus GN=xlnA PE=2 SV=1	TM0070	229	2.00E-59	COG3693	Beta-1,4-xylanase	K01181	5.00E-80	298	cci:CC1G_04646	endo-1,4-beta-xylanase [EC:3.2.1.8]	-	GO:0003824//catalytic activity	-
CL1076.Contig6_All	5752	49	0.7247	58	0.8582	40	0.4492	51	0.7563	55	0.6795	78	0.9478	gi|393213369|gb|EJC98865.1|	1486.5	0	glycoside hydrolase family 35 protein [Fomitiporia mediterranea MF3/22]	--	--	--	--	sp|A2QL84|BGALC_ASPNC	608	1.00E-173	Probable beta-galactosidase C OS=Aspergillus niger (strain CBS 513.88 / FGSC A1513) GN=lacC PE=3 SV=1	CAC2514	533	1.00E-150	COG1874	Beta-galactosidase	K01190	2.00E-164	580	afm:AFUA_1G14170	beta-galactosidase [EC:3.2.1.23]	GO:0008152//metabolic process	GO:0016798//hydrolase activity, acting on glycosyl bonds	-
CL1076.Contig7_All	5784	16	0.2353	17	0.2501	8	0.0893	23	0.3392	14	0.172	37	0.4471	gi|393213369|gb|EJC98865.1|	1486.5	0	glycoside hydrolase family 35 protein [Fomitiporia mediterranea MF3/22]	--	--	--	--	sp|A2QL84|BGALC_ASPNC	608	1.00E-173	Probable beta-galactosidase C OS=Aspergillus niger (strain CBS 513.88 / FGSC A1513) GN=lacC PE=3 SV=1	CAC2514	533	1.00E-150	COG1874	Beta-galactosidase	K01190	2.00E-164	580	afm:AFUA_1G14170	beta-galactosidase [EC:3.2.1.23]	GO:0008152//metabolic process	GO:0016798//hydrolase activity, acting on glycosyl bonds	-
CL1076.Contig8_All	1372	1	0.062	0	0	0	0	1	0.0622	0	0	3	0.1528	gi|393214866|gb|EJD00358.1|	305.1	2.00E-81	hypothetical protein FOMMEDRAFT_135951 [Fomitiporia mediterranea MF3/22]	--	--	--	--	sp|O60206|XLNA_AGABI	223	3.00E-58	Endo-1,4-beta-xylanase OS=Agaricus bisporus GN=xlnA PE=2 SV=1	TM0070	191	3.00E-48	COG3693	Beta-1,4-xylanase	K01181	3.00E-59	228	cci:CC1G_04646	endo-1,4-beta-xylanase [EC:3.2.1.8]	GO:0008152//metabolic process	GO:0016798//hydrolase activity, acting on glycosyl bonds	-
CL1076.Contig9_All	2190	20	0.7769	21	0.8161	18	0.5309	8	0.3116	9	0.292	16	0.5106	gi|393214866|gb|EJD00358.1|	400.6	9.00E-110	hypothetical protein FOMMEDRAFT_135951 [Fomitiporia mediterranea MF3/22]	--	--	--	--	sp|O60206|XLNA_AGABI	291	1.00E-78	Endo-1,4-beta-xylanase OS=Agaricus bisporus GN=xlnA PE=2 SV=1	TM0070	229	2.00E-59	COG3693	Beta-1,4-xylanase	K01181	5.00E-80	298	cci:CC1G_04646	endo-1,4-beta-xylanase [EC:3.2.1.8]	-	GO:0003824//catalytic activity	-
CL1077.Contig1_All	962	26	2992-02-01	23	2.0348	13	0.8729	22	9507-01-01	48	5459-03-01	39	8336-02-01	gi|389751702|gb|EIM92775.1|	2015-03-24	1.00E-09	cytochrome P450 [Stereum hirsutum FP-91666 SS1]	--	--	--	--	--	--	--	--	--	--	--	--	--	--	--	--	--	--	-	-	-
CL1077.Contig2_All	1700	4	0.2002	0	0	0	0	4	0.2007	3	0.1254	4	0.1645	gi|389751702|gb|EIM92775.1|	2015-09-23	4.00E-11	cytochrome P450 [Stereum hirsutum FP-91666 SS1]	--	--	--	--	--	--	--	--	--	--	--	--	--	--	--	--	--	--	-	-	-
CL1077.Contig3_All	1447	29	7049-01-01	15	0.8823	12	0.5357	15	0.8843	24	1.1787	29	4008-01-01	gi|389751702|gb|EIM92775.1|	2015-03-24	1.00E-10	cytochrome P450 [Stereum hirsutum FP-91666 SS1]	--	--	--	--	--	--	--	--	--	--	--	--	--	--	--	--	--	--	-	-	-
CL1077.Contig4_All	1499	0	0	0	0	0	0	1	0.0569	0	0	2	0.0933	--	--	--	--	--	--	--	--	--	--	--	--	--	--	--	--	--	--	--	--	--	--	-	-	-
CL1077.Contig5_All	1629	6	0.3133	3	0.1567	0	0	5	0.2618	7	0.3054	11	0.472	gi|389751702|gb|EIM92775.1|	2015-09-23	4.00E-11	cytochrome P450 [Stereum hirsutum FP-91666 SS1]	--	--	--	--	--	--	--	--	--	--	--	--	--	--	--	--	--	--	-	-	-
CL1077.Contig6_All	1404	1	0.0606	2	0.1212	3	0.138	1	0.0608	1	0.0506	6	0.2987	--	--	--	--	--	--	--	--	--	--	--	--	--	--	--	--	--	--	--	--	--	--	-	-	-
CL1077.Contig7_All	1571	2	0.1083	1	0.0542	3	0.1233	5	0.2715	1	0.0452	9	0.4004	--	--	--	--	--	--	--	--	--	--	--	--	--	--	--	--	--	--	--	--	--	--	-	-	-
CL1077.Contig8_All	1628	42	1947-02-01	42	1957-02-01	19	0.7539	57	9866-02-01	57	4881-02-01	77	3058-03-01	gi|389751702|gb|EIM92775.1|	2015-09-23	3.00E-09	cytochrome P450 [Stereum hirsutum FP-91666 SS1]	--	--	--	--	--	--	--	--	--	--	--	--	--	--	--	--	--	--	-	-	-
CL1078.Contig1_All	515	147	24.282	142	23.4671	104	13.044	3	0.4969	1	0.138	8	1.0857	gi|392563197|gb|EIW56376.1|	116.7	2.00E-25	S-adenosyl-L-methionine-dependent methyltransferase [Trametes versicolor FP-101664 SS1]	--	--	--	--	--	--	--	--	--	--	--	--	--	--	--	--	--	--	-	-	-
CL1078.Contig2_All	637	44	8761-05-01	40	3444-05-01	43	3603-04-01	2	0.2678	0	0	2	0.2194	gi|395329012|gb|EJF61401.1|	44.3	2.00E-21	S-adenosyl-L-methionine-dependent methyltransferase [Dichomitus squalens LYAD-421 SS1]	--	--	--	--	--	--	--	--	--	--	--	--	--	--	--	--	--	--	-	-	-
CL1079.Contig1_All	3745	136	3.0893	182	4.1362	115	9835-01-01	31	0.7061	56	1.0627	79	4744-01-01	gi|393222739|gb|EJD08223.1|	156.4	5.00E-36	hypothetical protein FOMMEDRAFT_131117 [Fomitiporia mediterranea MF3/22]	--	--	--	--	sp|P87179|WSC1_SCHPO	52.4	2.00E-06	Cell wall integrity and stress response component 1 OS=Schizosaccharomyces pombe (strain 972 / ATCC 24843) GN=wsc1 PE=1 SV=3	--	--	--	--	--	--	--	--	--	--	-	-	-
CL1079.Contig2_All	395	23	9534-04-01	20	3094-04-01	19	3.107	19	4.1031	9	6192-01-01	11	9464-01-01	--	--	--	--	--	--	--	--	--	--	--	--	--	--	--	--	--	--	--	--	--	--	-	-	-
CL1079.Contig3_All	3711	254	8226-05-01	257	8942-05-01	181	3.1505	168	8616-03-01	203	8874-03-01	219	4.1247	gi|393222739|gb|EJD08223.1|	472.6	3.00E-131	hypothetical protein FOMMEDRAFT_131117 [Fomitiporia mediterranea MF3/22]	--	--	--	--	sp|P87179|WSC1_SCHPO	52.4	2.00E-06	Cell wall integrity and stress response component 1 OS=Schizosaccharomyces pombe (strain 972 / ATCC 24843) GN=wsc1 PE=1 SV=3	--	--	--	--	--	--	--	--	--	--	-	-	-
CL1079.Contig4_All	9628	724	6.397	814	1956-07-01	537	6027-03-01	830	3535-07-01	1080	9716-07-01	941	8312-06-01	gi|403414706|emb|CCM01406.1|	505.4	1.00E-140	predicted protein [Fibroporia radiculosa]	--	--	--	--	sp|P25386|USO1_YEAST	97.1	2.00E-19	Intracellular protein transport protein USO1 OS=Saccharomyces cerevisiae (strain ATCC 204508 / S288c) GN=USO1 PE=1 SV=2	AGl3461	143	5.00E-33	COG2059	Chromate transport protein ChrA	K10352	3.00E-17	92.4	ecu:ECU04_1000	myosin heavy chain	-	-	-
CL1079.Contig5_All	4260	62	2381-01-01	71	4185-01-01	51	0.7733	26	0.5206	41	0.684	73	1977-01-01	gi|393222739|gb|EJD08223.1|	472.6	4.00E-131	hypothetical protein FOMMEDRAFT_131117 [Fomitiporia mediterranea MF3/22]	--	--	--	--	sp|P87179|WSC1_SCHPO	52.4	3.00E-06	Cell wall integrity and stress response component 1 OS=Schizosaccharomyces pombe (strain 972 / ATCC 24843) GN=wsc1 PE=1 SV=3	--	--	--	--	--	--	--	--	--	--	-	-	-
CL1079.Contig6_All	9353	584	3117-05-01	694	3152-06-01	489	3771-03-01	997	9.0928	1238	4064-09-01	1057	8989-07-01	gi|426199605|gb|EKV49530.1|	525.4	1.00E-146	hypothetical protein AGABI2DRAFT_184224 [Agaricus bisporus var. bisporus H97]	--	--	--	--	sp|P25386|USO1_YEAST	97.1	2.00E-19	Intracellular protein transport protein USO1 OS=Saccharomyces cerevisiae (strain ATCC 204508 / S288c) GN=USO1 PE=1 SV=2	AGl3461	144	3.00E-33	COG2059	Chromate transport protein ChrA	K10352	3.00E-17	92.4	ecu:ECU04_1000	myosin heavy chain	-	-	-
CL108.Contig10_All	1717	1	0.0495	1	0.0496	3	0.1129	0	0	3	0.1242	0	0	gi|393219146|gb|EJD04634.1|	55.1	3.00E-58	hypothetical protein FOMMEDRAFT_107442 [Fomitiporia mediterranea MF3/22]	--	--	--	--	--	--	--	--	--	--	--	--	--	K00784	3.00E-45	89.4	lbc:LACBIDRAFT_306206	ribonuclease Z [EC:3.1.26.11]	-	-	-
CL108.Contig11_All	1620	11	0.5776	19	0.9982	13	0.5183	1	0.0527	6	0.2632	3	0.1294	gi|170087480|ref|XP_001874963.1|	32	1.00E-36	predicted protein [Laccaria bicolor S238N-H82] >gi|164650163|gb|EDR14404.1| predicted protein [Laccaria bicolor S238N-H82]	--	--	--	--	--	--	--	--	--	--	--	--	--	K00784	1.00E-37	89.4	lbc:LACBIDRAFT_306206	ribonuclease Z [EC:3.1.26.11]	-	-	-
CL108.Contig12_All	1667	1	0.051	1	0.0511	3	0.1162	0	0	3	0.1279	0	0	gi|170087480|ref|XP_001874963.1|	39.3	1.00E-36	predicted protein [Laccaria bicolor S238N-H82] >gi|164650163|gb|EDR14404.1| predicted protein [Laccaria bicolor S238N-H82]	--	--	--	--	--	--	--	--	--	--	--	--	--	K00784	1.00E-37	89.4	lbc:LACBIDRAFT_306206	ribonuclease Z [EC:3.1.26.11]	-	-	-
CL108.Contig13_All	2496	269	9.1681	287	7863-09-01	213	5121-05-01	306	4576-10-01	351	9935-09-01	511	14.3093	gi|393219146|gb|EJD04634.1|	157.1	4.00E-96	hypothetical protein FOMMEDRAFT_107442 [Fomitiporia mediterranea MF3/22]	--	--	--	--	sp|P87168|RNZ2_SCHPO	51.6	3.00E-06	Ribonuclease Z 2, mitochondrial OS=Schizosaccharomyces pombe (strain 972 / ATCC 24843) GN=trz2 PE=3 SV=1	slr0050	78.2	6.00E-14	COG1234	Metal-dependent hydrolases of the beta-lactamase superfamily III	K00784	2.00E-75	159	lbc:LACBIDRAFT_306206	ribonuclease Z [EC:3.1.26.11]	-	-	-
CL108.Contig1_All	1702	7	0.3499	14	0.7001	7	0.2657	0	0	3	0.1253	0	0	gi|170087480|ref|XP_001874963.1|	32	2.00E-40	predicted protein [Laccaria bicolor S238N-H82] >gi|164650163|gb|EDR14404.1| predicted protein [Laccaria bicolor S238N-H82]	--	--	--	--	--	--	--	--	--	--	--	--	--	K00784	2.00E-41	132	lbc:LACBIDRAFT_306206	ribonuclease Z [EC:3.1.26.11]	-	-	-
CL108.Contig2_All	1752	1	0.0486	4	0.1943	3	0.1106	0	0	3	0.1217	0	0	gi|393219146|gb|EJD04634.1|	2015-06-29	2.00E-66	hypothetical protein FOMMEDRAFT_107442 [Fomitiporia mediterranea MF3/22]	--	--	--	--	--	--	--	--	--	--	--	--	--	K00784	6.00E-53	132	lbc:LACBIDRAFT_306206	ribonuclease Z [EC:3.1.26.11]	-	-	-
CL108.Contig3_All	1749	1	0.0486	4	0.1946	4	0.1477	0	0	4	0.1625	0	0	gi|170087480|ref|XP_001874963.1|	39.3	9.00E-41	predicted protein [Laccaria bicolor S238N-H82] >gi|164650163|gb|EDR14404.1| predicted protein [Laccaria bicolor S238N-H82]	--	--	--	--	--	--	--	--	--	--	--	--	--	K00784	9.00E-42	132	lbc:LACBIDRAFT_306206	ribonuclease Z [EC:3.1.26.11]	-	-	-
CL108.Contig4_All	1799	1	0.0473	4	0.1892	4	0.1436	0	0	4	0.158	0	0	gi|393219146|gb|EJD04634.1|	119.4	4.00E-62	hypothetical protein FOMMEDRAFT_107442 [Fomitiporia mediterranea MF3/22]	--	--	--	--	--	--	--	--	--	--	--	--	--	K00784	1.00E-49	132	lbc:LACBIDRAFT_306206	ribonuclease Z [EC:3.1.26.11]	-	-	-
CL108.Contig5_All	1675	4	0.2032	7	0.3557	6	0.2314	1	0.0509	4	0.1697	1	0.0417	gi|393219146|gb|EJD04634.1|	199.5	2.00E-49	hypothetical protein FOMMEDRAFT_107442 [Fomitiporia mediterranea MF3/22]	--	--	--	--	--	--	--	--	--	--	--	--	--	K00784	6.00E-46	164	lbc:LACBIDRAFT_306206	ribonuclease Z [EC:3.1.26.11]	-	-	-
CL108.Contig6_All	1628	1	0.0523	8	0.4182	4	0.1587	1	0.0524	5	0.2183	1	0.0429	gi|393219146|gb|EJD04634.1|	2015-06-29	3.00E-55	hypothetical protein FOMMEDRAFT_107442 [Fomitiporia mediterranea MF3/22]	--	--	--	--	--	--	--	--	--	--	--	--	--	K00784	1.00E-45	173	lbc:LACBIDRAFT_306206	ribonuclease Z [EC:3.1.26.11]	-	-	-
CL108.Contig7_All	1678	1	0.0507	4	0.2029	3	0.1155	1	0.0508	3	0.1271	1	0.0417	gi|393219146|gb|EJD04634.1|	2015-06-29	4.00E-70	hypothetical protein FOMMEDRAFT_107442 [Fomitiporia mediterranea MF3/22]	--	--	--	--	--	--	--	--	--	--	--	--	--	K00784	4.00E-57	200	lbc:LACBIDRAFT_306206	ribonuclease Z [EC:3.1.26.11]	-	-	-
CL108.Contig8_All	1725	2	0.0986	4	0.1974	5	0.1872	1	0.0494	4	0.1648	3	0.1216	gi|393219146|gb|EJD04634.1|	255.8	2.00E-66	hypothetical protein FOMMEDRAFT_107442 [Fomitiporia mediterranea MF3/22]	--	--	--	--	--	--	--	--	--	--	--	--	--	K00784	4.00E-54	212	lbc:LACBIDRAFT_306206	ribonuclease Z [EC:3.1.26.11]	-	-	-
CL108.Contig9_All	1670	1	0.0509	1	0.051	2	0.0774	0	0	2	0.0851	0	0	gi|393219146|gb|EJD04634.1|	2015-06-29	1.00E-62	hypothetical protein FOMMEDRAFT_107442 [Fomitiporia mediterranea MF3/22]	--	--	--	--	--	--	--	--	--	--	--	--	--	K00784	7.00E-49	89.4	lbc:LACBIDRAFT_306206	ribonuclease Z [EC:3.1.26.11]	-	-	-
CL1080.Contig1_All	1267	17	1.1414	24	6122-01-01	12	0.6118	20	3465-01-01	10	0.5609	20	1.1033	gi|50288227|ref|XP_446542.1|	58.5	4.00E-07	hypothetical protein [Candida glabrata CBS 138] >gi|49525850|emb|CAG59469.1| unnamed protein product [Candida glabrata]	--	--	--	--	sp|O94317|YH5D_SCHPO	66.6	4.00E-11	Uncharacterized serine-rich protein C215.13 OS=Schizosaccharomyces pombe (strain 972 / ATCC 24843) GN=SPBC215.13 PE=1 SV=1	--	--	--	--	--	K01183	6.00E-07	54.7	ctp:CTRG_05827	chitinase [EC:3.2.1.14]	-	-	-
CL1080.Contig2_All	1319	126	8.1264	199	8407-12-01	140	6.856	153	8947-09-01	147	1992-07-01	174	2204-09-01	gi|50288077|ref|XP_446467.1|	55.8	2.00E-06	hypothetical protein [Candida glabrata CBS 138] >gi|49525775|emb|CAG59394.1| unnamed protein product [Candida glabrata]	--	--	--	--	sp|O94317|YH5D_SCHPO	64.7	1.00E-10	Uncharacterized serine-rich protein C215.13 OS=Schizosaccharomyces pombe (strain 972 / ATCC 24843) GN=SPBC215.13 PE=1 SV=1	--	--	--	--	--	K01183	5.00E-07	55.1	ctp:CTRG_05827	chitinase [EC:3.2.1.14]	-	-	-
CL1081.Contig1_All	2462	88	3.0407	86	2.973	43	1.1281	52	8016-01-01	63	8185-01-01	95	2.697	gi|403418133|emb|CCM04833.1|	870.2	0	predicted protein [Fibroporia radiculosa]	gi|170091067|ref|XM_001876721.1|	60	5.00E-06	Laccaria bicolor S238N-H82 hypothetical protein partial mRNA	sp|P40480|HOS4_YEAST	73.2	8.00E-13	Protein HOS4 OS=Saccharomyces cerevisiae (strain ATCC 204508 / S288c) GN=HOS4 PE=1 SV=1	all2748	67.4	1.00E-10	COG0666	FOG: Ankyrin repeat	K06694	6.00E-16	85.9	cgr:CAGL0L06600g	26S proteasome non-ATPase regulatory subunit 10	-	-	-
CL1081.Contig2_All	4557	102	9041-01-01	98	8303-01-01	79	1.1198	83	5536-01-01	98	5283-01-01	167	5614-02-01	gi|449549672|gb|EMD40637.1|	315.8	0	hypothetical protein CERSUDRAFT_43468 [Ceriporiopsis subvermispora B]	gi|170091067|ref|XM_001876721.1|	60	1.00E-05	Laccaria bicolor S238N-H82 hypothetical protein partial mRNA	sp|Q06651|PIB1_YEAST	103	1.00E-21	E3 ubiquitin-protein ligase PIB1 OS=Saccharomyces cerevisiae (strain ATCC 204508 / S288c) GN=PIB1 PE=1 SV=1	all2748	67.4	2.00E-10	COG0666	FOG: Ankyrin repeat	K06694	1.00E-15	85.9	cgr:CAGL0L06600g	26S proteasome non-ATPase regulatory subunit 10	-	-	-
CL1081.Contig3_All	4501	64	2096-01-01	47	0.8887	50	0.7175	64	2129-01-01	88	3894-01-01	152	3604-02-01	gi|449549672|gb|EMD40637.1|	1124	0	hypothetical protein CERSUDRAFT_43468 [Ceriporiopsis subvermispora B]	gi|170091067|ref|XM_001876721.1|	60	1.00E-05	Laccaria bicolor S238N-H82 hypothetical protein partial mRNA	sp|Q06651|PIB1_YEAST	103	1.00E-21	E3 ubiquitin-protein ligase PIB1 OS=Saccharomyces cerevisiae (strain ATCC 204508 / S288c) GN=PIB1 PE=1 SV=1	all2748	67.4	2.00E-10	COG0666	FOG: Ankyrin repeat	K06694	1.00E-15	85.9	cgr:CAGL0L06600g	26S proteasome non-ATPase regulatory subunit 10	-	-	-
CL1082.Contig1_All	4999	217	6928-03-01	339	7716-05-01	252	2561-03-01	398	7913-06-01	454	6.454	599	8.375	gi|393212110|gb|EJC97612.1|	1878.2	0	hypothetical protein FOMMEDRAFT_171561 [Fomitiporia mediterranea MF3/22]	gi|302676154|ref|XM_003027715.1|	93.7	8.00E-16	Schizophyllum commune H4-8 glycosyltransferase family 24 protein, mRNA	sp|Q09140|UGGG_SCHPO	691	0	UDP-glucose:glycoprotein glucosyltransferase OS=Schizosaccharomyces pombe (strain 972 / ATCC 24843) GN=gpt1 PE=1 SV=2	--	--	--	--	--	K11718	0	1536	scm:SCHCODRAFT_70541	UDP-glucose:glycoprotein glucosyltransferase [EC:2.4.1.-]	-	GO:0016740//transferase activity	-
CL1082.Contig2_All	972	6	0.5251	14	2259-01-01	19	2626-01-01	10	0.8776	9	0.658	18	2943-01-01	gi|393212110|gb|EJC97612.1|	245.4	1.00E-63	hypothetical protein FOMMEDRAFT_171561 [Fomitiporia mediterranea MF3/22]	--	--	--	--	--	--	--	--	--	--	--	--	--	K11718	5.00E-34	144	scm:SCHCODRAFT_70541	UDP-glucose:glycoprotein glucosyltransferase [EC:2.4.1.-]	-	-	-
CL1083.Contig1_All	4893	13	0.226	24	0.4175	27	0.3564	21	0.3661	30	0.4357	41	0.5857	gi|393218409|gb|EJD03897.1|	1166.8	0	FtsJ-domain-containing protein [Fomitiporia mediterranea MF3/22]	gi|169844170|ref|XM_001828755.1|	101	3.00E-18	Coprinopsis cinerea okayama7#130 ### RNA methyltransferase, mRNA	sp|P0CS78|SPB1_CRYNJ	888	0	AdoMet-dependent rRNA methyltransferase SPB1 OS=Cryptococcus neoformans var. neoformans serotype D (strain JEC21 / ATCC MYA-565) GN=SPB1 PE=3 SV=1	SPAC1687.11	730	0	COG0293	23S rRNA methylase	K14857	0	1096	scm:SCHCODRAFT_64580	AdoMet-dependent rRNA methyltransferase SPB1 [EC:2.1.1.-]	GO:0032259//methylation;GO:0016070//RNA metabolic process	GO:0016740//transferase activity	-
CL1083.Contig2_All	4902	26	0.4512	36	0.625	25	0.3294	21	0.3654	25	0.3624	37	0.5276	gi|393218409|gb|EJD03897.1|	1176.4	0	FtsJ-domain-containing protein [Fomitiporia mediterranea MF3/22]	gi|169844170|ref|XM_001828755.1|	101	3.00E-18	Coprinopsis cinerea okayama7#130 ### RNA methyltransferase, mRNA	sp|P0CS78|SPB1_CRYNJ	895	0	AdoMet-dependent rRNA methyltransferase SPB1 OS=Cryptococcus neoformans var. neoformans serotype D (strain JEC21 / ATCC MYA-565) GN=SPB1 PE=3 SV=1	SPAC1687.11	735	0	COG0293	23S rRNA methylase	K14857	0	1109	scm:SCHCODRAFT_64580	AdoMet-dependent rRNA methyltransferase SPB1 [EC:2.1.1.-]	GO:0032259//methylation;GO:0016070//RNA metabolic process	GO:0016740//transferase activity	-
CL1083.Contig3_All	4854	5	0.0876	9	0.1578	7	0.0932	10	0.1757	15	0.2196	25	0.36	gi|393218409|gb|EJD03897.1|	1176.4	0	FtsJ-domain-containing protein [Fomitiporia mediterranea MF3/22]	gi|169844170|ref|XM_001828755.1|	101	3.00E-18	Coprinopsis cinerea okayama7#130 ### RNA methyltransferase, mRNA	sp|P0CS78|SPB1_CRYNJ	895	0	AdoMet-dependent rRNA methyltransferase SPB1 OS=Cryptococcus neoformans var. neoformans serotype D (strain JEC21 / ATCC MYA-565) GN=SPB1 PE=3 SV=1	SPAC1687.11	735	0	COG0293	23S rRNA methylase	K14857	0	1109	scm:SCHCODRAFT_64580	AdoMet-dependent rRNA methyltransferase SPB1 [EC:2.1.1.-]	GO:0032259//methylation;GO:0016070//RNA metabolic process	GO:0016740//transferase activity	-
CL1083.Contig4_All	2658	100	2005-03-01	134	2907-04-01	76	8469-01-01	97	3.1129	115	3.0747	160	2073-04-01	gi|393218409|gb|EJD03897.1|	1125.5	0	FtsJ-domain-containing protein [Fomitiporia mediterranea MF3/22]	gi|169844170|ref|XM_001828755.1|	101	2.00E-18	Coprinopsis cinerea okayama7#130 ### RNA methyltransferase, mRNA	sp|P0CS78|SPB1_CRYNJ	849	0	AdoMet-dependent rRNA methyltransferase SPB1 OS=Cryptococcus neoformans var. neoformans serotype D (strain JEC21 / ATCC MYA-565) GN=SPB1 PE=3 SV=1	SPAC1687.11	689	0	COG0293	23S rRNA methylase	K14857	0	1063	cci:CC1G_06793	AdoMet-dependent rRNA methyltransferase SPB1 [EC:2.1.1.-]	GO:0032259//methylation;GO:0016070//RNA metabolic process	GO:0016740//transferase activity	-
CL1083.Contig5_All	3350	4	0.1016	2	0.0508	6	0.1157	7	0.1782	5	0.1061	9	0.1878	gi|393218409|gb|EJD03897.1|	1166.8	0	FtsJ-domain-containing protein [Fomitiporia mediterranea MF3/22]	gi|169844170|ref|XM_001828755.1|	101	2.00E-18	Coprinopsis cinerea okayama7#130 ### RNA methyltransferase, mRNA	sp|P0CS78|SPB1_CRYNJ	888	0	AdoMet-dependent rRNA methyltransferase SPB1 OS=Cryptococcus neoformans var. neoformans serotype D (strain JEC21 / ATCC MYA-565) GN=SPB1 PE=3 SV=1	SPAC1687.11	730	0	COG0293	23S rRNA methylase	K14857	0	1096	scm:SCHCODRAFT_64580	AdoMet-dependent rRNA methyltransferase SPB1 [EC:2.1.1.-]	GO:0032259//methylation;GO:0016070//RNA metabolic process	GO:0016740//transferase activity	-
CL1083.Contig6_All	2285	0	0	0	0	2	0.0565	2	0.0747	3	0.0933	3	0.0918	gi|393218409|gb|EJD03897.1|	549.7	1.00E-154	FtsJ-domain-containing protein [Fomitiporia mediterranea MF3/22]	gi|242217155|ref|XM_002474335.1|	61.9	1.00E-06	Postia placenta Mad-698-R predicted protein, mRNA	sp|Q4P6G5|SPB1_USTMA	391	1.00E-108	AdoMet-dependent rRNA methyltransferase SPB1 OS=Ustilago maydis (strain 521 / FGSC 9021) GN=SPB1 PE=3 SV=1	SPAC1687.11	284	4.00E-76	COG0293	23S rRNA methylase	K14857	1.00E-139	496	cci:CC1G_06793	AdoMet-dependent rRNA methyltransferase SPB1 [EC:2.1.1.-]	GO:0008152//metabolic process	-	-
CL1083.Contig7_All	2237	4	0.1521	6	0.2283	8	0.231	8	0.3051	11	0.3494	13	0.4062	gi|393218409|gb|EJD03897.1|	559.7	1.00E-157	FtsJ-domain-containing protein [Fomitiporia mediterranea MF3/22]	gi|242217155|ref|XM_002474335.1|	61.9	1.00E-06	Postia placenta Mad-698-R predicted protein, mRNA	sp|Q4P6G5|SPB1_USTMA	400	2.00E-111	AdoMet-dependent rRNA methyltransferase SPB1 OS=Ustilago maydis (strain 521 / FGSC 9021) GN=SPB1 PE=3 SV=1	SPAC1687.11	290	6.00E-78	COG0293	23S rRNA methylase	K14857	2.00E-143	508	cci:CC1G_06793	AdoMet-dependent rRNA methyltransferase SPB1 [EC:2.1.1.-]	GO:0008152//metabolic process	-	-
CL1084.Contig10_All	2159	2	0.0788	3	0.1183	5	0.1496	4	0.158	7	0.2304	11	0.3561	gi|393217293|gb|EJD02782.1|	504.2	5.00E-141	hypothetical protein FOMMEDRAFT_107759 [Fomitiporia mediterranea MF3/22]	--	--	--	--	sp|Q9UTA3|YL8H_SCHPO	149	1.00E-35	Probable intramembrane protease C25B8.17 OS=Schizosaccharomyces pombe (strain 972 / ATCC 24843) GN=SPAC25B8.17 PE=3 SV=1	--	--	--	--	--	K09595	3.00E-97	355	ppl:POSPLDRAFT_26444	minor histocompatibility antigen H13 [EC:3.4.23.-]	-	-	-
CL1084.Contig11_All	2155	15	0.5921	12	0.4739	10	0.2997	13	0.5146	16	0.5276	25	0.8108	gi|393217293|gb|EJD02782.1|	161	2.00E-139	hypothetical protein FOMMEDRAFT_107759 [Fomitiporia mediterranea MF3/22]	--	--	--	--	sp|Q9UTA3|YL8H_SCHPO	148	1.00E-35	Probable intramembrane protease C25B8.17 OS=Schizosaccharomyces pombe (strain 972 / ATCC 24843) GN=SPAC25B8.17 PE=3 SV=1	--	--	--	--	--	K09595	1.00E-75	283	ppl:POSPLDRAFT_26444	minor histocompatibility antigen H13 [EC:3.4.23.-]	-	GO:0004190//aspartic-type endopeptidase activity	GO:0016021//integral to membrane
CL1084.Contig12_All	2222	1	0.0383	1	0.0383	1	0.0291	4	0.1536	5	0.1599	8	0.2516	gi|393217293|gb|EJD02782.1|	161	2.00E-139	hypothetical protein FOMMEDRAFT_107759 [Fomitiporia mediterranea MF3/22]	--	--	--	--	sp|Q9UTA3|YL8H_SCHPO	148	1.00E-35	Probable intramembrane protease C25B8.17 OS=Schizosaccharomyces pombe (strain 972 / ATCC 24843) GN=SPAC25B8.17 PE=3 SV=1	--	--	--	--	--	K09595	1.00E-75	283	ppl:POSPLDRAFT_26444	minor histocompatibility antigen H13 [EC:3.4.23.-]	-	GO:0004190//aspartic-type endopeptidase activity	GO:0016021//integral to membrane
CL1084.Contig1_All	2219	10	0.3834	4	0.1534	3	0.0873	7	0.2691	10	0.3203	16	0.504	gi|393217293|gb|EJD02782.1|	161	5.00E-136	hypothetical protein FOMMEDRAFT_107759 [Fomitiporia mediterranea MF3/22]	--	--	--	--	sp|Q9UTA3|YL8H_SCHPO	149	1.00E-35	Probable intramembrane protease C25B8.17 OS=Schizosaccharomyces pombe (strain 972 / ATCC 24843) GN=SPAC25B8.17 PE=3 SV=1	--	--	--	--	--	K09595	4.00E-76	285	ppl:POSPLDRAFT_26444	minor histocompatibility antigen H13 [EC:3.4.23.-]	-	GO:0004190//aspartic-type endopeptidase activity	GO:0016021//integral to membrane
CL1084.Contig2_All	2103	3	0.1214	0	0	0	0	3	0.1217	5	0.169	11	0.3656	gi|393217293|gb|EJD02782.1|	515.4	2.00E-144	hypothetical protein FOMMEDRAFT_107759 [Fomitiporia mediterranea MF3/22]	--	--	--	--	sp|Q9UTA3|YL8H_SCHPO	169	7.00E-42	Probable intramembrane protease C25B8.17 OS=Schizosaccharomyces pombe (strain 972 / ATCC 24843) GN=SPAC25B8.17 PE=3 SV=1	--	--	--	--	--	K09595	2.00E-97	356	ppl:POSPLDRAFT_26444	minor histocompatibility antigen H13 [EC:3.4.23.-]	-	-	-
CL1084.Contig3_All	2163	1	0.0393	0	0	0	0	2	0.0789	5	0.1643	9	0.2908	gi|393217293|gb|EJD02782.1|	504.2	5.00E-141	hypothetical protein FOMMEDRAFT_107759 [Fomitiporia mediterranea MF3/22]	--	--	--	--	sp|Q9UTA3|YL8H_SCHPO	149	1.00E-35	Probable intramembrane protease C25B8.17 OS=Schizosaccharomyces pombe (strain 972 / ATCC 24843) GN=SPAC25B8.17 PE=3 SV=1	--	--	--	--	--	K09595	3.00E-97	355	ppl:POSPLDRAFT_26444	minor histocompatibility antigen H13 [EC:3.4.23.-]	-	-	-
CL1084.Contig4_All	2372	12	0.4304	4	0.1435	5	0.1362	9	0.3237	18	0.5393	23	0.6777	gi|393217293|gb|EJD02782.1|	515.4	2.00E-144	hypothetical protein FOMMEDRAFT_107759 [Fomitiporia mediterranea MF3/22]	--	--	--	--	sp|Q9UTA3|YL8H_SCHPO	169	8.00E-42	Probable intramembrane protease C25B8.17 OS=Schizosaccharomyces pombe (strain 972 / ATCC 24843) GN=SPAC25B8.17 PE=3 SV=1	--	--	--	--	--	K09595	2.00E-97	356	ppl:POSPLDRAFT_26444	minor histocompatibility antigen H13 [EC:3.4.23.-]	-	-	-
CL1084.Contig5_All	2305	178	5694-06-01	168	2032-06-01	75	2.1017	112	4.1448	102	3.1447	153	6394-04-01	gi|393217293|gb|EJD02782.1|	515.4	2.00E-144	hypothetical protein FOMMEDRAFT_107759 [Fomitiporia mediterranea MF3/22]	--	--	--	--	sp|Q9UTA3|YL8H_SCHPO	169	8.00E-42	Probable intramembrane protease C25B8.17 OS=Schizosaccharomyces pombe (strain 972 / ATCC 24843) GN=SPAC25B8.17 PE=3 SV=1	--	--	--	--	--	K09595	2.00E-97	356	ppl:POSPLDRAFT_26444	minor histocompatibility antigen H13 [EC:3.4.23.-]	-	-	-
CL1084.Contig6_All	2100	22	0.8912	24	0.9727	9	0.2768	28	1.1373	22	0.7445	33	1.0983	gi|393217293|gb|EJD02782.1|	504.2	5.00E-141	hypothetical protein FOMMEDRAFT_107759 [Fomitiporia mediterranea MF3/22]	--	--	--	--	sp|Q9UTA3|YL8H_SCHPO	149	1.00E-35	Probable intramembrane protease C25B8.17 OS=Schizosaccharomyces pombe (strain 972 / ATCC 24843) GN=SPAC25B8.17 PE=3 SV=1	--	--	--	--	--	K09595	3.00E-97	355	ppl:POSPLDRAFT_26444	minor histocompatibility antigen H13 [EC:3.4.23.-]	-	-	-
CL1084.Contig7_All	2215	1	0.0384	1	0.0384	0	0	3	0.1155	6	0.1925	9	0.284	gi|393217293|gb|EJD02782.1|	161	5.00E-136	hypothetical protein FOMMEDRAFT_107759 [Fomitiporia mediterranea MF3/22]	--	--	--	--	sp|Q9UTA3|YL8H_SCHPO	149	1.00E-35	Probable intramembrane protease C25B8.17 OS=Schizosaccharomyces pombe (strain 972 / ATCC 24843) GN=SPAC25B8.17 PE=3 SV=1	--	--	--	--	--	K09595	4.00E-76	285	ppl:POSPLDRAFT_26444	minor histocompatibility antigen H13 [EC:3.4.23.-]	-	GO:0004190//aspartic-type endopeptidase activity	GO:0016021//integral to membrane
CL1084.Contig8_All	2282	1	0.0373	0	0	0	0	3	0.1121	5	0.1557	8	0.245	gi|393217293|gb|EJD02782.1|	161	5.00E-136	hypothetical protein FOMMEDRAFT_107759 [Fomitiporia mediterranea MF3/22]	--	--	--	--	sp|Q9UTA3|YL8H_SCHPO	149	1.00E-35	Probable intramembrane protease C25B8.17 OS=Schizosaccharomyces pombe (strain 972 / ATCC 24843) GN=SPAC25B8.17 PE=3 SV=1	--	--	--	--	--	K09595	5.00E-76	285	ppl:POSPLDRAFT_26444	minor histocompatibility antigen H13 [EC:3.4.23.-]	-	GO:0004190//aspartic-type endopeptidase activity	GO:0016021//integral to membrane
CL1084.Contig9_All	2226	1	0.0382	0	0	0	0	2	0.0766	5	0.1596	9	0.2826	gi|393217293|gb|EJD02782.1|	504.2	6.00E-141	hypothetical protein FOMMEDRAFT_107759 [Fomitiporia mediterranea MF3/22]	--	--	--	--	sp|Q9UTA3|YL8H_SCHPO	149	1.00E-35	Probable intramembrane protease C25B8.17 OS=Schizosaccharomyces pombe (strain 972 / ATCC 24843) GN=SPAC25B8.17 PE=3 SV=1	--	--	--	--	--	K09595	3.00E-97	355	ppl:POSPLDRAFT_26444	minor histocompatibility antigen H13 [EC:3.4.23.-]	-	-	-
CL1085.Contig1_All	810	10	1.0502	9	0.9457	5	0.3987	10	1.0531	16	4038-01-01	19	6395-01-01	gi|393221565|gb|EJD07050.1|	290.4	3.00E-77	hypothetical protein FOMMEDRAFT_131787 [Fomitiporia mediterranea MF3/22]	--	--	--	--	sp|Q9USD4|ALG12_SCHPO	170	1.00E-42	Probable Dol-P-Man:Man(7)GlcNAc(2)-PP-Dol alpha-1,6-mannosyltransferase OS=Schizosaccharomyces pombe (strain 972 / ATCC 24843) GN=alg12 PE=3 SV=2	SPBC28F2.12	61.2	2.00E-09	COG0086	DNA-directed RNA polymerase, beta' subunit/160 kD subunit	K03847	2.00E-73	275	lbc:LACBIDRAFT_302539	alpha-1,6-mannosyltransferase [EC:2.4.1.260]	GO:0009987//cellular process	GO:0016740//transferase activity	GO:0043231//intracellular membrane-bounded organelle;GO:0044446//intracellular organelle part;GO:0044425//membrane part;GO:0044444//cytoplasmic part;GO:0031090//organelle membrane;GO:0012505//endomembrane system
CL1085.Contig2_All	861	0	0	0	0	1	0.075	1	0.0991	2	0.1651	3	0.2435	gi|393221565|gb|EJD07050.1|	281.2	2.00E-74	hypothetical protein FOMMEDRAFT_131787 [Fomitiporia mediterranea MF3/22]	--	--	--	--	sp|Q9USD4|ALG12_SCHPO	159	2.00E-39	Probable Dol-P-Man:Man(7)GlcNAc(2)-PP-Dol alpha-1,6-mannosyltransferase OS=Schizosaccharomyces pombe (strain 972 / ATCC 24843) GN=alg12 PE=3 SV=2	SPBC28F2.12	58.2	2.00E-08	COG0086	DNA-directed RNA polymerase, beta' subunit/160 kD subunit	K03847	3.00E-70	264	lbc:LACBIDRAFT_302539	alpha-1,6-mannosyltransferase [EC:2.4.1.260]	GO:0009987//cellular process	-	GO:0044425//membrane part;GO:0044444//cytoplasmic part
CL1085.Contig3_All	1596	3	0.1599	0	0	3	0.1214	6	0.3207	6	0.2672	10	0.4379	gi|393221565|gb|EJD07050.1|	396	1.00E-108	hypothetical protein FOMMEDRAFT_131787 [Fomitiporia mediterranea MF3/22]	--	--	--	--	sp|Q9USD4|ALG12_SCHPO	181	1.00E-45	Probable Dol-P-Man:Man(7)GlcNAc(2)-PP-Dol alpha-1,6-mannosyltransferase OS=Schizosaccharomyces pombe (strain 972 / ATCC 24843) GN=alg12 PE=3 SV=2	SPBC28F2.12	58.2	4.00E-08	COG0086	DNA-directed RNA polymerase, beta' subunit/160 kD subunit	K03847	2.00E-93	342	cci:CC1G_11662	alpha-1,6-mannosyltransferase [EC:2.4.1.260]	-	-	-
CL1085.Contig4_All	5697	99	4783-01-01	166	4799-02-01	152	7234-01-01	158	3657-02-01	169	2.1081	159	9507-01-01	gi|393221565|gb|EJD07050.1|	491.5	1.00E-136	hypothetical protein FOMMEDRAFT_131787 [Fomitiporia mediterranea MF3/22]	gi|372466090|emb|HE650831.1|	67.9	5.00E-08	Kazachstania africana CBS 2517 chromosome 11, complete genome	sp|Q9USD4|ALG12_SCHPO	237	6.00E-62	Probable Dol-P-Man:Man(7)GlcNAc(2)-PP-Dol alpha-1,6-mannosyltransferase OS=Schizosaccharomyces pombe (strain 972 / ATCC 24843) GN=alg12 PE=3 SV=2	SPBC28F2.12	64.3	2.00E-09	COG0086	DNA-directed RNA polymerase, beta' subunit/160 kD subunit	K03847	3.00E-121	436	cci:CC1G_11662	alpha-1,6-mannosyltransferase [EC:2.4.1.260]	-	-	-
CL1085.Contig5_All	5764	74	1.0921	130	9195-01-01	120	3448-01-01	106	5687-01-01	106	3069-01-01	119	1.443	gi|393221565|gb|EJD07050.1|	482.3	7.00E-134	hypothetical protein FOMMEDRAFT_131787 [Fomitiporia mediterranea MF3/22]	gi|372466090|emb|HE650831.1|	67.9	5.00E-08	Kazachstania africana CBS 2517 chromosome 11, complete genome	sp|Q9USD4|ALG12_SCHPO	226	1.00E-58	Probable Dol-P-Man:Man(7)GlcNAc(2)-PP-Dol alpha-1,6-mannosyltransferase OS=Schizosaccharomyces pombe (strain 972 / ATCC 24843) GN=alg12 PE=3 SV=2	YDL140c	61.6	2.00E-08	COG0086	DNA-directed RNA polymerase, beta' subunit/160 kD subunit	K03847	2.00E-118	427	cci:CC1G_11662	alpha-1,6-mannosyltransferase [EC:2.4.1.260]	-	-	-
CL1085.Contig6_All	1667	0	0	0	0	2	0.0775	0	0	1	0.0426	10	0.4193	gi|393221565|gb|EJD07050.1|	321.2	5.00E-86	hypothetical protein FOMMEDRAFT_131787 [Fomitiporia mediterranea MF3/22]	--	--	--	--	sp|Q9USD4|ALG12_SCHPO	149	8.00E-36	Probable Dol-P-Man:Man(7)GlcNAc(2)-PP-Dol alpha-1,6-mannosyltransferase OS=Schizosaccharomyces pombe (strain 972 / ATCC 24843) GN=alg12 PE=3 SV=2	SPBC28F2.12	50.4	9.00E-06	COG0086	DNA-directed RNA polymerase, beta' subunit/160 kD subunit	K03847	3.00E-74	278	cci:CC1G_11662	alpha-1,6-mannosyltransferase [EC:2.4.1.260]	-	-	-
CL1085.Contig7_All	1718	0	0	0	0	6	0.2256	1	0.0497	1	0.0414	8	0.3255	gi|393221565|gb|EJD07050.1|	312	3.00E-83	hypothetical protein FOMMEDRAFT_131787 [Fomitiporia mediterranea MF3/22]	--	--	--	--	sp|Q9USD4|ALG12_SCHPO	138	1.00E-32	Probable Dol-P-Man:Man(7)GlcNAc(2)-PP-Dol alpha-1,6-mannosyltransferase OS=Schizosaccharomyces pombe (strain 972 / ATCC 24843) GN=alg12 PE=3 SV=2	--	--	--	--	--	K03847	2.00E-71	269	cci:CC1G_11662	alpha-1,6-mannosyltransferase [EC:2.4.1.260]	-	-	-
CL1085.Contig8_All	1545	18	0.9911	19	1.0467	14	0.5853	23	2699-01-01	35	6099-01-01	37	6739-01-01	gi|393221565|gb|EJD07050.1|	405.2	2.00E-111	hypothetical protein FOMMEDRAFT_131787 [Fomitiporia mediterranea MF3/22]	--	--	--	--	sp|Q9USD4|ALG12_SCHPO	192	7.00E-49	Probable Dol-P-Man:Man(7)GlcNAc(2)-PP-Dol alpha-1,6-mannosyltransferase OS=Schizosaccharomyces pombe (strain 972 / ATCC 24843) GN=alg12 PE=3 SV=2	SPBC28F2.12	61.2	5.00E-09	COG0086	DNA-directed RNA polymerase, beta' subunit/160 kD subunit	K03847	3.00E-96	351	cci:CC1G_11662	alpha-1,6-mannosyltransferase [EC:2.4.1.260]	-	-	-
CL1086.Contig1_All	1316	36	3271-02-01	22	4228-01-01	20	0.9817	23	4908-01-01	33	1.782	56	9742-02-01	gi|389748119|gb|EIM89297.1|	164.5	5.00E-39	hypothetical protein STEHIDRAFT_94454 [Stereum hirsutum FP-91666 SS1]	--	--	--	--	sp|Q09330|MLO3_SCHPO	70.1	3.00E-12	mRNA export protein mlo3 OS=Schizosaccharomyces pombe (strain 972 / ATCC 24843) GN=mlo3 PE=1 SV=1	YDR381w	52	2.00E-06	COG0724	RNA-binding proteins (RRM domain)	K12881	3.00E-33	142	lbc:LACBIDRAFT_297749	THO complex subunit 4	-	-	-
CL1086.Contig2_All	1226	17	1.1796	13	0.9025	12	0.6322	16	1.1132	15	0.8695	30	7103-01-01	gi|389748119|gb|EIM89297.1|	164.5	5.00E-39	hypothetical protein STEHIDRAFT_94454 [Stereum hirsutum FP-91666 SS1]	--	--	--	--	sp|Q09330|MLO3_SCHPO	70.1	3.00E-12	mRNA export protein mlo3 OS=Schizosaccharomyces pombe (strain 972 / ATCC 24843) GN=mlo3 PE=1 SV=1	YDR381w	52	2.00E-06	COG0724	RNA-binding proteins (RRM domain)	K12881	3.00E-33	142	lbc:LACBIDRAFT_297749	THO complex subunit 4	-	-	-
CL1086.Contig3_All	1282	1	0.0664	0	0	3	0.1512	4	0.2661	0	0	9	0.4907	gi|389748119|gb|EIM89297.1|	164.5	5.00E-39	hypothetical protein STEHIDRAFT_94454 [Stereum hirsutum FP-91666 SS1]	--	--	--	--	sp|Q09330|MLO3_SCHPO	70.1	3.00E-12	mRNA export protein mlo3 OS=Schizosaccharomyces pombe (strain 972 / ATCC 24843) GN=mlo3 PE=1 SV=1	YDR381w	52	2.00E-06	COG0724	RNA-binding proteins (RRM domain)	K12881	3.00E-33	142	lbc:LACBIDRAFT_297749	THO complex subunit 4	-	-	-
CL1086.Contig4_All	1260	2	0.135	0	0	1	0.0513	4	0.2708	0	0	5	0.2774	gi|389748119|gb|EIM89297.1|	164.5	5.00E-39	hypothetical protein STEHIDRAFT_94454 [Stereum hirsutum FP-91666 SS1]	--	--	--	--	sp|Q09330|MLO3_SCHPO	70.1	3.00E-12	mRNA export protein mlo3 OS=Schizosaccharomyces pombe (strain 972 / ATCC 24843) GN=mlo3 PE=1 SV=1	YDR381w	52	2.00E-06	COG0724	RNA-binding proteins (RRM domain)	K12881	3.00E-33	142	lbc:LACBIDRAFT_297749	THO complex subunit 4	-	-	-
CL1086.Contig5_All	1245	10	0.6833	11	0.752	8	0.4151	10	0.6851	13	0.742	25	4035-01-01	gi|389748119|gb|EIM89297.1|	43.1	4.00E-37	hypothetical protein STEHIDRAFT_94454 [Stereum hirsutum FP-91666 SS1]	--	--	--	--	sp|Q09330|MLO3_SCHPO	67	3.00E-11	mRNA export protein mlo3 OS=Schizosaccharomyces pombe (strain 972 / ATCC 24843) GN=mlo3 PE=1 SV=1	--	--	--	--	--	K12881	3.00E-32	118	lbc:LACBIDRAFT_297749	THO complex subunit 4	-	-	-
CL1086.Contig6_All	1189	4	0.2862	4	0.2863	2	0.1087	3	0.2152	2	0.1195	6	0.3527	gi|389748119|gb|EIM89297.1|	43.1	4.00E-37	hypothetical protein STEHIDRAFT_94454 [Stereum hirsutum FP-91666 SS1]	--	--	--	--	sp|Q09330|MLO3_SCHPO	67	3.00E-11	mRNA export protein mlo3 OS=Schizosaccharomyces pombe (strain 972 / ATCC 24843) GN=mlo3 PE=1 SV=1	--	--	--	--	--	K12881	3.00E-32	118	lbc:LACBIDRAFT_297749	THO complex subunit 4	-	-	-
CL1086.Contig7_All	1371	1	0.062	0	0	1	0.0471	3	0.1867	0	0	6	0.3059	gi|389748119|gb|EIM89297.1|	58.9	3.00E-07	hypothetical protein STEHIDRAFT_94454 [Stereum hirsutum FP-91666 SS1]	--	--	--	--	sp|Q09330|MLO3_SCHPO	52.4	8.00E-07	mRNA export protein mlo3 OS=Schizosaccharomyces pombe (strain 972 / ATCC 24843) GN=mlo3 PE=1 SV=1	--	--	--	--	--	K12881	6.00E-22	104	lbc:LACBIDRAFT_297749	THO complex subunit 4	-	-	-
CL1086.Contig8_All	1427	5	0.2981	3	0.1789	6	0.2716	1	0.0598	0	0	9	0.4408	gi|389748119|gb|EIM89297.1|	58.9	3.00E-07	hypothetical protein STEHIDRAFT_94454 [Stereum hirsutum FP-91666 SS1]	--	--	--	--	sp|Q09330|MLO3_SCHPO	52.4	8.00E-07	mRNA export protein mlo3 OS=Schizosaccharomyces pombe (strain 972 / ATCC 24843) GN=mlo3 PE=1 SV=1	--	--	--	--	--	K12881	6.00E-22	104	lbc:LACBIDRAFT_297749	THO complex subunit 4	-	-	-
CL1087.Contig1_All	1761	0	0	0	0	0	0	2	0.0969	1	0.0404	3	0.1191	gi|393213074|gb|EJC98571.1|	691.8	0	hypothetical protein FOMMEDRAFT_95786 [Fomitiporia mediterranea MF3/22]	gi|356871507|emb|FO082054.1|	81.8	1.00E-12	Pichia sorbitophila strain CBS 7064 chromosome F complete sequence	sp|Q08773|ISW2_YEAST	342	7.00E-94	ISWI chromatin-remodeling complex ATPase ISW2 OS=Saccharomyces cerevisiae (strain ATCC 204508 / S288c) GN=ISW2 PE=1 SV=1	YBR245c	320	5.00E-87	COG0553	Superfamily II DNA/RNA helicases, SNF2 family	K01509	8.00E-105	380	pic:PICST_39246	adenosinetriphosphatase [EC:3.6.1.3]	GO:0043044//ATP-dependent chromatin remodeling	GO:0004386//helicase activity;GO:0003677//DNA binding;GO:0005524//ATP binding;GO:0031491//nucleosome binding	GO:0005634//nucleus
CL1087.Contig2_All	3423	47	1.1681	37	0.92	50	0.9435	31	0.7725	30	0.6228	55	1.1231	gi|393213074|gb|EJC98571.1|	1637.1	0	hypothetical protein FOMMEDRAFT_95786 [Fomitiporia mediterranea MF3/22]	gi|409971521|gb|AC253769.1|	99.6	9.00E-18	Agaricus bisporus clone FWBA157-F18, complete sequence	sp|Q08773|ISW2_YEAST	976	0	ISWI chromatin-remodeling complex ATPase ISW2 OS=Saccharomyces cerevisiae (strain ATCC 204508 / S288c) GN=ISW2 PE=1 SV=1	YBR245c	973	0	COG0553	Superfamily II DNA/RNA helicases, SNF2 family	K01509	0	988	pic:PICST_30157	adenosinetriphosphatase [EC:3.6.1.3]	GO:0043044//ATP-dependent chromatin remodeling	GO:0004386//helicase activity;GO:0003677//DNA binding;GO:0005524//ATP binding;GO:0031491//nucleosome binding	GO:0005634//nucleus
CL1087.Contig3_All	3582	352	3597-08-01	396	4091-09-01	255	5983-04-01	258	6.144	341	7653-06-01	372	2587-07-01	gi|393213074|gb|EJC98571.1|	1669.8	0	hypothetical protein FOMMEDRAFT_95786 [Fomitiporia mediterranea MF3/22]	gi|409971521|gb|AC253769.1|	99.6	9.00E-18	Agaricus bisporus clone FWBA157-F18, complete sequence	sp|Q08773|ISW2_YEAST	979	0	ISWI chromatin-remodeling complex ATPase ISW2 OS=Saccharomyces cerevisiae (strain ATCC 204508 / S288c) GN=ISW2 PE=1 SV=1	YBR245c	976	0	COG0553	Superfamily II DNA/RNA helicases, SNF2 family	K01509	0	1005	pic:PICST_30157	adenosinetriphosphatase [EC:3.6.1.3]	GO:0043044//ATP-dependent chromatin remodeling	GO:0004386//helicase activity;GO:0003677//DNA binding;GO:0005524//ATP binding;GO:0031491//nucleosome binding	GO:0005634//nucleus
CL1088.Contig1_All	482	134	23.65	100	17.6576	75	10.0508	18	3.1855	38	6026-05-01	49	7.1055	--	--	--	--	--	--	--	--	--	--	--	--	--	--	--	--	--	--	--	--	--	--	-	-	-
CL1088.Contig2_All	668	332	42.28	295	37.5859	174	16.8251	59	5341-07-01	80	5108-08-01	144	15.0671	gi|409048916|gb|EKM58394.1|	137.1	3.00E-31	hypothetical protein PHACADRAFT_252679 [Phanerochaete carnosa HHB-10118-sp]	--	--	--	--	--	--	--	--	--	--	--	--	--	--	--	--	--	--	-	-	-
CL1089.Contig1_All	1558	67	6583-03-01	59	3.223	49	2.0315	11	0.6023	15	0.6842	24	1.0767	gi|336364380|gb|EGN92739.1|	204.5	6.00E-51	hypothetical protein SERLA73DRAFT_79310 [Serpula lacrymans var. lacrymans S7.3] >gi|336385253|gb|EGO26400.1| hypothetical protein SERLADRAFT_436216 [Serpula lacrymans var. lacrymans S7.9]	--	--	--	--	sp|P28829|BYR2_SCHPO	91.7	1.00E-18	Protein kinase byr2 OS=Schizosaccharomyces pombe (strain 972 / ATCC 24843) GN=byr2 PE=1 SV=1	BS_yloP_1	86.7	1.00E-16	COG0515	Serine/threonine protein kinase	K11228	4.00E-22	105	yli:YALI0F13629g	mitogen-activated protein kinase kinase kinase [EC:2.7.11.1]	-	GO:0016772//transferase activity, transferring phosphorus-containing groups	-
CL1089.Contig2_All	1542	17	0.9379	23	2695-01-01	28	1.1729	17	0.9404	11	0.5069	25	1.1332	gi|336364380|gb|EGN92739.1|	203	1.00E-50	hypothetical protein SERLA73DRAFT_79310 [Serpula lacrymans var. lacrymans S7.3] >gi|336385253|gb|EGO26400.1| hypothetical protein SERLADRAFT_436216 [Serpula lacrymans var. lacrymans S7.9]	--	--	--	--	sp|P28829|BYR2_SCHPO	92	1.00E-18	Protein kinase byr2 OS=Schizosaccharomyces pombe (strain 972 / ATCC 24843) GN=byr2 PE=1 SV=1	BS_yloP_1	87	8.00E-17	COG0515	Serine/threonine protein kinase	K11228	2.00E-21	103	yli:YALI0F13629g	mitogen-activated protein kinase kinase kinase [EC:2.7.11.1]	-	GO:0016301//kinase activity	-
CL1089.Contig3_All	1476	29	6714-01-01	38	1912-02-01	21	0.919	19	1.098	17	0.8185	41	9415-01-01	gi|336364380|gb|EGN92739.1|	210.3	1.00E-52	hypothetical protein SERLA73DRAFT_79310 [Serpula lacrymans var. lacrymans S7.3] >gi|336385253|gb|EGO26400.1| hypothetical protein SERLADRAFT_436216 [Serpula lacrymans var. lacrymans S7.9]	--	--	--	--	sp|P28829|BYR2_SCHPO	93.2	4.00E-19	Protein kinase byr2 OS=Schizosaccharomyces pombe (strain 972 / ATCC 24843) GN=byr2 PE=1 SV=1	BS_yloP_1	88.2	3.00E-17	COG0515	Serine/threonine protein kinase	K11228	2.00E-21	103	yli:YALI0F13629g	mitogen-activated protein kinase kinase kinase [EC:2.7.11.1]	-	GO:0016301//kinase activity	-
CL1089.Contig4_All	1492	22	2544-01-01	21	1979-01-01	21	0.9092	10	0.5717	4	0.1905	11	0.5153	gi|336364380|gb|EGN92739.1|	215.7	2.00E-54	hypothetical protein SERLA73DRAFT_79310 [Serpula lacrymans var. lacrymans S7.3] >gi|336385253|gb|EGO26400.1| hypothetical protein SERLADRAFT_436216 [Serpula lacrymans var. lacrymans S7.9]	--	--	--	--	sp|P28829|BYR2_SCHPO	92.8	6.00E-19	Protein kinase byr2 OS=Schizosaccharomyces pombe (strain 972 / ATCC 24843) GN=byr2 PE=1 SV=1	BS_yloP_1	86.7	1.00E-16	COG0515	Serine/threonine protein kinase	K11228	4.00E-22	105	yli:YALI0F13629g	mitogen-activated protein kinase kinase kinase [EC:2.7.11.1]	-	GO:0016301//kinase activity	-
CL1089.Contig5_All	270	0	0	0	0	0	0	3	0.9478	10	2.632	15	3.883	gi|390598262|gb|EIN07660.1|	83.6	1.00E-15	kinase-like protein, partial [Punctularia strigosozonata HHB-11173 SS5]	--	--	--	--	sp|O74536|SNF1_SCHPO	49.7	4.00E-07	SNF1-like protein kinase ssp2 OS=Schizosaccharomyces pombe (strain 972 / ATCC 24843) GN=ssp2 PE=1 SV=1	--	--	--	--	--	K05743	1.00E-08	57.4	mpr:MPER_07246	LIM domain kinase 1 [EC:2.7.11.1]	-	GO:0016772//transferase activity, transferring phosphorus-containing groups	-
CL1089.Contig6_All	717	0	0	1	0.1187	1	0.0901	0	0	0	0	0	0	gi|336364380|gb|EGN92739.1|	2015-06-29	1.00E-15	hypothetical protein SERLA73DRAFT_79310 [Serpula lacrymans var. lacrymans S7.3] >gi|336385253|gb|EGO26400.1| hypothetical protein SERLADRAFT_436216 [Serpula lacrymans var. lacrymans S7.9]	--	--	--	--	--	--	--	--	--	--	--	--	--	--	--	--	--	--	-	GO:0016301//kinase activity	-
CL1089.Contig7_All	651	0	0	0	0	1	0.0992	0	0	0	0	0	0	gi|336364380|gb|EGN92739.1|	2015-06-29	7.00E-18	hypothetical protein SERLA73DRAFT_79310 [Serpula lacrymans var. lacrymans S7.3] >gi|336385253|gb|EGO26400.1| hypothetical protein SERLADRAFT_436216 [Serpula lacrymans var. lacrymans S7.9]	--	--	--	--	--	--	--	--	--	--	--	--	--	--	--	--	--	--	-	GO:0016772//transferase activity, transferring phosphorus-containing groups	-
CL1089.Contig8_All	1531	60	3339-03-01	55	3.0575	55	3205-02-01	38	2.1172	50	3209-02-01	63	8761-02-01	gi|336364380|gb|EGN92739.1|	209.1	2.00E-52	hypothetical protein SERLA73DRAFT_79310 [Serpula lacrymans var. lacrymans S7.3] >gi|336385253|gb|EGO26400.1| hypothetical protein SERLADRAFT_436216 [Serpula lacrymans var. lacrymans S7.9]	--	--	--	--	sp|P28829|BYR2_SCHPO	91.7	1.00E-18	Protein kinase byr2 OS=Schizosaccharomyces pombe (strain 972 / ATCC 24843) GN=byr2 PE=1 SV=1	BS_yloP_1	86.7	1.00E-16	COG0515	Serine/threonine protein kinase	K11228	4.00E-22	105	yli:YALI0F13629g	mitogen-activated protein kinase kinase kinase [EC:2.7.11.1]	-	GO:0016301//kinase activity	-
CL109.Contig1_All	2023	11	0.4626	8	0.3366	6	0.1916	25	1.0541	32	1.1241	42	4511-01-01	gi|393212352|gb|EJC97852.1|	176.4	2.00E-42	hypothetical protein FOMMEDRAFT_171265 [Fomitiporia mediterranea MF3/22]	--	--	--	--	--	--	--	--	--	--	--	--	--	--	--	--	--	--	-	-	-
CL109.Contig2_All	2211	27	1.0388	47	8092-01-01	46	3439-01-01	79	3.0478	97	3.1177	110	4773-03-01	gi|393212352|gb|EJC97852.1|	225.3	5.00E-57	hypothetical protein FOMMEDRAFT_171265 [Fomitiporia mediterranea MF3/22]	--	--	--	--	--	--	--	--	--	--	--	--	--	--	--	--	--	--	-	-	-
CL1090.Contig1_All	3008	173	8926-04-01	152	3008-04-01	114	2.448	10553	299.2623	12575	297.0883	18444	428.5691	gi|393219633|gb|EJD05120.1|	445.7	3.00E-123	hypothetical protein FOMMEDRAFT_166789 [Fomitiporia mediterranea MF3/22]	--	--	--	--	--	--	--	--	--	--	--	--	--	--	--	--	--	--	-	-	-
CL1090.Contig2_All	1395	9	0.5488	19	1.1592	20	0.9261	25	5287-01-01	40	2.0377	61	3.0563	gi|393219633|gb|EJD05120.1|	211.8	2.00E-118	hypothetical protein FOMMEDRAFT_166789 [Fomitiporia mediterranea MF3/22]	--	--	--	--	--	--	--	--	--	--	--	--	--	--	--	--	--	--	-	-	-
CL1091.Contig1_All	6477	0	0	4	0.0526	11	0.1097	7	0.0922	13	0.1426	26	0.2806	gi|395330725|gb|EJF63108.1|	322	1.00E-85	alpha-L RNA-binding motif-containing protein [Dichomitus squalens LYAD-421 SS1]	gi|302683043|ref|XM_003031157.1|	63.9	9.00E-07	Schizophyllum commune H4-8 hypothetical protein, mRNA	sp|P32899|IMP3_YEAST	256	2.00E-67	U3 small nucleolar ribonucleoprotein protein IMP3 OS=Saccharomyces cerevisiae (strain ATCC 204508 / S288c) GN=IMP3 PE=1 SV=1	YHR148w	256	5.00E-67	COG0522	Ribosomal protein S4 and related proteins	K14560	1.00E-84	315	lbc:LACBIDRAFT_191260	U3 small nucleolar ribonucleoprotein protein IMP3	-	GO:0019843//rRNA binding	GO:0030529//ribonucleoprotein complex
CL1091.Contig2_All	6351	8	0.1072	20	0.268	29	0.2949	20	0.2686	27	0.3021	34	0.3742	gi|299747184|ref|XP_001841222.2|	87	7.00E-15	hypothetical protein CC1G_11385 [Coprinopsis cinerea okayama7#130] >gi|298407405|gb|EAU80585.2| hypothetical protein CC1G_11385 [Coprinopsis cinerea okayama7#130]	gi|302683043|ref|XM_003031157.1|	63.9	9.00E-07	Schizophyllum commune H4-8 hypothetical protein, mRNA	sp|P32899|IMP3_YEAST	256	2.00E-67	U3 small nucleolar ribonucleoprotein protein IMP3 OS=Saccharomyces cerevisiae (strain ATCC 204508 / S288c) GN=IMP3 PE=1 SV=1	YHR148w	256	5.00E-67	COG0522	Ribosomal protein S4 and related proteins	K14560	1.00E-84	315	lbc:LACBIDRAFT_191260	U3 small nucleolar ribonucleoprotein protein IMP3	-	GO:0019843//rRNA binding	GO:0005622//intracellular
CL1091.Contig3_All	6584	24	0.3101	44	0.5688	59	0.5788	32	0.4146	41	0.4425	45	0.4777	gi|395330725|gb|EJF63108.1|	322	1.00E-85	alpha-L RNA-binding motif-containing protein [Dichomitus squalens LYAD-421 SS1]	gi|302683043|ref|XM_003031157.1|	63.9	9.00E-07	Schizophyllum commune H4-8 hypothetical protein, mRNA	sp|P32899|IMP3_YEAST	256	2.00E-67	U3 small nucleolar ribonucleoprotein protein IMP3 OS=Saccharomyces cerevisiae (strain ATCC 204508 / S288c) GN=IMP3 PE=1 SV=1	YHR148w	256	5.00E-67	COG0522	Ribosomal protein S4 and related proteins	K14560	1.00E-84	315	lbc:LACBIDRAFT_191260	U3 small nucleolar ribonucleoprotein protein IMP3	-	GO:0019843//rRNA binding	GO:0030529//ribonucleoprotein complex
CL1091.Contig4_All	6060	52	0.73	58	0.8146	42	0.4477	87	2246-01-01	90	1.0554	92	1.0611	gi|395330725|gb|EJF63108.1|	318.9	1.00E-84	alpha-L RNA-binding motif-containing protein [Dichomitus squalens LYAD-421 SS1]	gi|302683043|ref|XM_003031157.1|	63.9	8.00E-07	Schizophyllum commune H4-8 hypothetical protein, mRNA	sp|P32899|IMP3_YEAST	253	2.00E-66	U3 small nucleolar ribonucleoprotein protein IMP3 OS=Saccharomyces cerevisiae (strain ATCC 204508 / S288c) GN=IMP3 PE=1 SV=1	YHR148w	253	4.00E-66	COG0522	Ribosomal protein S4 and related proteins	K14560	1.00E-83	312	lbc:LACBIDRAFT_191260	U3 small nucleolar ribonucleoprotein protein IMP3	-	GO:0019843//rRNA binding	GO:0030529//ribonucleoprotein complex
CL1091.Contig5_All	7519	126	4256-01-01	197	2299-02-01	153	3144-01-01	149	6904-01-01	203	9186-01-01	219	2.0358	gi|299747184|ref|XP_001841222.2|	87	8.00E-15	hypothetical protein CC1G_11385 [Coprinopsis cinerea okayama7#130] >gi|298407405|gb|EAU80585.2| hypothetical protein CC1G_11385 [Coprinopsis cinerea okayama7#130]	gi|302683043|ref|XM_003031157.1|	63.9	1.00E-06	Schizophyllum commune H4-8 hypothetical protein, mRNA	sp|P32899|IMP3_YEAST	256	2.00E-67	U3 small nucleolar ribonucleoprotein protein IMP3 OS=Saccharomyces cerevisiae (strain ATCC 204508 / S288c) GN=IMP3 PE=1 SV=1	YHR148w	256	5.00E-67	COG0522	Ribosomal protein S4 and related proteins	K14560	1.00E-84	315	lbc:LACBIDRAFT_191260	U3 small nucleolar ribonucleoprotein protein IMP3	-	GO:0019843//rRNA binding	GO:0005622//intracellular
CL1091.Contig6_All	6426	212	8065-02-01	401	3111-05-01	296	9753-02-01	246	2655-03-01	323	3.572	254	7627-02-01	gi|392569064|gb|EIW62238.1|	79	2.00E-12	hypothetical protein TRAVEDRAFT_63636 [Trametes versicolor FP-101664 SS1]	gi|302683043|ref|XM_003031157.1|	63.9	9.00E-07	Schizophyllum commune H4-8 hypothetical protein, mRNA	sp|P32899|IMP3_YEAST	253	2.00E-66	U3 small nucleolar ribonucleoprotein protein IMP3 OS=Saccharomyces cerevisiae (strain ATCC 204508 / S288c) GN=IMP3 PE=1 SV=1	YHR148w	253	4.00E-66	COG0522	Ribosomal protein S4 and related proteins	K14560	1.00E-83	312	lbc:LACBIDRAFT_191260	U3 small nucleolar ribonucleoprotein protein IMP3	-	GO:0019843//rRNA binding	GO:0030529//ribonucleoprotein complex
CL1091.Contig7_All	563	0	0	0	0	4	0.4589	1	0.1515	1	0.1262	3	0.3724	gi|336373130|gb|EGO01468.1|	157.1	2.00E-37	hypothetical protein SERLA73DRAFT_48833 [Serpula lacrymans var. lacrymans S7.3]	--	--	--	--	--	--	--	--	--	--	--	--	--	--	--	--	--	--	-	-	-
CL1092.Contig1_All	2497	0	0	2	0.0682	2	0.0517	1	0.0342	0	0	3	0.084	--	--	--	--	--	--	--	--	--	--	--	--	--	--	--	--	--	--	--	--	--	--	-	-	-
CL1092.Contig2_All	2553	86	8656-02-01	98	3.267	66	6699-01-01	59	9713-01-01	66	8372-01-01	53	1.451	--	--	--	--	--	--	--	--	--	--	--	--	--	--	--	--	--	--	--	--	--	--	-	-	-
CL1092.Contig3_All	2281	1	0.0373	3	0.1119	2	0.0566	2	0.0748	0	0	5	0.1532	--	--	--	--	--	--	--	--	--	--	--	--	--	--	--	--	--	--	--	--	--	--	-	-	-
CL1092.Contig4_All	2208	0	0	1	0.0385	1	0.0293	0	0	0	0	3	0.095	--	--	--	--	--	--	--	--	--	--	--	--	--	--	--	--	--	--	--	--	--	--	-	-	-
CL1092.Contig5_All	2335	2	0.0729	10	0.3645	10	0.2766	7	0.2557	13	0.3957	14	0.4191	--	--	--	--	--	--	--	--	--	--	--	--	--	--	--	--	--	--	--	--	--	--	-	-	-
CL1092.Contig6_All	2617	0	0	1	0.0325	1	0.0247	1	0.0326	0	0	3	0.0801	--	--	--	--	--	--	--	--	--	--	--	--	--	--	--	--	--	--	--	--	--	--	-	-	-
CL1092.Contig7_All	2562	0	0	3	0.0997	2	0.0504	1	0.0333	1	0.0277	4	0.1091	--	--	--	--	--	--	--	--	--	--	--	--	--	--	--	--	--	--	--	--	--	--	-	-	-
CL1093.Contig10_All	1404	1	0.0606	3	0.1819	1	0.046	0	0	1	0.0506	1	0.0498	--	--	--	--	--	--	--	--	--	--	--	--	--	--	--	--	--	--	--	--	--	--	-	-	-
CL1093.Contig11_All	1650	1	0.0516	0	0	1	0.0391	0	0	1	0.0431	2	0.0847	--	--	--	--	--	--	--	--	--	--	--	--	--	--	--	--	--	--	--	--	--	--	-	-	-
CL1093.Contig12_All	957	1	0.0889	1	0.0889	2	0.135	0	0	0	0	1	0.073	--	--	--	--	--	--	--	--	--	--	--	--	--	--	--	--	--	--	--	--	--	--	-	-	-
CL1093.Contig13_All	1768	6	0.2887	5	0.2407	2	0.0731	0	0	1	0.0402	2	0.0791	--	--	--	--	--	--	--	--	--	--	--	--	--	--	--	--	--	--	--	--	--	--	-	-	-
CL1093.Contig14_All	1425	8	0.4776	9	0.5375	3	0.136	0	0	2	0.0997	1	0.049	--	--	--	--	--	--	--	--	--	--	--	--	--	--	--	--	--	--	--	--	--	--	-	-	-
CL1093.Contig15_All	1581	1	0.0538	0	0	1	0.0409	0	0	1	0.0449	2	0.0884	--	--	--	--	--	--	--	--	--	--	--	--	--	--	--	--	--	--	--	--	--	--	-	-	-
CL1093.Contig16_All	1708	17	0.8467	24	1959-01-01	10	0.3782	0	0	4	0.1664	4	0.1637	--	--	--	--	--	--	--	--	--	--	--	--	--	--	--	--	--	--	--	--	--	--	-	-	-
CL1093.Contig17_All	1752	1	0.0486	0	0	1	0.0369	0	0	1	0.0406	2	0.0798	--	--	--	--	--	--	--	--	--	--	--	--	--	--	--	--	--	--	--	--	--	--	-	-	-
CL1093.Contig18_All	1704	3	0.1498	1	0.0499	2	0.0758	2	0.1001	1	0.0417	2	0.082	--	--	--	--	--	--	--	--	--	--	--	--	--	--	--	--	--	--	--	--	--	--	-	-	-
CL1093.Contig19_All	1774	4	0.1918	5	0.2399	1	0.0364	1	0.0481	1	0.0401	2	0.0788	--	--	--	--	--	--	--	--	--	--	--	--	--	--	--	--	--	--	--	--	--	--	-	-	-
CL1093.Contig1_All	1011	1	0.0841	1	0.0842	2	0.1278	0	0	0	0	1	0.0691	--	--	--	--	--	--	--	--	--	--	--	--	--	--	--	--	--	--	--	--	--	--	-	-	-
CL1093.Contig20_All	1755	0	0	1	0.0485	1	0.0368	0	0	1	0.0405	2	0.0797	--	--	--	--	--	--	--	--	--	--	--	--	--	--	--	--	--	--	--	--	--	--	-	-	-
CL1093.Contig21_All	1643	2	0.1036	0	0	1	0.0393	0	0	1	0.0433	2	0.0851	--	--	--	--	--	--	--	--	--	--	--	--	--	--	--	--	--	--	--	--	--	--	-	-	-
CL1093.Contig22_All	1645	1	0.0517	0	0	1	0.0393	0	0	1	0.0432	2	0.085	--	--	--	--	--	--	--	--	--	--	--	--	--	--	--	--	--	--	--	--	--	--	-	-	-
CL1093.Contig23_All	1468	7	0.4056	12	0.6957	8	0.352	1	0.0581	2	0.0968	4	0.1904	--	--	--	--	--	--	--	--	--	--	--	--	--	--	--	--	--	--	--	--	--	--	-	-	-
CL1093.Contig24_All	1687	9	0.4538	15	0.7568	7	0.268	0	0	1	0.0421	2	0.0829	--	--	--	--	--	--	--	--	--	--	--	--	--	--	--	--	--	--	--	--	--	--	-	-	-
CL1093.Contig25_All	1719	0	0	1	0.0495	1	0.0376	0	0	1	0.0413	2	0.0813	--	--	--	--	--	--	--	--	--	--	--	--	--	--	--	--	--	--	--	--	--	--	-	-	-
CL1093.Contig26_All	1719	97	8003-04-01	97	8026-04-01	71	6679-02-01	8	0.397	7	0.2894	14	0.5692	--	--	--	--	--	--	--	--	--	--	--	--	--	--	--	--	--	--	--	--	--	--	-	-	-
CL1093.Contig27_All	1632	1	0.0521	2	0.1043	2	0.0792	0	0	1	0.0435	2	0.0857	--	--	--	--	--	--	--	--	--	--	--	--	--	--	--	--	--	--	--	--	--	--	-	-	-
CL1093.Contig28_All	1712	2	0.0994	3	0.1491	4	0.1509	1	0.0498	1	0.0415	4	0.1633	--	--	--	--	--	--	--	--	--	--	--	--	--	--	--	--	--	--	--	--	--	--	-	-	-
CL1093.Contig29_All	1597	1	0.0533	2	0.1066	2	0.0809	0	0	1	0.0445	1	0.0438	--	--	--	--	--	--	--	--	--	--	--	--	--	--	--	--	--	--	--	--	--	--	-	-	-
CL1093.Contig2_All	1465	3	0.1742	6	0.3486	2	0.0882	0	0	2	0.097	2	0.0954	--	--	--	--	--	--	--	--	--	--	--	--	--	--	--	--	--	--	--	--	--	--	-	-	-
CL1093.Contig30_All	1568	44	3872-02-01	52	8225-02-01	27	1.1123	1	0.0544	4	0.1813	6	0.2675	--	--	--	--	--	--	--	--	--	--	--	--	--	--	--	--	--	--	--	--	--	--	-	-	-
CL1093.Contig31_All	1651	1	0.0515	2	0.1031	2	0.0782	0	0	1	0.043	1	0.0423	--	--	--	--	--	--	--	--	--	--	--	--	--	--	--	--	--	--	--	--	--	--	-	-	-
CL1093.Contig32_All	1628	5	0.2613	6	0.3137	5	0.1984	0	0	2	0.0873	2	0.0859	--	--	--	--	--	--	--	--	--	--	--	--	--	--	--	--	--	--	--	--	--	--	-	-	-
CL1093.Contig33_All	1585	2	0.1073	3	0.1611	2	0.0815	0	0	1	0.0448	1	0.0441	--	--	--	--	--	--	--	--	--	--	--	--	--	--	--	--	--	--	--	--	--	--	-	-	-
CL1093.Contig34_All	1835	3	0.1391	2	0.0928	1	0.0352	1	0.0465	1	0.0387	2	0.0762	--	--	--	--	--	--	--	--	--	--	--	--	--	--	--	--	--	--	--	--	--	--	-	-	-
CL1093.Contig3_All	1535	0	0	2	0.1109	1	0.0421	0	0	1	0.0463	1	0.0455	--	--	--	--	--	--	--	--	--	--	--	--	--	--	--	--	--	--	--	--	--	--	-	-	-
CL1093.Contig4_All	1466	1	0.058	2	0.1161	2	0.0881	0	0	1	0.0485	1	0.0477	--	--	--	--	--	--	--	--	--	--	--	--	--	--	--	--	--	--	--	--	--	--	-	-	-
CL1093.Contig5_All	1781	1	0.0478	1	0.0478	1	0.0363	0	0	1	0.0399	2	0.0785	--	--	--	--	--	--	--	--	--	--	--	--	--	--	--	--	--	--	--	--	--	--	-	-	-
CL1093.Contig6_All	1688	1	0.0504	0	0	1	0.0383	0	0	1	0.0421	2	0.0828	--	--	--	--	--	--	--	--	--	--	--	--	--	--	--	--	--	--	--	--	--	--	-	-	-
CL1093.Contig7_All	1819	3	0.1403	8	0.3743	4	0.142	1	0.0469	2	0.0781	2	0.0768	--	--	--	--	--	--	--	--	--	--	--	--	--	--	--	--	--	--	--	--	--	--	-	-	-
CL1093.Contig8_All	1591	0	0	2	0.107	1	0.0406	0	0	1	0.0447	1	0.0439	--	--	--	--	--	--	--	--	--	--	--	--	--	--	--	--	--	--	--	--	--	--	-	-	-
CL1093.Contig9_All	1692	0	0	0	0	1	0.0382	0	0	1	0.042	2	0.0826	--	--	--	--	--	--	--	--	--	--	--	--	--	--	--	--	--	--	--	--	--	--	-	-	-
CL1094.Contig1_All	902	1	0.0943	2	0.1887	0	0	1	0.0946	2	0.1576	2	0.155	gi|393217212|gb|EJD02701.1|	88.2	3.00E-16	hypothetical protein FOMMEDRAFT_28406 [Fomitiporia mediterranea MF3/22]	--	--	--	--	--	--	--	--	--	--	--	--	--	--	--	--	--	--	-	-	-
CL1094.Contig2_All	847	3	0.3013	1	0.1005	2	0.1525	1	0.1007	3	0.2517	3	0.2476	gi|393217212|gb|EJD02701.1|	97.4	4.00E-19	hypothetical protein FOMMEDRAFT_28406 [Fomitiporia mediterranea MF3/22]	--	--	--	--	--	--	--	--	--	--	--	--	--	--	--	--	--	--	-	-	-
CL1094.Contig3_All	2157	32	1.262	40	5783-01-01	19	0.569	19	0.7514	14	0.4612	24	0.7777	gi|393217212|gb|EJD02701.1|	164.9	8.00E-39	hypothetical protein FOMMEDRAFT_28406 [Fomitiporia mediterranea MF3/22]	--	--	--	--	--	--	--	--	--	--	--	--	--	K09265	8.00E-06	52	mgr:MGG_01204	MADS-box transcription factor, other eukaryote	-	-	-
CL1094.Contig4_All	2102	3	0.1214	0	0	1	0.0307	2	0.0812	1	0.0338	9	0.2993	gi|393217212|gb|EJD02701.1|	174.1	1.00E-41	hypothetical protein FOMMEDRAFT_28406 [Fomitiporia mediterranea MF3/22]	--	--	--	--	--	--	--	--	--	--	--	--	--	K09265	8.00E-06	52	mgr:MGG_01204	MADS-box transcription factor, other eukaryote	-	-	-
CL1095.Contig1_All	4595	75	3885-01-01	82	5188-01-01	55	0.7731	86	5965-01-01	93	4383-01-01	70	1.0648	gi|393215821|gb|EJD01312.1|	842.4	0	calcium activated cation channel [Fomitiporia mediterranea MF3/22]	gi|58258876|ref|XM_566851.1|	61.9	2.00E-06	Cryptococcus neoformans var. neoformans JEC21 calcium activated cation channel, partial mRNA	sp|Q12324|YVC1_YEAST	207	6.00E-53	Calcium channel YVC1 OS=Saccharomyces cerevisiae (strain ATCC 204508 / S288c) GN=YVC1 PE=1 SV=2	mlr1518	306	2.00E-82	COG4222	Uncharacterized protein conserved in bacteria	K10733	4.00E-58	148	lbc:LACBIDRAFT_231753	GINS complex subunit 2	-	-	-
CL1095.Contig2_All	4457	240	5808-04-01	219	4.182	125	8116-01-01	96	8373-01-01	131	2.0887	133	2.0857	gi|393215821|gb|EJD01312.1|	841.3	0	calcium activated cation channel [Fomitiporia mediterranea MF3/22]	gi|58258876|ref|XM_566851.1|	61.9	2.00E-06	Cryptococcus neoformans var. neoformans JEC21 calcium activated cation channel, partial mRNA	sp|Q12324|YVC1_YEAST	207	4.00E-53	Calcium channel YVC1 OS=Saccharomyces cerevisiae (strain ATCC 204508 / S288c) GN=YVC1 PE=1 SV=2	mlr1518	309	3.00E-83	COG4222	Uncharacterized protein conserved in bacteria	K10733	2.00E-63	244	lbc:LACBIDRAFT_231753	GINS complex subunit 2	-	-	-
CL1095.Contig3_All	7384	502	7834-05-01	437	5.037	368	2192-03-01	335	1987-03-01	415	3.994	652	6.1716	gi|393246449|gb|EJD53958.1|	293.1	0	calcium activated cation channel [Auricularia delicata TFB-10046 SS5]	gi|58258876|ref|XM_566851.1|	61.9	4.00E-06	Cryptococcus neoformans var. neoformans JEC21 calcium activated cation channel, partial mRNA	sp|Q12324|YVC1_YEAST	119	4.00E-48	Calcium channel YVC1 OS=Saccharomyces cerevisiae (strain ATCC 204508 / S288c) GN=YVC1 PE=1 SV=2	mlr1518	306	3.00E-82	COG4222	Uncharacterized protein conserved in bacteria	K10733	4.00E-63	244	lbc:LACBIDRAFT_231753	GINS complex subunit 2	-	-	-
CL1095.Contig4_All	985	1	0.0864	2	0.1728	5	0.3279	1	0.0866	1	0.0721	1	0.071	gi|393215822|gb|EJD01313.1|	457.6	2.00E-127	hypothetical protein FOMMEDRAFT_30029 [Fomitiporia mediterranea MF3/22]	--	--	--	--	--	--	--	--	mlr1518	236	3.00E-62	COG4222	Uncharacterized protein conserved in bacteria	--	--	--	--	--	-	-	-
CL1096.Contig1_All	3206	2	0.0531	2	0.0531	1	0.0201	6	0.1596	3	0.0665	14	0.3052	gi|426192417|gb|EKV42353.1|	125.6	9.00E-27	hypothetical protein AGABI2DRAFT_181196, partial [Agaricus bisporus var. bisporus H97]	--	--	--	--	sp|P47179|DAN4_YEAST	87.4	6.00E-17	Cell wall protein DAN4 OS=Saccharomyces cerevisiae (strain ATCC 204508 / S288c) GN=DAN4 PE=2 SV=1	YPO2725	65.5	6.00E-10	COG3501	Uncharacterized protein conserved in bacteria	K01178	3.00E-12	73.9	sce:YIR019C	glucoamylase [EC:3.2.1.3]	-	-	-
CL1096.Contig2_All	3095	2	0.055	6	0.165	4	0.0835	11	0.3032	11	0.2526	12	0.271	gi|426192417|gb|EKV42353.1|	125.6	8.00E-27	hypothetical protein AGABI2DRAFT_181196, partial [Agaricus bisporus var. bisporus H97]	--	--	--	--	sp|P47179|DAN4_YEAST	72.4	2.00E-12	Cell wall protein DAN4 OS=Saccharomyces cerevisiae (strain ATCC 204508 / S288c) GN=DAN4 PE=2 SV=1	Rv0312	62.4	5.00E-09	COG0443	Molecular chaperone	K01183	6.00E-08	59.7	ani:AN8241.2	chitinase [EC:3.2.1.14]	-	-	-
CL1096.Contig3_All	3152	1	0.027	1	0.027	3	0.0615	2	0.0541	6	0.1353	8	0.1774	gi|426192417|gb|EKV42353.1|	125.6	8.00E-27	hypothetical protein AGABI2DRAFT_181196, partial [Agaricus bisporus var. bisporus H97]	--	--	--	--	sp|Q8TFG4|YL54_SCHPO	79.3	2.00E-14	Uncharacterized protein PB18E9.04c OS=Schizosaccharomyces pombe (strain 972 / ATCC 24843) GN=SPAPB18E9.04c PE=4 SV=1	YPO2725	61.6	8.00E-09	COG3501	Uncharacterized protein conserved in bacteria	K01178	9.00E-12	72.4	sce:YIR019C	glucoamylase [EC:3.2.1.3]	-	-	-
CL1096.Contig4_All	3491	41	0.9991	41	0.9996	46	0.8511	46	1.124	59	1.201	90	8019-01-01	gi|426192417|gb|EKV42353.1|	125.9	7.00E-27	hypothetical protein AGABI2DRAFT_181196, partial [Agaricus bisporus var. bisporus H97]	--	--	--	--	sp|Q8TFG4|YL54_SCHPO	90.1	1.00E-17	Uncharacterized protein PB18E9.04c OS=Schizosaccharomyces pombe (strain 972 / ATCC 24843) GN=SPAPB18E9.04c PE=4 SV=1	YPO2725	66.6	3.00E-10	COG3501	Uncharacterized protein conserved in bacteria	K01178	2.00E-16	88.2	sce:YIR019C	glucoamylase [EC:3.2.1.3]	-	-	-
CL1097.Contig1_All	4432	8	0.1536	6	0.1152	5	0.0729	3	0.0577	10	0.1603	5	0.0789	gi|393215088|gb|EJD00580.1|	384.4	1.00E-104	hypothetical protein FOMMEDRAFT_142415 [Fomitiporia mediterranea MF3/22]	--	--	--	--	sp|Q09731|BU107_SCHPO	133	8.00E-49	UBP9-binding protein bun107 OS=Schizosaccharomyces pombe (strain 972 / ATCC 24843) GN=bun107 PE=1 SV=1	all0438_2	88.2	1.00E-16	COG2319	FOG: WD40 repeat	K15361	2.00E-159	346	ppl:POSPLDRAFT_89478	WD repeat-containing protein 48	-	-	-
CL1097.Contig2_All	4401	1	0.0193	1	0.0193	1	0.0147	4	0.0775	7	0.113	5	0.0794	gi|393230577|gb|EJD38181.1|	324.3	0	hypothetical protein AURDEDRAFT_187845 [Auricularia delicata TFB-10046 SS5]	--	--	--	--	sp|Q09731|BU107_SCHPO	133	8.00E-49	UBP9-binding protein bun107 OS=Schizosaccharomyces pombe (strain 972 / ATCC 24843) GN=bun107 PE=1 SV=1	all0438_2	88.2	1.00E-16	COG2319	FOG: WD40 repeat	K15361	4.00E-170	598	ppl:POSPLDRAFT_89478	WD repeat-containing protein 48	-	-	-
CL1097.Contig3_All	4354	35	0.6838	34	0.6646	29	0.4302	45	0.8816	66	1.0772	57	0.915	gi|393230577|gb|EJD38181.1|	109.4	0	hypothetical protein AURDEDRAFT_187845 [Auricularia delicata TFB-10046 SS5]	--	--	--	--	sp|Q09731|BU107_SCHPO	133	8.00E-49	UBP9-binding protein bun107 OS=Schizosaccharomyces pombe (strain 972 / ATCC 24843) GN=bun107 PE=1 SV=1	all0438_2	88.2	1.00E-16	COG2319	FOG: WD40 repeat	K15361	6.00E-139	358	cci:CC1G_02644	WD repeat-containing protein 48	-	-	-
CL1097.Contig4_All	4527	61	1.1463	46	0.8648	43	0.6135	38	0.716	50	0.7849	51	0.7874	gi|393215088|gb|EJD00580.1|	76.3	0	hypothetical protein FOMMEDRAFT_142415 [Fomitiporia mediterranea MF3/22]	--	--	--	--	sp|Q09731|BU107_SCHPO	213	1.00E-54	UBP9-binding protein bun107 OS=Schizosaccharomyces pombe (strain 972 / ATCC 24843) GN=bun107 PE=1 SV=1	all0438_2	107	2.00E-22	COG2319	FOG: WD40 repeat	K15361	0	596	ppl:POSPLDRAFT_89478	WD repeat-containing protein 48	-	-	-
CL1097.Contig5_All	4599	5	0.0925	3	0.0555	3	0.0421	8	0.1484	11	0.17	6	0.0912	gi|393230577|gb|EJD38181.1|	175.6	0	hypothetical protein AURDEDRAFT_187845 [Auricularia delicata TFB-10046 SS5]	--	--	--	--	sp|Q09731|BU107_SCHPO	129	9.00E-48	UBP9-binding protein bun107 OS=Schizosaccharomyces pombe (strain 972 / ATCC 24843) GN=bun107 PE=1 SV=1	all0438_2	88.2	1.00E-16	COG2319	FOG: WD40 repeat	K15361	4.00E-164	346	ppl:POSPLDRAFT_89478	WD repeat-containing protein 48	-	-	-
CL1098.Contig1_All	2814	6	0.1814	6	0.1815	4	0.0918	17	0.5153	13	0.3283	31	0.77	gi|393217687|gb|EJD03176.1|	983	0	hypothetical protein FOMMEDRAFT_146834 [Fomitiporia mediterranea MF3/22]	--	--	--	--	--	--	--	--	--	--	--	--	--	--	--	--	--	--	-	-	-
CL1098.Contig2_All	2819	12	0.3621	7	0.2113	10	0.2291	23	0.696	20	0.5042	34	0.843	gi|393217687|gb|EJD03176.1|	476.5	0	hypothetical protein FOMMEDRAFT_146834 [Fomitiporia mediterranea MF3/22]	--	--	--	--	--	--	--	--	--	--	--	--	--	--	--	--	--	--	-	-	-
CL1098.Contig3_All	2876	7	0.2071	11	0.3255	11	0.2471	12	0.3559	17	0.4201	32	0.7777	gi|393217687|gb|EJD03176.1|	476.5	0	hypothetical protein FOMMEDRAFT_146834 [Fomitiporia mediterranea MF3/22]	--	--	--	--	--	--	--	--	--	--	--	--	--	--	--	--	--	--	-	-	-
CL1098.Contig4_All	2782	42	2843-01-01	32	0.979	29	0.6733	45	3798-01-01	49	2517-01-01	100	5124-02-01	gi|393217687|gb|EJD03176.1|	994.6	0	hypothetical protein FOMMEDRAFT_146834 [Fomitiporia mediterranea MF3/22]	--	--	--	--	--	--	--	--	--	--	--	--	--	--	--	--	--	--	-	-	-
CL1099.Contig1_All	599	18	5563-02-01	9	2788-01-01	4	0.4313	2	0.2848	2	0.2373	4	0.4667	--	--	--	--	--	--	--	--	--	--	--	--	--	--	--	--	--	--	--	--	--	--	-	-	-
CL1099.Contig2_All	608	13	8189-01-01	9	2598-01-01	3	0.3187	3	0.4209	2	0.2338	2	0.2299	--	--	--	--	--	--	--	--	--	--	--	--	--	--	--	--	--	--	--	--	--	--	-	-	-
CL1099.Contig3_All	303	5	4038-01-01	10	8089-02-01	6	2791-01-01	2	0.563	1	0.2345	2	0.4614	--	--	--	--	--	--	--	--	--	--	--	--	--	--	--	--	--	--	--	--	--	--	-	-	-
CL1099.Contig4_All	752	7	0.7919	11	1.245	12	1.0307	14	1.588	15	4175-01-01	25	3236-02-01	--	--	--	--	--	--	--	--	--	--	--	--	--	--	--	--	--	--	--	--	--	--	-	-	-
CL11.Contig10_All	3016	10	0.2821	10	0.2822	11	0.2356	8	0.2263	11	0.2592	20	0.4635	gi|393216885|gb|EJD02375.1|	110.2	0	hypothetical protein FOMMEDRAFT_168845 [Fomitiporia mediterranea MF3/22]	--	--	--	--	sp|O94294|SOG2_SCHPO	92	2.00E-31	Leucine-rich repeat-containing protein sog2 OS=Schizosaccharomyces pombe (strain 972 / ATCC 24843) GN=sog2 PE=1 SV=1	SPBC887.09c	92	5.00E-31	COG4886	Leucine-rich repeat (LRR) protein	K01768	1.00E-08	61.6	uma:UM05232.1	adenylate cyclase [EC:4.6.1.1]	-	-	-
CL11.Contig11_All	3174	0	0	0	0	2	0.0407	1	0.0269	2	0.0448	12	0.2643	gi|393216885|gb|EJD02375.1|	111.3	0	hypothetical protein FOMMEDRAFT_168845 [Fomitiporia mediterranea MF3/22]	--	--	--	--	sp|O94294|SOG2_SCHPO	92	2.00E-31	Leucine-rich repeat-containing protein sog2 OS=Schizosaccharomyces pombe (strain 972 / ATCC 24843) GN=sog2 PE=1 SV=1	SPBC887.09c	92	5.00E-31	COG4886	Leucine-rich repeat (LRR) protein	K01768	2.00E-08	61.6	uma:UM05232.1	adenylate cyclase [EC:4.6.1.1]	-	-	-
CL11.Contig12_All	3229	2	0.0527	0	0	0	0	0	0	1	0.022	11	0.2381	gi|393216885|gb|EJD02375.1|	729.2	0	hypothetical protein FOMMEDRAFT_168845 [Fomitiporia mediterranea MF3/22]	--	--	--	--	sp|O94294|SOG2_SCHPO	96.7	1.00E-19	Leucine-rich repeat-containing protein sog2 OS=Schizosaccharomyces pombe (strain 972 / ATCC 24843) GN=sog2 PE=1 SV=1	SPBC887.09c	96.7	2.00E-19	COG4886	Leucine-rich repeat (LRR) protein	--	--	--	--	--	-	-	-
CL11.Contig13_All	3450	11	0.2712	15	0.37	11	0.2059	5	0.1236	11	0.2266	20	0.4052	gi|393216885|gb|EJD02375.1|	192.2	0	hypothetical protein FOMMEDRAFT_168845 [Fomitiporia mediterranea MF3/22]	--	--	--	--	sp|O94294|SOG2_SCHPO	90.5	6.00E-33	Leucine-rich repeat-containing protein sog2 OS=Schizosaccharomyces pombe (strain 972 / ATCC 24843) GN=sog2 PE=1 SV=1	SPBC887.09c	90.5	1.00E-32	COG4886	Leucine-rich repeat (LRR) protein	K01768	2.00E-09	64.7	uma:UM05232.1	adenylate cyclase [EC:4.6.1.1]	-	-	-
CL11.Contig14_All	3452	0	0	0	0	0	0	0	0	2	0.0412	12	0.243	gi|393216885|gb|EJD02375.1|	141.7	0	hypothetical protein FOMMEDRAFT_168845 [Fomitiporia mediterranea MF3/22]	--	--	--	--	sp|O94294|SOG2_SCHPO	122	2.00E-32	Leucine-rich repeat-containing protein sog2 OS=Schizosaccharomyces pombe (strain 972 / ATCC 24843) GN=sog2 PE=1 SV=1	SPBC887.09c	122	4.00E-32	COG4886	Leucine-rich repeat (LRR) protein	K01768	3.00E-09	44.3	uma:UM05232.1	adenylate cyclase [EC:4.6.1.1]	-	-	-
CL11.Contig15_All	3505	0	0	1	0.0243	0	0	0	0	2	0.0406	11	0.2194	gi|393216885|gb|EJD02375.1|	808.5	0	hypothetical protein FOMMEDRAFT_168845 [Fomitiporia mediterranea MF3/22]	--	--	--	--	sp|O94294|SOG2_SCHPO	102	3.00E-21	Leucine-rich repeat-containing protein sog2 OS=Schizosaccharomyces pombe (strain 972 / ATCC 24843) GN=sog2 PE=1 SV=1	SPBC887.09c	102	6.00E-21	COG4886	Leucine-rich repeat (LRR) protein	--	--	--	--	--	-	-	-
CL11.Contig16_All	3397	0	0	0	0	0	0	0	0	2	0.0418	12	0.2469	gi|393216885|gb|EJD02375.1|	874.8	0	hypothetical protein FOMMEDRAFT_168845 [Fomitiporia mediterranea MF3/22]	--	--	--	--	sp|O94294|SOG2_SCHPO	154	3.00E-37	Leucine-rich repeat-containing protein sog2 OS=Schizosaccharomyces pombe (strain 972 / ATCC 24843) GN=sog2 PE=1 SV=1	SPBC887.09c	154	8.00E-37	COG4886	Leucine-rich repeat (LRR) protein	K01768	2.00E-13	78.2	uma:UM05232.1	adenylate cyclase [EC:4.6.1.1]	-	-	-
CL11.Contig17_All	3236	1	0.0263	3	0.0789	1	0.02	0	0	1	0.022	11	0.2376	gi|393216885|gb|EJD02375.1|	60.8	0	hypothetical protein FOMMEDRAFT_168845 [Fomitiporia mediterranea MF3/22]	--	--	--	--	sp|O94294|SOG2_SCHPO	128	3.00E-32	Leucine-rich repeat-containing protein sog2 OS=Schizosaccharomyces pombe (strain 972 / ATCC 24843) GN=sog2 PE=1 SV=1	SPBC887.09c	128	6.00E-32	COG4886	Leucine-rich repeat (LRR) protein	K01768	2.00E-08	44.3	uma:UM05232.1	adenylate cyclase [EC:4.6.1.1]	-	-	-
CL11.Contig18_All	3181	0	0	0	0	0	0	0	0	1	0.0223	11	0.2417	gi|393216885|gb|EJD02375.1|	805.4	0	hypothetical protein FOMMEDRAFT_168845 [Fomitiporia mediterranea MF3/22]	--	--	--	--	sp|O94294|SOG2_SCHPO	154	5.00E-37	Leucine-rich repeat-containing protein sog2 OS=Schizosaccharomyces pombe (strain 972 / ATCC 24843) GN=sog2 PE=1 SV=1	SPBC887.09c	154	1.00E-36	COG4886	Leucine-rich repeat (LRR) protein	K01768	1.00E-12	75.1	uma:UM05232.1	adenylate cyclase [EC:4.6.1.1]	-	-	-
CL11.Contig19_All	3127	0	0	0	0	0	0	0	0	1	0.0227	11	0.2459	gi|393216885|gb|EJD02375.1|	793.9	0	hypothetical protein FOMMEDRAFT_168845 [Fomitiporia mediterranea MF3/22]	--	--	--	--	sp|O94294|SOG2_SCHPO	147	4.00E-35	Leucine-rich repeat-containing protein sog2 OS=Schizosaccharomyces pombe (strain 972 / ATCC 24843) GN=sog2 PE=1 SV=1	SPBC887.09c	147	8.00E-35	COG4886	Leucine-rich repeat (LRR) protein	K01768	1.00E-12	75.1	uma:UM05232.1	adenylate cyclase [EC:4.6.1.1]	-	-	-
CL11.Contig1_All	3353	0	0	0	0	0	0	0	0	2	0.0424	13	0.271	gi|393216885|gb|EJD02375.1|	884.8	0	hypothetical protein FOMMEDRAFT_168845 [Fomitiporia mediterranea MF3/22]	--	--	--	--	sp|O94294|SOG2_SCHPO	162	1.00E-39	Leucine-rich repeat-containing protein sog2 OS=Schizosaccharomyces pombe (strain 972 / ATCC 24843) GN=sog2 PE=1 SV=1	SPBC887.09c	162	4.00E-39	COG4886	Leucine-rich repeat (LRR) protein	K01768	2.00E-13	78.2	uma:UM05232.1	adenylate cyclase [EC:4.6.1.1]	-	-	-
CL11.Contig20_All	2884	7	0.2065	13	0.3836	5	0.112	3	0.0887	5	0.1232	14	0.3393	gi|393216885|gb|EJD02375.1|	216.1	0	hypothetical protein FOMMEDRAFT_168845 [Fomitiporia mediterranea MF3/22]	--	--	--	--	sp|O94294|SOG2_SCHPO	96.7	9.00E-20	Leucine-rich repeat-containing protein sog2 OS=Schizosaccharomyces pombe (strain 972 / ATCC 24843) GN=sog2 PE=1 SV=1	SPBC887.09c	96.7	2.00E-19	COG4886	Leucine-rich repeat (LRR) protein	--	--	--	--	--	-	-	-
CL11.Contig21_All	3111	1	0.0273	2	0.0547	1	0.0208	2	0.0548	2	0.0457	12	0.2696	gi|393216885|gb|EJD02375.1|	110.5	0	hypothetical protein FOMMEDRAFT_168845 [Fomitiporia mediterranea MF3/22]	--	--	--	--	sp|O94294|SOG2_SCHPO	98.2	3.00E-33	Leucine-rich repeat-containing protein sog2 OS=Schizosaccharomyces pombe (strain 972 / ATCC 24843) GN=sog2 PE=1 SV=1	SPBC887.09c	98.2	8.00E-33	COG4886	Leucine-rich repeat (LRR) protein	K01768	2.00E-08	61.6	uma:UM05232.1	adenylate cyclase [EC:4.6.1.1]	-	-	-
CL11.Contig22_All	3504	2	0.0486	0	0	4	0.0737	2	0.0487	2	0.0406	12	0.2394	gi|393216885|gb|EJD02375.1|	192.2	0	hypothetical protein FOMMEDRAFT_168845 [Fomitiporia mediterranea MF3/22]	--	--	--	--	sp|O94294|SOG2_SCHPO	96.7	9.00E-35	Leucine-rich repeat-containing protein sog2 OS=Schizosaccharomyces pombe (strain 972 / ATCC 24843) GN=sog2 PE=1 SV=1	SPBC887.09c	96.7	2.00E-34	COG4886	Leucine-rich repeat (LRR) protein	K01768	2.00E-09	64.7	uma:UM05232.1	adenylate cyclase [EC:4.6.1.1]	-	-	-
CL11.Contig23_All	3559	1	0.0239	2	0.0478	2	0.0363	1	0.024	4	0.0799	12	0.2357	gi|393216885|gb|EJD02375.1|	820.1	0	hypothetical protein FOMMEDRAFT_168845 [Fomitiporia mediterranea MF3/22]	--	--	--	--	sp|O94294|SOG2_SCHPO	108	4.00E-23	Leucine-rich repeat-containing protein sog2 OS=Schizosaccharomyces pombe (strain 972 / ATCC 24843) GN=sog2 PE=1 SV=1	SPBC887.09c	108	8.00E-23	COG4886	Leucine-rich repeat (LRR) protein	--	--	--	--	--	-	-	-
CL11.Contig24_All	2827	1	0.0301	0	0	1	0.0228	0	0	4	0.1006	12	0.2967	gi|393216885|gb|EJD02375.1|	104.8	0	hypothetical protein FOMMEDRAFT_168845 [Fomitiporia mediterranea MF3/22]	--	--	--	--	sp|O94294|SOG2_SCHPO	60.8	5.00E-09	Leucine-rich repeat-containing protein sog2 OS=Schizosaccharomyces pombe (strain 972 / ATCC 24843) GN=sog2 PE=1 SV=1	SPBC887.09c	60.8	1.00E-08	COG4886	Leucine-rich repeat (LRR) protein	--	--	--	--	--	-	-	-
CL11.Contig25_All	3493	0	0	0	0	0	0	0	0	2	0.0407	13	0.2601	gi|393216885|gb|EJD02375.1|	878.2	0	hypothetical protein FOMMEDRAFT_168845 [Fomitiporia mediterranea MF3/22]	--	--	--	--	sp|O94294|SOG2_SCHPO	159	1.00E-38	Leucine-rich repeat-containing protein sog2 OS=Schizosaccharomyces pombe (strain 972 / ATCC 24843) GN=sog2 PE=1 SV=1	SPBC887.09c	159	3.00E-38	COG4886	Leucine-rich repeat (LRR) protein	K01768	2.00E-13	78.2	uma:UM05232.1	adenylate cyclase [EC:4.6.1.1]	-	-	-
CL11.Contig26_All	3372	0	0	0	0	0	0	0	0	2	0.0422	13	0.2695	gi|393216885|gb|EJD02375.1|	216.1	0	hypothetical protein FOMMEDRAFT_168845 [Fomitiporia mediterranea MF3/22]	--	--	--	--	sp|O94294|SOG2_SCHPO	160	4.00E-39	Leucine-rich repeat-containing protein sog2 OS=Schizosaccharomyces pombe (strain 972 / ATCC 24843) GN=sog2 PE=1 SV=1	SPBC887.09c	160	1.00E-38	COG4886	Leucine-rich repeat (LRR) protein	K01768	2.00E-13	78.2	uma:UM05232.1	adenylate cyclase [EC:4.6.1.1]	-	-	-
CL11.Contig27_All	3306	2	0.0515	1	0.0257	0	0	0	0	2	0.043	12	0.2537	gi|393216885|gb|EJD02375.1|	141.7	0	hypothetical protein FOMMEDRAFT_168845 [Fomitiporia mediterranea MF3/22]	--	--	--	--	sp|O94294|SOG2_SCHPO	86.7	6.00E-22	Leucine-rich repeat-containing protein sog2 OS=Schizosaccharomyces pombe (strain 972 / ATCC 24843) GN=sog2 PE=1 SV=1	SPBC887.09c	86.7	1.00E-21	COG4886	Leucine-rich repeat (LRR) protein	K01768	3.00E-09	44.3	uma:UM05232.1	adenylate cyclase [EC:4.6.1.1]	-	-	-
CL11.Contig28_All	3369	0	0	0	0	0	0	0	0	2	0.0422	12	0.249	gi|393216885|gb|EJD02375.1|	290	0	hypothetical protein FOMMEDRAFT_168845 [Fomitiporia mediterranea MF3/22]	--	--	--	--	sp|O94294|SOG2_SCHPO	119	1.00E-26	Leucine-rich repeat-containing protein sog2 OS=Schizosaccharomyces pombe (strain 972 / ATCC 24843) GN=sog2 PE=1 SV=1	SPBC887.09c	119	3.00E-26	COG4886	Leucine-rich repeat (LRR) protein	K01768	2.00E-13	78.2	uma:UM05232.1	adenylate cyclase [EC:4.6.1.1]	-	-	-
CL11.Contig29_All	3360	0	0	0	0	0	0	0	0	2	0.0423	12	0.2496	gi|393216885|gb|EJD02375.1|	141.7	0	hypothetical protein FOMMEDRAFT_168845 [Fomitiporia mediterranea MF3/22]	--	--	--	--	sp|O94294|SOG2_SCHPO	86.7	6.00E-22	Leucine-rich repeat-containing protein sog2 OS=Schizosaccharomyces pombe (strain 972 / ATCC 24843) GN=sog2 PE=1 SV=1	SPBC887.09c	86.7	1.00E-21	COG4886	Leucine-rich repeat (LRR) protein	K01768	3.00E-09	44.3	uma:UM05232.1	adenylate cyclase [EC:4.6.1.1]	-	-	-
CL11.Contig2_All	3408	0	0	0	0	0	0	0	0	2	0.0417	13	0.2666	gi|393216885|gb|EJD02375.1|	142.5	0	hypothetical protein FOMMEDRAFT_168845 [Fomitiporia mediterranea MF3/22]	--	--	--	--	sp|O94294|SOG2_SCHPO	129	9.00E-35	Leucine-rich repeat-containing protein sog2 OS=Schizosaccharomyces pombe (strain 972 / ATCC 24843) GN=sog2 PE=1 SV=1	SPBC887.09c	129	2.00E-34	COG4886	Leucine-rich repeat (LRR) protein	K01768	3.00E-09	44.3	uma:UM05232.1	adenylate cyclase [EC:4.6.1.1]	-	-	-
CL11.Contig30_All	1107	0	0	0	0	0	0	0	0	0	0	4	0.2526	gi|393216885|gb|EJD02375.1|	104.8	8.00E-62	hypothetical protein FOMMEDRAFT_168845 [Fomitiporia mediterranea MF3/22]	--	--	--	--	sp|O94294|SOG2_SCHPO	55.1	9.00E-08	Leucine-rich repeat-containing protein sog2 OS=Schizosaccharomyces pombe (strain 972 / ATCC 24843) GN=sog2 PE=1 SV=1	SPBC887.09c	55.1	2.00E-07	COG4886	Leucine-rich repeat (LRR) protein	--	--	--	--	--	-	-	-
CL11.Contig31_All	3424	0	0	0	0	0	0	0	0	2	0.0415	12	0.245	gi|393216885|gb|EJD02375.1|	141.7	0	hypothetical protein FOMMEDRAFT_168845 [Fomitiporia mediterranea MF3/22]	--	--	--	--	sp|O94294|SOG2_SCHPO	86.7	6.00E-22	Leucine-rich repeat-containing protein sog2 OS=Schizosaccharomyces pombe (strain 972 / ATCC 24843) GN=sog2 PE=1 SV=1	SPBC887.09c	86.7	1.00E-21	COG4886	Leucine-rich repeat (LRR) protein	K01768	3.00E-09	44.3	uma:UM05232.1	adenylate cyclase [EC:4.6.1.1]	-	-	-
CL11.Contig32_All	3484	5	0.1221	12	0.2931	3	0.0556	0	0	2	0.0408	13	0.2608	gi|393216885|gb|EJD02375.1|	141.7	0	hypothetical protein FOMMEDRAFT_168845 [Fomitiporia mediterranea MF3/22]	--	--	--	--	sp|O94294|SOG2_SCHPO	126	7.00E-34	Leucine-rich repeat-containing protein sog2 OS=Schizosaccharomyces pombe (strain 972 / ATCC 24843) GN=sog2 PE=1 SV=1	SPBC887.09c	126	2.00E-33	COG4886	Leucine-rich repeat (LRR) protein	K01768	3.00E-09	44.3	uma:UM05232.1	adenylate cyclase [EC:4.6.1.1]	-	-	-
CL11.Contig33_All	3315	0	0	0	0	0	0	0	0	2	0.0429	12	0.253	gi|393216885|gb|EJD02375.1|	290	0	hypothetical protein FOMMEDRAFT_168845 [Fomitiporia mediterranea MF3/22]	--	--	--	--	sp|O94294|SOG2_SCHPO	119	1.00E-26	Leucine-rich repeat-containing protein sog2 OS=Schizosaccharomyces pombe (strain 972 / ATCC 24843) GN=sog2 PE=1 SV=1	SPBC887.09c	119	3.00E-26	COG4886	Leucine-rich repeat (LRR) protein	K01768	2.00E-13	78.2	uma:UM05232.1	adenylate cyclase [EC:4.6.1.1]	-	-	-
CL11.Contig34_All	2941	1	0.0289	1	0.0289	0	0	0	0	1	0.0242	11	0.2614	gi|393216885|gb|EJD02375.1|	216.1	0	hypothetical protein FOMMEDRAFT_168845 [Fomitiporia mediterranea MF3/22]	--	--	--	--	sp|O94294|SOG2_SCHPO	95.1	3.00E-19	Leucine-rich repeat-containing protein sog2 OS=Schizosaccharomyces pombe (strain 972 / ATCC 24843) GN=sog2 PE=1 SV=1	SPBC887.09c	95.1	6.00E-19	COG4886	Leucine-rich repeat (LRR) protein	--	--	--	--	--	-	-	-
CL11.Contig35_All	3370	0	0	0	0	0	0	0	0	2	0.0422	12	0.2489	gi|393216885|gb|EJD02375.1|	141.7	0	hypothetical protein FOMMEDRAFT_168845 [Fomitiporia mediterranea MF3/22]	--	--	--	--	sp|O94294|SOG2_SCHPO	86.7	6.00E-22	Leucine-rich repeat-containing protein sog2 OS=Schizosaccharomyces pombe (strain 972 / ATCC 24843) GN=sog2 PE=1 SV=1	SPBC887.09c	86.7	1.00E-21	COG4886	Leucine-rich repeat (LRR) protein	K01768	3.00E-09	44.3	uma:UM05232.1	adenylate cyclase [EC:4.6.1.1]	-	-	-
CL11.Contig36_All	2763	0	0	0	0	0	0	0	0	1	0.0257	10	0.253	gi|393216885|gb|EJD02375.1|	104.8	0	hypothetical protein FOMMEDRAFT_168845 [Fomitiporia mediterranea MF3/22]	--	--	--	--	sp|O94294|SOG2_SCHPO	60.8	5.00E-09	Leucine-rich repeat-containing protein sog2 OS=Schizosaccharomyces pombe (strain 972 / ATCC 24843) GN=sog2 PE=1 SV=1	SPBC887.09c	60.8	1.00E-08	COG4886	Leucine-rich repeat (LRR) protein	--	--	--	--	--	-	-	-
CL11.Contig37_All	3429	0	0	0	0	0	0	0	0	2	0.0414	14	0.2854	gi|393216885|gb|EJD02375.1|	216.1	0	hypothetical protein FOMMEDRAFT_168845 [Fomitiporia mediterranea MF3/22]	--	--	--	--	sp|O94294|SOG2_SCHPO	159	1.00E-38	Leucine-rich repeat-containing protein sog2 OS=Schizosaccharomyces pombe (strain 972 / ATCC 24843) GN=sog2 PE=1 SV=1	SPBC887.09c	159	3.00E-38	COG4886	Leucine-rich repeat (LRR) protein	K01768	2.00E-13	78.2	uma:UM05232.1	adenylate cyclase [EC:4.6.1.1]	-	-	-
CL11.Contig38_All	3427	0	0	0	0	0	0	0	0	2	0.0415	13	0.2651	gi|393216885|gb|EJD02375.1|	141.7	0	hypothetical protein FOMMEDRAFT_168845 [Fomitiporia mediterranea MF3/22]	--	--	--	--	sp|O94294|SOG2_SCHPO	128	2.00E-34	Leucine-rich repeat-containing protein sog2 OS=Schizosaccharomyces pombe (strain 972 / ATCC 24843) GN=sog2 PE=1 SV=1	SPBC887.09c	128	6.00E-34	COG4886	Leucine-rich repeat (LRR) protein	K01768	3.00E-09	44.3	uma:UM05232.1	adenylate cyclase [EC:4.6.1.1]	-	-	-
CL11.Contig39_All	3548	0	0	0	0	0	0	0	0	2	0.0401	13	0.2561	gi|393216885|gb|EJD02375.1|	141.7	0	hypothetical protein FOMMEDRAFT_168845 [Fomitiporia mediterranea MF3/22]	--	--	--	--	sp|O94294|SOG2_SCHPO	126	7.00E-34	Leucine-rich repeat-containing protein sog2 OS=Schizosaccharomyces pombe (strain 972 / ATCC 24843) GN=sog2 PE=1 SV=1	SPBC887.09c	126	2.00E-33	COG4886	Leucine-rich repeat (LRR) protein	K01768	3.00E-09	44.3	uma:UM05232.1	adenylate cyclase [EC:4.6.1.1]	-	-	-
CL11.Contig3_All	3034	0	0	0	0	0	0	0	0	1	0.0234	12	0.2764	gi|393216885|gb|EJD02375.1|	792.3	0	hypothetical protein FOMMEDRAFT_168845 [Fomitiporia mediterranea MF3/22]	--	--	--	--	sp|O94294|SOG2_SCHPO	149	1.00E-35	Leucine-rich repeat-containing protein sog2 OS=Schizosaccharomyces pombe (strain 972 / ATCC 24843) GN=sog2 PE=1 SV=1	SPBC887.09c	149	3.00E-35	COG4886	Leucine-rich repeat (LRR) protein	K01768	1.00E-12	75.1	uma:UM05232.1	adenylate cyclase [EC:4.6.1.1]	-	-	-
CL11.Contig40_All	3005	0	0	0	0	0	0	0	0	1	0.0236	11	0.2559	gi|393216885|gb|EJD02375.1|	693	0	hypothetical protein FOMMEDRAFT_168845 [Fomitiporia mediterranea MF3/22]	--	--	--	--	sp|O94294|SOG2_SCHPO	95.1	3.00E-19	Leucine-rich repeat-containing protein sog2 OS=Schizosaccharomyces pombe (strain 972 / ATCC 24843) GN=sog2 PE=1 SV=1	SPBC887.09c	95.1	6.00E-19	COG4886	Leucine-rich repeat (LRR) protein	--	--	--	--	--	-	-	-
CL11.Contig41_All	3305	0	0	0	0	0	0	0	0	2	0.043	12	0.2538	gi|393216885|gb|EJD02375.1|	216.1	0	hypothetical protein FOMMEDRAFT_168845 [Fomitiporia mediterranea MF3/22]	--	--	--	--	sp|O94294|SOG2_SCHPO	119	1.00E-26	Leucine-rich repeat-containing protein sog2 OS=Schizosaccharomyces pombe (strain 972 / ATCC 24843) GN=sog2 PE=1 SV=1	SPBC887.09c	119	3.00E-26	COG4886	Leucine-rich repeat (LRR) protein	K01768	2.00E-13	78.2	uma:UM05232.1	adenylate cyclase [EC:4.6.1.1]	-	-	-
CL11.Contig42_All	3251	0	0	0	0	0	0	0	0	2	0.0437	12	0.258	gi|393216885|gb|EJD02375.1|	216.1	0	hypothetical protein FOMMEDRAFT_168845 [Fomitiporia mediterranea MF3/22]	--	--	--	--	sp|O94294|SOG2_SCHPO	119	1.00E-26	Leucine-rich repeat-containing protein sog2 OS=Schizosaccharomyces pombe (strain 972 / ATCC 24843) GN=sog2 PE=1 SV=1	SPBC887.09c	119	3.00E-26	COG4886	Leucine-rich repeat (LRR) protein	K01768	2.00E-13	78.2	uma:UM05232.1	adenylate cyclase [EC:4.6.1.1]	-	-	-
CL11.Contig43_All	3487	0	0	4	0.0976	0	0	2	0.0489	3	0.0611	16	0.3207	gi|393216885|gb|EJD02375.1|	885.9	0	hypothetical protein FOMMEDRAFT_168845 [Fomitiporia mediterranea MF3/22]	--	--	--	--	sp|O94294|SOG2_SCHPO	162	2.00E-39	Leucine-rich repeat-containing protein sog2 OS=Schizosaccharomyces pombe (strain 972 / ATCC 24843) GN=sog2 PE=1 SV=1	SPBC887.09c	162	4.00E-39	COG4886	Leucine-rich repeat (LRR) protein	K01768	2.00E-13	78.2	uma:UM05232.1	adenylate cyclase [EC:4.6.1.1]	-	-	-
CL11.Contig4_All	3088	0	0	0	0	0	0	0	0	1	0.023	12	0.2716	gi|393216885|gb|EJD02375.1|	803.9	0	hypothetical protein FOMMEDRAFT_168845 [Fomitiporia mediterranea MF3/22]	--	--	--	--	sp|O94294|SOG2_SCHPO	155	2.00E-37	Leucine-rich repeat-containing protein sog2 OS=Schizosaccharomyces pombe (strain 972 / ATCC 24843) GN=sog2 PE=1 SV=1	SPBC887.09c	155	4.00E-37	COG4886	Leucine-rich repeat (LRR) protein	K01768	1.00E-12	75.1	uma:UM05232.1	adenylate cyclase [EC:4.6.1.1]	-	-	-
CL11.Contig5_All	3143	0	0	0	0	0	0	0	0	1	0.0226	12	0.2669	gi|393216885|gb|EJD02375.1|	61.6	0	hypothetical protein FOMMEDRAFT_168845 [Fomitiporia mediterranea MF3/22]	--	--	--	--	sp|O94294|SOG2_SCHPO	129	9.00E-33	Leucine-rich repeat-containing protein sog2 OS=Schizosaccharomyces pombe (strain 972 / ATCC 24843) GN=sog2 PE=1 SV=1	SPBC887.09c	129	2.00E-32	COG4886	Leucine-rich repeat (LRR) protein	K01768	2.00E-08	44.3	uma:UM05232.1	adenylate cyclase [EC:4.6.1.1]	-	-	-
CL11.Contig6_All	3299	0	0	0	0	0	0	0	0	2	0.0431	13	0.2754	gi|393216885|gb|EJD02375.1|	873.2	0	hypothetical protein FOMMEDRAFT_168845 [Fomitiporia mediterranea MF3/22]	--	--	--	--	sp|O94294|SOG2_SCHPO	156	1.00E-37	Leucine-rich repeat-containing protein sog2 OS=Schizosaccharomyces pombe (strain 972 / ATCC 24843) GN=sog2 PE=1 SV=1	SPBC887.09c	156	2.00E-37	COG4886	Leucine-rich repeat (LRR) protein	K01768	2.00E-13	78.2	uma:UM05232.1	adenylate cyclase [EC:4.6.1.1]	-	-	-
CL11.Contig7_All	3506	0	0	0	0	1	0.0184	0	0	2	0.0405	13	0.2592	gi|393216885|gb|EJD02375.1|	141.7	0	hypothetical protein FOMMEDRAFT_168845 [Fomitiporia mediterranea MF3/22]	--	--	--	--	sp|O94294|SOG2_SCHPO	128	3.00E-34	Leucine-rich repeat-containing protein sog2 OS=Schizosaccharomyces pombe (strain 972 / ATCC 24843) GN=sog2 PE=1 SV=1	SPBC887.09c	128	6.00E-34	COG4886	Leucine-rich repeat (LRR) protein	K01768	3.00E-09	44.3	uma:UM05232.1	adenylate cyclase [EC:4.6.1.1]	-	-	-
CL11.Contig8_All	2928	0	0	0	0	0	0	0	0	1	0.0243	12	0.2865	gi|393216885|gb|EJD02375.1|	735.7	0	hypothetical protein FOMMEDRAFT_168845 [Fomitiporia mediterranea MF3/22]	--	--	--	--	sp|O94294|SOG2_SCHPO	123	7.00E-28	Leucine-rich repeat-containing protein sog2 OS=Schizosaccharomyces pombe (strain 972 / ATCC 24843) GN=sog2 PE=1 SV=1	SPBC887.09c	123	2.00E-27	COG4886	Leucine-rich repeat (LRR) protein	--	--	--	--	--	-	-	-
CL11.Contig9_All	3176	0	0	0	0	0	0	0	0	1	0.0224	12	0.2641	gi|393216885|gb|EJD02375.1|	61.6	0	hypothetical protein FOMMEDRAFT_168845 [Fomitiporia mediterranea MF3/22]	--	--	--	--	sp|O94294|SOG2_SCHPO	123	6.00E-31	Leucine-rich repeat-containing protein sog2 OS=Schizosaccharomyces pombe (strain 972 / ATCC 24843) GN=sog2 PE=1 SV=1	SPBC887.09c	123	2.00E-30	COG4886	Leucine-rich repeat (LRR) protein	K01768	2.00E-08	44.3	uma:UM05232.1	adenylate cyclase [EC:4.6.1.1]	-	-	-
CL110.Contig1_All	528	17	2.739	15	4179-02-01	13	5904-01-01	27	4.362	32	4.307	37	8979-04-01	--	--	--	--	--	--	--	--	--	--	--	--	--	--	--	--	--	--	--	--	--	--	-	-	-
CL110.Contig2_All	2811	275	3223-08-01	312	4465-09-01	200	5957-04-01	407	3506-12-01	442	11.1742	591	14.695	gi|393215599|gb|EJD01090.1|	728	0	acyl-CoA dehydrogenase NM domain-like protein [Fomitiporia mediterranea MF3/22]	gi|238587075|ref|XM_002391325.1|	71.9	2.00E-09	Moniliophthora perniciosa FA553 hypothetical protein (MPER_09219) mRNA, complete cds	--	--	--	--	CC0690	402	2.00E-111	COG1960	Acyl-CoA dehydrogenases	K00249	0	720	lbc:LACBIDRAFT_305700	acyl-CoA dehydrogenase [EC:1.3.99.3]	GO:0055114//oxidation-reduction process	GO:0050660//flavin adenine dinucleotide binding;GO:0003995//acyl-CoA dehydrogenase activity	-
CL1100.Contig1_All	721	5	0.5899	7	0.8263	6	0.5375	5	0.5915	3	0.2957	0	0	gi|392562699|gb|EIW55879.1|	79.3	9.00E-32	hypothetical protein TRAVEDRAFT_22290 [Trametes versicolor FP-101664 SS1]	--	--	--	--	--	--	--	--	--	--	--	--	--	--	--	--	--	--	-	-	-
CL1100.Contig2_All	779	16	7473-01-01	24	6221-02-01	16	3267-01-01	5	0.5475	1	0.0912	4	0.3589	gi|392562699|gb|EIW55879.1|	2015-05-23	4.00E-15	hypothetical protein TRAVEDRAFT_22290 [Trametes versicolor FP-101664 SS1]	--	--	--	--	--	--	--	--	--	--	--	--	--	--	--	--	--	--	-	-	-
CL1100.Contig3_All	5097	4304	71.8342	4823	80.5345	3335	42.2637	4300	71.9628	5122	71.4135	4406	60.419	gi|393222389|gb|EJD07873.1|	339.3	6.00E-91	hypothetical protein FOMMEDRAFT_138010 [Fomitiporia mediterranea MF3/22]	--	--	--	--	sp|P08640|MUC1_YEAST	68.6	5.00E-11	Flocculation protein FLO11 OS=Saccharomyces cerevisiae (strain ATCC 204508 / S288c) GN=MUC1 PE=1 SV=2	--	--	--	--	--	K01178	2.00E-10	68.6	sce:YIR019C	glucoamylase [EC:3.2.1.3]	-	-	-
CL1101.Contig10_All	2340	1	0.0364	1	0.0364	1	0.0276	8	0.2916	15	0.4555	22	0.6571	--	--	--	--	--	--	--	--	--	--	--	--	--	--	--	--	--	--	--	--	--	--	-	-	-
CL1101.Contig11_All	2935	10	0.2898	10	0.29	12	0.2641	8	0.2325	5	0.1211	17	0.4048	--	--	--	--	--	--	--	--	--	--	--	--	--	--	--	--	--	--	--	--	--	--	-	-	-
CL1101.Contig12_All	2529	14	0.4709	21	0.7067	4	0.1022	9	0.3036	8	0.2248	18	0.4975	--	--	--	--	--	--	--	--	--	--	--	--	--	--	--	--	--	--	--	--	--	--	-	-	-
CL1101.Contig13_All	2744	9	0.279	15	0.4652	10	0.2354	4	0.1243	14	0.3626	18	0.4585	--	--	--	--	--	--	--	--	--	--	--	--	--	--	--	--	--	--	--	--	--	--	-	-	-
CL1101.Contig14_All	2496	6	0.2045	2	0.0682	3	0.0776	8	0.2734	7	0.1993	17	0.476	--	--	--	--	--	--	--	--	--	--	--	--	--	--	--	--	--	--	--	--	--	--	-	-	-
CL1101.Contig15_All	2338	0	0	0	0	0	0	0	0	1	0.0304	6	0.1794	--	--	--	--	--	--	--	--	--	--	--	--	--	--	--	--	--	--	--	--	--	--	-	-	-
CL1101.Contig16_All	2259	0	0	0	0	1	0.0286	0	0	2	0.0629	6	0.1856	--	--	--	--	--	--	--	--	--	--	--	--	--	--	--	--	--	--	--	--	--	--	-	-	-
CL1101.Contig17_All	1300	1	0.0654	0	0	1	0.0497	25	6404-01-01	27	1.476	12	0.6452	--	--	--	--	--	--	--	--	--	--	--	--	--	--	--	--	--	--	--	--	--	--	-	-	-
CL1101.Contig18_All	2398	6	0.2129	4	0.142	1	0.0269	8	0.2846	8	0.2371	14	0.4081	--	--	--	--	--	--	--	--	--	--	--	--	--	--	--	--	--	--	--	--	--	--	-	-	-
CL1101.Contig19_All	2338	0	0	0	0	0	0	1	0.0365	2	0.0608	3	0.0897	--	--	--	--	--	--	--	--	--	--	--	--	--	--	--	--	--	--	--	--	--	--	-	-	-
CL1101.Contig1_All	1611	0	0	1	0.0528	0	0	0	0	0	0	3	0.1302	--	--	--	--	--	--	--	--	--	--	--	--	--	--	--	--	--	--	--	--	--	--	-	-	-
CL1101.Contig20_All	2393	0	0	0	0	0	0	1	0.0356	2	0.0594	4	0.1168	--	--	--	--	--	--	--	--	--	--	--	--	--	--	--	--	--	--	--	--	--	--	-	-	-
CL1101.Contig21_All	559	0	0	0	0	0	0	0	0	0	0	3	0.3751	--	--	--	--	--	--	--	--	--	--	--	--	--	--	--	--	--	--	--	--	--	--	-	-	-
CL1101.Contig22_All	1448	3	0.1762	0	0	1	0.0446	2	0.1178	2	0.0982	4	0.1931	--	--	--	--	--	--	--	--	--	--	--	--	--	--	--	--	--	--	--	--	--	--	-	-	-
CL1101.Contig23_All	1578	1	0.0539	1	0.0539	2	0.0819	2	0.1081	0	0	5	0.2215	--	--	--	--	--	--	--	--	--	--	--	--	--	--	--	--	--	--	--	--	--	--	-	-	-
CL1101.Contig24_All	1664	0	0	1	0.0511	2	0.0776	0	0	0	0	3	0.126	--	--	--	--	--	--	--	--	--	--	--	--	--	--	--	--	--	--	--	--	--	--	-	-	-
CL1101.Contig25_All	1631	4	0.2086	3	0.1565	2	0.0792	3	0.1569	4	0.1743	5	0.2143	--	--	--	--	--	--	--	--	--	--	--	--	--	--	--	--	--	--	--	--	--	--	-	-	-
CL1101.Contig2_All	2402	1	0.0354	0	0	1	0.0269	2	0.071	1	0.0296	7	0.2037	--	--	--	--	--	--	--	--	--	--	--	--	--	--	--	--	--	--	--	--	--	--	-	-	-
CL1101.Contig3_All	2331	0	0	0	0	0	0	1	0.0366	2	0.061	4	0.1199	--	--	--	--	--	--	--	--	--	--	--	--	--	--	--	--	--	--	--	--	--	--	-	-	-
CL1101.Contig4_All	2849	8	0.2389	6	0.1792	8	0.1814	3	0.0898	9	0.2245	11	0.2699	--	--	--	--	--	--	--	--	--	--	--	--	--	--	--	--	--	--	--	--	--	--	-	-	-
CL1101.Contig5_All	2392	0	0	0	0	0	0	10	0.3566	7	0.208	6	0.1753	--	--	--	--	--	--	--	--	--	--	--	--	--	--	--	--	--	--	--	--	--	--	-	-	-
CL1101.Contig6_All	2471	6	0.2066	8	0.2755	9	0.2353	1	0.0345	2	0.0575	12	0.3394	--	--	--	--	--	--	--	--	--	--	--	--	--	--	--	--	--	--	--	--	--	--	-	-	-
CL1101.Contig7_All	2357	0	0	0	0	0	0	0	0	1	0.0302	6	0.1779	--	--	--	--	--	--	--	--	--	--	--	--	--	--	--	--	--	--	--	--	--	--	-	-	-
CL1101.Contig8_All	2296	0	0	0	0	0	0	1	0.0372	3	0.0929	6	0.1827	--	--	--	--	--	--	--	--	--	--	--	--	--	--	--	--	--	--	--	--	--	--	-	-	-
CL1101.Contig9_All	2341	0	0	0	0	0	0	0	0	1	0.0304	6	0.1791	--	--	--	--	--	--	--	--	--	--	--	--	--	--	--	--	--	--	--	--	--	--	-	-	-
CL1102.Contig1_All	2315	1	0.0367	1	0.0368	11	0.3069	4	0.1474	12	0.3684	16	0.4831	gi|392561613|gb|EIW54794.1|	286.6	0	PLP-dependent transferase [Trametes versicolor FP-101664 SS1]	gi|299742136|ref|XM_001832226.2|	61.9	1.00E-06	Coprinopsis cinerea okayama7#130 cystathionine gamma-synthase, mRNA	sp|P38675|MET7_NEUCR	315	1.00E-85	Cystathionine gamma-synthase OS=Neurospora crassa (strain ATCC 24698 / 74-OR23-1A / CBS 708.71 / DSM 1257 / FGSC 987) GN=met-7 PE=3 SV=3	SPBC15D4.09c	307	6.00E-83	COG0626	Cystathionine beta-lyases/cystathionine gamma-synthases	K01739	0	430	lbc:LACBIDRAFT_235424	cystathionine gamma-synthase [EC:2.5.1.48]	-	-	-
CL1102.Contig2_All	2714	4	0.1254	11	0.345	12	0.2856	4	0.1257	11	0.288	15	0.3863	gi|392561613|gb|EIW54794.1|	100.1	3.00E-19	PLP-dependent transferase [Trametes versicolor FP-101664 SS1]	gi|299742136|ref|XM_001832226.2|	61.9	1.00E-06	Coprinopsis cinerea okayama7#130 cystathionine gamma-synthase, mRNA	sp|P38675|MET7_NEUCR	315	1.00E-85	Cystathionine gamma-synthase OS=Neurospora crassa (strain ATCC 24698 / 74-OR23-1A / CBS 708.71 / DSM 1257 / FGSC 987) GN=met-7 PE=3 SV=3	SPBC15D4.09c	307	7.00E-83	COG0626	Cystathionine beta-lyases/cystathionine gamma-synthases	K01739	5.00E-164	430	lbc:LACBIDRAFT_235424	cystathionine gamma-synthase [EC:2.5.1.48]	-	-	-
CL1102.Contig3_All	2773	1	0.0307	1	0.0307	10	0.2329	4	0.123	12	0.3075	16	0.4033	gi|393212226|gb|EJC97727.1|	107.8	1.00E-21	PLP-dependent transferase [Fomitiporia mediterranea MF3/22]	gi|299742136|ref|XM_001832226.2|	61.9	1.00E-06	Coprinopsis cinerea okayama7#130 cystathionine gamma-synthase, mRNA	sp|O74314|MET7_SCHPO	400	2.00E-111	Probable cystathionine gamma-synthase OS=Schizosaccharomyces pombe (strain 972 / ATCC 24843) GN=SPBC15D4.09c PE=3 SV=1	SPBC15D4.09c	400	5.00E-111	COG0626	Cystathionine beta-lyases/cystathionine gamma-synthases	K01739	4.00E-176	618	lbc:LACBIDRAFT_235424	cystathionine gamma-synthase [EC:2.5.1.48]	-	-	-
CL1102.Contig4_All	2474	81	7852-02-01	88	3.0273	65	6971-01-01	77	6549-02-01	88	5278-02-01	102	8817-02-01	gi|392561613|gb|EIW54794.1|	100.1	3.00E-19	PLP-dependent transferase [Trametes versicolor FP-101664 SS1]	gi|299742136|ref|XM_001832226.2|	61.9	1.00E-06	Coprinopsis cinerea okayama7#130 cystathionine gamma-synthase, mRNA	sp|P38675|MET7_NEUCR	315	1.00E-85	Cystathionine gamma-synthase OS=Neurospora crassa (strain ATCC 24698 / 74-OR23-1A / CBS 708.71 / DSM 1257 / FGSC 987) GN=met-7 PE=3 SV=3	SPBC15D4.09c	307	6.00E-83	COG0626	Cystathionine beta-lyases/cystathionine gamma-synthases	K01739	4.00E-164	430	lbc:LACBIDRAFT_235424	cystathionine gamma-synthase [EC:2.5.1.48]	-	-	-
CL1102.Contig5_All	2533	21	0.7053	32	1.0752	33	0.8415	29	0.9766	40	1.1222	46	2693-01-01	gi|393212226|gb|EJC97727.1|	107.8	1.00E-21	PLP-dependent transferase [Fomitiporia mediterranea MF3/22]	gi|299742136|ref|XM_001832226.2|	61.9	1.00E-06	Coprinopsis cinerea okayama7#130 cystathionine gamma-synthase, mRNA	sp|O74314|MET7_SCHPO	400	2.00E-111	Probable cystathionine gamma-synthase OS=Schizosaccharomyces pombe (strain 972 / ATCC 24843) GN=SPBC15D4.09c PE=3 SV=1	SPBC15D4.09c	400	4.00E-111	COG0626	Cystathionine beta-lyases/cystathionine gamma-synthases	K01739	3.00E-176	618	lbc:LACBIDRAFT_235424	cystathionine gamma-synthase [EC:2.5.1.48]	-	-	-
CL1102.Contig6_All	2479	10	0.3432	10	0.3433	15	0.3908	14	0.4817	22	0.6307	29	0.8176	gi|393212226|gb|EJC97727.1|	771.5	0	PLP-dependent transferase [Fomitiporia mediterranea MF3/22]	gi|299742136|ref|XM_001832226.2|	61.9	1.00E-06	Coprinopsis cinerea okayama7#130 cystathionine gamma-synthase, mRNA	sp|P38675|MET7_NEUCR	459	4.00E-129	Cystathionine gamma-synthase OS=Neurospora crassa (strain ATCC 24698 / 74-OR23-1A / CBS 708.71 / DSM 1257 / FGSC 987) GN=met-7 PE=3 SV=3	SPBC15D4.09c	455	1.00E-127	COG0626	Cystathionine beta-lyases/cystathionine gamma-synthases	K01739	0	706	lbc:LACBIDRAFT_235424	cystathionine gamma-synthase [EC:2.5.1.48]	-	-	-
CL1103.Contig1_All	293	0	0	0	0	4	0.8818	0	0	1	0.2425	0	0	gi|393220481|gb|EJD05967.1|	139.4	2.00E-32	P-loop containing nucleoside triphosphate hydrolase protein [Fomitiporia mediterranea MF3/22]	gi|85118511|ref|XM_960367.1|	56	9.00E-06	Neurospora crassa OR74A activator 1 41 kDa subunit partial mRNA	sp|P40348|RFC2_YEAST	105	7.00E-24	Replication factor C subunit 2 OS=Saccharomyces cerevisiae (strain ATCC 204508 / S288c) GN=RFC2 PE=1 SV=1	YJR068w	105	2.00E-23	COG0470	ATPase involved in DNA replication	K10755	6.00E-30	127	lbc:LACBIDRAFT_232800	replication factor C subunit 2/4	GO:0006260//DNA replication	GO:0003677//DNA binding;GO:0005524//ATP binding;GO:0017111//nucleoside-triphosphatase activity	-
CL1103.Contig2_All	3317	16635	426.6297	14745	378.3367	8952	174.3253	28382	729.88	33391	715.3842	32045	675.2403	gi|390594190|gb|EIN03603.1|	1118.6	0	heat shock protein 70 [Punctularia strigosozonata HHB-11173 SS5]	gi|299754100|ref|XM_002911897.1|	593	1.00E-166	Coprinopsis cinerea okayama7#130 KQ# heat shock protein, mRNA	sp|Q10284|HSP75_SCHPO	880	0	Heat shock protein sks2 OS=Schizosaccharomyces pombe (strain 972 / ATCC 24843) GN=sks2 PE=1 SV=2	SPBC1709.05	880	0	COG0443	Molecular chaperone	K03283	0	1107	lbc:LACBIDRAFT_291002	heat shock 70kDa protein 1/8	GO:0006950//response to stress	GO:0005524//ATP binding	-
CL1104.Contig1_All	396	7	5038-01-01	9	9343-01-01	31	5.0565	40	6163-08-01	36	4604-06-01	68	12.0021	gi|336385955|gb|EGO27101.1|	55.5	3.00E-37	hypothetical protein SERLADRAFT_459934 [Serpula lacrymans var. lacrymans S7.9]	--	--	--	--	sp|E3K7C3|MTAP1_PUCGT	65.5	2.00E-20	S-methyl-5'-thioadenosine phosphorylase 1 OS=Puccinia graminis f. sp. tritici (strain CRL 75-36-700-3 / race SCCL) GN=PGTG_06409 PE=3 SV=1	sll0135	42.7	9.00E-10	COG0005	Purine nucleoside phosphorylase	K00772	2.00E-34	109	ppl:POSPLDRAFT_93552	5'-methylthioadenosine phosphorylase [EC:2.4.2.28]	GO:0009116//nucleoside metabolic process;GO:0044271//cellular nitrogen compound biosynthetic process;GO:0043094;GO:1901566	GO:0016763//transferase activity, transferring pentosyl groups	GO:0044424//intracellular part
CL1104.Contig2_All	1107	532	40.8825	480	36.9039	338	19.7222	1809	139.3943	2191	140.6534	2836	179.0615	gi|393215248|gb|EJD00739.1|	449.5	7.00E-125	Methylthioadenosine phosphorylase [Fomitiporia mediterranea MF3/22]	gi|299746913|ref|XM_001839402.2|	65.9	4.00E-08	Coprinopsis cinerea okayama7#130 t## purine-nucleoside phosphorylase, mRNA	sp|A8P7Y3|MTAP_COPC7	392	2.00E-109	S-methyl-5'-thioadenosine phosphorylase OS=Coprinopsis cinerea (strain Okayama-7 / 130 / ATCC MYA-4618 / FGSC 9003) GN=CC1G_06667 PE=3 SV=1	SPAC16C9.02c	267	2.00E-71	COG0005	Purine nucleoside phosphorylase	K00772	2.00E-119	427	scm:SCHCODRAFT_16493	5'-methylthioadenosine phosphorylase [EC:2.4.2.28]	GO:0019509//L-methionine salvage from methylthioadenosine;GO:0006166//purine ribonucleoside salvage	GO:0017061//S-methyl-5-thioadenosine phosphorylase activity;GO:0004645//phosphorylase activity	GO:0005737//cytoplasm;GO:0005634//nucleus
CL1105.Contig1_All	1686	2	0.1009	1	0.0505	4	0.1532	3	0.1518	9	0.3794	31	2851-01-01	gi|393218425|gb|EJD03913.1|	328.9	2.00E-88	hypothetical protein FOMMEDRAFT_146047 [Fomitiporia mediterranea MF3/22]	--	--	--	--	--	--	--	--	--	--	--	--	--	--	--	--	--	--	-	-	-
CL1105.Contig2_All	564	35	2791-05-01	33	9798-04-01	20	2905-02-01	21	3.1761	29	3.654	38	7092-04-01	gi|395334307|gb|EJF66683.1|	141	1.00E-32	DEAD-domain-containing protein [Dichomitus squalens LYAD-421 SS1]	--	--	--	--	sp|P0CQ92|DRS1_CRYNJ	71.6	3.00E-13	ATP-dependent RNA helicase DRS1 OS=Cryptococcus neoformans var. neoformans serotype D (strain JEC21 / ATCC MYA-565) GN=DRS1 PE=3 SV=1	--	--	--	--	--	K13181	4.00E-25	113	scm:SCHCODRAFT_73122	ATP-dependent RNA helicase DDX27 [EC:3.6.4.13]	-	GO:1901363;GO:0097159//organic cyclic compound binding	-
CL1105.Contig3_All	1123	46	4846-03-01	46	4862-03-01	23	3229-01-01	39	9624-02-01	55	4805-03-01	61	7966-03-01	gi|393218427|gb|EJD03915.1|	398.3	1.00E-109	DEAD-domain-containing protein [Fomitiporia mediterranea MF3/22]	--	--	--	--	sp|P0CQ92|DRS1_CRYNJ	309	3.00E-84	ATP-dependent RNA helicase DRS1 OS=Cryptococcus neoformans var. neoformans serotype D (strain JEC21 / ATCC MYA-565) GN=DRS1 PE=3 SV=1	SPAC30D11.03	182	9.00E-46	COG0513	Superfamily II DNA and RNA helicases	K13181	1.00E-105	382	scm:SCHCODRAFT_73122	ATP-dependent RNA helicase DDX27 [EC:3.6.4.13]	-	GO:0004386//helicase activity;GO:0003676//nucleic acid binding;GO:0000166//nucleotide binding	-
CL1105.Contig4_All	5309	69	1.1056	92	4749-01-01	68	0.8273	91	4621-01-01	105	4055-01-01	190	5014-02-01	gi|393218426|gb|EJD03914.1|	207.2	0	hypothetical protein FOMMEDRAFT_167218 [Fomitiporia mediterranea MF3/22]	--	--	--	--	sp|P32323|AGA1_YEAST	60.1	2.00E-08	A-agglutinin anchorage subunit OS=Saccharomyces cerevisiae (strain ATCC 204508 / S288c) GN=AGA1 PE=1 SV=1	--	--	--	--	--	K03351	2.00E-98	213	cci:CC1G_13643	anaphase-promoting complex subunit 4	-	-	-
CL1105.Contig5_All	5530	12	0.1846	11	0.1693	20	0.2336	13	0.2005	15	0.1928	40	0.5056	gi|393218426|gb|EJD03914.1|	69.7	0	hypothetical protein FOMMEDRAFT_167218 [Fomitiporia mediterranea MF3/22]	--	--	--	--	sp|P08640|MUC1_YEAST	40.8	7.00E-07	Flocculation protein FLO11 OS=Saccharomyces cerevisiae (strain ATCC 204508 / S288c) GN=MUC1 PE=1 SV=2	--	--	--	--	--	K03351	2.00E-132	473	cci:CC1G_13643	anaphase-promoting complex subunit 4	-	-	-
CL1105.Contig6_All	5475	0	0	1	0.0155	4	0.0472	3	0.0467	8	0.1038	38	0.4851	gi|393218426|gb|EJD03914.1|	831.6	0	hypothetical protein FOMMEDRAFT_167218 [Fomitiporia mediterranea MF3/22]	--	--	--	--	sp|Q8TFG4|YL54_SCHPO	58.9	4.00E-08	Uncharacterized protein PB18E9.04c OS=Schizosaccharomyces pombe (strain 972 / ATCC 24843) GN=SPAPB18E9.04c PE=4 SV=1	--	--	--	--	--	K03351	1.00E-137	491	cci:CC1G_13643	anaphase-promoting complex subunit 4	-	-	-
CL1105.Contig7_All	5401	1	0.0158	1	0.0158	4	0.0478	2	0.0316	8	0.1053	38	0.4918	gi|393218426|gb|EJD03914.1|	87	0	hypothetical protein FOMMEDRAFT_167218 [Fomitiporia mediterranea MF3/22]	--	--	--	--	sp|P40574|YAP5_YEAST	52.4	4.00E-06	AP-1-like transcription factor YAP5 OS=Saccharomyces cerevisiae (strain ATCC 204508 / S288c) GN=YAP5 PE=1 SV=1	--	--	--	--	--	K03351	1.00E-140	473	cci:CC1G_13643	anaphase-promoting complex subunit 4	-	-	-
CL1105.Contig8_All	7960	93	0.9939	121	2938-01-01	127	1.0306	119	2752-01-01	125	1.116	197	7298-01-01	gi|393218427|gb|EJD03915.1|	1006.1	0	DEAD-domain-containing protein [Fomitiporia mediterranea MF3/22]	--	--	--	--	sp|P0CQ92|DRS1_CRYNJ	789	0	ATP-dependent RNA helicase DRS1 OS=Cryptococcus neoformans var. neoformans serotype D (strain JEC21 / ATCC MYA-565) GN=DRS1 PE=3 SV=1	SPAC30D11.03	578	4.00E-164	COG0513	Superfamily II DNA and RNA helicases	K13181	0	971	scm:SCHCODRAFT_73122	ATP-dependent RNA helicase DDX27 [EC:3.6.4.13]	-	GO:0004386//helicase activity;GO:0003676//nucleic acid binding;GO:0000166//nucleotide binding	-
CL1106.Contig1_All	1644	0	0	0	0	6	0.2357	5	0.2594	5	0.2161	14	0.5952	gi|390594651|gb|EIN04061.1|	203.8	1.00E-50	hypothetical protein PUNSTDRAFT_108927 [Punctularia strigosozonata HHB-11173 SS5]	--	--	--	--	sp|Q09790|APS1_SCHPO	66.6	5.00E-11	Diphosphoinositol polyphosphate phosphohydrolase aps1 OS=Schizosaccharomyces pombe (strain 972 / ATCC 24843) GN=aps1 PE=1 SV=1	SPAC13G6.14	66.6	1.00E-10	COG0494	NTP pyrophosphohydrolases including oxidative damage repair enzymes	K01529	8.00E-11	68.2	pic:PICST_60333	[EC:3.6.1.-]	-	GO:0016787//hydrolase activity	-
CL1106.Contig2_All	2676	9	0.2861	12	0.3817	24	0.5793	5	0.1594	6	0.1593	17	0.444	gi|393221469|gb|EJD06954.1|	82	9.00E-14	hypothetical protein FOMMEDRAFT_77016 [Fomitiporia mediterranea MF3/22]	--	--	--	--	--	--	--	--	--	--	--	--	--	--	--	--	--	--	-	GO:0016787//hydrolase activity	-
CL1106.Contig3_All	2156	19	0.7497	12	0.4737	17	0.5093	48	8991-01-01	49	6151-01-01	107	4688-03-01	gi|390594651|gb|EIN04061.1|	203.8	1.00E-50	hypothetical protein PUNSTDRAFT_108927 [Punctularia strigosozonata HHB-11173 SS5]	--	--	--	--	sp|Q09790|APS1_SCHPO	66.6	7.00E-11	Diphosphoinositol polyphosphate phosphohydrolase aps1 OS=Schizosaccharomyces pombe (strain 972 / ATCC 24843) GN=aps1 PE=1 SV=1	SPAC13G6.14	66.6	2.00E-10	COG0494	NTP pyrophosphohydrolases including oxidative damage repair enzymes	K01529	1.00E-10	68.2	pic:PICST_60333	[EC:3.6.1.-]	-	GO:0016787//hydrolase activity	-
CL1106.Contig4_All	2943	13	0.3758	27	0.7808	32	0.7023	13	0.3768	21	0.5071	36	0.855	gi|393221469|gb|EJD06954.1|	82	1.00E-13	hypothetical protein FOMMEDRAFT_77016 [Fomitiporia mediterranea MF3/22]	--	--	--	--	--	--	--	--	--	--	--	--	--	--	--	--	--	--	-	GO:0016787//hydrolase activity	-
CL1107.Contig10_All	1244	9	0.6155	5	0.3421	7	0.3635	3	0.2057	8	0.457	6	0.3371	gi|393218740|gb|EJD04228.1|	335.5	1.00E-90	hypothetical protein FOMMEDRAFT_121835 [Fomitiporia mediterranea MF3/22]	--	--	--	--	--	--	--	--	--	--	--	--	--	--	--	--	--	--	-	-	-
CL1107.Contig1_All	7572	135	5167-01-01	153	7197-01-01	107	0.9128	29	0.3267	56	0.5256	46	0.4246	gi|393218738|gb|EJD04226.1|	785.8	0	ammonium transporter [Fomitiporia mediterranea MF3/22]	gi|374463151|gb|JN660157.1|	83.8	1.00E-12	Colletotrichum gloeosporioides isolate Cg-14 ammonium permease (MEPC) gene, complete cds	sp|P53390|MEP3_YEAST	510	7.00E-144	Ammonium transporter MEP3 OS=Saccharomyces cerevisiae (strain ATCC 204508 / S288c) GN=MEP3 PE=1 SV=1	YPR138c	510	2.00E-143	COG0004	Ammonia permease	K03320	0	687	scm:SCHCODRAFT_64986	ammonium transporter, Amt family	GO:0072488//ammonium transmembrane transport	GO:0008519//ammonium transmembrane transporter activity	GO:0016021//integral to membrane
CL1107.Contig2_All	7273	12	0.1404	2	0.0234	8	0.071	3	0.0352	17	0.1661	25	0.2403	gi|393218738|gb|EJD04226.1|	785.8	0	ammonium transporter [Fomitiporia mediterranea MF3/22]	gi|374463151|gb|JN660157.1|	83.8	1.00E-12	Colletotrichum gloeosporioides isolate Cg-14 ammonium permease (MEPC) gene, complete cds	sp|P53390|MEP3_YEAST	510	7.00E-144	Ammonium transporter MEP3 OS=Saccharomyces cerevisiae (strain ATCC 204508 / S288c) GN=MEP3 PE=1 SV=1	YPR138c	510	2.00E-143	COG0004	Ammonia permease	K03320	0	687	scm:SCHCODRAFT_64986	ammonium transporter, Amt family	GO:0072488//ammonium transmembrane transport	GO:0008519//ammonium transmembrane transporter activity	GO:0016021//integral to membrane
CL1107.Contig3_All	7398	10	0.115	3	0.0345	10	0.0873	2	0.0231	17	0.1633	25	0.2362	gi|393218738|gb|EJD04226.1|	785.8	0	ammonium transporter [Fomitiporia mediterranea MF3/22]	gi|374463151|gb|JN660157.1|	83.8	1.00E-12	Colletotrichum gloeosporioides isolate Cg-14 ammonium permease (MEPC) gene, complete cds	sp|P53390|MEP3_YEAST	510	7.00E-144	Ammonium transporter MEP3 OS=Saccharomyces cerevisiae (strain ATCC 204508 / S288c) GN=MEP3 PE=1 SV=1	YPR138c	510	2.00E-143	COG0004	Ammonia permease	K03320	0	687	scm:SCHCODRAFT_64986	ammonium transporter, Amt family	GO:0072488//ammonium transmembrane transport	GO:0008519//ammonium transmembrane transporter activity	GO:0016021//integral to membrane
CL1107.Contig4_All	7603	17	0.1902	14	0.1567	15	0.1274	3	0.0337	19	0.1776	27	0.2482	gi|393218738|gb|EJD04226.1|	785.8	0	ammonium transporter [Fomitiporia mediterranea MF3/22]	gi|374463151|gb|JN660157.1|	83.8	1.00E-12	Colletotrichum gloeosporioides isolate Cg-14 ammonium permease (MEPC) gene, complete cds	sp|P53390|MEP3_YEAST	510	7.00E-144	Ammonium transporter MEP3 OS=Saccharomyces cerevisiae (strain ATCC 204508 / S288c) GN=MEP3 PE=1 SV=1	YPR138c	510	2.00E-143	COG0004	Ammonia permease	K03320	0	687	scm:SCHCODRAFT_64986	ammonium transporter, Amt family	GO:0072488//ammonium transmembrane transport	GO:0008519//ammonium transmembrane transporter activity	GO:0016021//integral to membrane
CL1107.Contig5_All	7548	66	0.7439	63	0.7104	45	0.3851	19	0.2147	30	0.2825	32	0.2963	gi|393218738|gb|EJD04226.1|	785.8	0	ammonium transporter [Fomitiporia mediterranea MF3/22]	gi|374463151|gb|JN660157.1|	83.8	1.00E-12	Colletotrichum gloeosporioides isolate Cg-14 ammonium permease (MEPC) gene, complete cds	sp|P53390|MEP3_YEAST	510	7.00E-144	Ammonium transporter MEP3 OS=Saccharomyces cerevisiae (strain ATCC 204508 / S288c) GN=MEP3 PE=1 SV=1	YPR138c	510	2.00E-143	COG0004	Ammonia permease	K03320	0	687	scm:SCHCODRAFT_64986	ammonium transporter, Amt family	GO:0072488//ammonium transmembrane transport	GO:0008519//ammonium transmembrane transporter activity	GO:0016021//integral to membrane
CL1107.Contig6_All	7592	32	0.3586	20	0.2242	28	0.2382	5	0.0562	19	0.1778	27	0.2486	gi|393218738|gb|EJD04226.1|	785.8	0	ammonium transporter [Fomitiporia mediterranea MF3/22]	gi|374463151|gb|JN660157.1|	83.8	1.00E-12	Colletotrichum gloeosporioides isolate Cg-14 ammonium permease (MEPC) gene, complete cds	sp|P53390|MEP3_YEAST	510	7.00E-144	Ammonium transporter MEP3 OS=Saccharomyces cerevisiae (strain ATCC 204508 / S288c) GN=MEP3 PE=1 SV=1	YPR138c	510	2.00E-143	COG0004	Ammonia permease	K03320	0	687	scm:SCHCODRAFT_64986	ammonium transporter, Amt family	GO:0072488//ammonium transmembrane transport	GO:0008519//ammonium transmembrane transporter activity	GO:0016021//integral to membrane
CL1107.Contig7_All	7478	195	2183-02-01	245	7884-02-01	176	5202-01-01	95	1.0837	128	2164-01-01	150	1.402	gi|393218738|gb|EJD04226.1|	785.8	0	ammonium transporter [Fomitiporia mediterranea MF3/22]	gi|374463151|gb|JN660157.1|	83.8	1.00E-12	Colletotrichum gloeosporioides isolate Cg-14 ammonium permease (MEPC) gene, complete cds	sp|P53390|MEP3_YEAST	510	7.00E-144	Ammonium transporter MEP3 OS=Saccharomyces cerevisiae (strain ATCC 204508 / S288c) GN=MEP3 PE=1 SV=1	YPR138c	510	2.00E-143	COG0004	Ammonia permease	K03320	0	687	scm:SCHCODRAFT_64986	ammonium transporter, Amt family	GO:0072488//ammonium transmembrane transport	GO:0008519//ammonium transmembrane transporter activity	GO:0016021//integral to membrane
CL1107.Contig8_All	1259	157	6083-10-01	129	7205-08-01	97	9766-04-01	40	7101-02-01	49	7658-02-01	34	8875-01-01	gi|393218740|gb|EJD04228.1|	331.6	2.00E-89	hypothetical protein FOMMEDRAFT_121835 [Fomitiporia mediterranea MF3/22]	--	--	--	--	--	--	--	--	--	--	--	--	--	--	--	--	--	--	-	-	-
CL1107.Contig9_All	1307	16	1.0414	23	4977-01-01	12	0.5931	8	0.5221	14	0.7612	10	0.5348	gi|393218740|gb|EJD04228.1|	323.2	9.00E-87	hypothetical protein FOMMEDRAFT_121835 [Fomitiporia mediterranea MF3/22]	--	--	--	--	--	--	--	--	--	--	--	--	--	--	--	--	--	--	-	-	-
CL1108.Contig10_All	5502	1278	19.7599	1174	18.1605	721	4645-08-01	124	9224-01-01	136	7566-01-01	48	0.6098	gi|403417127|emb|CCM03827.1|	65.9	0	predicted protein [Fibroporia radiculosa]	--	--	--	--	sp|B3LFU6|SP110_YEAS1	98.6	4.00E-20	Spindle pole body component 110 OS=Saccharomyces cerevisiae (strain RM11-1a) GN=SPC110 PE=3 SV=1	PAE3596	189	5.00E-47	COG0430	RNA 3'-terminal phosphate cyclase	K01974	2.00E-83	311	ppl:POSPLDRAFT_87886	RNA 3'-terminal phosphate cyclase [EC:6.5.1.4]	-	-	-
CL1108.Contig1_All	3982	38	0.8118	21	0.4488	27	0.438	13	0.2785	28	0.4997	33	0.5792	gi|393216615|gb|EJD02105.1|	905.6	0	HOOK-domain-containing protein [Fomitiporia mediterranea MF3/22]	gi|302690721|ref|XM_003034994.1|	60	9.00E-06	Schizophyllum commune H4-8 hypothetical protein, mRNA	sp|B3LFU6|SP110_YEAS1	97.4	7.00E-20	Spindle pole body component 110 OS=Saccharomyces cerevisiae (strain RM11-1a) GN=SPC110 PE=3 SV=1	PAE3596	189	3.00E-47	COG0430	RNA 3'-terminal phosphate cyclase	K01974	1.00E-83	311	ppl:POSPLDRAFT_87886	RNA 3'-terminal phosphate cyclase [EC:6.5.1.4]	-	-	-
CL1108.Contig2_All	3926	3	0.065	11	0.2385	6	0.0987	5	0.1086	15	0.2715	22	0.3917	gi|403417127|emb|CCM03827.1|	65.9	0	predicted protein [Fibroporia radiculosa]	gi|302690721|ref|XM_003034994.1|	60	8.00E-06	Schizophyllum commune H4-8 hypothetical protein, mRNA	sp|B3LFU6|SP110_YEAS1	97.4	7.00E-20	Spindle pole body component 110 OS=Saccharomyces cerevisiae (strain RM11-1a) GN=SPC110 PE=3 SV=1	PAE3596	189	3.00E-47	COG0430	RNA 3'-terminal phosphate cyclase	K01974	1.00E-83	311	ppl:POSPLDRAFT_87886	RNA 3'-terminal phosphate cyclase [EC:6.5.1.4]	-	-	-
CL1108.Contig3_All	5186	31	0.5085	33	0.5416	23	0.2865	8	0.1316	18	0.2467	19	0.2561	gi|393216615|gb|EJD02105.1|	266.5	0	HOOK-domain-containing protein [Fomitiporia mediterranea MF3/22]	--	--	--	--	sp|Q09870|RCL1_SCHPO	84.7	6.00E-16	Probable RNA 3'-terminal phosphate cyclase-like protein OS=Schizosaccharomyces pombe (strain 972 / ATCC 24843) GN=SPAC12G12.06c PE=3 SV=1	PAE3596	189	4.00E-47	COG0430	RNA 3'-terminal phosphate cyclase	K01974	1.00E-83	311	ppl:POSPLDRAFT_87886	RNA 3'-terminal phosphate cyclase [EC:6.5.1.4]	-	-	-
CL1108.Contig4_All	5247	32	0.5188	32	0.5191	23	0.2831	7	0.1138	18	0.2438	19	0.2531	gi|403417127|emb|CCM03827.1|	65.9	0	predicted protein [Fibroporia radiculosa]	--	--	--	--	sp|Q09870|RCL1_SCHPO	84.7	6.00E-16	Probable RNA 3'-terminal phosphate cyclase-like protein OS=Schizosaccharomyces pombe (strain 972 / ATCC 24843) GN=SPAC12G12.06c PE=3 SV=1	PAE3596	189	4.00E-47	COG0430	RNA 3'-terminal phosphate cyclase	K01974	1.00E-83	311	ppl:POSPLDRAFT_87886	RNA 3'-terminal phosphate cyclase [EC:6.5.1.4]	-	-	-
CL1108.Contig5_All	5242	33	0.5355	39	0.6332	32	0.3943	13	0.2115	18	0.244	25	0.3333	gi|393216615|gb|EJD02105.1|	338.6	0	HOOK-domain-containing protein [Fomitiporia mediterranea MF3/22]	--	--	--	--	sp|Q09870|RCL1_SCHPO	84.7	6.00E-16	Probable RNA 3'-terminal phosphate cyclase-like protein OS=Schizosaccharomyces pombe (strain 972 / ATCC 24843) GN=SPAC12G12.06c PE=3 SV=1	PAE3596	189	4.00E-47	COG0430	RNA 3'-terminal phosphate cyclase	K01974	1.00E-83	311	ppl:POSPLDRAFT_87886	RNA 3'-terminal phosphate cyclase [EC:6.5.1.4]	-	-	-
CL1108.Contig6_All	5303	310	9729-04-01	274	3975-04-01	176	2.1438	51	0.8204	76	1.0185	57	0.7513	gi|393216615|gb|EJD02105.1|	72.8	0	HOOK-domain-containing protein [Fomitiporia mediterranea MF3/22]	--	--	--	--	sp|Q09870|RCL1_SCHPO	84.7	6.00E-16	Probable RNA 3'-terminal phosphate cyclase-like protein OS=Schizosaccharomyces pombe (strain 972 / ATCC 24843) GN=SPAC12G12.06c PE=3 SV=1	PAE3596	189	4.00E-47	COG0430	RNA 3'-terminal phosphate cyclase	K01974	1.00E-83	311	ppl:POSPLDRAFT_87886	RNA 3'-terminal phosphate cyclase [EC:6.5.1.4]	-	-	-
CL1108.Contig7_All	5243	35	0.5679	36	0.5844	29	0.3573	12	0.1952	24	0.3253	32	0.4266	gi|393216615|gb|EJD02105.1|	882.9	0	HOOK-domain-containing protein [Fomitiporia mediterranea MF3/22]	--	--	--	--	sp|B3LFU6|SP110_YEAS1	105	5.00E-22	Spindle pole body component 110 OS=Saccharomyces cerevisiae (strain RM11-1a) GN=SPC110 PE=3 SV=1	PAE3596	189	4.00E-47	COG0430	RNA 3'-terminal phosphate cyclase	K01974	1.00E-83	311	ppl:POSPLDRAFT_87886	RNA 3'-terminal phosphate cyclase [EC:6.5.1.4]	-	-	-
CL1108.Contig8_All	5360	32	0.5079	32	0.5081	23	0.2772	8	0.1273	18	0.2387	25	0.326	gi|393216615|gb|EJD02105.1|	72.8	0	HOOK-domain-containing protein [Fomitiporia mediterranea MF3/22]	--	--	--	--	sp|B3LFU6|SP110_YEAS1	98.6	4.00E-20	Spindle pole body component 110 OS=Saccharomyces cerevisiae (strain RM11-1a) GN=SPC110 PE=3 SV=1	PAE3596	189	4.00E-47	COG0430	RNA 3'-terminal phosphate cyclase	K01974	2.00E-83	311	ppl:POSPLDRAFT_87886	RNA 3'-terminal phosphate cyclase [EC:6.5.1.4]	-	-	-
CL1108.Contig9_All	5299	70	1.1238	61	0.9797	46	0.5607	23	0.3702	24	0.3219	34	0.4485	gi|393216615|gb|EJD02105.1|	954.9	0	HOOK-domain-containing protein [Fomitiporia mediterranea MF3/22]	--	--	--	--	sp|B3LFU6|SP110_YEAS1	103	2.00E-21	Spindle pole body component 110 OS=Saccharomyces cerevisiae (strain RM11-1a) GN=SPC110 PE=3 SV=1	PAE3596	189	4.00E-47	COG0430	RNA 3'-terminal phosphate cyclase	K01974	1.00E-83	311	ppl:POSPLDRAFT_87886	RNA 3'-terminal phosphate cyclase [EC:6.5.1.4]	-	-	-
CL1109.Contig1_All	2309	152	6001-05-01	159	8607-05-01	144	4.0283	180	6497-06-01	206	3401-06-01	189	7211-05-01	gi|393245738|gb|EJD53248.1|	736.9	0	hypothetical protein AURDEDRAFT_199579 [Auricularia delicata TFB-10046 SS5]	gi|345651503|gb|JF694953.1|	113	4.00E-22	Armillaria sp. specimenA clone f6 cellobiohydrolase I (cbhI) gene, partial cds	sp|Q4WM08|CBHB_ASPFU	664	0	Probable 1,4-beta-D-glucan cellobiohydrolase B OS=Neosartorya fumigata (strain ATCC MYA-4609 / Af293 / CBS 101355 / FGSC A1100) GN=cbhB PE=2 SV=1	--	--	--	--	--	K01238	0	664	afm:AFUA_6G11610	[EC:3.2.1.-]	-	-	-
CL1109.Contig2_All	802	16	6971-01-01	18	9102-01-01	15	2081-01-01	10	1.0636	12	1.0633	7	0.6101	--	--	--	--	--	--	--	--	--	--	--	--	--	--	--	--	--	--	--	--	--	--	-	-	-
CL1109.Contig3_All	1667	76	8784-03-01	77	9313-03-01	51	9762-01-01	73	7354-03-01	68	8989-02-01	200	3857-08-01	gi|393245738|gb|EJD53248.1|	723	0	hypothetical protein AURDEDRAFT_199579 [Auricularia delicata TFB-10046 SS5]	gi|343437439|gb|JF355515.1|	184	9.00E-44	Uncultured fungus clone NCD_3F_269_f9 cellobiohydrolase I (cbhI) gene, partial cds	sp|Q92400|GUX2_AGABI	644	0	Exoglucanase OS=Agaricus bisporus GN=cel2 PE=2 SV=1	--	--	--	--	--	K01238	0	643	afm:AFUA_6G11610	[EC:3.2.1.-]	-	GO:0016787//hydrolase activity	-
CL1109.Contig4_All	2658	57	8243-01-01	68	2.1774	53	1.288	24	0.7702	44	1.1764	44	1.157	gi|146350520|emb|CAK18913.1|	346.3	2.00E-93	cellulose 1,4-beta-cellobiosidase precursor [Pleurotus sp. &apos;Florida&apos;]	gi|343446099|gb|JF351019.1|	129	7.00E-27	Uncultured fungus clone NTS030194f3 cellobiohydrolase I (cbhI) gene, partial cds	sp|P13860|GUX1_PHACH	307	2.00E-83	Exoglucanase 1 OS=Phanerochaete chrysosporium GN=CBH1 PE=2 SV=1	--	--	--	--	--	K01225	3.00E-76	286	ang:ANI_1_1574014	cellulose 1,4-beta-cellobiosidase [EC:3.2.1.91]	GO:0005975//carbohydrate metabolic process	GO:0004553//hydrolase activity, hydrolyzing O-glycosyl compounds	-
CL1109.Contig5_All	3719	253	7872-05-01	223	5.1034	160	7789-02-01	78	1.789	111	2.1211	176	3077-03-01	gi|393245738|gb|EJD53248.1|	729.6	0	hypothetical protein AURDEDRAFT_199579 [Auricularia delicata TFB-10046 SS5]	gi|343448605|gb|JF352272.1|	135	2.00E-28	Uncultured fungus clone NTS054221g11 cellobiohydrolase I (cbhI) gene, partial cds	sp|A1DNL0|CBHB_NEOFI	650	0	Probable 1,4-beta-D-glucan cellobiohydrolase B OS=Neosartorya fischeri (strain ATCC 1020 / DSM 3700 / FGSC A1164 / NRRL 181) GN=cbhB PE=3 SV=1	--	--	--	--	--	K01238	0	645	afm:AFUA_6G11610	[EC:3.2.1.-]	-	-	-
CL1109.Contig6_All	227	8	2.998	5	8747-01-01	17	8374-04-01	2	0.7516	0	0	5	5395-01-01	gi|393215098|gb|EJD00590.1|	106.7	1.00E-22	cellobiohydrolaseI [Fomitiporia mediterranea MF3/22]	gi|165879994|gb|EU359573.1|	71.9	1.00E-10	Uncultured fungus clone cbhI I06 cellobiohydrolase I (cbhI) gene, partial cds	sp|P15828|GUX1_HUMGT	91.7	1.00E-19	Exoglucanase 1 OS=Humicola grisea var. thermoidea GN=CBH-1 PE=3 SV=2	--	--	--	--	--	K01238	5.00E-18	88.2	afm:AFUA_6G11610	[EC:3.2.1.-]	-	GO:0016787//hydrolase activity	-
CL111.Contig10_All	1582	58	3.1189	59	3.1741	27	1.1024	4	0.2157	3	0.1348	1	0.0442	--	--	--	--	--	--	--	--	--	--	--	--	--	--	--	--	--	--	--	--	--	--	-	-	-
CL111.Contig11_All	1502	170	6284-09-01	239	13.5428	142	6.1067	5	0.284	4	0.1893	2	0.0931	--	--	--	--	--	--	--	--	--	--	--	--	--	--	--	--	--	--	--	--	--	--	-	-	-
CL111.Contig12_All	1645	43	2237-02-01	49	5352-02-01	19	0.7461	1	0.0519	2	0.0864	1	0.0425	--	--	--	--	--	--	--	--	--	--	--	--	--	--	--	--	--	--	--	--	--	--	-	-	-
CL111.Contig13_All	1621	37	9417-01-01	39	2.0477	15	0.5977	4	0.2105	2	0.0877	1	0.0431	--	--	--	--	--	--	--	--	--	--	--	--	--	--	--	--	--	--	--	--	--	--	-	-	-
CL111.Contig14_All	2112	110	4307-04-01	143	7626-05-01	82	5079-02-01	4	0.1616	8	0.2692	8	0.2648	--	--	--	--	--	--	--	--	--	--	--	--	--	--	--	--	--	--	--	--	--	--	-	-	-
CL111.Contig15_All	1463	61	3.547	66	8395-03-01	33	1.457	1	0.0583	2	0.0971	1	0.0478	--	--	--	--	--	--	--	--	--	--	--	--	--	--	--	--	--	--	--	--	--	--	-	-	-
CL111.Contig16_All	1584	13	0.6982	14	0.7522	4	0.1631	1	0.0539	2	0.0897	1	0.0441	--	--	--	--	--	--	--	--	--	--	--	--	--	--	--	--	--	--	--	--	--	--	-	-	-
CL111.Contig17_All	1565	43	3374-02-01	50	7192-02-01	19	0.7842	1	0.0545	2	0.0908	1	0.0447	--	--	--	--	--	--	--	--	--	--	--	--	--	--	--	--	--	--	--	--	--	--	-	-	-
CL111.Contig18_All	756	7	0.7877	8	0.9006	2	0.1709	0	0	3	0.282	1	0.0925	--	--	--	--	--	--	--	--	--	--	--	--	--	--	--	--	--	--	--	--	--	--	-	-	-
CL111.Contig19_All	5857	673	7749-09-01	860	4969-12-01	531	8561-05-01	20	0.2913	23	0.2791	29	0.3461	gi|363755560|ref|XP_003647995.1|	58.5	2.00E-06	hypothetical protein Ecym_7349 [Eremothecium cymbalariae DBVPG#7215] >gi|356892031|gb|AET41178.1| hypothetical protein Ecym_7349 [Eremothecium cymbalariae DBVPG#7215]	--	--	--	--	sp|O94317|YH5D_SCHPO	58.9	4.00E-08	Uncharacterized serine-rich protein C215.13 OS=Schizosaccharomyces pombe (strain 972 / ATCC 24843) GN=SPBC215.13 PE=1 SV=1	--	--	--	--	--	K01183	5.00E-09	64.3	ctp:CTRG_05827	chitinase [EC:3.2.1.14]	-	-	-
CL111.Contig1_All	1188	4	0.2864	9	0.6448	12	0.6525	2	0.1436	2	0.1196	4	0.2353	--	--	--	--	--	--	--	--	--	--	--	--	--	--	--	--	--	--	--	--	--	--	-	-	-
CL111.Contig20_All	1619	43	2594-02-01	53	7862-02-01	20	0.7979	1	0.0527	2	0.0878	1	0.0432	--	--	--	--	--	--	--	--	--	--	--	--	--	--	--	--	--	--	--	--	--	--	-	-	-
CL111.Contig21_All	1638	21	1.0906	21	1.0912	17	0.6704	4	0.2083	2	0.0868	1	0.0427	--	--	--	--	--	--	--	--	--	--	--	--	--	--	--	--	--	--	--	--	--	--	-	-	-
CL111.Contig22_All	2917	91	6539-02-01	110	2095-03-01	72	5943-01-01	20	0.5849	29	0.7065	31	0.7428	--	--	--	--	--	--	--	--	--	--	--	--	--	--	--	--	--	--	--	--	--	--	-	-	-
CL111.Contig23_All	1312	34	2045-02-01	41	6597-02-01	15	0.7385	1	0.065	2	0.1083	1	0.0533	--	--	--	--	--	--	--	--	--	--	--	--	--	--	--	--	--	--	--	--	--	--	-	-	-
CL111.Contig24_All	1251	5	0.34	8	0.5443	2	0.1033	1	0.0682	2	0.1136	1	0.0559	--	--	--	--	--	--	--	--	--	--	--	--	--	--	--	--	--	--	--	--	--	--	-	-	-
CL111.Contig25_All	1229	137	4829-09-01	140	6952-09-01	73	8367-03-01	1	0.0694	2	0.1156	1	0.0569	--	--	--	--	--	--	--	--	--	--	--	--	--	--	--	--	--	--	--	--	--	--	-	-	-
CL111.Contig26_All	1635	45	3414-02-01	45	3425-02-01	21	0.8296	1	0.0522	2	0.0869	1	0.0427	--	--	--	--	--	--	--	--	--	--	--	--	--	--	--	--	--	--	--	--	--	--	-	-	-
CL111.Contig27_All	1583	8	0.4299	3	0.1613	1	0.0408	1	0.0539	2	0.0898	1	0.0442	--	--	--	--	--	--	--	--	--	--	--	--	--	--	--	--	--	--	--	--	--	--	-	-	-
CL111.Contig2_All	1503	9	0.5094	3	0.1699	1	0.043	1	0.0568	2	0.0946	1	0.0465	--	--	--	--	--	--	--	--	--	--	--	--	--	--	--	--	--	--	--	--	--	--	-	-	-
CL111.Contig3_All	1611	10	0.5281	12	0.634	3	0.1203	1	0.0529	2	0.0882	1	0.0434	--	--	--	--	--	--	--	--	--	--	--	--	--	--	--	--	--	--	--	--	--	--	-	-	-
CL111.Contig4_All	1618	117	6.1515	122	4174-06-01	76	3.034	1	0.0527	3	0.1318	1	0.0432	--	--	--	--	--	--	--	--	--	--	--	--	--	--	--	--	--	--	--	--	--	--	-	-	-
CL111.Contig5_All	1564	37	2.0125	34	8502-01-01	14	0.5782	4	0.2182	2	0.0909	1	0.0447	--	--	--	--	--	--	--	--	--	--	--	--	--	--	--	--	--	--	--	--	--	--	-	-	-
CL111.Contig6_All	1603	144	6419-07-01	167	8667-08-01	86	4654-03-01	4	0.2129	3	0.133	1	0.0436	--	--	--	--	--	--	--	--	--	--	--	--	--	--	--	--	--	--	--	--	--	--	-	-	-
CL111.Contig7_All	1641	16	0.8294	18	0.9336	7	0.2755	1	0.052	2	0.0866	1	0.0426	--	--	--	--	--	--	--	--	--	--	--	--	--	--	--	--	--	--	--	--	--	--	-	-	-
CL111.Contig8_All	241	7	4709-02-01	17	6.0036	7	8761-01-01	10	5395-03-01	6	7693-01-01	3	0.8701	--	--	--	--	--	--	--	--	--	--	--	--	--	--	--	--	--	--	--	--	--	--	-	-	-
CL111.Contig9_All	1450	14	0.8214	16	0.9391	7	0.3118	1	0.0588	2	0.098	1	0.0482	--	--	--	--	--	--	--	--	--	--	--	--	--	--	--	--	--	--	--	--	--	--	-	-	-
CL1110.Contig1_All	1298	1	0.0655	3	0.1967	6	0.2986	1	0.0657	0	0	1	0.0538	gi|393218944|gb|EJD04432.1|	40.8	7.00E-126	hypothetical protein FOMMEDRAFT_82069 [Fomitiporia mediterranea MF3/22]	gi|299740635|ref|XM_001833838.2|	69.9	3.00E-09	Coprinopsis cinerea okayama7#130 #~# hypothetical protein, mRNA	--	--	--	--	--	--	--	--	--	--	--	--	--	--	-	-	-
CL1110.Contig2_All	1296	12	0.7877	14	0.9194	15	0.7476	8	0.5265	5	0.2742	7	0.3775	gi|393218944|gb|EJD04432.1|	40.8	1.00E-129	hypothetical protein FOMMEDRAFT_82069 [Fomitiporia mediterranea MF3/22]	gi|299740635|ref|XM_001833838.2|	69.9	3.00E-09	Coprinopsis cinerea okayama7#130 #~# hypothetical protein, mRNA	--	--	--	--	--	--	--	--	--	--	--	--	--	--	-	-	-
CL1110.Contig3_All	2364	1	0.036	0	0	3	0.082	1	0.0361	0	0	1	0.0296	gi|393218944|gb|EJD04432.1|	40.8	0	hypothetical protein FOMMEDRAFT_82069 [Fomitiporia mediterranea MF3/22]	gi|299740635|ref|XM_001833838.2|	69.9	5.00E-09	Coprinopsis cinerea okayama7#130 #~# hypothetical protein, mRNA	--	--	--	--	--	--	--	--	--	--	--	--	--	--	-	-	-
CL1110.Contig4_All	2547	3	0.1002	1	0.0334	3	0.0761	1	0.0335	0	0	1	0.0274	gi|393218944|gb|EJD04432.1|	305.4	4.00E-81	hypothetical protein FOMMEDRAFT_82069 [Fomitiporia mediterranea MF3/22]	gi|299740635|ref|XM_001833838.2|	69.9	6.00E-09	Coprinopsis cinerea okayama7#130 #~# hypothetical protein, mRNA	--	--	--	--	--	--	--	--	--	--	--	--	--	--	-	-	-
CL1110.Contig5_All	3574	19	0.4522	20	0.4763	24	0.4338	16	0.3819	27	0.5369	29	0.5671	gi|393218944|gb|EJD04432.1|	40.8	0	hypothetical protein FOMMEDRAFT_82069 [Fomitiporia mediterranea MF3/22]	gi|299740635|ref|XM_001833838.2|	69.9	8.00E-09	Coprinopsis cinerea okayama7#130 #~# hypothetical protein, mRNA	--	--	--	--	Rv0892	66.6	3.00E-10	COG2072	Predicted flavoprotein involved in K+ transport	K00485	5.00E-11	70.1	uma:UM03429.1	dimethylaniline monooxygenase (N-oxide forming) [EC:1.14.13.8]	-	-	-
CL1110.Contig6_All	3783	98	2038-02-01	98	2048-02-01	84	4343-01-01	35	0.7892	46	0.8641	38	0.7021	gi|393218944|gb|EJD04432.1|	305.4	7.00E-81	hypothetical protein FOMMEDRAFT_82069 [Fomitiporia mediterranea MF3/22]	gi|299740635|ref|XM_001833838.2|	69.9	8.00E-09	Coprinopsis cinerea okayama7#130 #~# hypothetical protein, mRNA	--	--	--	--	Rv0892	66.6	3.00E-10	COG2072	Predicted flavoprotein involved in K+ transport	K00485	5.00E-11	70.1	uma:UM03429.1	dimethylaniline monooxygenase (N-oxide forming) [EC:1.14.13.8]	-	-	-
CL1111.Contig1_All	3340	38	0.9679	44	1.1212	37	0.7156	41	1.0471	58	2341-01-01	89	8625-01-01	gi|393217357|gb|EJD02846.1|	513.5	1.00E-143	hypothetical protein FOMMEDRAFT_107852 [Fomitiporia mediterranea MF3/22]	gi|170092390|ref|XM_001877382.1|	73.8	5.00E-10	Laccaria bicolor S238N-H82 transcriptional regulatory protein partial mRNA	sp|A8N767|ERT1_COPC7	457	3.00E-128	Transcription activator of gluconeogenesis ERT1 OS=Coprinopsis cinerea (strain Okayama-7 / 130 / ATCC MYA-4618 / FGSC 9003) GN=ERT1 PE=3 SV=1	SPCC306.02c	120	1.00E-26	COG5130	Prenylated rab acceptor 1 and related proteins	K01178	1.00E-09	65.5	sce:YIR019C	glucoamylase [EC:3.2.1.3]	GO:0009987//cellular process;GO:1901576;GO:0044238//primary metabolic process	-	-
CL1111.Contig2_All	3394	45	1.1279	45	1.1284	39	0.7422	60	1.508	83	7379-01-01	117	4094-02-01	gi|393217357|gb|EJD02846.1|	515.4	4.00E-144	hypothetical protein FOMMEDRAFT_107852 [Fomitiporia mediterranea MF3/22]	gi|170092390|ref|XM_001877382.1|	73.8	5.00E-10	Laccaria bicolor S238N-H82 transcriptional regulatory protein partial mRNA	sp|A8N767|ERT1_COPC7	453	4.00E-127	Transcription activator of gluconeogenesis ERT1 OS=Coprinopsis cinerea (strain Okayama-7 / 130 / ATCC MYA-4618 / FGSC 9003) GN=ERT1 PE=3 SV=1	SPCC306.02c	120	1.00E-26	COG5130	Prenylated rab acceptor 1 and related proteins	K01178	9.00E-10	65.9	sce:YIR019C	glucoamylase [EC:3.2.1.3]	GO:0009987//cellular process;GO:1901576;GO:0044238//primary metabolic process	-	-
CL1111.Contig3_All	642	8	1.0601	7	0.928	13	1.308	6	0.7972	10	1.1069	23	2.504	gi|389739949|gb|EIM81141.1|	152.1	9.00E-36	prenylated rab acceptor PRA1 [Stereum hirsutum FP-91666 SS1]	--	--	--	--	sp|P53633|PRA1_YEAST	80.9	7.00E-16	Prenylated Rab acceptor 1 OS=Saccharomyces cerevisiae (strain ATCC 204508 / S288c) GN=YIP3 PE=1 SV=2	YNL044w	80.9	2.00E-15	COG5130	Prenylated rab acceptor 1 and related proteins	--	--	--	--	--	-	-	-
CL1112.Contig1_All	1196	19	3514-01-01	25	1.779	23	2422-01-01	13	0.9272	8	0.4754	12	0.7013	gi|395334762|gb|EJF67138.1|	266.5	9.00E-70	hypothetical protein DICSQDRAFT_96265 [Dichomitus squalens LYAD-421 SS1]	--	--	--	--	sp|O94480|YC6D_SCHPO	121	9.00E-28	UPF0617 protein C1919.13c OS=Schizosaccharomyces pombe (strain 972 / ATCC 24843) GN=SPCC1919.13c PE=3 SV=1	--	--	--	--	--	--	--	--	--	--	-	-	-
CL1112.Contig2_All	1161	36	6378-02-01	23	6861-01-01	17	0.9458	9	0.6612	8	0.4897	9	0.5418	gi|395334762|gb|EJF67138.1|	61.6	5.00E-59	hypothetical protein DICSQDRAFT_96265 [Dichomitus squalens LYAD-421 SS1]	--	--	--	--	sp|O94480|YC6D_SCHPO	111	1.00E-24	UPF0617 protein C1919.13c OS=Schizosaccharomyces pombe (strain 972 / ATCC 24843) GN=SPCC1919.13c PE=3 SV=1	--	--	--	--	--	--	--	--	--	--	-	-	-
CL1112.Contig3_All	1191	97	9284-06-01	81	7883-05-01	67	6337-03-01	59	2257-04-01	87	1911-05-01	63	6972-03-01	gi|393213164|gb|EJC98661.1|	226.5	1.00E-57	hypothetical protein FOMMEDRAFT_143085 [Fomitiporia mediterranea MF3/22]	--	--	--	--	sp|O94480|YC6D_SCHPO	100	3.00E-21	UPF0617 protein C1919.13c OS=Schizosaccharomyces pombe (strain 972 / ATCC 24843) GN=SPCC1919.13c PE=3 SV=1	--	--	--	--	--	--	--	--	--	--	-	-	-
CL1113.Contig1_All	2237	5	0.1901	4	0.1522	7	0.2021	7	0.2669	7	0.2224	18	0.5624	gi|393218883|gb|EJD04371.1|	279.6	2.00E-73	WD40 repeat-like protein [Fomitiporia mediterranea MF3/22]	gi|342300335|emb|HE576753.1|	60	5.00E-06	Naumovozyma castellii CBS 4309 chromosome 2, complete genome	sp|Q06679|UTP4_YEAST	99.8	8.00E-21	U3 small nucleolar RNA-associated protein 4 OS=Saccharomyces cerevisiae (strain ATCC 204508 / S288c) GN=UTP4 PE=1 SV=1	YOR054c	52.4	3.00E-06	COG0452	Phosphopantothenoylcysteine synthetase/decarboxylase	K14548	9.00E-69	261	lbc:LACBIDRAFT_301791	U3 small nucleolar RNA-associated protein 4	-	-	-
CL1113.Contig2_All	1653	48	4703-02-01	44	2655-02-01	60	3446-02-01	56	8898-02-01	87	7403-03-01	95	4.0169	gi|393213283|gb|EJC98780.1|	263.1	1.00E-68	hypothetical protein FOMMEDRAFT_170976 [Fomitiporia mediterranea MF3/22]	gi|342300335|emb|HE576753.1|	60	4.00E-06	Naumovozyma castellii CBS 4309 chromosome 2, complete genome	--	--	--	--	--	--	--	--	--	K11761	2.00E-07	56.6	lbc:LACBIDRAFT_317026	chromatin structure-remodeling complex protein RSC7	-	-	-
CL1113.Contig3_All	1958	144	2564-06-01	188	8.1719	141	6515-04-01	227	8893-09-01	252	9.1463	310	11.066	gi|393213283|gb|EJC98780.1|	283.5	1.00E-74	hypothetical protein FOMMEDRAFT_170976 [Fomitiporia mediterranea MF3/22]	gi|329138890|tpg|BK006941.2|	63.9	3.00E-07	TPA_inf: Saccharomyces cerevisiae S288c chromosome VII, complete sequence	--	--	--	--	--	--	--	--	--	K11761	3.00E-07	56.6	lbc:LACBIDRAFT_317026	chromatin structure-remodeling complex protein RSC7	-	-	-
CL1114.Contig1_All	566	19	8557-02-01	22	3082-03-01	22	5107-02-01	36	4255-05-01	47	9012-05-01	85	4965-10-01	gi|336384928|gb|EGO26075.1|	59.3	6.00E-08	hypothetical protein SERLADRAFT_414278 [Serpula lacrymans var. lacrymans S7.9]	--	--	--	--	--	--	--	--	--	--	--	--	--	--	--	--	--	--	-	-	-
CL1114.Contig2_All	319	8	2.1334	6	6008-01-01	2	0.405	10	2.674	8	7822-01-01	15	2866-03-01	--	--	--	--	--	--	--	--	--	--	--	--	--	--	--	--	--	--	--	--	--	--	-	-	-
CL1115.Contig1_All	528	2	0.3222	0	0	4	0.4893	3	0.4847	9	2113-01-01	10	3238-01-01	gi|409047612|gb|EKM57091.1|	164.9	8.00E-40	hypothetical protein PHACADRAFT_194660 [Phanerochaete carnosa HHB-10118-sp]	--	--	--	--	sp|B0D4J6|URM1_LACBS	157	5.00E-39	Ubiquitin-related modifier 1 OS=Laccaria bicolor (strain S238N-H82 / ATCC MYA-4686) GN=URM1 PE=3 SV=1	YIL008w	88.2	7.00E-18	COG5131	Ubiquitin-like protein	K12161	2.00E-38	157	lbc:LACBIDRAFT_184088	ubiquitin related modifier 1	GO:0008033//tRNA processing	-	-
CL1115.Contig2_All	3870	4149	91.2024	3450	75.873	2076	34.6499	302	6566-06-01	380	6.978	778	14.0512	gi|393219822|gb|EJD05308.1|	300.8	1.00E-79	glycoside hydrolase [Fomitiporia mediterranea MF3/22]	--	--	--	--	sp|Q00023|CEL1_AGABI	241	2.00E-63	Cellulose-growth-specific protein OS=Agaricus bisporus GN=cel1 PE=3 SV=1	YIL008w	88.2	1.00E-16	COG5131	Ubiquitin-like protein	K12161	3.00E-37	157	lbc:LACBIDRAFT_184088	ubiquitin related modifier 1	-	-	-
CL1116.Contig1_All	1529	26	4466-01-01	27	5029-01-01	17	0.7182	26	4505-01-01	41	9056-01-01	33	5085-01-01	--	--	--	--	--	--	--	--	--	--	--	--	--	--	--	--	--	--	--	--	--	--	-	-	-
CL1116.Contig2_All	5923	788	3177-11-01	933	13.4066	654	7.1322	703	10.1244	806	6705-09-01	1155	13.6296	gi|393214948|gb|EJD00440.1|	1088.6	0	acyltransferase ChoActase/COT/CPT [Fomitiporia mediterranea MF3/22]	gi|299754514|ref|XM_001840939.2|	115	2.00E-22	Coprinopsis cinerea okayama7#130 KQ# carnitine acetyl transferase, mRNA	sp|P40017|YAT2_YEAST	204	6.00E-52	Carnitine O-acetyltransferase YAT2 OS=Saccharomyces cerevisiae (strain ATCC 204508 / S288c) GN=YAT2 PE=1 SV=1	--	--	--	--	--	K00624	0	937	scm:SCHCODRAFT_50345	carnitine O-acetyltransferase [EC:2.3.1.7]	-	GO:0016740//transferase activity	-
CL1116.Contig3_All	517	3	0.4936	2	0.3292	4	0.4998	5	0.825	2	0.2749	8	1.0815	--	--	--	--	--	--	--	--	--	--	--	--	--	--	--	--	--	--	--	--	--	--	-	-	-
CL1116.Contig4_All	332	0	0	0	0	1	0.1946	1	0.2569	0	0	5	1.0526	--	--	--	--	--	--	--	--	--	--	--	--	--	--	--	--	--	--	--	--	--	--	-	-	-
CL1117.Contig1_All	3913	35	0.7609	47	1.0223	25	0.4127	26	0.5668	31	0.563	41	0.7323	gi|403413249|emb|CCL99949.1|	671.4	0	predicted protein [Fibroporia radiculosa]	gi|299755270|ref|XM_001828510.2|	111	3.00E-21	Coprinopsis cinerea okayama7#130 ### pre-mRNA splicing factor, mRNA	sp|Q9P774|PRP16_SCHPO	932	0	Pre-mRNA-splicing factor ATP-dependent RNA helicase prp16 OS=Schizosaccharomyces pombe (strain 972 / ATCC 24843) GN=prp16 PE=3 SV=2	YKR086w	760	0	COG1643	HrpA-like helicases	K12815	0	1294	cci:CC1G_12010	pre-mRNA-splicing factor ATP-dependent RNA helicase PRP16 [EC:3.6.4.13]	-	GO:0003676//nucleic acid binding;GO:0005524//ATP binding;GO:0008026//ATP-dependent helicase activity	-
CL1117.Contig2_All	3301	130	3502-03-01	161	4.1511	135	6416-02-01	110	8425-02-01	113	4327-02-01	134	8373-02-01	gi|299755271|ref|XP_001828562.2|	1639	0	pre-mRNA splicing factor [Coprinopsis cinerea okayama7#130] >gi|298411148|gb|EAU93276.2| pre-mRNA splicing factor [Coprinopsis cinerea okayama7#130]	gi|299755270|ref|XM_001828510.2|	109	9.00E-21	Coprinopsis cinerea okayama7#130 ### pre-mRNA splicing factor, mRNA	sp|Q9P774|PRP16_SCHPO	929	0	Pre-mRNA-splicing factor ATP-dependent RNA helicase prp16 OS=Schizosaccharomyces pombe (strain 972 / ATCC 24843) GN=prp16 PE=3 SV=2	SPBC1711.17	832	0	COG1643	HrpA-like helicases	K12815	0	1639	cci:CC1G_12010	pre-mRNA-splicing factor ATP-dependent RNA helicase PRP16 [EC:3.6.4.13]	-	GO:0003676//nucleic acid binding;GO:0005524//ATP binding;GO:0008026//ATP-dependent helicase activity	-
CL1117.Contig3_All	3982	61	3032-01-01	78	6671-01-01	56	0.9084	42	0.8997	52	0.928	56	0.9829	gi|403413249|emb|CCL99949.1|	1978	0	predicted protein [Fibroporia radiculosa]	gi|299755270|ref|XM_001828510.2|	111	3.00E-21	Coprinopsis cinerea okayama7#130 ### pre-mRNA splicing factor, mRNA	sp|Q9P774|PRP16_SCHPO	1107	0	Pre-mRNA-splicing factor ATP-dependent RNA helicase prp16 OS=Schizosaccharomyces pombe (strain 972 / ATCC 24843) GN=prp16 PE=3 SV=2	SPBC1711.17	829	0	COG1643	HrpA-like helicases	K12815	0	1968	cci:CC1G_12010	pre-mRNA-splicing factor ATP-dependent RNA helicase PRP16 [EC:3.6.4.13]	-	GO:0003676//nucleic acid binding;GO:0005524//ATP binding;GO:0008026//ATP-dependent helicase activity	-
CL1118.Contig1_All	2506	10	0.3395	11	0.3736	17	0.4382	42	4296-01-01	30	0.8507	55	1.534	gi|403173059|ref|XP_003332162.2|	58.9	7.00E-07	hypothetical protein PGTG_13529 [Puccinia graminis f. sp. tritici CRL 75-36-700-3] >gi|375170110|gb|EFP87743.2| hypothetical protein PGTG_13529 [Puccinia graminis f. sp. tritici CRL 75-36-700-3]	--	--	--	--	--	--	--	--	--	--	--	--	--	--	--	--	--	--	-	-	-
CL1118.Contig2_All	2488	13	0.4445	15	0.5131	19	0.4933	47	6114-01-01	48	1.371	66	8541-01-01	gi|403173059|ref|XP_003332162.2|	58.9	7.00E-07	hypothetical protein PGTG_13529 [Puccinia graminis f. sp. tritici CRL 75-36-700-3] >gi|375170110|gb|EFP87743.2| hypothetical protein PGTG_13529 [Puccinia graminis f. sp. tritici CRL 75-36-700-3]	--	--	--	--	--	--	--	--	--	--	--	--	--	--	--	--	--	--	-	-	-
CL1118.Contig3_All	2632	33	1.0666	45	4551-01-01	36	0.8835	104	3706-03-01	100	2015-07-02	138	6647-03-01	gi|403173059|ref|XP_003332162.2|	58.9	8.00E-07	hypothetical protein PGTG_13529 [Puccinia graminis f. sp. tritici CRL 75-36-700-3] >gi|375170110|gb|EFP87743.2| hypothetical protein PGTG_13529 [Puccinia graminis f. sp. tritici CRL 75-36-700-3]	--	--	--	--	--	--	--	--	--	--	--	--	--	--	--	--	--	--	-	-	-
CL1118.Contig4_All	2563	19	0.6306	25	0.8302	29	0.7309	79	6293-02-01	62	7191-01-01	91	4816-02-01	gi|403173059|ref|XP_003332162.2|	56.6	4.00E-06	hypothetical protein PGTG_13529 [Puccinia graminis f. sp. tritici CRL 75-36-700-3] >gi|375170110|gb|EFP87743.2| hypothetical protein PGTG_13529 [Puccinia graminis f. sp. tritici CRL 75-36-700-3]	--	--	--	--	--	--	--	--	--	--	--	--	--	--	--	--	--	--	-	-	-
CL1118.Contig5_All	2650	11	0.3531	10	0.3212	17	0.4144	44	4163-01-01	30	0.8045	60	5825-01-01	gi|403173059|ref|XP_003332162.2|	58.9	8.00E-07	hypothetical protein PGTG_13529 [Puccinia graminis f. sp. tritici CRL 75-36-700-3] >gi|375170110|gb|EFP87743.2| hypothetical protein PGTG_13529 [Puccinia graminis f. sp. tritici CRL 75-36-700-3]	--	--	--	--	--	--	--	--	--	--	--	--	--	--	--	--	--	--	-	-	-
CL1118.Contig6_All	2581	12	0.3955	13	0.4287	20	0.5005	42	3881-01-01	30	0.826	58	5707-01-01	gi|403173059|ref|XP_003332162.2|	56.6	4.00E-06	hypothetical protein PGTG_13529 [Puccinia graminis f. sp. tritici CRL 75-36-700-3] >gi|375170110|gb|EFP87743.2| hypothetical protein PGTG_13529 [Puccinia graminis f. sp. tritici CRL 75-36-700-3]	--	--	--	--	--	--	--	--	--	--	--	--	--	--	--	--	--	--	-	-	-
CL1119.Contig1_All	2136	0	0	0	0	3	0.0907	0	0	0	0	8	0.2618	gi|393220671|gb|EJD06157.1|	869.4	0	kinase-like protein [Fomitiporia mediterranea MF3/22]	gi|299754592|ref|XM_001841003.2|	81.8	1.00E-12	Coprinopsis cinerea okayama7#130 KQ# CMGC/SRPK protein kinase, mRNA	sp|Q03656|SKY1_YEAST	439	3.00E-123	Serine/threonine-protein kinase SKY1 OS=Saccharomyces cerevisiae (strain ATCC 204508 / S288c) GN=SKY1 PE=1 SV=1	ML0897	63.9	1.00E-09	COG0515	Serine/threonine protein kinase	K08832	0	805	ppl:POSPLDRAFT_29858	serine/threonine-protein kinase SRPK3 [EC:2.7.11.1]	GO:0006468//protein phosphorylation	GO:0005524//ATP binding;GO:0004674//protein serine/threonine kinase activity	-
[truncated: 33,572 more rows]
