# Supplementary material for: De novo transcriptomic assembly and profiling of Rigidoporus microporus during saprotrophic growth on rubber wood
Source: BMC Genomics. 2016 Mar 15;17:234. doi: 10.1186/s12864-016-2574-9 (PMC4791870; doi:10.1186/s12864-016-2574-9)
Supplement: Additional file 5: Table S4. — All differentially up-regulated genes during saprotrophic growth of R. microporus. (XLSX 1547 kb) [file 12864_2016_2574_MOESM5_ESM.xlsx]

## Sheet: Sheet1
Table S4: All differentially up-regulated genes during saprotrophic growth of R. microporus (FDR < 0.05)
Gene ID	log2_FC	logCPM	PValue	FDR	Nr.ID	Nr.Score	Nr.Evalue	Nr.annotation	Nt.ID	Nt.Score	Nt.Evalue	Nt.annotation	Swissprot.ID	Swissprot.Score	Swissprot.Evalue	Swissprot.annotation	COG.Protein.or.Domain	COG.Score	COG.Evalue	COG.ID	COG.Function.Description	KO_id	KEGG.Evalue	KEGG.Score	KEGG.Gene	ko_definition	GO.BiologicalProcess	GO.MolecularFunction	Go.CellularComponent
Unigene6792_All	10.5636	4.52114	2.33471e-06	1.86162e-05	gi|409049406|gb|EKM58883.1|	130.2	3.00E-28	hypothetical protein PHACADRAFT_205102 [Phanerochaete carnosa HHB-10118-sp]	--	--	--	--	--	--	--	--	--	--	--	--	--	--	--	--	--	--	-	-	-
Unigene7127_All	9.99711	2.25208	3.13507e-06	2.4395e-05	--	--	--	--	gi|122893328|gb|EF204913.1|	153	2.00E-34	Pleurotus ostreatus mitochondrion, complete genome	--	--	--	--	--	--	--	--	--	--	--	--	--	--	-	-	-
Unigene6977_All	9.96841	2.22386	2.14636e-06	1.72418e-05	--	--	--	--	--	--	--	--	--	--	--	--	--	--	--	--	--	--	--	--	--	--	-	-	-
Unigene7190_All	9.88662	2.1416	5.32744e-06	3.95638e-05	gi|395330766|gb|EJF63149.1|	76.6	1.00E-12	hypothetical protein DICSQDRAFT_56383, partial [Dichomitus squalens LYAD-421 SS1]	--	--	--	--	--	--	--	--	--	--	--	--	--	--	--	--	--	--	-	-	-
CL2561.Contig1_All	9.85427	2.11031	7.32193e-07	6.38389e-06	gi|442769863|ref|YP_007374933.1|	531.2	6.00E-149	NADH dehydrogenase subunit 2 (mitochondrion) [Phlebia radiata] >gi|441414450|emb|CCE89221.1| NADH dehydrogenase subunit 2 (mitochondrion) [Phlebia radiata]	gi|289832503|gb|GU723273.1|	178	1.00E-41	Trametes cingulata strain ATCC 26747 mitochondrion, complete genome	sp|Q0H8Y9|NU2M_USTMA	483	4.00E-136	NADH-ubiquinone oxidoreductase chain 2 OS=Ustilago maydis (strain 521 / FGSC 9021) GN=ND2 PE=3 SV=1	SMc01927	208	5.00E-53	COG1007	NADH:ubiquinone oxidoreductase subunit 2 (chain N)	K03879	2.00E-135	483	uma:UsmafMp03	NADH-ubiquinone oxidoreductase chain 2 [EC:1.6.5.3]	GO:0055114//oxidation-reduction process	-	GO:0016020//membrane
Unigene6794_All	9.58977	1.84535	7.15546e-05	0.000415742	--	--	--	--	--	--	--	--	--	--	--	--	--	--	--	--	--	--	--	--	--	--	-	-	-
Unigene6790_All	9.40937	1.66804	4.98842e-06	3.72966e-05	--	--	--	--	--	--	--	--	--	--	--	--	--	--	--	--	--	--	--	--	--	--	-	-	-
Unigene7172_All	9.31112	1.5713	1.04685e-05	7.29858e-05	--	--	--	--	--	--	--	--	--	--	--	--	--	--	--	--	--	--	--	--	--	--	-	-	-
CL993.Contig4_All	9.26194	7.11883	2.405e-110	2.07539e-106	gi|393219265|gb|EJD04752.1|	444.5	2.00E-123	alpha-ketoglutarate-dependent 2,4-dichlorophenoxyacetate dioxygenase [Fomitiporia mediterranea MF3/22]	--	--	--	--	sp|Q12358|JLP1_YEAST	51.6	1.00E-06	Alpha-ketoglutarate-dependent sulfonate dioxygenase OS=Saccharomyces cerevisiae (strain ATCC 204508 / S288c) GN=JLP1 PE=3 SV=1	PA2310	126	6.00E-29	COG2175	Probable taurine catabolism dioxygenase	K06912	2.00E-52	205	cnb:CNBH1210	alpha-ketoglutarate-dependent 2,4-dichlorophenoxyacetate dioxygenase [EC:1.14.11.-]	-	-	-
CL2913.Contig1_All	9.16679	5.79422	1.11008e-120	1.27725e-116	gi|393222383|gb|EJD07867.1|	145.6	2.00E-89	cephalosporin esterase [Fomitiporia mediterranea MF3/22]	--	--	--	--	sp|P32948|LIP4_CANRU	117	1.00E-41	Lipase 4 OS=Candida rugosa GN=LIP4 PE=3 SV=1	STM1623	73.2	3.00E-24	COG2272	Carboxylesterase type B	K01066	1.00E-45	120	mgr:MGG_00499	esterase / lipase [EC:3.1.1.-]	-	-	-
Unigene7180_All	9.15347	1.41551	3.27926e-05	0.000206558	--	--	--	--	--	--	--	--	--	--	--	--	--	--	--	--	--	--	--	--	--	--	-	-	-
Unigene6595_All	8.98692	1.25468	9.74203e-06	6.83904e-05	gi|393228858|gb|EJD36493.1|	75.1	5.00E-13	hypothetical protein AURDEDRAFT_117081 [Auricularia delicata TFB-10046 SS5]	--	--	--	--	--	--	--	--	--	--	--	--	--	--	--	--	--	--	-	-	-
Unigene7085_All	8.98248	1.2521	4.55099e-06	3.4247e-05	gi|259019188|ref|YP_003204905.1|	381.7	2.00E-104	endonuclease [Millerozyma farinosa] >gi|257143749|emb|CAY39275.1| Endonuclease, COB group I intron encoded [Millerozyma farinosa]	gi|60685061|gb|AY772389.1|	216	2.00E-53	Agrocybe chaxingu strain SM 960903 apocytochrome b (cytb) gene, complete cds; and LAGLIDADG endonuclease gene, partial cds; mitochondrial	sp|P03873|MBI2_YEAST	378	5.00E-105	Cytochrome b mRNA maturase bI2 OS=Saccharomyces cerevisiae (strain ATCC 204508 / S288c) GN=bI2 PE=1 SV=2	Q0120	209	7.00E-54	COG1290	Cytochrome b subunit of the bc complex	K00412	2.00E-104	378	sce:Q0110	ubiquinol-cytochrome c reductase cytochrome b subunit	GO:0022904//respiratory electron transport chain	GO:0046872//metal ion binding;GO:0016491//oxidoreductase activity;GO:0009055//electron carrier activity	GO:0005743//mitochondrial inner membrane;GO:0070469//respiratory chain;GO:0016021//integral to membrane
Unigene7222_All	8.8827	1.15423	3.19184e-06	2.48032e-05	--	--	--	--	--	--	--	--	--	--	--	--	--	--	--	--	--	--	--	--	--	--	-	-	-
CL4886.Contig1_All	8.85818	7.04301	2.67812e-102	1.32062e-98	gi|393214539|gb|EJD00032.1|	268.1	5.00E-70	NAD-binding protein [Fomitiporia mediterranea MF3/22]	--	--	--	--	sp|Q00791|STCU_EMENI	132	8.00E-31	Versicolorin reductase OS=Emericella nidulans (strain FGSC A4 / ATCC 38163 / CBS 112.46 / NRRL 194 / M139) GN=stcU PE=3 SV=2	SA0122	183	7.00E-46	COG1028	Dehydrogenases with different specificities (related to short-chain alcohol dehydrogenases)	K00059	1.00E-32	140	act:ACLA_006690	3-oxoacyl-[acyl-carrier protein] reductase [EC:1.1.1.100]	-	-	-
Unigene7125_All	8.54775	0.831437	2.2036e-05	0.000143842	--	--	--	--	gi|122893328|gb|EF204913.1|	113	7.00E-23	Pleurotus ostreatus mitochondrion, complete genome	--	--	--	--	--	--	--	--	--	--	--	--	--	--	-	-	-
Unigene4438_All	8.45269	10.1567	5.03256e-125	8.68569e-121	gi|393222385|gb|EJD07869.1|	272.3	9.00E-72	alpha/beta-hydrolase [Fomitiporia mediterranea MF3/22]	--	--	--	--	--	--	--	--	--	--	--	--	--	K01066	5.00E-06	50.8	afm:AFUA_2G08500	esterase / lipase [EC:3.1.1.-]	-	-	-
CL4999.Contig2_All	8.3722	0.661751	0.000212176	0.00110867	--	--	--	--	--	--	--	--	--	--	--	--	--	--	--	--	--	--	--	--	--	--	-	-	-
CL4040.Contig1_All	8.30226	7.42831	2.74869e-99	1.05421e-95	gi|409052029|gb|EKM61505.1|	28.1	1.00E-56	hypothetical protein PHACADRAFT_248163 [Phanerochaete carnosa HHB-10118-sp]	--	--	--	--	sp|P20261|LIP1_CANRU	109	2.00E-24	Lipase 1 OS=Candida rugosa GN=LIP1 PE=1 SV=3	BS_pnbA	97.1	2.00E-20	COG2272	Carboxylesterase type B	K01046	1.00E-23	108	mgr:MGG_02130	triacylglycerol lipase [EC:3.1.1.3]	-	-	-
Unigene6748_All	8.2771	0.577432	9.79893e-06	6.87618e-05	--	--	--	--	--	--	--	--	--	--	--	--	--	--	--	--	--	--	--	--	--	--	-	-	-
Unigene7147_All	8.25142	0.551184	4.9514e-05	0.000299899	--	--	--	--	--	--	--	--	--	--	--	--	--	--	--	--	--	--	--	--	--	--	-	-	-
Unigene6646_All	8.20819	0.509553	9.32943e-05	0.000527318	--	--	--	--	--	--	--	--	--	--	--	--	--	--	--	--	--	--	--	--	--	--	-	-	-
Unigene7174_All	8.20819	0.509553	9.32731e-05	0.000527285	--	--	--	--	--	--	--	--	--	--	--	--	--	--	--	--	--	--	--	--	--	--	-	-	-
Unigene7041_All	8.20379	0.507921	1.83514e-05	0.000122077	--	--	--	--	gi|122893328|gb|EF204913.1|	71.9	4.00E-10	Pleurotus ostreatus mitochondrion, complete genome	--	--	--	--	--	--	--	--	--	--	--	--	--	--	-	-	-
Unigene7092_All	8.16386	0.466711	0.000284665	0.00144565	--	--	--	--	--	--	--	--	--	--	--	--	--	--	--	--	--	--	--	--	--	--	-	-	-
Unigene7111_All	8.14776	0.451769	0.000290291	0.00147011	--	--	--	--	--	--	--	--	--	--	--	--	--	--	--	--	--	--	--	--	--	--	-	-	-
Unigene7106_All	8.12005	0.4321	2.90954e-05	0.000185032	gi|442769871|ref|YP_007374941.1|	28.5	6.00E-09	DNA-directed DNA polymerase (mitochondrion) [Phlebia radiata] >gi|441414458|emb|CCE89226.1| DNA-directed DNA polymerase (mitochondrion) [Phlebia radiata]	--	--	--	--	--	--	--	--	--	--	--	--	--	--	--	--	--	--	-	-	-
Unigene6698_All	8.07536	0.388165	6.58976e-05	0.000386255	--	--	--	--	--	--	--	--	--	--	--	--	--	--	--	--	--	--	--	--	--	--	-	-	-
CL3467.Contig1_All	8.04852	7.79311	1.5262e-81	2.63407e-78	gi|393216150|gb|EJD01641.1|	94	4.00E-119	acid protease [Fomitiporia mediterranea MF3/22]	--	--	--	--	sp|O60020|ASPR1_PHARH	234	1.00E-63	Aspartic protease OS=Phaffia rhodozyma GN=pr1 PE=1 SV=1	--	--	--	--	--	K01379	7.00E-54	206	ppl:POSPLDRAFT_100521	cathepsin D [EC:3.4.23.5]	-	-	-
Unigene7039_All	8.0245	2.10734	2.71382e-05	0.000173666	--	--	--	--	gi|449326973|gb|KC573037.1|	129	3.00E-27	Cantharellus cibarius mitochondrion, complete genome	--	--	--	--	--	--	--	--	--	--	--	--	--	--	-	-	-
Unigene7108_All	8.00364	0.32372	2.58977e-05	0.000166344	--	--	--	--	gi|395132357|dbj|AB697988.1|	61.9	3.00E-07	Lentinula edodes mitochondrial DNA, complete sequence, strain: akiyamaA567_pro_pm_17	--	--	--	--	--	--	--	--	--	--	--	--	--	--	-	-	-
Unigene6801_All	7.99417	0.310228	0.000357623	0.00177108	gi|239608782|gb|EEQ85769.1|	51.2	8.00E-06	conserved hypothetical protein [Ajellomyces dermatitidis ER-3]	--	--	--	--	sp|Q5B8K7|HIR3_EMENI	45.8	9.00E-06	Histone transcription regulator 3 homolog OS=Emericella nidulans (strain FGSC A4 / ATCC 38163 / CBS 112.46 / NRRL 194 / M139) GN=hir3 PE=3 SV=1	--	--	--	--	--	--	--	--	--	--	-	-	-
Unigene7181_All	7.95422	0.275702	0.000142271	0.000772398	--	--	--	--	--	--	--	--	--	--	--	--	--	--	--	--	--	--	--	--	--	--	-	-	-
Unigene7121_All	7.8424	0.172296	0.00045821	0.0022047	--	--	--	--	--	--	--	--	--	--	--	--	--	--	--	--	--	--	--	--	--	--	-	-	-
Unigene7207_All	7.81149	0.15043	7.1419e-05	0.000415024	--	--	--	--	--	--	--	--	--	--	--	--	--	--	--	--	--	--	--	--	--	--	-	-	-
Unigene7235_All	7.81067	0.150542	1.99207e-05	0.000131376	--	--	--	--	--	--	--	--	--	--	--	--	--	--	--	--	--	--	--	--	--	--	-	-	-
Unigene6767_All	7.78111	0.117171	0.000500393	0.0023844	--	--	--	--	--	--	--	--	--	--	--	--	--	--	--	--	--	--	--	--	--	--	-	-	-
Unigene7205_All	7.77355	0.114673	0.000113089	0.000627891	--	--	--	--	--	--	--	--	--	--	--	--	--	--	--	--	--	--	--	--	--	--	-	-	-
Unigene6788_All	7.76008	0.0983438	0.000530354	0.00250949	--	--	--	--	--	--	--	--	--	--	--	--	--	--	--	--	--	--	--	--	--	--	-	-	-
Unigene7141_All	7.71709	0.0599775	0.000561147	0.00264469	--	--	--	--	--	--	--	--	--	--	--	--	--	--	--	--	--	--	--	--	--	--	-	-	-
Unigene6168_All	7.69975	0.108284	1.09776e-14	2.84907e-13	--	--	--	--	--	--	--	--	--	--	--	--	--	--	--	--	--	--	--	--	--	--	-	-	-
Unigene7064_All	7.69125	0.0511136	2.97094e-05	0.000188582	--	--	--	--	--	--	--	--	--	--	--	--	--	--	--	--	--	--	--	--	--	--	-	-	-
Unigene6979_All	7.68336	0.0366078	9.02274e-05	0.000512417	gi|358388590|gb|EHK26183.1|	55.1	1.00E-06	hypothetical protein TRIVIDRAFT_207931 [Trichoderma virens Gv29-8]	--	--	--	--	--	--	--	--	--	--	--	--	--	--	--	--	--	--	-	-	-
Unigene7220_All	7.63812	1.80339	0.000243735	0.00125613	--	--	--	--	gi|122893328|gb|EF204913.1|	147	9.00E-33	Pleurotus ostreatus mitochondrion, complete genome	--	--	--	--	--	--	--	--	--	--	--	--	--	--	-	-	-
Unigene7086_All	7.61604	-0.0229448	5.31705e-05	0.000319857	gi|290967664|ref|YP_003495111.1|	230.3	3.00E-59	apocytochrome b [Trametes cingulata] >gi|289832508|gb|ADD21044.1| apocytochrome b [Trametes cingulata]	gi|289832503|gb|GU723273.1|	159	2.00E-36	Trametes cingulata strain ATCC 26747 mitochondrion, complete genome	sp|Q36445|CYB_MYCVI	224	5.00E-59	Cytochrome b OS=Mycena viridimarginata GN=COB PE=2 SV=1	Q0105	194	1.00E-49	COG1290	Cytochrome b subunit of the bc complex	K00412	3.00E-58	224	cci:CC1G_22007	ubiquinol-cytochrome c reductase cytochrome b subunit	GO:0022904//respiratory electron transport chain	GO:0046872//metal ion binding;GO:0016491//oxidoreductase activity;GO:0009055//electron carrier activity	GO:0005743//mitochondrial inner membrane;GO:0070469//respiratory chain;GO:0016021//integral to membrane
CL4964.Contig4_All	7.60942	10.8178	1.76915e-107	1.22135e-103	gi|393217121|gb|EJD02610.1|	540	1.00E-151	manganese peroxidase 2 [Fomitiporia mediterranea MF3/22]	gi|155203592|gb|EF644533.1|	60	8.00E-06	Phlebia chrysocreas clone phc1 manganese peroxidase-like protein (mnp) gene, partial cds	sp|Q02567|PEM1_PHACH	426	6.00E-119	Manganese peroxidase 1 OS=Phanerochaete chrysosporium GN=MNP1 PE=1 SV=1	YLL012w	77.4	3.00E-17	COG0596	Predicted hydrolases or acyltransferases (alpha/beta hydrolase superfamily)	K01567	9.00E-46	115	afm:AFUA_2G14600	[EC:3.-.-.-]	-	-	-
CL557.Contig20_All	7.55649	-0.0100215	5.38073e-12	9.7651e-11	gi|393217462|gb|EJD02951.1|	249.2	3.00E-64	hypothetical protein FOMMEDRAFT_140748 [Fomitiporia mediterranea MF3/22]	--	--	--	--	--	--	--	--	--	--	--	--	--	--	--	--	--	--	-	-	-
CL1438.Contig2_All	7.48436	-0.080309	4.63681e-13	9.6534e-12	--	--	--	--	--	--	--	--	--	--	--	--	--	--	--	--	--	--	--	--	--	--	-	-	-
Unigene7204_All	7.45462	-0.170225	0.00087637	0.00391771	--	--	--	--	--	--	--	--	--	--	--	--	--	--	--	--	--	--	--	--	--	--	-	-	-
Unigene7189_All	7.42821	-0.192979	0.00091455	0.00406548	gi|393210497|gb|EJC97283.1|	152.5	3.00E-36	pol poly protein, partial [Fomitiporia mediterranea MF3/22]	--	--	--	--	sp|Q9UR07|RTF23_SCHPO	90.9	4.00E-19	Retrotransposable element Tf2 155 kDa protein type 3 OS=Schizosaccharomyces pombe (strain 972 / ATCC 24843) GN=Tf2-11 PE=4 SV=1	SPAC9.04	90.9	1.00E-18	COG2801	Transposase and inactivated derivatives	K07497	2.00E-22	103	mgr:MGG_13837	putative transposase	-	-	-
Unigene7198_All	7.40131	-0.216077	0.000952106	0.00420589	--	--	--	--	--	--	--	--	--	--	--	--	--	--	--	--	--	--	--	--	--	--	-	-	-
CL2419.Contig1_All	7.39842	-0.216688	0.000402799	0.00196632	gi|290967665|ref|YP_003495099.1|	442.2	1.00E-122	cytochrome oxidse subunit 2 [Trametes cingulata] >gi|289832509|gb|ADD21045.1| cytochrome oxidse subunit 2 [Trametes cingulata]	gi|441414373|emb|HE613568.1|	262	5.00E-67	Phlebia radiata strain 79 mitochondrion, complete genome	sp|Q0H8Y7|COX2_USTMA	383	2.00E-106	Cytochrome c oxidase subunit 2 OS=Ustilago maydis (strain 521 / FGSC 9021) GN=COX2 PE=3 SV=1	Q0250	304	2.00E-82	COG1622	Heme/copper-type cytochrome/quinol oxidases, subunit 2	K02261	2.00E-107	389	cci:CC1G_22016	cytochrome c oxidase subunit 2	GO:0022900//electron transport chain	GO:0005507//copper ion binding;GO:0004129//cytochrome-c oxidase activity	GO:0005743//mitochondrial inner membrane;GO:0070469//respiratory chain;GO:0016021//integral to membrane
Unigene7022_All	7.3962	-0.217427	0.000380811	0.00186982	--	--	--	--	--	--	--	--	--	--	--	--	--	--	--	--	--	--	--	--	--	--	-	-	-
Unigene6800_All	7.37391	-0.239529	0.00099532	0.0043712	--	--	--	--	--	--	--	--	--	--	--	--	--	--	--	--	--	--	--	--	--	--	-	-	-
Unigene6789_All	7.31749	-0.28754	0.00114205	0.00493752	gi|238576146|ref|XP_002387931.1|	161.4	7.00E-39	hypothetical protein MPER_13116 [Moniliophthora perniciosa FA553] >gi|215448800|gb|EEB88861.1| hypothetical protein MPER_13116 [Moniliophthora perniciosa FA553]	--	--	--	--	sp|Q9UR07|RTF23_SCHPO	129	1.00E-30	Retrotransposable element Tf2 155 kDa protein type 3 OS=Schizosaccharomyces pombe (strain 972 / ATCC 24843) GN=Tf2-11 PE=4 SV=1	SPAC9.04	129	3.00E-30	COG2801	Transposase and inactivated derivatives	K07497	4.00E-30	129	mgr:MGG_13837	putative transposase	-	-	-
Unigene1165_All	7.30142	-0.233278	1.47497e-11	2.53551e-10	--	--	--	--	--	--	--	--	--	--	--	--	--	--	--	--	--	--	--	--	--	--	-	-	-
Unigene7128_All	7.26816	-0.317627	0.000164668	0.000881513	--	--	--	--	--	--	--	--	--	--	--	--	--	--	--	--	--	--	--	--	--	--	-	-	-
Unigene6787_All	7.25878	-0.337106	0.00127075	0.00543071	gi|67526187|ref|XP_661155.1|	53.1	2.00E-06	hypothetical protein AN3551.2 [Aspergillus nidulans FGSC A4] >gi|40740569|gb|EAA59759.1| hypothetical protein AN3551.2 [Aspergillus nidulans FGSC A4] >gi|259481926|tpe|CBF75904.1| TPA: hypothetical protein ANIA_03551 [Aspergillus nidulans FGSC A4]	--	--	--	--	sp|Q08438|VHS3_YEAST	53.1	4.00E-08	Phosphopantothenoylcysteine decarboxylase subunit VHS3 OS=Saccharomyces cerevisiae (strain ATCC 204508 / S288c) GN=VHS3 PE=1 SV=1	YOR054c	53.1	1.00E-07	COG0452	Phosphopantothenoylcysteine synthetase/decarboxylase	K01598	2.00E-08	56.2	cdu:CD36_25980	phosphopantothenoylcysteine decarboxylase [EC:4.1.1.36]	GO:0008152//metabolic process	GO:0008233//peptidase activity	-
Unigene7117_All	7.25878	-0.337106	0.00127035	0.00542966	--	--	--	--	--	--	--	--	--	--	--	--	--	--	--	--	--	--	--	--	--	--	-	-	-
Unigene7001_All	7.22276	-0.363894	0.00055293	0.00261023	--	--	--	--	--	--	--	--	--	--	--	--	--	--	--	--	--	--	--	--	--	--	-	-	-
Unigene7063_All	7.1917	-0.389727	0.000612207	0.00285531	gi|158251736|ref|YP_001504350.1|	74.3	1.00E-12	ribosomal protein S3 [Pleurotus ostreatus] >gi|122893337|gb|ABM67609.1| ribosomal protein S3 [Pleurotus ostreatus]	--	--	--	--	--	--	--	--	--	--	--	--	--	--	--	--	--	--	-	-	-
CL4145.Contig4_All	7.16477	1.27721	1.15728e-31	1.37748e-29	--	--	--	--	--	--	--	--	--	--	--	--	--	--	--	--	--	--	--	--	--	--	-	-	-
Unigene7052_All	7.15998	-0.416004	0.00065379	0.00302676	--	--	--	--	--	--	--	--	--	--	--	--	--	--	--	--	--	--	--	--	--	--	-	-	-
CL4137.Contig1_All	7.13609	1.2499	4.62666e-33	5.95907e-31	--	--	--	--	--	--	--	--	--	--	--	--	--	--	--	--	--	--	--	--	--	--	-	-	-
Unigene7099_All	7.13365	-0.441327	0.00163147	0.00677189	--	--	--	--	--	--	--	--	--	--	--	--	--	--	--	--	--	--	--	--	--	--	-	-	-
CL4507.Contig1_All	7.1006	-0.468529	0.0017186	0.00708187	--	--	--	--	--	--	--	--	--	--	--	--	--	--	--	--	--	--	--	--	--	--	-	-	-
Unigene6978_All	7.1006	-0.468529	0.00171813	0.00708137	gi|330339485|ref|YP_004376378.1|	105.1	4.00E-22	hyp16 [Moniliophthora roreri] >gi|308912852|gb|ADO51599.1| hyp16 [Moniliophthora roreri]	--	--	--	--	sp|Q01529|DPOM_PODAS	63.5	4.00E-11	Probable DNA polymerase OS=Podospora anserina PE=3 SV=1	--	--	--	--	--	--	--	--	--	--	-	GO:0016740//transferase activity;GO:1901363;GO:0097159//organic cyclic compound binding	-
Unigene7042_All	7.09433	-0.469948	0.000728855	0.00332916	--	--	--	--	--	--	--	--	--	--	--	--	--	--	--	--	--	--	--	--	--	--	-	-	-
Unigene776_All	7.06161	8.82166	1.521e-84	2.91677e-81	gi|393213322|gb|EJC98819.1|	165.2	5.00E-39	hypothetical protein FOMMEDRAFT_161658 [Fomitiporia mediterranea MF3/22]	--	--	--	--	sp|Q7RX84|CWC22_NEUCR	94	3.00E-19	Pre-mRNA-splicing factor cwc-22 OS=Neurospora crassa (strain ATCC 24698 / 74-OR23-1A / CBS 708.71 / DSM 1257 / FGSC 987) GN=cwc-22 PE=3 SV=1	DR2417m	56.6	1.00E-07	COG0595	Predicted hydrolase of the metallo-beta-lactamase superfamily	K13100	2.00E-18	94	ncr:NCU00066	pre-mRNA-splicing factor CWC22	-	-	-
Unigene7206_All	7.06037	-0.49765	0.00077806	0.00352594	--	--	--	--	--	--	--	--	--	--	--	--	--	--	--	--	--	--	--	--	--	--	-	-	-
CL2297.Contig1_All	7.03575	-0.451239	2.67674e-09	3.50647e-08	gi|449543777|gb|EMD34752.1|	46.6	2.00E-57	hypothetical protein CERSUDRAFT_116952 [Ceriporiopsis subvermispora B]	--	--	--	--	--	--	--	--	--	--	--	--	--	--	--	--	--	--	-	-	-
Unigene7074_All	7.03216	-0.524428	0.00195962	0.00791629	--	--	--	--	--	--	--	--	--	--	--	--	--	--	--	--	--	--	--	--	--	--	-	-	-
Unigene7105_All	7.03216	-0.524428	0.00195915	0.00791595	gi|158251730|ref|YP_001504344.1|	122.5	3.00E-27	DNA polymerase 2 [Pleurotus ostreatus] >gi|122893331|gb|ABM67603.1| DNA polymerase 2 [Pleurotus ostreatus]	--	--	--	--	sp|P22373|DPOM_CLAPU	90.5	5.00E-19	Probable DNA polymerase OS=Claviceps purpurea PE=3 SV=1	--	--	--	--	--	--	--	--	--	--	-	GO:0003824//catalytic activity	-
Unigene7055_All	7.02404	1.82161	8.36112e-06	5.93846e-05	gi|158251735|ref|YP_001504349.1|	583.2	7.00E-165	NADH dehydrogenase subunit 1 [Pleurotus ostreatus] >gi|122893336|gb|ABM67608.1| NADH dehydrogenase subunit 1 [Pleurotus ostreatus]	gi|289832503|gb|GU723273.1|	335	4.00E-89	Trametes cingulata strain ATCC 26747 mitochondrion, complete genome	sp|Q0H8X5|NU1M_USTMA	476	2.00E-134	NADH-ubiquinone oxidoreductase chain 1 OS=Ustilago maydis (strain 521 / FGSC 9021) GN=ND1 PE=3 SV=1	RC1230	303	6.00E-82	COG1005	NADH:ubiquinone oxidoreductase subunit 1 (chain H)	K03878	2.00E-160	565	cci:CC1G_22001	NADH-ubiquinone oxidoreductase chain 1 [EC:1.6.5.3]	GO:0022900//electron transport chain	GO:0008137//NADH dehydrogenase (ubiquinone) activity	GO:0005743//mitochondrial inner membrane;GO:0070469//respiratory chain;GO:0016021//integral to membrane
CL1788.Contig4_All	7.01755	-0.472196	2.71894e-09	3.55905e-08	--	--	--	--	--	--	--	--	--	--	--	--	--	--	--	--	--	--	--	--	--	--	-	-	-
Unigene7234_All	7.00918	1.02207	8.67387e-06	6.14289e-05	gi|290967670|ref|YP_003495094.1|	543.9	2.00E-153	NADH dehydrogenase subunit 4 [Trametes cingulata] >gi|289832514|gb|ADD21050.1| NADH dehydrogenase subunit 4 [Trametes cingulata]	gi|289832503|gb|GU723273.1|	321	4.00E-85	Trametes cingulata strain ATCC 26747 mitochondrion, complete genome	sp|Q0H8X6|NU4M_USTMA	441	4.00E-124	NADH-ubiquinone oxidoreductase chain 4 OS=Ustilago maydis (strain 521 / FGSC 9021) GN=ND4 PE=3 SV=1	SMc01926	281	1.00E-75	COG1008	NADH:ubiquinone oxidoreductase subunit 4 (chain M)	K03881	5.00E-140	496	cci:CC1G_22009	NADH-ubiquinone oxidoreductase chain 4 [EC:1.6.5.3]	GO:0042773//ATP synthesis coupled electron transport	GO:0008137//NADH dehydrogenase (ubiquinone) activity	GO:0005743//mitochondrial inner membrane;GO:0070469//respiratory chain;GO:0016021//integral to membrane
Unigene7002_All	6.99669	-0.553161	0.002093	0.00837345	--	--	--	--	--	--	--	--	--	--	--	--	--	--	--	--	--	--	--	--	--	--	-	-	-
CL4612.Contig2_All	6.97976	-0.500537	3.06938e-09	3.97855e-08	--	--	--	--	--	--	--	--	--	--	--	--	--	--	--	--	--	--	--	--	--	--	-	-	-
Unigene6419_All	6.97518	-0.449322	0.000387079	0.00189844	gi|242805359|ref|XP_002484510.1|	127.5	9.00E-29	hypothetical protein TSTA_040370 [Talaromyces stipitatus ATCC 10500] >gi|218715135|gb|EED14557.1| hypothetical protein TSTA_040370 [Talaromyces stipitatus ATCC 10500]	gi|21239409|gb|AF510496.1|	430	1.00E-118	Penicillium verruculosum 18S ribosomal RNA gene, internal transcribed spacer 1, 5.8S ribosomal RNA gene and internal transcribed spacer 2, complete sequence; and 28S ribosomal RNA gene, partial sequence	--	--	--	--	--	--	--	--	--	--	--	--	--	--	-	-	-
Unigene7217_All	6.96033	-0.582444	0.00236487	0.00929414	--	--	--	--	--	--	--	--	--	--	--	--	--	--	--	--	--	--	--	--	--	--	-	-	-
Unigene7134_All	6.96033	-0.582444	0.00236486	0.00929414	--	--	--	--	--	--	--	--	--	--	--	--	--	--	--	--	--	--	--	--	--	--	-	-	-
Unigene1377_All	6.94195	-0.529163	7.38259e-09	8.99637e-08	--	--	--	--	--	--	--	--	--	--	--	--	--	--	--	--	--	--	--	--	--	--	-	-	-
Unigene3118_All	6.94036	4.364	3.19247e-81	4.7912e-78	gi|393214386|gb|EJC99879.1|	120.2	2.00E-69	alpha/beta-hydrolase [Fomitiporia mediterranea MF3/22]	--	--	--	--	sp|P39721|AIM2_YEAST	72.8	3.00E-24	Protein AIM2 OS=Saccharomyces cerevisiae (strain ATCC 204508 / S288c) GN=AIM2 PE=1 SV=1	YAL049c	72.8	7.00E-24	COG0412	Dienelactone hydrolase and related enzymes	K01066	5.00E-25	76.3	afm:AFUA_6G12740	esterase / lipase [EC:3.1.1.-]	-	GO:0016787//hydrolase activity	-
CL331.Contig2_All	6.92378	2.29534	1.86727e-45	4.84619e-43	gi|392586774|gb|EIW76109.1|	107.5	0	alcohol dehydrogenase [Coniophora puteana RWD-64-598 SS2]	--	--	--	--	sp|P10127|ADH4_YEAST	90.5	4.00E-18	Alcohol dehydrogenase 4 OS=Saccharomyces cerevisiae (strain ATCC 204508 / S288c) GN=ADH4 PE=1 SV=3	TVN1284	252	1.00E-67	COG1454	Alcohol dehydrogenase, class IV	K11173	0	583	lbc:LACBIDRAFT_311781	hydroxyacid-oxoacid transhydrogenase [EC:1.1.99.24]	GO:0055114//oxidation-reduction process	GO:0046872//metal ion binding;GO:0016491//oxidoreductase activity	-
CL3960.Contig2_All	6.91621	-0.553833	3.21825e-08	3.52435e-07	--	--	--	--	--	--	--	--	--	--	--	--	--	--	--	--	--	--	--	--	--	--	-	-	-
CL78.Contig4_All	6.91482	7.87025	4.11555e-87	8.35649e-84	gi|392565647|gb|EIW58824.1|	429.9	1.00E-118	hypothetical protein TRAVEDRAFT_168624 [Trametes versicolor FP-101664 SS1]	--	--	--	--	--	--	--	--	--	--	--	--	--	--	--	--	--	--	-	GO:0016787//hydrolase activity	-
Unigene7238_All	6.8709	-0.645669	0.000773832	0.00351001	--	--	--	--	--	--	--	--	--	--	--	--	--	--	--	--	--	--	--	--	--	--	-	-	-
CL1788.Contig2_All	6.86716	-0.586421	3.65838e-08	3.98359e-07	--	--	--	--	--	--	--	--	--	--	--	--	--	--	--	--	--	--	--	--	--	--	-	-	-
Unigene7082_All	6.86453	-0.64713	0.000599905	0.00280438	--	--	--	--	--	--	--	--	--	--	--	--	--	--	--	--	--	--	--	--	--	--	-	-	-
Unigene7341_All	6.8454	-0.673808	0.0029604	0.0112764	gi|327355290|gb|EGE84147.1|	53.1	4.00E-06	actin associated protein Wsp1 [Ajellomyces dermatitidis ATCC 18188]	--	--	--	--	--	--	--	--	--	--	--	--	--	--	--	--	--	--	-	-	-
CL281.Contig1_All	6.83724	-0.612853	7.96535e-08	8.22212e-07	--	--	--	--	--	--	--	--	--	--	--	--	--	--	--	--	--	--	--	--	--	--	-	-	-
CL4040.Contig2_All	6.83219	7.6283	2.75873e-89	5.95161e-86	gi|409052029|gb|EKM61505.1|	237.3	2.00E-61	hypothetical protein PHACADRAFT_248163 [Phanerochaete carnosa HHB-10118-sp]	--	--	--	--	sp|P20261|LIP1_CANRU	119	2.00E-27	Lipase 1 OS=Candida rugosa GN=LIP1 PE=1 SV=3	BS_pnbA	106	3.00E-23	COG2272	Carboxylesterase type B	K01046	7.00E-25	112	mgr:MGG_02130	triacylglycerol lipase [EC:3.1.1.3]	-	-	-
Unigene7140_All	6.8312	-0.676748	0.000906845	0.00403539	--	--	--	--	--	--	--	--	--	--	--	--	--	--	--	--	--	--	--	--	--	--	-	-	-
CL2506.Contig8_All	6.82818	-0.616009	5.20631e-08	5.52618e-07	--	--	--	--	--	--	--	--	--	--	--	--	--	--	--	--	--	--	--	--	--	--	-	-	-
Unigene7236_All	6.82673	-0.677408	0.000374634	0.0018432	--	--	--	--	--	--	--	--	--	--	--	--	--	--	--	--	--	--	--	--	--	--	-	-	-
Unigene7078_All	6.80498	-0.705515	0.00321358	0.0120874	--	--	--	--	--	--	--	--	--	--	--	--	--	--	--	--	--	--	--	--	--	--	-	-	-
Unigene7017_All	6.80498	-0.705515	0.00321349	0.0120874	gi|71148679|gb|AAZ28935.1|	108.6	4.00E-23	polyprotein [Phanerochaete chrysosporium RP-78]	--	--	--	--	sp|P25600|YCH4_YEAST	52.4	7.00E-08	Putative transposon Ty5-1 protein YCL074W OS=Saccharomyces cerevisiae (strain ATCC 204508 / S288c) GN=TY5A PE=5 SV=2	--	--	--	--	--	--	--	--	--	--	-	-	-
Unigene7232_All	6.79734	-0.706993	0.00152846	0.00639351	--	--	--	--	--	--	--	--	--	--	--	--	--	--	--	--	--	--	--	--	--	--	-	-	-
Unigene7221_All	6.78287	0.956538	0.000196498	0.00103474	gi|290967669|ref|YP_003495096.1|	174.1	2.00E-42	NADH dehydrogenase subunit 3 [Trametes cingulata] >gi|289832513|gb|ADD21049.1| NADH dehydrogenase subunit 3 [Trametes cingulata]	gi|289832503|gb|GU723273.1|	89.7	2.00E-15	Trametes cingulata strain ATCC 26747 mitochondrion, complete genome	sp|Q0H8Y8|NU3M_USTMA	149	2.00E-36	NADH-ubiquinone oxidoreductase chain 3 OS=Ustilago maydis (strain 521 / FGSC 9021) GN=ND3 PE=3 SV=1	mll1372	85.9	5.00E-17	COG0838	NADH:ubiquinone oxidoreductase subunit 3 (chain A)	K03880	9.00E-38	155	cci:CC1G_22012	NADH-ubiquinone oxidoreductase chain 3 [EC:1.6.5.3]	GO:0022900//electron transport chain	GO:0008137//NADH dehydrogenase (ubiquinone) activity	GO:0070469//respiratory chain;GO:0031966//mitochondrial membrane
CL924.Contig4_All	6.76339	-0.737892	0.00348638	0.0129806	--	--	--	--	--	--	--	--	--	--	--	--	--	--	--	--	--	--	--	--	--	--	-	-	-
Unigene6934_All	6.76339	-0.737892	0.00348592	0.0129802	--	--	--	--	--	--	--	--	--	--	--	--	--	--	--	--	--	--	--	--	--	--	-	-	-
Unigene7033_All	6.76339	-0.737892	0.00348528	0.0129793	--	--	--	--	--	--	--	--	--	--	--	--	--	--	--	--	--	--	--	--	--	--	-	-	-
Unigene598_All	6.74307	-0.696953	2.45925e-06	1.94832e-05	--	--	--	--	--	--	--	--	--	--	--	--	--	--	--	--	--	--	--	--	--	--	-	-	-
Unigene7031_All	6.72055	-0.770969	0.0039736	0.0145052	--	--	--	--	--	--	--	--	--	--	--	--	--	--	--	--	--	--	--	--	--	--	-	-	-
Unigene7161_All	6.72055	-0.770969	0.00397269	0.0145049	--	--	--	--	--	--	--	--	--	--	--	--	--	--	--	--	--	--	--	--	--	--	-	-	-
Unigene7087_All	6.68225	0.869033	0.00058355	0.00273756	--	--	--	--	--	--	--	--	--	--	--	--	--	--	--	--	--	--	--	--	--	--	-	-	-
Unigene7200_All	6.67642	-0.804776	0.00435495	0.015698	--	--	--	--	--	--	--	--	--	--	--	--	--	--	--	--	--	--	--	--	--	--	-	-	-
Unigene2764_All	6.65561	9.01533	8.6693e-56	4.09927e-53	gi|393218140|gb|EJD03628.1|	221.5	5.00E-56	hypothetical protein FOMMEDRAFT_82181 [Fomitiporia mediterranea MF3/22]	--	--	--	--	--	--	--	--	--	--	--	--	--	K01567	2.00E-21	103	afm:AFUA_6G11570	[EC:3.-.-.-]	-	-	-
CL4612.Contig1_All	6.63409	2.00839	3.04931e-42	6.49729e-40	--	--	--	--	--	--	--	--	--	--	--	--	--	--	--	--	--	--	--	--	--	--	-	-	-
CL4296.Contig2_All	6.62525	1.50391	6.68546e-34	9.02752e-32	--	--	--	--	--	--	--	--	--	--	--	--	--	--	--	--	--	--	--	--	--	--	-	-	-
CL480.Contig1_All	6.61146	-0.817278	4.06355e-05	0.000250606	--	--	--	--	--	--	--	--	--	--	--	--	--	--	--	--	--	--	--	--	--	--	-	-	-
Unigene2445_All	6.61084	5.78101	1.25918e-73	1.5523e-70	--	--	--	--	--	--	--	--	--	--	--	--	--	--	--	--	--	--	--	--	--	--	-	-	-
Unigene2499_All	6.61043	1.49503	1.18155e-30	1.27055e-28	--	--	--	--	--	--	--	--	--	--	--	--	--	--	--	--	--	--	--	--	--	--	-	-	-
CL2682.Contig1_All	6.60394	-0.796001	3.91304e-07	3.57613e-06	--	--	--	--	--	--	--	--	--	--	--	--	--	--	--	--	--	--	--	--	--	--	-	-	-
Unigene6835_All	6.60184	-0.844545	0.000476422	0.00228151	--	--	--	--	--	--	--	--	--	--	--	--	--	--	--	--	--	--	--	--	--	--	-	-	-
Unigene6826_All	6.59692	-0.845065	0.000195415	0.00102998	--	--	--	--	--	--	--	--	--	--	--	--	--	--	--	--	--	--	--	--	--	--	-	-	-
CL3011.Contig3_All	6.58715	-0.822274	3.77967e-06	2.89283e-05	--	--	--	--	--	--	--	--	--	--	--	--	--	--	--	--	--	--	--	--	--	--	-	-	-
CL4526.Contig2_All	6.58389	-0.874715	0.00518136	0.0182017	gi|299737842|ref|XP_002910008.1|	196.1	4.00E-49	apocytochrome b [Coprinopsis cinerea okayama7#130] >gi|298403000|gb|EFI26514.1| apocytochrome b [Coprinopsis cinerea okayama7#130]	gi|122893328|gb|EF204913.1|	170	5.00E-40	Pleurotus ostreatus mitochondrion, complete genome	sp|Q94ZJ2|CYB_SCHCO	189	1.00E-48	Cytochrome b OS=Schizophyllum commune GN=cob PE=3 SV=1	Q0105	137	1.00E-32	COG1290	Cytochrome b subunit of the bc complex	K00412	6.00E-50	196	cci:CC1G_22007	ubiquinol-cytochrome c reductase cytochrome b subunit	GO:0022904//respiratory electron transport chain	GO:0046872//metal ion binding;GO:0016491//oxidoreductase activity;GO:0009055//electron carrier activity	GO:0005743//mitochondrial inner membrane;GO:0070469//respiratory chain;GO:0016021//integral to membrane
Unigene6586_All	6.58389	-0.874715	0.00517896	0.018197	gi|390594227|gb|EIN03640.1|	53.1	2.00E-06	tricorn protease domain 2-containing protein, partial [Punctularia strigosozonata HHB-11173 SS5]	--	--	--	--	sp|Q00808|HETE1_PODAS	62.4	7.00E-11	Vegetative incompatibility protein HET-E-1 OS=Podospora anserina GN=HET-E1 PE=4 SV=1	all0438_2	64.3	5.00E-11	COG2319	FOG: WD40 repeat	K14855	1.00E-14	77	lbc:LACBIDRAFT_296068	ribosome assembly protein 4	-	-	-
Unigene6935_All	6.58389	-0.874715	0.00517859	0.018197	gi|71148679|gb|AAZ28935.1|	89	3.00E-17	polyprotein [Phanerochaete chrysosporium RP-78]	--	--	--	--	--	--	--	--	--	--	--	--	--	--	--	--	--	--	-	-	-
Unigene7061_All	6.58389	-0.874715	0.00517774	0.018197	--	--	--	--	--	--	--	--	--	--	--	--	--	--	--	--	--	--	--	--	--	--	-	-	-
Unigene7237_All	6.58389	-0.874715	0.00517656	0.018197	--	--	--	--	--	--	--	--	--	--	--	--	--	--	--	--	--	--	--	--	--	--	-	-	-
Unigene2737_All	6.57898	8.53564	1.41627e-30	1.49959e-28	gi|449542872|gb|EMD33849.1|	44.7	0	hypothetical protein CERSUDRAFT_117379 [Ceriporiopsis subvermispora B]	--	--	--	--	sp|P07921|LACP_KLULA	235	9.00E-62	Lactose permease OS=Kluyveromyces lactis (strain ATCC 8585 / CBS 2359 / DSM 70799 / NBRC 1267 / NRRL Y-1140 / WM37) GN=LAC12 PE=3 SV=1	araE	126	1.00E-28	COG0477	Permeases of the major facilitator superfamily	K05841	5.00E-45	181	fgr:FG07850.1	sterol 3beta-glucosyltransferase [EC:2.4.1.173]	GO:0006810//transport	GO:0022857//transmembrane transporter activity	GO:0016020//membrane
Unigene7029_All	6.57504	-0.876232	0.00240708	0.00943214	--	--	--	--	--	--	--	--	--	--	--	--	--	--	--	--	--	--	--	--	--	--	-	-	-
Unigene7107_All	6.56631	2.71167	0.000101392	0.000569635	gi|290967673|ref|YP_003495101.1|	271.2	7.00E-71	NADH dehydrogenase subunit 6 [Trametes cingulata] >gi|289832517|gb|ADD21053.1| NADH dehydrogenase subunit 6 [Trametes cingulata]	gi|122893328|gb|EF204913.1|	121	1.00E-24	Pleurotus ostreatus mitochondrion, complete genome	sp|Q0H8W8|NU6M_USTMA	208	1.00E-53	NADH-ubiquinone oxidoreductase chain 6 OS=Ustilago maydis (strain 521 / FGSC 9021) GN=ND6 PE=3 SV=1	mll1358	89.7	2.00E-17	COG0839	NADH:ubiquinone oxidoreductase subunit 6 (chain J)	K03884	6.00E-53	208	uma:UsmafMp16	NADH-ubiquinone oxidoreductase chain 6 [EC:1.6.5.3]	GO:0055114//oxidation-reduction process	GO:0008137//NADH dehydrogenase (ubiquinone) activity	GO:0016021//integral to membrane;GO:0005739//mitochondrion
CL2122.Contig1_All	6.54863	-0.832544	9.50814e-07	8.14397e-06	gi|393216639|gb|EJD02129.1|	432.2	1.00E-119	hypothetical protein FOMMEDRAFT_109315 [Fomitiporia mediterranea MF3/22]	--	--	--	--	--	--	--	--	--	--	--	--	--	--	--	--	--	--	-	-	-
Unigene7227_All	6.54628	-0.881454	0.000387006	0.00189835	--	--	--	--	--	--	--	--	--	--	--	--	--	--	--	--	--	--	--	--	--	--	-	-	-
CL111.Contig25_All	6.54187	2.28415	6.25117e-41	1.19877e-38	--	--	--	--	--	--	--	--	--	--	--	--	--	--	--	--	--	--	--	--	--	--	-	-	-
Unigene6848_All	6.53535	-0.910921	0.00577617	0.0199641	--	--	--	--	--	--	--	--	--	--	--	--	--	--	--	--	--	--	--	--	--	--	-	-	-
Unigene7114_All	6.53535	-0.910921	0.00577486	0.0199641	gi|395323866|gb|EJF56320.1|	84.3	9.00E-16	hypothetical protein DICSQDRAFT_71736 [Dichomitus squalens LYAD-421 SS1]	--	--	--	--	--	--	--	--	--	--	--	--	--	--	--	--	--	--	-	-	-
Unigene7245_All	6.53535	-0.910921	0.00577463	0.0199641	--	--	--	--	--	--	--	--	--	--	--	--	--	--	--	--	--	--	--	--	--	--	-	-	-
CL364.Contig28_All	6.53031	5.49402	1.76127e-69	1.68877e-66	gi|393222948|gb|EJD08432.1|	93.6	3.00E-172	MFS general substrate transporter [Fomitiporia mediterranea MF3/22]	--	--	--	--	sp|O94343|YHMA_SCHPO	110	2.00E-40	Uncharacterized MFS-type transporter C1271.10c OS=Schizosaccharomyces pombe (strain 972 / ATCC 24843) GN=SPBC1271.10c PE=1 SV=1	YLL057c	127	1.00E-28	COG2175	Probable taurine catabolism dioxygenase	K00478	2.00E-80	300	afm:AFUA_1G17170	[EC:1.14.11.-]	-	-	-
Unigene7101_All	6.53012	-0.911604	0.0027851	0.0107142	--	--	--	--	--	--	--	--	--	--	--	--	--	--	--	--	--	--	--	--	--	--	-	-	-
Unigene6969_All	6.52621	-0.912445	0.00291082	0.0111146	--	--	--	--	--	--	--	--	--	--	--	--	--	--	--	--	--	--	--	--	--	--	-	-	-
Unigene7007_All	6.52621	-0.912445	0.00291062	0.0111146	--	--	--	--	--	--	--	--	--	--	--	--	--	--	--	--	--	--	--	--	--	--	-	-	-
CL4145.Contig3_All	6.50652	2.98027	1.10893e-48	3.32853e-46	--	--	--	--	--	--	--	--	--	--	--	--	--	--	--	--	--	--	--	--	--	--	-	-	-
Unigene7219_All	6.47514	-0.949376	0.00232465	0.00915171	gi|469401793|emb|CCO27443.1|	78.2	6.00E-14	ATP synthase subunit 8 (mitochondrion) [Rhizoctonia solani AG-1 IB]	gi|122893328|gb|EF204913.1|	97.6	4.00E-18	Pleurotus ostreatus mitochondrion, complete genome	sp|Q0H8Y5|ATP8_USTMA	57	4.00E-09	ATP synthase protein 8 OS=Ustilago maydis (strain 521 / FGSC 9021) GN=ATP8 PE=3 SV=1	--	--	--	--	--	K02125	2.00E-12	69.7	cci:CC1G_22015	F-type H+-transporting ATPase subunit 8 [EC:3.6.3.14]	GO:0015986//ATP synthesis coupled proton transport	GO:0015078//hydrogen ion transmembrane transporter activity;GO:0016787//hydrolase activity	GO:0000276//mitochondrial proton-transporting ATP synthase complex, coupling factor F(o);GO:0016021//integral to membrane
CL4051.Contig1_All	6.44687	-0.903277	5.63675e-06	4.16446e-05	--	--	--	--	--	--	--	--	--	--	--	--	--	--	--	--	--	--	--	--	--	--	-	-	-
CL1788.Contig1_All	6.44687	-0.903277	5.63779e-06	4.16446e-05	--	--	--	--	--	--	--	--	--	--	--	--	--	--	--	--	--	--	--	--	--	--	-	-	-
CL3413.Contig1_All	6.44679	-0.903433	4.59217e-06	3.45042e-05	--	--	--	--	--	--	--	--	--	--	--	--	--	--	--	--	--	--	--	--	--	--	-	-	-
Unigene6816_All	6.43299	-0.986008	0.00741993	0.0247006	--	--	--	--	--	--	--	--	--	--	--	--	--	--	--	--	--	--	--	--	--	--	-	-	-
CL557.Contig2_All	6.40284	-0.937754	6.05467e-06	4.43821e-05	gi|393217462|gb|EJD02951.1|	235.7	3.00E-60	hypothetical protein FOMMEDRAFT_140748 [Fomitiporia mediterranea MF3/22]	--	--	--	--	--	--	--	--	--	--	--	--	--	--	--	--	--	--	-	-	-
CL2922.Contig1_All	6.40196	16.9495	6.04342e-08	6.35221e-07	gi|358057771|dbj|GAA96382.1|	65.9	1.00E-08	hypothetical protein E5Q_03049 [Mixia osmundae IAM 14324]	gi|110290607|emb|AM286436.1|	4938	0	Antrodia vaillantii complete rDNA unit (18S, ITS1, 5.8S, ITS2, 28S, IGS1 5S and IGS2), isolate 240	sp|Q8TGM6|TAR1_YEAST	113	2.00E-24	Protein TAR1 OS=Saccharomyces cerevisiae (strain ATCC 204508 / S288c) GN=TAR1 PE=2 SV=1	--	--	--	--	--	--	--	--	--	--	-	-	-
Unigene7531_All	6.39981	-0.962808	1.53916e-05	0.000103747	--	--	--	--	--	--	--	--	--	--	--	--	--	--	--	--	--	--	--	--	--	--	-	-	-
Unigene4570_All	6.39243	7.90171	2.67448e-73	3.07725e-70	gi|393212552|gb|EJC98052.1|	245.4	2.00E-63	PEBP-like protein [Fomitiporia mediterranea MF3/22]	--	--	--	--	--	--	--	--	--	--	--	--	--	--	--	--	--	--	-	-	-
Unigene6737_All	6.37899	-1.02498	0.00828009	0.0270707	--	--	--	--	--	--	--	--	--	--	--	--	--	--	--	--	--	--	--	--	--	--	-	-	-
Unigene7075_All	6.37899	-1.02498	0.00827976	0.0270707	--	--	--	--	--	--	--	--	--	--	--	--	--	--	--	--	--	--	--	--	--	--	-	-	-
Unigene7259_All	6.37899	-1.02498	0.00827878	0.0270707	--	--	--	--	--	--	--	--	--	--	--	--	--	--	--	--	--	--	--	--	--	--	-	-	-
Unigene7102_All	6.37899	-1.02498	0.00827813	0.0270707	--	--	--	--	--	--	--	--	--	--	--	--	--	--	--	--	--	--	--	--	--	--	-	-	-
Unigene7199_All	6.37899	-1.02498	0.00827809	0.0270707	--	--	--	--	--	--	--	--	--	--	--	--	--	--	--	--	--	--	--	--	--	--	-	-	-
CL4900.Contig2_All	6.36885	-1.02653	0.00399007	0.0145438	gi|390594186|gb|EIN03599.1|	65.9	1.00E-09	hypothetical protein PUNSTDRAFT_77752 [Punctularia strigosozonata HHB-11173 SS5]	--	--	--	--	--	--	--	--	--	--	--	--	--	--	--	--	--	--	-	-	-
Unigene6797_All	6.36885	-1.02653	0.00398959	0.0145438	--	--	--	--	--	--	--	--	--	--	--	--	--	--	--	--	--	--	--	--	--	--	-	-	-
Unigene6466_All	6.34042	-0.976646	3.55462e-05	0.000221998	--	--	--	--	--	--	--	--	--	--	--	--	--	--	--	--	--	--	--	--	--	--	-	-	-
CL376.Contig24_All	6.32726	3.96661	3.65813e-49	1.14792e-46	gi|392571132|gb|EIW64304.1|	317.8	1.00E-85	MFS general substrate transporter [Trametes versicolor FP-101664 SS1]	--	--	--	--	sp|Q9US44|YIZG_SCHPO	157	6.00E-39	Uncharacterized transporter C1002.16c OS=Schizosaccharomyces pombe (strain 972 / ATCC 24843) GN=SPAC1002.16c PE=3 SV=1	SPAC1002.16c	157	1.00E-38	COG0477	Permeases of the major facilitator superfamily	K13336	5.00E-44	176	afv:AFLA_048740	peroxin-3	-	-	-
Unigene6984_All	6.3229	-1.06497	0.00926795	0.0298313	--	--	--	--	--	--	--	--	--	--	--	--	--	--	--	--	--	--	--	--	--	--	-	-	-
Unigene6986_All	6.3229	-1.06497	0.00926608	0.0298298	--	--	--	--	--	--	--	--	--	--	--	--	--	--	--	--	--	--	--	--	--	--	-	-	-
Unigene7024_All	6.3229	-1.06497	0.00926391	0.0298295	--	--	--	--	--	--	--	--	--	--	--	--	--	--	--	--	--	--	--	--	--	--	-	-	-
CL3073.Contig1_All	6.32271	-1.00584	6.11298e-06	4.47619e-05	gi|449543246|gb|EMD34222.1|	31.2	8.00E-06	hypothetical protein CERSUDRAFT_117119 [Ceriporiopsis subvermispora B]	--	--	--	--	--	--	--	--	--	--	--	--	--	--	--	--	--	--	-	-	-
CL364.Contig34_All	6.31576	4.23007	2.65671e-55	1.23925e-52	gi|393222948|gb|EJD08432.1|	643.3	0	MFS general substrate transporter [Fomitiporia mediterranea MF3/22]	--	--	--	--	sp|O94343|YHMA_SCHPO	191	2.00E-48	Uncharacterized MFS-type transporter C1271.10c OS=Schizosaccharomyces pombe (strain 972 / ATCC 24843) GN=SPBC1271.10c PE=1 SV=1	YLL057c	127	9.00E-29	COG2175	Probable taurine catabolism dioxygenase	K00478	2.00E-80	300	afm:AFUA_1G17170	[EC:1.14.11.-]	-	-	-
CL761.Contig1_All	6.31256	-1.00853	8.33152e-06	5.91866e-05	--	--	--	--	--	--	--	--	--	--	--	--	--	--	--	--	--	--	--	--	--	--	-	-	-
Unigene6982_All	6.31236	-1.06653	0.00448206	0.016084	--	--	--	--	--	--	--	--	--	--	--	--	--	--	--	--	--	--	--	--	--	--	-	-	-
Unigene6925_All	6.30823	-1.03616	6.83364e-05	0.000398991	--	--	--	--	--	--	--	--	--	--	--	--	--	--	--	--	--	--	--	--	--	--	-	-	-
Unigene6857_All	6.30705	-1.06706	0.00249408	0.00971786	--	--	--	--	--	--	--	--	--	--	--	--	--	--	--	--	--	--	--	--	--	--	-	-	-
Unigene7268_All	6.30289	-1.06808	0.00307775	0.0116578	--	--	--	--	--	--	--	--	--	--	--	--	--	--	--	--	--	--	--	--	--	--	-	-	-
CL364.Contig25_All	6.29735	4.21183	1.373e-54	5.57567e-52	gi|393222948|gb|EJD08432.1|	24.6	1.00E-143	MFS general substrate transporter [Fomitiporia mediterranea MF3/22]	--	--	--	--	sp|O94343|YHMA_SCHPO	110	2.00E-36	Uncharacterized MFS-type transporter C1271.10c OS=Schizosaccharomyces pombe (strain 972 / ATCC 24843) GN=SPBC1271.10c PE=1 SV=1	YLL057c	127	1.00E-28	COG2175	Probable taurine catabolism dioxygenase	K00478	2.00E-80	300	afm:AFUA_1G17170	[EC:1.14.11.-]	-	-	-
CL364.Contig14_All	6.29672	4.21127	7.55387e-55	3.17981e-52	gi|393222948|gb|EJD08432.1|	82	9.00E-169	MFS general substrate transporter [Fomitiporia mediterranea MF3/22]	--	--	--	--	sp|O94343|YHMA_SCHPO	110	2.00E-37	Uncharacterized MFS-type transporter C1271.10c OS=Schizosaccharomyces pombe (strain 972 / ATCC 24843) GN=SPBC1271.10c PE=1 SV=1	YLL057c	127	1.00E-28	COG2175	Probable taurine catabolism dioxygenase	K00478	2.00E-80	300	afm:AFUA_1G17170	[EC:1.14.11.-]	-	-	-
CL364.Contig15_All	6.29672	4.21127	7.53525e-55	3.17981e-52	gi|393222948|gb|EJD08432.1|	119.4	2.00E-177	MFS general substrate transporter [Fomitiporia mediterranea MF3/22]	--	--	--	--	sp|O94343|YHMA_SCHPO	135	7.00E-45	Uncharacterized MFS-type transporter C1271.10c OS=Schizosaccharomyces pombe (strain 972 / ATCC 24843) GN=SPBC1271.10c PE=1 SV=1	YLL057c	127	1.00E-28	COG2175	Probable taurine catabolism dioxygenase	K00478	2.00E-80	300	afm:AFUA_1G17170	[EC:1.14.11.-]	-	-	-
CL364.Contig16_All	6.29561	4.2102	6.58909e-55	2.84303e-52	gi|393222948|gb|EJD08432.1|	93.6	3.00E-177	MFS general substrate transporter [Fomitiporia mediterranea MF3/22]	--	--	--	--	sp|O94343|YHMA_SCHPO	166	1.00E-43	Uncharacterized MFS-type transporter C1271.10c OS=Schizosaccharomyces pombe (strain 972 / ATCC 24843) GN=SPBC1271.10c PE=1 SV=1	YLL057c	127	1.00E-28	COG2175	Probable taurine catabolism dioxygenase	K00478	2.00E-80	300	afm:AFUA_1G17170	[EC:1.14.11.-]	-	-	-
CL364.Contig27_All	6.29512	4.20968	1.11306e-54	4.57387e-52	gi|393222948|gb|EJD08432.1|	87.8	2.00E-15	MFS general substrate transporter [Fomitiporia mediterranea MF3/22]	--	--	--	--	sp|O94343|YHMA_SCHPO	126	2.00E-39	Uncharacterized MFS-type transporter C1271.10c OS=Schizosaccharomyces pombe (strain 972 / ATCC 24843) GN=SPBC1271.10c PE=1 SV=1	YLL057c	127	1.00E-28	COG2175	Probable taurine catabolism dioxygenase	K00478	2.00E-80	300	afm:AFUA_1G17170	[EC:1.14.11.-]	-	-	-
CL364.Contig13_All	6.2945	4.20913	5.9786e-55	2.61227e-52	gi|393222948|gb|EJD08432.1|	82	1.00E-173	MFS general substrate transporter [Fomitiporia mediterranea MF3/22]	--	--	--	--	sp|O94343|YHMA_SCHPO	166	8.00E-41	Uncharacterized MFS-type transporter C1271.10c OS=Schizosaccharomyces pombe (strain 972 / ATCC 24843) GN=SPBC1271.10c PE=1 SV=1	YLL057c	127	1.00E-28	COG2175	Probable taurine catabolism dioxygenase	K00478	2.00E-80	300	afm:AFUA_1G17170	[EC:1.14.11.-]	-	-	-
CL364.Contig26_All	6.29401	4.20861	9.9129e-55	4.12257e-52	gi|393222948|gb|EJD08432.1|	87.8	2.00E-15	MFS general substrate transporter [Fomitiporia mediterranea MF3/22]	--	--	--	--	sp|O94343|YHMA_SCHPO	126	3.00E-36	Uncharacterized MFS-type transporter C1271.10c OS=Schizosaccharomyces pombe (strain 972 / ATCC 24843) GN=SPBC1271.10c PE=1 SV=1	YLL057c	127	1.00E-28	COG2175	Probable taurine catabolism dioxygenase	K00478	2.00E-80	300	afm:AFUA_1G17170	[EC:1.14.11.-]	-	-	-
Unigene6879_All	6.29376	-1.06964	0.00258724	0.0100288	--	--	--	--	--	--	--	--	--	--	--	--	--	--	--	--	--	--	--	--	--	--	-	-	-
CL364.Contig17_All	6.29338	4.20805	5.20044e-55	2.30139e-52	gi|393222948|gb|EJD08432.1|	631.7	4.00E-179	MFS general substrate transporter [Fomitiporia mediterranea MF3/22]	--	--	--	--	sp|O94343|YHMA_SCHPO	183	8.00E-46	Uncharacterized MFS-type transporter C1271.10c OS=Schizosaccharomyces pombe (strain 972 / ATCC 24843) GN=SPBC1271.10c PE=1 SV=1	YLL057c	127	1.00E-28	COG2175	Probable taurine catabolism dioxygenase	K00478	2.00E-80	300	afm:AFUA_1G17170	[EC:1.14.11.-]	-	-	-
CL5101.Contig2_All	6.28194	-1.07103	0.000637158	0.00295571	--	--	--	--	--	--	--	--	--	--	--	--	--	--	--	--	--	--	--	--	--	--	-	-	-
CL4964.Contig2_All	6.28071	2.31768	5.5588e-40	1.01523e-37	gi|393215313|gb|EJD00804.1|	122.9	3.00E-141	alpha/beta-hydrolase [Fomitiporia mediterranea MF3/22]	--	--	--	--	sp|Q07950|YEH2_YEAST	82	1.00E-26	Sterol esterase 2 OS=Saccharomyces cerevisiae (strain ATCC 204508 / S288c) GN=YEH2 PE=1 SV=1	YLL012w	77.4	2.00E-17	COG0596	Predicted hydrolases or acyltransferases (alpha/beta hydrolase superfamily)	K01567	6.00E-46	115	afm:AFUA_2G14600	[EC:3.-.-.-]	GO:0006629//lipid metabolic process	-	-
Unigene3155_All	6.27186	-1.04418	0.000242074	0.00124902	--	--	--	--	--	--	--	--	--	--	--	--	--	--	--	--	--	--	--	--	--	--	-	-	-
Unigene7089_All	6.2645	-1.10604	0.0102611	0.0324739	--	--	--	--	--	--	--	--	--	--	--	--	--	--	--	--	--	--	--	--	--	--	-	-	-
Unigene7226_All	6.2645	-1.10604	0.0102569	0.0324739	--	--	--	--	--	--	--	--	--	--	--	--	--	--	--	--	--	--	--	--	--	--	-	-	-
CL364.Contig35_All	6.25893	4.37232	1.5251e-58	8.63005e-56	gi|393222948|gb|EJD08432.1|	87.8	2.00E-15	MFS general substrate transporter [Fomitiporia mediterranea MF3/22]	--	--	--	--	sp|O94343|YHMA_SCHPO	151	9.00E-44	Uncharacterized MFS-type transporter C1271.10c OS=Schizosaccharomyces pombe (strain 972 / ATCC 24843) GN=SPBC1271.10c PE=1 SV=1	YLL057c	127	1.00E-28	COG2175	Probable taurine catabolism dioxygenase	K00478	2.00E-80	300	afm:AFUA_1G17170	[EC:1.14.11.-]	-	-	-
Unigene7270_All	6.25356	-1.1076	0.00500131	0.0176688	--	--	--	--	--	--	--	--	--	--	--	--	--	--	--	--	--	--	--	--	--	--	-	-	-
CL1403.Contig3_All	6.24712	-1.1083	0.00265565	0.0102682	gi|71385884|gb|AAZ31250.1|	399.4	1.00E-109	ATPase subunit 6 [Basidioradulum radula]	gi|108744817|gb|DQ534603.1|	321	5.00E-85	Fomitiporia mediterranea strain 3/22 ATPase subunit 6 (atp6) gene, partial cds; mitochondrial	sp|Q0H8Y6|ATP6_USTMA	350	1.00E-96	ATP synthase subunit a OS=Ustilago maydis (strain 521 / FGSC 9021) GN=ATP6 PE=3 SV=1	Q0085	221	2.00E-57	COG0356	F0F1-type ATP synthase, subunit a	K02126	4.00E-96	350	uma:UsmafMp06	F-type H+-transporting ATPase subunit a [EC:3.6.3.14]	GO:0015986//ATP synthesis coupled proton transport	GO:0015078//hydrogen ion transmembrane transporter activity	GO:0005743//mitochondrial inner membrane;GO:0045263//proton-transporting ATP synthase complex, coupling factor F(o)
Unigene7202_All	6.24374	-1.10917	0.00382126	0.0140474	--	--	--	--	--	--	--	--	--	--	--	--	--	--	--	--	--	--	--	--	--	--	-	-	-
Unigene7343_All	6.24374	-1.10917	0.00381809	0.0140399	--	--	--	--	--	--	--	--	--	--	--	--	--	--	--	--	--	--	--	--	--	--	-	-	-
Unigene7340_All	6.2367	-1.1097	0.00131834	0.00561186	--	--	--	--	--	--	--	--	--	--	--	--	--	--	--	--	--	--	--	--	--	--	-	-	-
CL364.Contig52_All	6.22218	1.12058	5.21774e-29	4.92092e-27	gi|393222948|gb|EJD08432.1|	87.8	1.00E-15	MFS general substrate transporter [Fomitiporia mediterranea MF3/22]	--	--	--	--	sp|O94343|YHMA_SCHPO	108	5.00E-34	Uncharacterized MFS-type transporter C1271.10c OS=Schizosaccharomyces pombe (strain 972 / ATCC 24843) GN=SPBC1271.10c PE=1 SV=1	SPAC1348.05	71.2	5.00E-12	COG0477	Permeases of the major facilitator superfamily	K01426	2.00E-31	111	mgr:MGG_14363	amidase [EC:3.5.1.4]	-	-	-
Unigene4338_All	6.20597	-1.08533	1.217e-05	8.39661e-05	--	--	--	--	--	--	--	--	--	--	--	--	--	--	--	--	--	--	--	--	--	--	-	-	-
Unigene6987_All	6.20366	-1.14824	0.0114347	0.035588	--	--	--	--	gi|170943976|emb|CU638743.1|	60	7.00E-07	Podospora anserina S mat+ genomic DNA chromosome 3, supercontig 2	--	--	--	--	--	--	--	--	--	--	--	--	--	--	-	-	-
Unigene7126_All	6.20366	-1.14824	0.0114321	0.0355859	--	--	--	--	gi|289832503|gb|GU723273.1|	101	2.00E-19	Trametes cingulata strain ATCC 26747 mitochondrion, complete genome	--	--	--	--	--	--	--	--	--	--	--	--	--	--	-	-	-
Unigene7254_All	6.20366	-1.14824	0.0114281	0.0355828	--	--	--	--	--	--	--	--	--	--	--	--	--	--	--	--	--	--	--	--	--	--	-	-	-
Unigene7305_All	6.20366	-1.14824	0.0114241	0.0355738	--	--	--	--	--	--	--	--	--	--	--	--	--	--	--	--	--	--	--	--	--	--	-	-	-
CL2918.Contig2_All	6.19951	-1.08687	1.82565e-05	0.000121515	--	--	--	--	--	--	--	--	--	--	--	--	--	--	--	--	--	--	--	--	--	--	-	-	-
CL819.Contig1_All	6.19645	-1.08756	1.91661e-05	0.000127055	--	--	--	--	--	--	--	--	--	--	--	--	--	--	--	--	--	--	--	--	--	--	-	-	-
Unigene7153_All	6.18554	-1.15051	0.00298401	0.0113466	--	--	--	--	--	--	--	--	--	--	--	--	--	--	--	--	--	--	--	--	--	--	-	-	-
CL3323.Contig1_All	6.18203	-1.15138	0.00428312	0.0154747	--	--	--	--	--	--	--	--	--	--	--	--	--	--	--	--	--	--	--	--	--	--	-	-	-
CL3524.Contig5_All	6.17224	-1.12028	3.87692e-05	0.000240258	gi|170115236|ref|XP_001888813.1|	78.6	4.00E-14	predicted protein [Laccaria bicolor S238N-H82] >gi|164636289|gb|EDR00586.1| predicted protein [Laccaria bicolor S238N-H82]	--	--	--	--	--	--	--	--	--	--	--	--	--	--	--	--	--	--	-	-	-
CL2079.Contig4_All	6.15451	1.04564	1.4977e-23	9.21528e-22	gi|393213234|gb|EJC98731.1|	305.8	5.00E-82	cellulase [Fomitiporia mediterranea MF3/22]	--	--	--	--	sp|P49075|GUX3_AGABI	216	9.00E-57	Exoglucanase 3 OS=Agaricus bisporus GN=cel3 PE=1 SV=1	XF1267	136	3.00E-32	COG5297	Cellobiohydrolase A (1,4-beta-cellobiosidase A)	K01238	4.00E-51	200	afm:AFUA_3G01910	[EC:3.2.1.-]	-	-	-
Unigene6287_All	6.14834	-1.12547	2.28858e-05	0.000148827	gi|393217524|gb|EJD03013.1|	86.7	1.00E-16	hypothetical protein FOMMEDRAFT_123160 [Fomitiporia mediterranea MF3/22]	--	--	--	--	--	--	--	--	--	--	--	--	--	K10877	5.00E-08	55.5	afv:AFLA_084510	DNA repair and recombination protein RAD54B [EC:3.6.4.-]	-	-	-
Unigene6828_All	6.14014	-1.19164	0.0127613	0.0390681	--	--	--	--	--	--	--	--	--	--	--	--	--	--	--	--	--	--	--	--	--	--	-	-	-
Unigene7094_All	6.14014	-1.19164	0.012757	0.0390586	--	--	--	--	--	--	--	--	--	--	--	--	--	--	--	--	--	--	--	--	--	--	-	-	-
Unigene7282_All	6.14014	-1.19164	0.0127535	0.0390514	--	--	--	--	--	--	--	--	--	--	--	--	--	--	--	--	--	--	--	--	--	--	-	-	-
Unigene7098_All	6.12824	-1.19322	0.00687239	0.0231707	--	--	--	--	--	--	--	--	--	--	--	--	--	--	--	--	--	--	--	--	--	--	-	-	-
Unigene7069_All	6.1238	0.993819	5.49224e-05	0.000329248	gi|442769818|ref|YP_007374888.1|	221.5	3.00E-56	hypothetical protein PRA_mt0058 (mitochondrion) [Phlebia radiata] >gi|441414405|emb|CCE89181.1| hypothetical protein PRA_mt0058 (mitochondrion) [Phlebia radiata]	gi|4454803|gb|AF087656.1|AF087656	115	5.00E-23	Agrocybe aegerita large subunit ribosomal RNA gene, complete sequence; and intronic protein genes, complete cds, mitochondrial genes for mitochondrial products	sp|Q34807|IEND1_WICCA	70.9	2.00E-14	Probable intron-encoded endonuclease 1 OS=Wickerhamomyces canadensis PE=3 SV=2	Q0070	73.9	5.00E-13	COG0843	Heme/copper-type cytochrome/quinol oxidases, subunit 1	K02256	9.00E-13	73.9	sce:Q0070	cytochrome c oxidase subunit 1 [EC:1.9.3.1]	-	-	-
Unigene7014_All	6.12122	-1.19393	0.00335484	0.0125449	--	--	--	--	--	--	--	--	--	--	--	--	--	--	--	--	--	--	--	--	--	--	-	-	-
Unigene6259_All	6.11314	-1.1327	0.000117222	0.000648857	gi|170093515|ref|XP_001877979.1|	58.2	6.00E-08	predicted protein [Laccaria bicolor S238N-H82] >gi|164647838|gb|EDR12082.1| predicted protein [Laccaria bicolor S238N-H82]	--	--	--	--	sp|Q00808|HETE1_PODAS	58.9	8.00E-10	Vegetative incompatibility protein HET-E-1 OS=Podospora anserina GN=HET-E1 PE=4 SV=1	MA2525	49.3	2.00E-06	COG2319	FOG: WD40 repeat	K14855	2.00E-10	62.8	lbc:LACBIDRAFT_296068	ribosome assembly protein 4	-	-	-
Unigene7129_All	6.11072	2.37397	5.11765e-06	3.81124e-05	gi|158251740|ref|YP_001504354.1|	399.1	2.00E-109	cytochrome c oxidase subunit 3 [Pleurotus ostreatus] >gi|122893341|gb|ABM67613.1| cytochrome c oxidase subunit 3 [Pleurotus ostreatus]	gi|3746315|gb|AF002158.1|GFAF002158	123	3.00E-25	Gomphus floccosus cytochrome oxidase subunit 3 (cox3) gene, mitochondrial gene encoding mitochondrial protein, partial cds	sp|Q0H8X4|COX3_USTMA	349	4.00E-96	Cytochrome c oxidase subunit 3 OS=Ustilago maydis (strain 521 / FGSC 9021) GN=COX3 PE=3 SV=1	Q0275	296	6.00E-80	COG1845	Heme/copper-type cytochrome/quinol oxidase, subunit 3	K02262	7.00E-105	380	cci:CC1G_22008	cytochrome c oxidase subunit 3	GO:0019646//aerobic electron transport chain	GO:0004129//cytochrome-c oxidase activity	GO:0016021//integral to membrane;GO:0005739//mitochondrion
Unigene7316_All	6.10017	-1.19708	0.00158968	0.00661831	--	--	--	--	--	--	--	--	--	--	--	--	--	--	--	--	--	--	--	--	--	--	-	-	-
CL111.Contig4_All	6.09967	2.14506	1.59319e-42	3.41576e-40	--	--	--	--	--	--	--	--	--	--	--	--	--	--	--	--	--	--	--	--	--	--	-	-	-
CL2539.Contig1_All	6.08404	-1.16777	5.37198e-05	0.000322936	--	--	--	--	--	--	--	--	--	--	--	--	--	--	--	--	--	--	--	--	--	--	-	-	-
CL518.Contig14_All	6.0832	-1.1681	4.34054e-05	0.00026598	--	--	--	--	--	--	--	--	--	--	--	--	--	--	--	--	--	--	--	--	--	--	-	-	-
Unigene6812_All	6.07373	-1.23631	0.0155156	0.0459271	--	--	--	--	--	--	--	--	--	--	--	--	--	--	--	--	--	--	--	--	--	--	-	-	-
Unigene7173_All	6.07373	-1.23631	0.0155132	0.0459251	--	--	--	--	--	--	--	--	--	--	--	--	--	--	--	--	--	--	--	--	--	--	-	-	-
Unigene7214_All	6.07373	-1.23631	0.015513	0.0459251	--	--	--	--	--	--	--	--	--	--	--	--	--	--	--	--	--	--	--	--	--	--	-	-	-
Unigene7250_All	6.07373	-1.23631	0.0155087	0.0459194	gi|393223934|gb|EJD32559.1|	98.6	4.00E-20	rve-domain-containing protein, partial [Auricularia delicata TFB-10046 SS5]	--	--	--	--	sp|Q12501|YO22B_YEAST	52	9.00E-08	Transposon Ty2-OR2 Gag-Pol polyprotein OS=Saccharomyces cerevisiae (strain ATCC 204508 / S288c) GN=TY2B-OR2 PE=3 SV=1	--	--	--	--	--	--	--	--	--	--	-	-	-
Unigene7283_All	6.07373	-1.23631	0.0155064	0.0459165	--	--	--	--	--	--	--	--	--	--	--	--	--	--	--	--	--	--	--	--	--	--	-	-	-
Unigene7451_All	6.07373	-1.23631	0.0155033	0.0459165	--	--	--	--	--	--	--	--	--	--	--	--	--	--	--	--	--	--	--	--	--	--	-	-	-
Unigene7307_All	6.07373	-1.23631	0.0155032	0.0459165	--	--	--	--	--	--	--	--	--	--	--	--	--	--	--	--	--	--	--	--	--	--	-	-	-
Unigene7073_All	6.06129	-1.2379	0.0077915	0.0257415	--	--	--	--	--	--	--	--	--	--	--	--	--	--	--	--	--	--	--	--	--	--	-	-	-
Unigene7145_All	6.05394	-1.23861	0.00381431	0.0140333	--	--	--	--	--	--	--	--	--	--	--	--	--	--	--	--	--	--	--	--	--	--	-	-	-
Unigene6860_All	6.05017	-1.23949	0.00548527	0.0191176	--	--	--	--	--	--	--	--	--	--	--	--	--	--	--	--	--	--	--	--	--	--	-	-	-
CL376.Contig25_All	6.04304	3.63693	4.66754e-43	1.03278e-40	gi|392571132|gb|EIW64304.1|	278.5	1.00E-73	MFS general substrate transporter [Trametes versicolor FP-101664 SS1]	--	--	--	--	sp|Q9US44|YIZG_SCHPO	135	4.00E-32	Uncharacterized transporter C1002.16c OS=Schizosaccharomyces pombe (strain 972 / ATCC 24843) GN=SPAC1002.16c PE=3 SV=1	SPAC1002.16c	135	8.00E-32	COG0477	Permeases of the major facilitator superfamily	K13336	2.00E-41	168	afv:AFLA_048740	peroxin-3	-	-	-
CL518.Contig13_All	6.03427	-1.2076	4.10924e-05	0.000253155	--	--	--	--	--	--	--	--	--	--	--	--	--	--	--	--	--	--	--	--	--	--	-	-	-
Unigene2506_All	6.02414	1.4199	4.87195e-32	5.88007e-30	--	--	--	--	--	--	--	--	--	--	--	--	--	--	--	--	--	--	--	--	--	--	-	-	-
CL2206.Contig2_All	6.02156	0.287619	4.58444e-05	0.000279685	gi|452980740|gb|EME80501.1|	118.2	5.00E-26	hypothetical protein MYCFIDRAFT_54532 [Pseudocercospora fijiensis CIRAD86]	gi|397711994|gb|JQ249229.1|	753	0	Fungal sp. BG111 28S ribosomal RNA gene, partial sequence	sp|Q8TGM6|TAR1_YEAST	87.4	3.00E-18	Protein TAR1 OS=Saccharomyces cerevisiae (strain ATCC 204508 / S288c) GN=TAR1 PE=2 SV=1	--	--	--	--	--	--	--	--	--	--	-	-	GO:0005739//mitochondrion
CL583.Contig21_All	5.99503	-1.24673	0.000231833	0.00119958	gi|471878527|emb|CCO35197.1|	623.2	5.00E-177	Putative oxidoreductase yteT [Rhizoctonia solani AG-1 IB]	gi|302678951|ref|XM_003029112.1|	103	2.00E-19	Schizophyllum commune H4-8 hypothetical protein, mRNA	--	--	--	--	BH0487	195	2.00E-49	COG0673	Predicted dehydrogenases and related proteins	K00540	4.00E-102	371	afm:AFUA_4G00560	[EC:1.-.-.-]	-	-	-
Unigene7091_All	5.99108	-1.28392	0.00884161	0.0286514	gi|392569913|gb|EIW63086.1|	60.8	1.00E-08	hypothetical protein TRAVEDRAFT_83304, partial [Trametes versicolor FP-101664 SS1]	--	--	--	--	--	--	--	--	--	--	--	--	--	--	--	--	--	--	-	-	-
Unigene7124_All	5.99108	-1.28392	0.00884053	0.0286506	--	--	--	--	gi|122893328|gb|EF204913.1|	145	9.00E-33	Pleurotus ostreatus mitochondrion, complete genome	--	--	--	--	--	--	--	--	--	--	--	--	--	--	-	-	-
Unigene583_All	5.99094	-1.24744	0.000217518	0.00113298	--	--	--	--	--	--	--	--	--	--	--	--	--	--	--	--	--	--	--	--	--	--	-	-	-
Unigene6358_All	5.96871	-1.25147	8.69644e-05	0.000496171	--	--	--	--	--	--	--	--	--	--	--	--	--	--	--	--	--	--	--	--	--	--	-	-	-
CL4145.Contig1_All	5.96279	6.31101	1.36333e-73	1.62273e-70	--	--	--	--	--	--	--	--	--	--	--	--	--	--	--	--	--	--	--	--	--	--	-	-	-
Unigene3671_All	5.96262	0.137946	2.14575e-11	3.61824e-10	--	--	--	--	--	--	--	--	--	--	--	--	--	--	--	--	--	--	--	--	--	--	-	-	-
Unigene6446_All	5.93695	-1.25795	0.000149269	0.000805954	--	--	--	--	--	--	--	--	--	--	--	--	--	--	--	--	--	--	--	--	--	--	-	-	-
Unigene7530_All	5.91632	-1.29385	0.000194864	0.00102754	--	--	--	--	--	--	--	--	--	--	--	--	--	--	--	--	--	--	--	--	--	--	-	-	-
Unigene638_All	5.91434	-1.29422	0.000288461	0.00146227	--	--	--	--	--	--	--	--	--	--	--	--	--	--	--	--	--	--	--	--	--	--	-	-	-
CL4173.Contig2_All	5.90027	-1.29668	0.00016979	0.000906402	--	--	--	--	--	--	--	--	--	--	--	--	--	--	--	--	--	--	--	--	--	--	-	-	-
CL98.Contig2_All	5.89932	6.24885	7.28738e-38	1.20357e-35	gi|393214386|gb|EJC99879.1|	280	6.00E-74	alpha/beta-hydrolase [Fomitiporia mediterranea MF3/22]	--	--	--	--	sp|P39721|AIM2_YEAST	119	3.00E-27	Protein AIM2 OS=Saccharomyces cerevisiae (strain ATCC 204508 / S288c) GN=AIM2 PE=1 SV=1	YAL049c	119	6.00E-27	COG0412	Dienelactone hydrolase and related enzymes	K01066	3.00E-29	128	afm:AFUA_6G12740	esterase / lipase [EC:3.1.1.-]	-	-	-
CL398.Contig1_All	5.88418	-1.29986	0.000174472	0.000929101	--	--	--	--	--	--	--	--	--	--	--	--	--	--	--	--	--	--	--	--	--	--	-	-	-
CL1500.Contig1_All	5.88215	3.59067	3.36434e-53	1.26228e-50	--	--	--	--	--	--	--	--	--	--	--	--	--	--	--	--	--	--	--	--	--	--	-	-	-
Unigene611_All	5.87212	-1.33656	0.000984392	0.00433132	--	--	--	--	--	--	--	--	--	--	--	--	--	--	--	--	--	--	--	--	--	--	-	-	-
CL1576.Contig3_All	5.84562	-1.37947	0.0118096	0.036573	--	--	--	--	--	--	--	--	--	--	--	--	--	--	--	--	--	--	--	--	--	--	-	-	-
Unigene6952_All	5.83955	-1.38036	0.0115274	0.0358117	--	--	--	--	--	--	--	--	--	--	--	--	--	--	--	--	--	--	--	--	--	--	-	-	-
Unigene7310_All	5.83955	-1.38036	0.0115248	0.0358082	--	--	--	--	--	--	--	--	--	--	--	--	--	--	--	--	--	--	--	--	--	--	-	-	-
Unigene7383_All	5.83955	-1.38036	0.0115233	0.0358082	--	--	--	--	--	--	--	--	--	--	--	--	--	--	--	--	--	--	--	--	--	--	-	-	-
CL1152.Contig18_All	5.83941	0.0686293	3.29962e-13	7.00039e-12	--	--	--	--	--	--	--	--	--	--	--	--	--	--	--	--	--	--	--	--	--	--	-	-	-
Unigene6344_All	5.83623	-1.3419	0.000219749	0.00114305	--	--	--	--	--	--	--	--	--	--	--	--	--	--	--	--	--	--	--	--	--	--	-	-	-
CL358.Contig17_All	5.83108	-1.34313	0.000422035	0.00205441	gi|393215160|gb|EJD00652.1|	90.5	1.00E-110	hypothetical protein FOMMEDRAFT_187143 [Fomitiporia mediterranea MF3/22]	--	--	--	--	sp|A2QG68|RGXB_ASPNC	87	4.00E-26	Alpha-L-rhamnosidase rgxB OS=Aspergillus niger (strain CBS 513.88 / FGSC A1513) GN=rgxB PE=2 SV=2	--	--	--	--	--	K01238	7.00E-19	77.8	afm:AFUA_6G02980	[EC:3.2.1.-]	-	-	-
Unigene4776_All	5.8093	7.68647	7.5111e-49	2.27428e-46	gi|396475880|ref|XP_003839882.1|	57.8	3.00E-07	hypothetical protein LEMA_P106680.1 [Leptosphaeria maculans JN3] >gi|312216453|emb|CBX96403.1| hypothetical protein LEMA_P106680.1 [Leptosphaeria maculans JN3]	--	--	--	--	sp|O42854|YFHH_SCHPO	71.2	7.00E-13	SH3 domain-containing protein C23A1.17 OS=Schizosaccharomyces pombe (strain 972 / ATCC 24843) GN=SPAC23A1.17 PE=1 SV=1	slr0599	59.7	5.00E-09	COG0515	Serine/threonine protein kinase	K16075	3.00E-09	61.2	ani:AN8715.2	magnesium transporter	-	-	-
CL111.Contig11_All	5.80905	2.94206	2.80206e-51	9.39045e-49	--	--	--	--	--	--	--	--	--	--	--	--	--	--	--	--	--	--	--	--	--	--	-	-	-
CL557.Contig23_All	5.8081	-1.3472	0.000638667	0.00296191	gi|393217462|gb|EJD02951.1|	26.9	4.00E-62	hypothetical protein FOMMEDRAFT_140748 [Fomitiporia mediterranea MF3/22]	--	--	--	--	--	--	--	--	--	--	--	--	--	--	--	--	--	--	-	-	-
CL3410.Contig1_All	5.80651	-1.34757	0.00021318	0.00111291	--	--	--	--	--	--	--	--	--	--	--	--	--	--	--	--	--	--	--	--	--	--	-	-	-
CL976.Contig1_All	5.8059	-1.34774	0.000216455	0.00112847	--	--	--	--	--	--	--	--	--	--	--	--	--	--	--	--	--	--	--	--	--	--	-	-	-
Unigene7463_All	5.80428	-1.38413	0.00195391	0.00789754	--	--	--	--	--	--	--	--	--	--	--	--	--	--	--	--	--	--	--	--	--	--	-	-	-
Unigene7382_All	5.79866	-1.38502	0.00190367	0.00772797	--	--	--	--	--	--	--	--	--	--	--	--	--	--	--	--	--	--	--	--	--	--	-	-	-
CL4477.Contig2_All	5.78607	2.61661	2.56682e-47	7.20338e-45	--	--	--	--	--	--	--	--	--	--	--	--	--	--	--	--	--	--	--	--	--	--	-	-	-
Unigene6160_All	5.7813	-0.00116477	2.15924e-13	4.70535e-12	--	--	--	--	--	--	--	--	--	--	--	--	--	--	--	--	--	--	--	--	--	--	-	-	-
CL2357.Contig2_All	5.78042	2.47436	9.73302e-41	1.83587e-38	gi|393221504|gb|EJD06989.1|	261.5	3.00E-68	Metallo-hydrolase/oxidoreductase [Fomitiporia mediterranea MF3/22]	--	--	--	--	--	--	--	--	XF1361	60.1	7.00E-09	COG0491	Zn-dependent hydrolases, including glyoxylases	K15014	2.00E-27	122	cim:CIMG_02425	solute carrier family 29 (equilibrative nucleoside transporter), member 1/2/3	-	-	-
CL111.Contig6_All	5.7726	2.47415	5.87977e-40	1.0682e-37	--	--	--	--	--	--	--	--	--	--	--	--	--	--	--	--	--	--	--	--	--	--	-	-	-
Unigene7115_All	5.76376	-1.43007	0.0134853	0.0409001	--	--	--	--	--	--	--	--	--	--	--	--	--	--	--	--	--	--	--	--	--	--	-	-	-
CL3201.Contig3_All	5.75738	-1.43097	0.0147592	0.04409	gi|393243130|gb|EJD50646.1|	32.7	5.00E-10	succinate semialdehyde dehydrogenase [Auricularia delicata TFB-10046 SS5]	--	--	--	--	--	--	--	--	mll3072	38.9	7.00E-06	COG1012	NAD-dependent aldehyde dehydrogenases	K00155	1.00E-08	44.7	uma:UM05970.1	[EC:1.2.1.-]	-	-	-
Unigene7133_All	5.75737	-1.43097	0.0147572	0.0440877	--	--	--	--	--	--	--	--	--	--	--	--	--	--	--	--	--	--	--	--	--	--	-	-	-
Unigene7313_All	5.75737	-1.43097	0.0147526	0.0440792	--	--	--	--	--	--	--	--	--	--	--	--	--	--	--	--	--	--	--	--	--	--	-	-	-
Unigene7397_All	5.75737	-1.43097	0.0147459	0.044069	--	--	--	--	--	--	--	--	--	--	--	--	--	--	--	--	--	--	--	--	--	--	-	-	-
Unigene7109_All	5.75705	0.020629	0.00208603	0.00835428	--	--	--	--	--	--	--	--	--	--	--	--	--	--	--	--	--	--	--	--	--	--	-	-	-
Unigene7354_All	5.75654	-1.4308	0.0110891	0.0346463	--	--	--	--	--	--	--	--	--	--	--	--	--	--	--	--	--	--	--	--	--	--	-	-	-
CL1403.Contig1_All	5.75425	-0.0437001	0.000433729	0.00210303	gi|71385884|gb|AAZ31250.1|	399.4	1.00E-109	ATPase subunit 6 [Basidioradulum radula]	gi|108744817|gb|DQ534603.1|	321	5.00E-85	Fomitiporia mediterranea strain 3/22 ATPase subunit 6 (atp6) gene, partial cds; mitochondrial	sp|Q0H8Y6|ATP6_USTMA	350	1.00E-96	ATP synthase subunit a OS=Ustilago maydis (strain 521 / FGSC 9021) GN=ATP6 PE=3 SV=1	Q0085	221	2.00E-57	COG0356	F0F1-type ATP synthase, subunit a	K02126	4.00E-96	350	uma:UsmafMp06	F-type H+-transporting ATPase subunit a [EC:3.6.3.14]	GO:0015986//ATP synthesis coupled proton transport	GO:0015078//hydrogen ion transmembrane transporter activity	GO:0005743//mitochondrial inner membrane;GO:0045263//proton-transporting ATP synthase complex, coupling factor F(o)
CL3011.Contig2_All	5.74153	-1.3936	0.000258907	0.00132773	--	--	--	--	--	--	--	--	--	--	--	--	--	--	--	--	--	--	--	--	--	--	-	-	-
CL2357.Contig3_All	5.74009	0.691517	9.45722e-17	3.07386e-15	gi|393221501|gb|EJD06986.1|	27.3	1.00E-76	Metallo-hydrolase/oxidoreductase [Fomitiporia mediterranea MF3/22]	--	--	--	--	--	--	--	--	XF1361	66.6	8.00E-11	COG0491	Zn-dependent hydrolases, including glyoxylases	K15014	2.00E-32	139	cim:CIMG_02425	solute carrier family 29 (equilibrative nucleoside transporter), member 1/2/3	-	-	-
CL3770.Contig2_All	5.73657	5.64219	3.15432e-56	1.55544e-53	gi|392568561|gb|EIW61735.1|	788.5	0	MFS general substrate transporter [Trametes versicolor FP-101664 SS1]	gi|302693976|ref|XM_003036621.1|	60	4.00E-06	Schizophyllum commune H4-8 hypothetical protein, mRNA	sp|O94491|YC7A_SCHPO	271	1.00E-72	Uncharacterized transporter C417.10 OS=Schizosaccharomyces pombe (strain 972 / ATCC 24843) GN=SPCC417.10 PE=3 SV=1	SPAC1039.04	171	4.00E-42	COG0477	Permeases of the major facilitator superfamily	K08192	1.00E-76	286	yli:YALI0D13970g	MFS transporter, ACS family, allantoate permease	GO:0055085//transmembrane transport	-	GO:0016021//integral to membrane
Unigene7401_All	5.73478	-1.43332	0.00503631	0.0177681	--	--	--	--	--	--	--	--	--	--	--	--	--	--	--	--	--	--	--	--	--	--	-	-	-
CL398.Contig3_All	5.73363	-1.39503	0.000294557	0.00148997	--	--	--	--	--	--	--	--	--	--	--	--	--	--	--	--	--	--	--	--	--	--	-	-	-
Unigene628_All	5.7279	-1.39539	0.00201227	0.00810214	--	--	--	--	--	--	--	--	--	--	--	--	--	--	--	--	--	--	--	--	--	--	-	-	-
Unigene7381_All	5.72026	-1.43476	0.00224987	0.00890238	--	--	--	--	--	--	--	--	--	--	--	--	--	--	--	--	--	--	--	--	--	--	-	-	-
CL3770.Contig3_All	5.70072	4.50095	1.17237e-62	8.79733e-60	gi|392568561|gb|EIW61735.1|	122.9	0	MFS general substrate transporter [Trametes versicolor FP-101664 SS1]	gi|302693976|ref|XM_003036621.1|	60	4.00E-06	Schizophyllum commune H4-8 hypothetical protein, mRNA	sp|P15365|DAL5_YEAST	234	5.00E-69	Allantoate permease OS=Saccharomyces cerevisiae (strain ATCC 204508 / S288c) GN=DAL5 PE=1 SV=1	SPAC1039.04	152	2.00E-36	COG0477	Permeases of the major facilitator superfamily	K08192	2.00E-71	252	yli:YALI0D13970g	MFS transporter, ACS family, allantoate permease	GO:0055085//transmembrane transport	-	GO:0016021//integral to membrane
CL2297.Contig2_All	5.70048	-0.0436375	4.04967e-12	7.43942e-11	gi|393219856|gb|EJD05342.1|	23.5	5.00E-66	hypothetical protein FOMMEDRAFT_118375 [Fomitiporia mediterranea MF3/22]	--	--	--	--	--	--	--	--	--	--	--	--	--	--	--	--	--	--	-	-	-
CL4463.Contig1_All	5.68313	3.59316	8.11343e-51	2.66723e-48	gi|392594029|gb|EIW83354.1|	144.1	5.00E-148	homoserine acetyltransferase [Coniophora puteana RWD-64-598 SS2]	--	--	--	--	sp|P39058|CEFG_ACRCH	61.6	5.00E-11	Acetyl-CoA--deacetylcephalosporin C acetyltransferase OS=Acremonium chrysogenum GN=CEFG PE=1 SV=1	Cgl0816	115	5.00E-32	COG2021	Homoserine acetyltransferase	K00641	3.00E-73	221	cpw:CPC735_009600	homoserine O-acetyltransferase [EC:2.3.1.31]	-	-	-
CL5093.Contig1_All	5.67082	8.69195	8.75269e-41	1.66003e-38	gi|393220515|gb|EJD06001.1|	849.7	0	hypothetical protein FOMMEDRAFT_104407 [Fomitiporia mediterranea MF3/22]	--	--	--	--	--	--	--	--	--	--	--	--	--	--	--	--	--	--	-	-	-
Unigene6775_All	5.67025	-1.48332	0.0169986	0.0495614	--	--	--	--	--	--	--	--	--	--	--	--	--	--	--	--	--	--	--	--	--	--	-	-	-
Unigene7093_All	5.66937	-1.48314	0.012827	0.0392345	--	--	--	--	--	--	--	--	--	--	--	--	--	--	--	--	--	--	--	--	--	--	-	-	-
CL4296.Contig1_All	5.66332	-0.0832567	5.73078e-12	1.03786e-10	--	--	--	--	--	--	--	--	--	--	--	--	--	--	--	--	--	--	--	--	--	--	-	-	-
CL3267.Contig5_All	5.66018	-1.44355	0.00044176	0.00213657	--	--	--	--	--	--	--	--	--	--	--	--	--	--	--	--	--	--	--	--	--	--	-	-	-
Unigene6552_All	5.65616	-1.44427	0.000373944	0.00184055	--	--	--	--	--	--	--	--	--	--	--	--	--	--	--	--	--	--	--	--	--	--	-	-	-
Unigene6914_All	5.65602	-1.48495	0.0123376	0.0379697	--	--	--	--	--	--	--	--	--	--	--	--	--	--	--	--	--	--	--	--	--	--	-	-	-
CL331.Contig3_All	5.63901	2.90336	6.97823e-43	1.53423e-40	gi|392586774|gb|EIW76109.1|	702.2	0	alcohol dehydrogenase [Coniophora puteana RWD-64-598 SS2]	--	--	--	--	sp|Q09669|ADH4_SCHPO	123	4.00E-28	Alcohol dehydrogenase 4 OS=Schizosaccharomyces pombe (strain 972 / ATCC 24843) GN=adh4 PE=2 SV=1	TVN1284	282	1.00E-75	COG1454	Alcohol dehydrogenase, class IV	K11173	0	682	lbc:LACBIDRAFT_311781	hydroxyacid-oxoacid transhydrogenase [EC:1.1.99.24]	GO:0055114//oxidation-reduction process	GO:0046872//metal ion binding;GO:0016491//oxidoreductase activity	-
CL3134.Contig1_All	5.63064	-1.44839	0.000857977	0.00384719	--	--	--	--	--	--	--	--	--	--	--	--	--	--	--	--	--	--	--	--	--	--	-	-	-
Unigene6948_All	5.62495	-1.48803	0.00252027	0.00980665	--	--	--	--	--	--	--	--	--	--	--	--	--	--	--	--	--	--	--	--	--	--	-	-	-
Unigene1878_All	5.62061	2.99314	5.13242e-45	1.25646e-42	gi|393222275|gb|EJD07759.1|	355.9	1.00E-96	D-lactaldehyde dehydrogenase [Fomitiporia mediterranea MF3/22]	--	--	--	--	sp|Q12068|GRE2_YEAST	164	2.00E-40	NADPH-dependent methylglyoxal reductase GRE2 OS=Saccharomyces cerevisiae (strain ATCC 204508 / S288c) GN=GRE2 PE=1 SV=1	YDR541c	170	4.00E-42	COG0451	Nucleoside-diphosphate-sugar epimerases	K00540	1.00E-19	97.1	afm:AFUA_3G14770	[EC:1.-.-.-]	-	-	-
Unigene4693_All	5.62054	8.56829	1.93475e-59	1.21425e-56	gi|393213622|gb|EJC99117.1|	545	2.00E-153	hypothetical protein FOMMEDRAFT_142779 [Fomitiporia mediterranea MF3/22]	--	--	--	--	sp|O60206|XLNA_AGABI	230	2.00E-60	Endo-1,4-beta-xylanase OS=Agaricus bisporus GN=xlnA PE=2 SV=1	TM0070	216	9.00E-56	COG3693	Beta-1,4-xylanase	K01181	1.00E-69	263	ppl:POSPLDRAFT_134783	endo-1,4-beta-xylanase [EC:3.2.1.8]	GO:0005975//carbohydrate metabolic process	GO:0016798//hydrolase activity, acting on glycosyl bonds	-
Unigene7626_All	5.60524	-1.4902	0.00117374	0.00506123	--	--	--	--	--	--	--	--	--	--	--	--	--	--	--	--	--	--	--	--	--	--	-	-	-
Unigene1381_All	5.58754	8.12737	7.31931e-06	5.27008e-05	gi|403419459|emb|CCM06159.1|	23.1	2.00E-30	predicted protein [Fibroporia radiculosa]	gi|18654295|gb|L47585.1|SUIMTRRB	626	1.00E-176	Suillus sinuspaulianus large subunit ribosomal RNA gene, complete sequence; mitochondrial gene for mitochondrial product	--	--	--	--	--	--	--	--	--	--	--	--	--	--	-	-	-
CL2097.Contig3_All	5.58075	1.37009	2.02883e-27	1.71225e-25	--	--	--	--	--	--	--	--	--	--	--	--	--	--	--	--	--	--	--	--	--	--	-	-	-
CL2741.Contig1_All	5.56967	-1.49597	0.000620217	0.00288604	--	--	--	--	--	--	--	--	--	--	--	--	--	--	--	--	--	--	--	--	--	--	-	-	-
CL1952.Contig2_All	5.56781	2.69101	5.71129e-54	2.1664e-51	--	--	--	--	--	--	--	--	--	--	--	--	--	--	--	--	--	--	--	--	--	--	-	-	-
Unigene6833_All	5.56249	-1.53917	0.014369	0.0431032	--	--	--	--	--	--	--	--	--	--	--	--	--	--	--	--	--	--	--	--	--	--	-	-	-
CL4237.Contig1_All	5.55995	-1.49759	0.000739543	0.00337176	--	--	--	--	--	--	--	--	--	--	--	--	--	--	--	--	--	--	--	--	--	--	-	-	-
CL3051.Contig2_All	5.55995	-1.49759	0.000739743	0.00337222	gi|449544690|gb|EMD35663.1|	120.9	5.00E-26	hypothetical protein CERSUDRAFT_157551 [Ceriporiopsis subvermispora B]	--	--	--	--	--	--	--	--	--	--	--	--	--	--	--	--	--	--	-	-	-
Unigene7504_All	5.55142	-1.53972	0.00521244	0.0182923	--	--	--	--	--	--	--	--	--	--	--	--	--	--	--	--	--	--	--	--	--	--	-	-	-
CL5024.Contig2_All	5.54814	-1.54081	0.0114467	0.0356155	--	--	--	--	--	--	--	--	--	--	--	--	--	--	--	--	--	--	--	--	--	--	-	-	-
CL4548.Contig2_All	5.54287	3.27344	3.43035e-55	1.57879e-52	gi|299743324|ref|XP_001835687.2|	186.8	2.00E-45	hypothetical protein CC1G_03469 [Coprinopsis cinerea okayama7#130] >gi|298405602|gb|EAU86258.2| hypothetical protein CC1G_03469 [Coprinopsis cinerea okayama7#130]	--	--	--	--	sp|O94317|YH5D_SCHPO	50.4	5.00E-06	Uncharacterized serine-rich protein C215.13 OS=Schizosaccharomyces pombe (strain 972 / ATCC 24843) GN=SPBC215.13 PE=1 SV=1	--	--	--	--	--	K11244	6.00E-06	52.4	lth:KLTH0F12518g	cell wall integrity and stress response component	-	-	-
Unigene3964_All	5.52836	6.15873	4.53334e-61	3.06827e-58	gi|393220004|gb|EJD05490.1|	559.7	7.00E-158	alpha-ketoglutarate-dependent sulfonate dioxygenase [Fomitiporia mediterranea MF3/22]	gi|169859076|ref|XM_001836127.1|	65.9	5.00E-08	Coprinopsis cinerea okayama7#130 ### alpha-ketoglutarate-dependent sulfonate dioxygenase, mRNA	sp|Q12358|JLP1_YEAST	234	2.00E-61	Alpha-ketoglutarate-dependent sulfonate dioxygenase OS=Saccharomyces cerevisiae (strain ATCC 204508 / S288c) GN=JLP1 PE=3 SV=1	YLL057c	234	4.00E-61	COG2175	Probable taurine catabolism dioxygenase	K03119	2.00E-86	318	afm:AFUA_6G10720	taurine dioxygenase [EC:1.14.11.17]	GO:0055114//oxidation-reduction process	GO:0016491//oxidoreductase activity	-
CL3770.Contig1_All	5.5271	3.94108	9.95565e-57	4.98042e-54	gi|392568561|gb|EIW61735.1|	122.9	0	MFS general substrate transporter [Trametes versicolor FP-101664 SS1]	gi|302693976|ref|XM_003036621.1|	60	4.00E-06	Schizophyllum commune H4-8 hypothetical protein, mRNA	sp|P15365|DAL5_YEAST	239	2.00E-70	Allantoate permease OS=Saccharomyces cerevisiae (strain ATCC 204508 / S288c) GN=DAL5 PE=1 SV=1	SPAC1039.04	155	2.00E-37	COG0477	Permeases of the major facilitator superfamily	K08192	1.00E-73	259	yli:YALI0D13970g	MFS transporter, ACS family, allantoate permease	GO:0055085//transmembrane transport	-	GO:0016021//integral to membrane
Unigene542_All	5.51936	0.475465	6.54737e-17	2.17938e-15	--	--	--	--	--	--	--	--	--	--	--	--	--	--	--	--	--	--	--	--	--	--	-	-	-
CL583.Contig23_All	5.50949	-1.54463	0.00168496	0.00696459	gi|471878527|emb|CCO35197.1|	194.9	2.00E-159	Putative oxidoreductase yteT [Rhizoctonia solani AG-1 IB]	gi|302678951|ref|XM_003029112.1|	103	2.00E-19	Schizophyllum commune H4-8 hypothetical protein, mRNA	--	--	--	--	BH0487	157	3.00E-38	COG0673	Predicted dehydrogenases and related proteins	K00540	2.00E-89	254	afm:AFUA_4G00560	[EC:1.-.-.-]	-	-	-
Unigene1987_All	5.50945	-1.54445	0.00139316	0.00588316	gi|321255022|ref|XP_003193283.1|	46.6	2.00E-15	hypothetical protein CGB_D0470C [Cryptococcus gattii WM276] >gi|317459753|gb|ADV21496.1| conserved hypothetical protein [Cryptococcus gattii WM276]	--	--	--	--	sp|Q9UU99|YJX4_SCHPO	37	4.00E-08	CRAL-TRIO domain-containing protein C23B6.04c OS=Schizosaccharomyces pombe (strain 972 / ATCC 24843) GN=SPCC23B6.04c PE=1 SV=1	--	--	--	--	--	K01101	5.00E-10	43.1	uma:UM04979.1	4-nitrophenyl phosphatase [EC:3.1.3.41]	-	-	-
Unigene7675_All	5.50945	-1.54445	0.00139297	0.00588309	--	--	--	--	--	--	--	--	--	--	--	--	--	--	--	--	--	--	--	--	--	--	-	-	-
CL364.Contig41_All	5.48318	0.440127	1.24612e-16	3.99755e-15	gi|393222948|gb|EJD08432.1|	24.6	1.00E-139	MFS general substrate transporter [Fomitiporia mediterranea MF3/22]	--	--	--	--	sp|O94343|YHMA_SCHPO	100	1.00E-30	Uncharacterized MFS-type transporter C1271.10c OS=Schizosaccharomyces pombe (strain 972 / ATCC 24843) GN=SPBC1271.10c PE=1 SV=1	--	--	--	--	--	K08856	1.00E-25	92.8	ani:AN1476.2	serine/threonine kinase 16 [EC:2.7.11.1]	-	-	-
CL1740.Contig3_All	5.48303	-1.54861	0.000819219	0.00368969	--	--	--	--	--	--	--	--	--	--	--	--	--	--	--	--	--	--	--	--	--	--	-	-	-
CL364.Contig55_All	5.482	0.439519	6.32912e-17	2.11489e-15	gi|393222948|gb|EJD08432.1|	82	6.00E-169	MFS general substrate transporter [Fomitiporia mediterranea MF3/22]	--	--	--	--	sp|O94343|YHMA_SCHPO	108	4.00E-38	Uncharacterized MFS-type transporter C1271.10c OS=Schizosaccharomyces pombe (strain 972 / ATCC 24843) GN=SPBC1271.10c PE=1 SV=1	SPAC1348.05	71.2	6.00E-12	COG0477	Permeases of the major facilitator superfamily	K01426	5.00E-32	111	mgr:MGG_14363	amidase [EC:3.5.1.4]	-	-	-
CL429.Contig44_All	5.47868	-1.54934	0.000783209	0.00354599	gi|426201318|gb|EKV51241.1|	76.3	2.00E-12	dsRNA binding protein [Agaricus bisporus var. bisporus H97]	--	--	--	--	--	--	--	--	--	--	--	--	--	--	--	--	--	--	-	-	-
Unigene6529_All	5.47759	-1.54952	0.00109629	0.00476059	--	--	--	--	--	--	--	--	--	--	--	--	--	--	--	--	--	--	--	--	--	--	-	-	-
CL1647.Contig2_All	5.46847	-1.55097	0.00101241	0.00443875	--	--	--	--	--	--	--	--	--	--	--	--	--	--	--	--	--	--	--	--	--	--	-	-	-
CL3661.Contig2_All	5.46696	7.23294	1.7714e-60	1.17587e-57	gi|169845255|ref|XP_001829347.1|	865.1	0	hypothetical protein CC1G_00526 [Coprinopsis cinerea okayama7#130] >gi|116509412|gb|EAU92307.1| hypothetical protein CC1G_00526 [Coprinopsis cinerea okayama7#130]	--	--	--	--	sp|P40445|YIQ6_YEAST	454	1.00E-127	Uncharacterized transporter YIL166C OS=Saccharomyces cerevisiae (strain ATCC 204508 / S288c) GN=YIL166C PE=1 SV=1	SPAC1039.04	152	4.00E-36	COG0477	Permeases of the major facilitator superfamily	K13336	5.00E-30	132	afv:AFLA_048740	peroxin-3	GO:0055085//transmembrane transport	-	GO:0016021//integral to membrane
CL3761.Contig1_All	5.46251	-1.5954	0.0167969	0.0490756	--	--	--	--	--	--	--	--	--	--	--	--	--	--	--	--	--	--	--	--	--	--	-	-	-
Unigene7012_All	5.46251	-1.5954	0.0167943	0.0490735	--	--	--	--	--	--	--	--	--	--	--	--	--	--	--	--	--	--	--	--	--	--	-	-	-
CL874.Contig1_All	5.45538	-1.55277	0.0017194	0.00708406	--	--	--	--	--	--	--	--	--	--	--	--	--	--	--	--	--	--	--	--	--	--	-	-	-
CL331.Contig4_All	5.44926	3.73713	4.27719e-56	2.07944e-53	gi|392586774|gb|EIW76109.1|	107.5	0	alcohol dehydrogenase [Coniophora puteana RWD-64-598 SS2]	--	--	--	--	sp|P10127|ADH4_YEAST	100	3.00E-21	Alcohol dehydrogenase 4 OS=Saccharomyces cerevisiae (strain ATCC 204508 / S288c) GN=ADH4 PE=1 SV=3	TVN1284	261	2.00E-70	COG1454	Alcohol dehydrogenase, class IV	K11173	0	595	lbc:LACBIDRAFT_311781	hydroxyacid-oxoacid transhydrogenase [EC:1.1.99.24]	GO:0055114//oxidation-reduction process	GO:0046872//metal ion binding;GO:0016491//oxidoreductase activity	-
CL1003.Contig1_All	5.44376	-0.259121	6.60597e-09	8.11188e-08	--	--	--	--	--	--	--	--	--	--	--	--	--	--	--	--	--	--	--	--	--	--	-	-	-
CL364.Contig57_All	5.4351	0.396763	2.10435e-15	5.96861e-14	gi|393222948|gb|EJD08432.1|	82	2.00E-166	MFS general substrate transporter [Fomitiporia mediterranea MF3/22]	--	--	--	--	sp|O94343|YHMA_SCHPO	152	7.00E-37	Uncharacterized MFS-type transporter C1271.10c OS=Schizosaccharomyces pombe (strain 972 / ATCC 24843) GN=SPBC1271.10c PE=1 SV=1	SPAC1348.05	71.2	6.00E-12	COG0477	Permeases of the major facilitator superfamily	K08856	1.00E-31	137	ani:AN1476.2	serine/threonine kinase 16 [EC:2.7.11.1]	-	-	-
CL364.Contig40_All	5.42772	0.392645	9.80345e-16	2.87751e-14	gi|393222948|gb|EJD08432.1|	518.1	3.00E-145	MFS general substrate transporter [Fomitiporia mediterranea MF3/22]	--	--	--	--	sp|O94343|YHMA_SCHPO	115	4.00E-35	Uncharacterized MFS-type transporter C1271.10c OS=Schizosaccharomyces pombe (strain 972 / ATCC 24843) GN=SPBC1271.10c PE=1 SV=1	--	--	--	--	--	K08856	2.00E-29	105	ani:AN1476.2	serine/threonine kinase 16 [EC:2.7.11.1]	-	-	-
CL4886.Contig2_All	5.42704	4.67072	2.15836e-71	2.3282e-68	gi|403418425|emb|CCM05125.1|	115.2	9.00E-66	predicted protein [Fibroporia radiculosa]	--	--	--	--	sp|Q00791|STCU_EMENI	73.2	3.00E-27	Versicolorin reductase OS=Emericella nidulans (strain FGSC A4 / ATCC 38163 / CBS 112.46 / NRRL 194 / M139) GN=stcU PE=3 SV=2	SA0122	104	1.00E-41	COG1028	Dehydrogenases with different specificities (related to short-chain alcohol dehydrogenases)	K00059	4.00E-29	84.7	act:ACLA_006690	3-oxoacyl-[acyl-carrier protein] reductase [EC:1.1.1.100]	-	-	-
CL111.Contig15_All	5.41362	1.20823	1.2027e-23	7.48012e-22	--	--	--	--	--	--	--	--	--	--	--	--	--	--	--	--	--	--	--	--	--	--	-	-	-
CL272.Contig1_All	5.39667	3.41611	4.77865e-45	1.17821e-42	gi|393213379|gb|EJC98875.1|	329.3	1.00E-88	hypothetical protein FOMMEDRAFT_23277 [Fomitiporia mediterranea MF3/22]	--	--	--	--	--	--	--	--	--	--	--	--	--	--	--	--	--	--	-	-	-
CL374.Contig4_All	5.3933	-0.299552	1.04097e-09	1.4448e-08	gi|395324757|gb|EJF57191.1|	350.1	4.00E-95	glycoside hydrolase family 61 protein [Dichomitus squalens LYAD-421 SS1]	--	--	--	--	sp|A1DBS6|EGLD_NEOFI	103	1.00E-22	Probable endo-beta-1,4-glucanase D OS=Neosartorya fischeri (strain ATCC 1020 / DSM 3700 / FGSC A1164 / NRRL 181) GN=eglD PE=3 SV=1	--	--	--	--	--	K01238	3.00E-43	174	afm:AFUA_6G09540	[EC:3.2.1.-]	-	-	-
CL364.Contig38_All	5.38683	0.353139	8.25911e-15	2.18961e-13	gi|393222948|gb|EJD08432.1|	93.6	9.00E-172	MFS general substrate transporter [Fomitiporia mediterranea MF3/22]	--	--	--	--	sp|O94343|YHMA_SCHPO	99.4	1.00E-37	Uncharacterized MFS-type transporter C1271.10c OS=Schizosaccharomyces pombe (strain 972 / ATCC 24843) GN=SPBC1271.10c PE=1 SV=1	--	--	--	--	--	K01426	5.00E-30	102	mgr:MGG_14363	amidase [EC:3.5.1.4]	-	-	-
CL4548.Contig1_All	5.38656	4.06714	6.3113e-59	3.82199e-56	gi|299743324|ref|XP_001835687.2|	186.8	2.00E-45	hypothetical protein CC1G_03469 [Coprinopsis cinerea okayama7#130] >gi|298405602|gb|EAU86258.2| hypothetical protein CC1G_03469 [Coprinopsis cinerea okayama7#130]	--	--	--	--	sp|O94317|YH5D_SCHPO	50.4	5.00E-06	Uncharacterized serine-rich protein C215.13 OS=Schizosaccharomyces pombe (strain 972 / ATCC 24843) GN=SPBC215.13 PE=1 SV=1	--	--	--	--	--	K11244	6.00E-06	52.4	lth:KLTH0F12518g	cell wall integrity and stress response component	-	-	-
CL714.Contig6_All	5.38555	6.07863	4.1944e-62	3.01629e-59	gi|389746208|gb|EIM87388.1|	460.3	1.00E-127	Aldo/keto reductase [Stereum hirsutum FP-91666 SS1]	--	--	--	--	sp|Q00258|NORA_ASPPA	87	8.00E-17	Norsolorinic acid reductase OS=Aspergillus parasiticus GN=norA PE=3 SV=1	TM0313	114	1.00E-24	COG0667	Predicted oxidoreductases (related to aryl-alcohol dehydrogenases)	K15303	3.00E-89	329	pan:PODANSg250	aflatoxin B1 aldehyde reductase	-	-	-
CL3209.Contig1_All	5.38416	-1.60434	0.00391982	0.0143483	--	--	--	--	--	--	--	--	--	--	--	--	--	--	--	--	--	--	--	--	--	--	-	-	-
Unigene5537_All	5.38063	-1.60489	0.00117513	0.00506535	--	--	--	--	--	--	--	--	--	--	--	--	--	--	--	--	--	--	--	--	--	--	-	-	-
CL2715.Contig2_All	5.36227	-1.60707	0.00352154	0.0130903	gi|393213120|gb|EJC98617.1|	65.9	2.00E-31	HSP20-like chaperone [Fomitiporia mediterranea MF3/22]	--	--	--	--	sp|O14368|HSP16_SCHPO	50.8	1.00E-06	Heat shock protein 16 OS=Schizosaccharomyces pombe (strain 972 / ATCC 24843) GN=hsp16 PE=2 SV=1	MA0133	64.3	2.00E-10	COG0071	Molecular chaperone (small heat shock protein)	K13993	1.00E-30	100	scm:SCHCODRAFT_232651	HSP20 family protein	-	-	-
Unigene7548_All	5.36026	-1.65287	0.013234	0.0402903	--	--	--	--	--	--	--	--	--	--	--	--	--	--	--	--	--	--	--	--	--	--	-	-	-
Unigene3166_All	5.36003	-0.384831	8.27231e-07	7.16187e-06	--	--	--	--	--	--	--	--	--	--	--	--	--	--	--	--	--	--	--	--	--	--	-	-	-
CL2040.Contig2_All	5.35655	12.8895	1.32013e-52	4.8477e-50	gi|393221264|gb|EJD06749.1|	639.8	0	oxalate decarboxylase [Fomitiporia mediterranea MF3/22]	--	--	--	--	--	--	--	--	BS_yvrK	407	1.00E-112	COG2140	Thermophilic glucose-6-phosphate isomerase and related metalloenzymes	--	--	--	--	--	-	GO:0016829//lyase activity	-
Unigene6208_All	5.35386	-0.335056	9.90203e-07	8.46814e-06	--	--	--	--	gi|396466370|ref|NW_003533859.1|	61.9	2.00E-07	Leptosphaeria maculans JN3 SuperContig_26_v2 >gi|312214163|emb|FP929120.1| Leptosphaeria maculans JN3 lm_SuperContig_26_v2 genomic supercontig, whole genome, isolate v23.1.3	--	--	--	--	--	--	--	--	--	--	--	--	--	--	-	-	-
CL364.Contig50_All	5.35178	0.322464	9.43959e-15	2.47973e-13	gi|393222948|gb|EJD08432.1|	93.6	9.00E-177	MFS general substrate transporter [Fomitiporia mediterranea MF3/22]	--	--	--	--	sp|O94343|YHMA_SCHPO	155	1.00E-40	Uncharacterized MFS-type transporter C1271.10c OS=Schizosaccharomyces pombe (strain 972 / ATCC 24843) GN=SPBC1271.10c PE=1 SV=1	SPAC1348.05	72.4	3.00E-12	COG0477	Permeases of the major facilitator superfamily	K01426	4.00E-33	140	mgr:MGG_14363	amidase [EC:3.5.1.4]	-	-	-
CL364.Contig47_All	5.35112	0.321935	2.01926e-14	5.04712e-13	gi|393222948|gb|EJD08432.1|	93.6	8.00E-170	MFS general substrate transporter [Fomitiporia mediterranea MF3/22]	--	--	--	--	sp|O94343|YHMA_SCHPO	152	9.00E-40	Uncharacterized MFS-type transporter C1271.10c OS=Schizosaccharomyces pombe (strain 972 / ATCC 24843) GN=SPBC1271.10c PE=1 SV=1	SPAC1348.05	71.2	6.00E-12	COG0477	Permeases of the major facilitator superfamily	K08856	1.00E-31	137	ani:AN1476.2	serine/threonine kinase 16 [EC:2.7.11.1]	-	-	-
CL4548.Contig3_All	5.34664	-0.326545	6.08607e-08	6.39121e-07	--	--	--	--	--	--	--	--	--	--	--	--	--	--	--	--	--	--	--	--	--	--	-	-	-
CL364.Contig53_All	5.33395	0.306885	9.30562e-15	2.45387e-13	gi|393222948|gb|EJD08432.1|	641	0	MFS general substrate transporter [Fomitiporia mediterranea MF3/22]	--	--	--	--	sp|O94343|YHMA_SCHPO	181	2.00E-45	Uncharacterized MFS-type transporter C1271.10c OS=Schizosaccharomyces pombe (strain 972 / ATCC 24843) GN=SPBC1271.10c PE=1 SV=1	SPAC1348.05	75.5	3.00E-13	COG0477	Permeases of the major facilitator superfamily	K01426	9.00E-35	147	mgr:MGG_14363	amidase [EC:3.5.1.4]	-	-	-
CL364.Contig58_All	5.33328	0.306354	1.97188e-14	4.93944e-13	gi|393222948|gb|EJD08432.1|	93.6	2.00E-172	MFS general substrate transporter [Fomitiporia mediterranea MF3/22]	--	--	--	--	sp|O94343|YHMA_SCHPO	108	3.00E-41	Uncharacterized MFS-type transporter C1271.10c OS=Schizosaccharomyces pombe (strain 972 / ATCC 24843) GN=SPBC1271.10c PE=1 SV=1	SPAC1348.05	71.2	6.00E-12	COG0477	Permeases of the major facilitator superfamily	K01426	1.00E-32	111	mgr:MGG_14363	amidase [EC:3.5.1.4]	-	-	-
Unigene7515_All	5.32754	-1.65618	0.00824102	0.0269864	--	--	--	--	--	--	--	--	--	--	--	--	--	--	--	--	--	--	--	--	--	--	-	-	-
CL364.Contig48_All	5.3266	0.302759	1.02209e-14	2.67074e-13	gi|393222948|gb|EJD08432.1|	87.8	1.00E-15	MFS general substrate transporter [Fomitiporia mediterranea MF3/22]	--	--	--	--	sp|O94343|YHMA_SCHPO	112	2.00E-32	Uncharacterized MFS-type transporter C1271.10c OS=Schizosaccharomyces pombe (strain 972 / ATCC 24843) GN=SPBC1271.10c PE=1 SV=1	SPAC1348.05	71.2	5.00E-12	COG0477	Permeases of the major facilitator superfamily	K08856	4.00E-29	112	ani:AN1476.2	serine/threonine kinase 16 [EC:2.7.11.1]	-	-	-
Unigene6863_All	5.31619	-0.501367	0.00292992	0.0111727	--	--	--	--	--	--	--	--	--	--	--	--	--	--	--	--	--	--	--	--	--	--	-	-	-
CL364.Contig51_All	5.31523	0.290608	1.93633e-14	4.85389e-13	gi|393222948|gb|EJD08432.1|	552.7	1.00E-155	MFS general substrate transporter [Fomitiporia mediterranea MF3/22]	--	--	--	--	sp|O94343|YHMA_SCHPO	161	1.00E-39	Uncharacterized MFS-type transporter C1271.10c OS=Schizosaccharomyces pombe (strain 972 / ATCC 24843) GN=SPBC1271.10c PE=1 SV=1	SPAC1348.05	71.2	5.00E-12	COG0477	Permeases of the major facilitator superfamily	K08856	3.00E-34	145	ani:AN1476.2	serine/threonine kinase 16 [EC:2.7.11.1]	-	-	-
CL364.Contig56_All	5.31523	0.290608	1.93305e-14	4.84921e-13	gi|393222948|gb|EJD08432.1|	127.1	1.00E-177	MFS general substrate transporter [Fomitiporia mediterranea MF3/22]	--	--	--	--	sp|O94343|YHMA_SCHPO	133	1.00E-45	Uncharacterized MFS-type transporter C1271.10c OS=Schizosaccharomyces pombe (strain 972 / ATCC 24843) GN=SPBC1271.10c PE=1 SV=1	SPAC1348.05	74.3	7.00E-13	COG0477	Permeases of the major facilitator superfamily	K01426	6.00E-34	119	mgr:MGG_14363	amidase [EC:3.5.1.4]	-	-	-
CL364.Contig49_All	5.30855	0.286997	1.06531e-14	2.77317e-13	gi|393222948|gb|EJD08432.1|	87.8	1.00E-15	MFS general substrate transporter [Fomitiporia mediterranea MF3/22]	--	--	--	--	sp|O94343|YHMA_SCHPO	121	4.00E-35	Uncharacterized MFS-type transporter C1271.10c OS=Schizosaccharomyces pombe (strain 972 / ATCC 24843) GN=SPBC1271.10c PE=1 SV=1	SPAC1348.05	71.2	5.00E-12	COG0477	Permeases of the major facilitator superfamily	K08856	1.00E-31	120	ani:AN1476.2	serine/threonine kinase 16 [EC:2.7.11.1]	-	-	-
Unigene7682_All	5.30823	-1.65875	0.0139122	0.0419627	--	--	--	--	--	--	--	--	--	--	--	--	--	--	--	--	--	--	--	--	--	--	-	-	-
Unigene7712_All	5.30823	-1.65875	0.0139088	0.0419598	--	--	--	--	--	--	--	--	--	--	--	--	--	--	--	--	--	--	--	--	--	--	-	-	-
CL370.Contig2_All	5.30499	10.2962	6.8652e-49	2.0971e-46	gi|393223080|gb|EJD08564.1|	867.5	0	MFS general substrate transporter [Fomitiporia mediterranea MF3/22]	gi|238587613|ref|XM_002391444.1|	77.8	4.00E-11	Moniliophthora perniciosa FA553 hypothetical protein (MPER_09080) mRNA, partial cds	sp|Q07824|TPO1_YEAST	95.5	3.00E-19	Polyamine transporter 1 OS=Saccharomyces cerevisiae (strain ATCC 204508 / S288c) GN=TPO1 PE=1 SV=1	YBR008c	83.6	3.00E-15	COG0477	Permeases of the major facilitator superfamily	K13151	5.00E-60	233	ppl:POSPLDRAFT_94326	snurportin-1	GO:0055085//transmembrane transport	-	GO:0016021//integral to membrane
CL1556.Contig1_All	5.29734	-1.65948	0.01015	0.0322049	--	--	--	--	--	--	--	--	--	--	--	--	--	--	--	--	--	--	--	--	--	--	-	-	-
CL364.Contig59_All	5.29697	0.274694	2.02673e-14	5.06213e-13	gi|393222948|gb|EJD08432.1|	127.1	5.00E-174	MFS general substrate transporter [Fomitiporia mediterranea MF3/22]	--	--	--	--	sp|O94343|YHMA_SCHPO	125	4.00E-43	Uncharacterized MFS-type transporter C1271.10c OS=Schizosaccharomyces pombe (strain 972 / ATCC 24843) GN=SPBC1271.10c PE=1 SV=1	SPAC1348.05	71.2	6.00E-12	COG0477	Permeases of the major facilitator superfamily	K01426	8.00E-33	115	mgr:MGG_14363	amidase [EC:3.5.1.4]	-	-	-
CL364.Contig54_All	5.2903	0.271067	1.22327e-14	3.14641e-13	gi|393222948|gb|EJD08432.1|	87.8	9.00E-16	MFS general substrate transporter [Fomitiporia mediterranea MF3/22]	--	--	--	--	sp|O94343|YHMA_SCHPO	117	1.00E-36	Uncharacterized MFS-type transporter C1271.10c OS=Schizosaccharomyces pombe (strain 972 / ATCC 24843) GN=SPBC1271.10c PE=1 SV=1	SPAC1348.05	71.2	5.00E-12	COG0477	Permeases of the major facilitator superfamily	K01426	5.00E-32	115	mgr:MGG_14363	amidase [EC:3.5.1.4]	-	-	-
Unigene6749_All	5.28756	2.16775	0.000116505	0.0006452	--	--	--	--	--	--	--	--	--	--	--	--	--	--	--	--	--	--	--	--	--	--	-	-	-
CL436.Contig4_All	5.28184	-1.66149	0.00215398	0.00858459	--	--	--	--	--	--	--	--	--	--	--	--	--	--	--	--	--	--	--	--	--	--	-	-	-
CL551.Contig29_All	5.2811	-1.66168	0.00168856	0.00697484	--	--	--	--	--	--	--	--	--	--	--	--	--	--	--	--	--	--	--	--	--	--	-	-	-
Unigene2668_All	5.27678	8.81835	1.66546e-58	9.27234e-56	gi|393219265|gb|EJD04752.1|	401.4	8.00E-110	alpha-ketoglutarate-dependent 2,4-dichlorophenoxyacetate dioxygenase [Fomitiporia mediterranea MF3/22]	--	--	--	--	sp|Q12358|JLP1_YEAST	60.5	7.00E-09	Alpha-ketoglutarate-dependent sulfonate dioxygenase OS=Saccharomyces cerevisiae (strain ATCC 204508 / S288c) GN=JLP1 PE=3 SV=1	RSc0746	125	3.00E-28	COG2175	Probable taurine catabolism dioxygenase	K06912	2.00E-53	211	cnb:CNBH1210	alpha-ketoglutarate-dependent 2,4-dichlorophenoxyacetate dioxygenase [EC:1.14.11.-]	-	-	-
CL2897.Contig5_All	5.27619	-1.66241	0.00186411	0.00759506	--	--	--	--	--	--	--	--	--	--	--	--	--	--	--	--	--	--	--	--	--	--	-	-	-
CL3965.Contig1_All	5.26351	-1.66424	0.0025284	0.00983161	--	--	--	--	--	--	--	--	--	--	--	--	--	--	--	--	--	--	--	--	--	--	-	-	-
Unigene6548_All	5.25757	-1.66497	0.00287496	0.011005	--	--	--	--	--	--	--	--	--	--	--	--	--	--	--	--	--	--	--	--	--	--	-	-	-
CL1078.Contig1_All	5.24531	2.47741	2.00392e-45	5.16203e-43	gi|392563197|gb|EIW56376.1|	116.7	2.00E-25	S-adenosyl-L-methionine-dependent methyltransferase [Trametes versicolor FP-101664 SS1]	--	--	--	--	--	--	--	--	--	--	--	--	--	--	--	--	--	--	-	-	-
Unigene7574_All	5.24428	-1.71359	0.0149753	0.0446465	--	--	--	--	--	--	--	--	--	--	--	--	--	--	--	--	--	--	--	--	--	--	-	-	-
Unigene7649_All	5.24428	-1.71359	0.0149735	0.044645	--	--	--	--	--	--	--	--	--	--	--	--	--	--	--	--	--	--	--	--	--	--	-	-	-
CL3836.Contig1_All	5.24188	4.33099	2.98578e-57	1.58559e-54	gi|449544836|gb|EMD35808.1|	44.7	4.00E-73	hypothetical protein CERSUDRAFT_156544 [Ceriporiopsis subvermispora B]	--	--	--	--	sp|P39956|RPH1_YEAST	74.7	4.00E-13	DNA damage-responsive transcriptional repressor RPH1 OS=Saccharomyces cerevisiae (strain ATCC 204508 / S288c) GN=RPH1 PE=1 SV=1	--	--	--	--	--	--	--	--	--	--	-	-	-
Unigene5578_All	5.24169	-0.470024	2.22977e-06	1.78619e-05	--	--	--	--	--	--	--	--	--	--	--	--	--	--	--	--	--	--	--	--	--	--	-	-	-
Unigene6040_All	5.23725	9.10882	6.61747e-51	2.19636e-48	gi|392560166|gb|EIW53349.1|	313.2	1.00E-83	DUF125-domain-containing protein [Trametes versicolor FP-101664 SS1]	--	--	--	--	sp|P47818|CCC1_YEAST	145	7.00E-35	Protein CCC1 OS=Saccharomyces cerevisiae (strain ATCC 204508 / S288c) GN=CCC1 PE=1 SV=1	YLR220w	145	2.00E-34	COG1814	Uncharacterized membrane protein	--	--	--	--	--	-	-	-
CL2275.Contig1_All	5.23429	2.95814	4.62195e-45	1.15609e-42	gi|393212752|gb|EJC98251.1|	156.8	7.00E-37	hypothetical protein FOMMEDRAFT_97039 [Fomitiporia mediterranea MF3/22]	--	--	--	--	--	--	--	--	--	--	--	--	--	--	--	--	--	--	-	-	-
Unigene6174_All	5.21963	-0.472272	3.78257e-09	4.84478e-08	--	--	--	--	--	--	--	--	--	--	--	--	--	--	--	--	--	--	--	--	--	--	-	-	-
Unigene7733_All	5.21717	-1.7158	0.00834025	0.0272313	--	--	--	--	--	--	--	--	--	--	--	--	--	--	--	--	--	--	--	--	--	--	-	-	-
CL506.Contig8_All	5.21617	-1.71599	0.00823088	0.0269557	gi|393219447|gb|EJD04934.1|	217.2	8.00E-55	alpha/beta-hydrolase [Fomitiporia mediterranea MF3/22]	--	--	--	--	--	--	--	--	CAC0719	106	1.00E-22	COG0596	Predicted hydrolases or acyltransferases (alpha/beta hydrolase superfamily)	K01253	4.00E-25	115	afm:AFUA_4G07410	microsomal epoxide hydrolase [EC:3.3.2.9]	-	-	-
CL3493.Contig1_All	5.21287	2.21313	3.03325e-36	4.65341e-34	--	--	--	--	--	--	--	--	--	--	--	--	--	--	--	--	--	--	--	--	--	--	-	-	-
CL1226.Contig1_All	5.20969	-1.71691	0.00954912	0.0305824	--	--	--	--	--	--	--	--	--	--	--	--	--	--	--	--	--	--	--	--	--	--	-	-	-
Unigene7657_All	5.20969	-1.71691	0.0095465	0.0305768	--	--	--	--	--	--	--	--	--	--	--	--	--	--	--	--	--	--	--	--	--	--	-	-	-
CL583.Contig13_All	5.18609	-1.71931	0.00445624	0.0160096	gi|471878527|emb|CCO35197.1|	605.1	1.00E-171	Putative oxidoreductase yteT [Rhizoctonia solani AG-1 IB]	gi|302678951|ref|XM_003029112.1|	111	1.00E-21	Schizophyllum commune H4-8 hypothetical protein, mRNA	--	--	--	--	BH0487	187	6.00E-47	COG0673	Predicted dehydrogenases and related proteins	K00540	5.00E-100	364	afm:AFUA_4G00560	[EC:1.-.-.-]	-	-	-
CL3174.Contig4_All	5.18568	-1.71912	0.00319098	0.0120247	--	--	--	--	--	--	--	--	--	--	--	--	--	--	--	--	--	--	--	--	--	--	-	-	-
CL3468.Contig1_All	5.17515	-1.7206	0.0036317	0.0134592	--	--	--	--	--	--	--	--	--	--	--	--	--	--	--	--	--	--	--	--	--	--	-	-	-
CL3808.Contig5_All	5.17344	-1.72097	0.00387204	0.014205	--	--	--	--	--	--	--	--	--	--	--	--	--	--	--	--	--	--	--	--	--	--	-	-	-
CL316.Contig4_All	5.16951	-1.72133	0.00509853	0.0179601	--	--	--	--	--	--	--	--	--	--	--	--	--	--	--	--	--	--	--	--	--	--	-	-	-
Unigene7192_All	5.16552	-0.618373	0.00402676	0.0146605	--	--	--	--	--	--	--	--	--	--	--	--	--	--	--	--	--	--	--	--	--	--	-	-	-
CL1152.Contig15_All	5.16276	1.68351	1.45415e-29	1.41393e-27	--	--	--	--	--	--	--	--	--	--	--	--	--	--	--	--	--	--	--	--	--	--	-	-	-
CL3483.Contig1_All	5.16127	-1.72262	0.00391384	0.014334	--	--	--	--	--	--	--	--	--	--	--	--	--	--	--	--	--	--	--	--	--	--	-	-	-
CL712.Contig1_All	5.15425	0.165615	1.7567e-11	3.00336e-10	--	--	--	--	--	--	--	--	--	--	--	--	--	--	--	--	--	--	--	--	--	--	-	-	-
CL1145.Contig1_All	5.14258	-1.72501	0.00448283	0.0160851	--	--	--	--	--	--	--	--	--	--	--	--	--	--	--	--	--	--	--	--	--	--	-	-	-
CL583.Contig1_All	5.11938	-0.521729	1.52204e-07	1.49765e-06	gi|471878527|emb|CCO35197.1|	643.7	0	Putative oxidoreductase yteT [Rhizoctonia solani AG-1 IB]	gi|302678951|ref|XM_003029112.1|	103	2.00E-19	Schizophyllum commune H4-8 hypothetical protein, mRNA	--	--	--	--	BH0487	218	2.00E-56	COG0673	Predicted dehydrogenases and related proteins	K00540	4.00E-108	391	afm:AFUA_4G00560	[EC:1.-.-.-]	-	-	-
CL2365.Contig2_All	5.10876	6.72985	2.41099e-63	1.93541e-60	gi|242215920|ref|XP_002473771.1|	490	2.00E-136	predicted protein [Postia placenta Mad-698-R] >gi|220727106|gb|EED81036.1| predicted protein [Postia placenta Mad-698-R]	gi|396484539|ref|NW_003533872.1|	61.9	2.00E-06	Leptosphaeria maculans JN3 SuperContig_14_v2 >gi|312218025|emb|FP929133.1| Leptosphaeria maculans JN3 lm_SuperContig_14_v2 genomic supercontig, whole genome, isolate v23.1.3	--	--	--	--	--	--	--	--	--	K11649	3.00E-10	67.8	scm:SCHCODRAFT_258604	SWI/SNF related-matrix-associated actin-dependent regulator of chromatin subfamily C	-	-	-
CL1078.Contig2_All	5.10641	0.915477	3.66742e-22	1.99357e-20	gi|395329012|gb|EJF61401.1|	44.3	2.00E-21	S-adenosyl-L-methionine-dependent methyltransferase [Dichomitus squalens LYAD-421 SS1]	--	--	--	--	--	--	--	--	--	--	--	--	--	--	--	--	--	--	-	-	-
CL4808.Contig1_All	5.10425	2.11183	2.96569e-28	2.63839e-26	--	--	--	--	--	--	--	--	--	--	--	--	--	--	--	--	--	--	--	--	--	--	-	-	-
Unigene4245_All	5.10121	0.575709	1.60312e-15	4.59988e-14	--	--	--	--	--	--	--	--	--	--	--	--	--	--	--	--	--	--	--	--	--	--	-	-	-
Unigene7680_All	5.09908	-1.77851	0.0148393	0.0442793	--	--	--	--	--	--	--	--	--	--	--	--	--	--	--	--	--	--	--	--	--	--	-	-	-
Unigene569_All	5.09232	1.42944	2.67283e-28	2.39017e-26	--	--	--	--	--	--	--	--	--	--	--	--	--	--	--	--	--	--	--	--	--	--	-	-	-
Unigene1386_All	5.0826	4.65197	3.97403e-41	7.8016e-39	gi|393220638|gb|EJD06124.1|	216.5	1.00E-54	GDSL lipase/acylhydrolase [Fomitiporia mediterranea MF3/22]	--	--	--	--	--	--	--	--	--	--	--	--	--	--	--	--	--	--	-	GO:0016787//hydrolase activity	-
CL325.Contig1_All	5.07554	-0.557675	2.29164e-07	2.19547e-06	--	--	--	--	--	--	--	--	--	--	--	--	--	--	--	--	--	--	--	--	--	--	-	-	-
Unigene2485_All	5.07303	-0.558738	2.01993e-07	1.95305e-06	--	--	--	--	--	--	--	--	--	--	--	--	--	--	--	--	--	--	--	--	--	--	-	-	-
CL4668.Contig1_All	5.07215	-1.78073	0.00600122	0.0206035	--	--	--	--	--	--	--	--	--	--	--	--	--	--	--	--	--	--	--	--	--	--	-	-	-
CL583.Contig2_All	5.07209	-1.78092	0.00697096	0.0234412	gi|471878527|emb|CCO35197.1|	633.3	5.00E-180	Putative oxidoreductase yteT [Rhizoctonia solani AG-1 IB]	gi|302678951|ref|XM_003029112.1|	103	3.00E-19	Schizophyllum commune H4-8 hypothetical protein, mRNA	--	--	--	--	BH0487	208	2.00E-53	COG0673	Predicted dehydrogenases and related proteins	K00540	5.00E-105	380	afm:AFUA_4G00560	[EC:1.-.-.-]	-	-	-
Unigene7690_All	5.07209	-1.78092	0.00696897	0.0234368	--	--	--	--	--	--	--	--	--	--	--	--	--	--	--	--	--	--	--	--	--	--	-	-	-
CL2897.Contig3_All	5.06432	-1.78166	0.00502256	0.0177287	--	--	--	--	--	--	--	--	--	--	--	--	--	--	--	--	--	--	--	--	--	--	-	-	-
Unigene822_All	5.06361	7.1352	9.9396e-06	6.96781e-05	gi|443916942|gb|ELU37841.1|	74.7	9.00E-12	hypothetical protein AG1IA_08127 [Rhizoctonia solani AG-1 IA]	gi|294960033|gb|FJ973110.1|	989	0	Mycena brunneisetosa voucher SFSU BBH1974 small subunit ribosomal RNA gene, partial sequence; mitochondrial	--	--	--	--	--	--	--	--	--	--	--	--	--	--	-	-	-
CL111.Contig19_All	5.06033	4.85407	8.23782e-66	7.10883e-63	gi|363755560|ref|XP_003647995.1|	58.5	2.00E-06	hypothetical protein Ecym_7349 [Eremothecium cymbalariae DBVPG#7215] >gi|356892031|gb|AET41178.1| hypothetical protein Ecym_7349 [Eremothecium cymbalariae DBVPG#7215]	--	--	--	--	sp|O94317|YH5D_SCHPO	58.9	4.00E-08	Uncharacterized serine-rich protein C215.13 OS=Schizosaccharomyces pombe (strain 972 / ATCC 24843) GN=SPBC215.13 PE=1 SV=1	--	--	--	--	--	K01183	5.00E-09	64.3	ctp:CTRG_05827	chitinase [EC:3.2.1.14]	-	-	-
CL3949.Contig1_All	5.04635	2.33021	6.37845e-40	1.15273e-37	gi|393219383|gb|EJD04870.1|	103.2	4.00E-105	cytochrome P450 [Fomitiporia mediterranea MF3/22]	--	--	--	--	sp|B8NHY4|ORDA_ASPFN	160	7.00E-55	O-methylsterigmatocystin oxidoreductase OS=Aspergillus flavus (strain ATCC 200026 / FGSC A1120 / NRRL 3357 / JCM 12722 / SRRC 167) GN=ordA PE=2 SV=1	alr1450	48.5	2.00E-11	COG2124	Cytochrome P450	K00517	8.00E-39	116	afm:AFUA_8G00760	[EC:1.14.-.-]	-	-	-
CL2781.Contig1_All	5.04514	-1.78425	0.00523543	0.0183636	--	--	--	--	--	--	--	--	--	--	--	--	--	--	--	--	--	--	--	--	--	--	-	-	-
Unigene4388_All	5.03276	-0.616839	2.80243e-06	2.2015e-05	--	--	--	--	--	--	--	--	--	--	--	--	--	--	--	--	--	--	--	--	--	--	-	-	-
CL435.Contig1_All	5.03206	-1.78592	0.00582358	0.0200938	gi|393221227|gb|EJD06712.1|	142.5	3.00E-32	hypothetical protein FOMMEDRAFT_144642 [Fomitiporia mediterranea MF3/22]	--	--	--	--	--	--	--	--	--	--	--	--	--	--	--	--	--	--	-	-	-
CL4463.Contig2_All	5.02532	4.7447	1.16503e-17	4.17165e-16	gi|392594029|gb|EIW83354.1|	545	1.00E-153	homoserine acetyltransferase [Coniophora puteana RWD-64-598 SS2]	--	--	--	--	sp|P39058|CEFG_ACRCH	75.5	7.00E-14	Acetyl-CoA--deacetylcephalosporin C acetyltransferase OS=Acremonium chrysogenum GN=CEFG PE=1 SV=1	Cgl0816	145	1.00E-34	COG2021	Homoserine acetyltransferase	K00641	4.00E-76	284	cpw:CPC735_009600	homoserine O-acetyltransferase [EC:2.3.1.31]	-	-	-
CL364.Contig46_All	5.01089	0.482144	1.99632e-16	6.29881e-15	gi|393222948|gb|EJD08432.1|	82	2.00E-173	MFS general substrate transporter [Fomitiporia mediterranea MF3/22]	--	--	--	--	sp|O94343|YHMA_SCHPO	155	8.00E-38	Uncharacterized MFS-type transporter C1271.10c OS=Schizosaccharomyces pombe (strain 972 / ATCC 24843) GN=SPBC1271.10c PE=1 SV=1	SPAC1348.05	72.4	3.00E-12	COG0477	Permeases of the major facilitator superfamily	K01426	1.00E-32	140	mgr:MGG_14363	amidase [EC:3.5.1.4]	-	-	-
CL1044.Contig12_All	5.00902	-1.78832	0.0122856	0.0378333	gi|403414676|emb|CCM01376.1|	44.7	2.00E-18	predicted protein [Fibroporia radiculosa]	gi|170095332|ref|XM_001878852.1|	65.9	1.00E-08	Laccaria bicolor S238N-H82 hexokinase partial mRNA	sp|P04806|HXKA_YEAST	47.8	7.00E-09	Hexokinase-1 OS=Saccharomyces cerevisiae (strain ATCC 204508 / S288c) GN=HXK1 PE=1 SV=2	YFR053c	47.8	2.00E-08	COG5026	Hexokinase	K00844	5.00E-14	75.1	lbc:LACBIDRAFT_184098	hexokinase [EC:2.7.1.1]	GO:0016310//phosphorylation;GO:0006096//glycolysis	GO:0005524//ATP binding;GO:0004396//hexokinase activity	-
CL2365.Contig1_All	5.00721	6.66625	5.25567e-57	2.74871e-54	gi|242215920|ref|XP_002473771.1|	490.3	1.00E-136	predicted protein [Postia placenta Mad-698-R] >gi|220727106|gb|EED81036.1| predicted protein [Postia placenta Mad-698-R]	gi|396484539|ref|NW_003533872.1|	61.9	2.00E-06	Leptosphaeria maculans JN3 SuperContig_14_v2 >gi|312218025|emb|FP929133.1| Leptosphaeria maculans JN3 lm_SuperContig_14_v2 genomic supercontig, whole genome, isolate v23.1.3	--	--	--	--	--	--	--	--	--	K11649	2.00E-10	67.8	scm:SCHCODRAFT_258604	SWI/SNF related-matrix-associated actin-dependent regulator of chromatin subfamily C	-	-	-
CL3949.Contig2_All	4.98217	5.91753	7.31815e-39	1.28227e-36	gi|393219383|gb|EJD04870.1|	403.3	1.00E-110	cytochrome P450 [Fomitiporia mediterranea MF3/22]	--	--	--	--	sp|B8NHY4|ORDA_ASPFN	229	1.00E-59	O-methylsterigmatocystin oxidoreductase OS=Aspergillus flavus (strain ATCC 200026 / FGSC A1120 / NRRL 3357 / JCM 12722 / SRRC 167) GN=ordA PE=2 SV=1	alr1450	82.4	4.00E-15	COG2124	Cytochrome P450	K00517	3.00E-43	176	afm:AFUA_8G00760	[EC:1.14.-.-]	-	-	-
CL1152.Contig16_All	4.97591	-0.639763	3.81001e-07	3.49307e-06	--	--	--	--	--	--	--	--	--	--	--	--	--	--	--	--	--	--	--	--	--	--	-	-	-
Unigene4510_All	4.97312	10.5555	4.13292e-29	3.94089e-27	gi|393222383|gb|EJD07867.1|	583.6	1.00E-164	cephalosporin esterase [Fomitiporia mediterranea MF3/22]	--	--	--	--	sp|P79066|LIP1_GEOFE	190	9.00E-48	Lipase 1 OS=Geotrichum fermentans GN=LIP1 PE=1 SV=1	BS_pnbA	157	1.00E-37	COG2272	Carboxylesterase type B	K01066	5.00E-56	219	afm:AFUA_2G08500	esterase / lipase [EC:3.1.1.-]	-	-	-
CL4203.Contig3_All	4.97045	10.614	7.44612e-48	2.15987e-45	gi|393214804|gb|EJD00296.1|	1222.2	0	alcohol oxidase [Fomitiporia mediterranea MF3/22]	gi|299738262|ref|XM_001838171.2|	170	9.00E-39	Coprinopsis cinerea okayama7#130 ]# alcohol oxidase, mRNA	sp|P04841|ALOX_PICAN	652	0	Alcohol oxidase OS=Pichia angusta GN=MOX PE=3 SV=1	SMc04390	203	6.00E-51	COG2303	Choline dehydrogenase and related flavoproteins	K00108	9.00E-51	203	ppl:POSPLDRAFT_129218	choline dehydrogenase [EC:1.1.99.1]	GO:0055114//oxidation-reduction process;GO:0006066//alcohol metabolic process	GO:0050660//flavin adenine dinucleotide binding;GO:0008812//choline dehydrogenase activity	-
CL1438.Contig1_All	4.96782	-0.670968	1.47532e-07	1.45458e-06	--	--	--	--	--	--	--	--	--	--	--	--	--	--	--	--	--	--	--	--	--	--	-	-	-
CL583.Contig14_All	4.95906	-1.84434	0.0143754	0.0431187	gi|471878527|emb|CCO35197.1|	624.4	2.00E-177	Putative oxidoreductase yteT [Rhizoctonia solani AG-1 IB]	gi|302678951|ref|XM_003029112.1|	103	2.00E-19	Schizophyllum commune H4-8 hypothetical protein, mRNA	--	--	--	--	BS_yteT	197	3.00E-50	COG0673	Predicted dehydrogenases and related proteins	K00540	2.00E-102	372	afm:AFUA_4G00560	[EC:1.-.-.-]	-	-	-
CL583.Contig32_All	4.95718	-0.673362	6.90582e-08	7.17781e-07	gi|471878527|emb|CCO35197.1|	632.1	1.00E-179	Putative oxidoreductase yteT [Rhizoctonia solani AG-1 IB]	gi|302678951|ref|XM_003029112.1|	103	3.00E-19	Schizophyllum commune H4-8 hypothetical protein, mRNA	--	--	--	--	BH0487	207	4.00E-53	COG0673	Predicted dehydrogenases and related proteins	K00540	1.00E-104	379	afm:AFUA_4G00560	[EC:1.-.-.-]	-	-	-
CL583.Contig12_All	4.94897	-1.84527	0.011799	0.0365469	gi|471878527|emb|CCO35197.1|	615.5	1.00E-174	Putative oxidoreductase yteT [Rhizoctonia solani AG-1 IB]	gi|302678951|ref|XM_003029112.1|	111	1.00E-21	Schizophyllum commune H4-8 hypothetical protein, mRNA	--	--	--	--	BH0487	197	4.00E-50	COG0673	Predicted dehydrogenases and related proteins	K00540	4.00E-103	374	afm:AFUA_4G00560	[EC:1.-.-.-]	-	-	-
Unigene6752_All	4.94187	-1.8462	0.0136609	0.0413529	gi|393218942|gb|EJD04430.1|	179.9	2.00E-44	nucleoporin-interacting protein NIC96 [Fomitiporia mediterranea MF3/22]	--	--	--	--	sp|P34077|NIC96_YEAST	57.8	4.00E-09	Nucleoporin NIC96 OS=Saccharomyces cerevisiae (strain ATCC 204508 / S288c) GN=NIC96 PE=1 SV=2	--	--	--	--	--	K14309	6.00E-28	122	lbc:LACBIDRAFT_234167	nuclear pore complex protein Nup93	-	-	-
CL3798.Contig2_All	4.94096	-0.679298	1.58811e-07	1.56044e-06	--	--	--	--	--	--	--	--	--	--	--	--	--	--	--	--	--	--	--	--	--	--	-	-	-
CL111.Contig20_All	4.94069	0.779669	3.32253e-16	1.02217e-14	--	--	--	--	--	--	--	--	--	--	--	--	--	--	--	--	--	--	--	--	--	--	-	-	-
Unigene534_All	4.92831	1.28963	1.23185e-24	8.32113e-23	--	--	--	--	--	--	--	--	--	--	--	--	--	--	--	--	--	--	--	--	--	--	-	-	-
Unigene4937_All	4.92597	2.65317	8.72076e-32	1.04522e-29	--	--	--	--	--	--	--	--	--	--	--	--	--	--	--	--	--	--	--	--	--	--	-	-	-
CL331.Contig1_All	4.92502	1.29073	1.43807e-20	6.9232e-19	gi|392586774|gb|EIW76109.1|	690.3	0	alcohol dehydrogenase [Coniophora puteana RWD-64-598 SS2]	--	--	--	--	sp|Q09669|ADH4_SCHPO	113	4.00E-25	Alcohol dehydrogenase 4 OS=Schizosaccharomyces pombe (strain 972 / ATCC 24843) GN=adh4 PE=2 SV=1	TVN1284	273	9.00E-73	COG1454	Alcohol dehydrogenase, class IV	K11173	0	671	lbc:LACBIDRAFT_311781	hydroxyacid-oxoacid transhydrogenase [EC:1.1.99.24]	-	-	-
Unigene6799_All	4.92015	-0.132455	0.00173175	0.00712559	gi|409074790|gb|EKM75180.1|	52.8	2.00E-06	hypothetical protein AGABI1DRAFT_95118 [Agaricus bisporus var. burnettii JB137-S8]	--	--	--	--	--	--	--	--	--	--	--	--	--	--	--	--	--	--	-	-	-
CL2434.Contig2_All	4.91539	-0.669891	2.44708e-06	1.94136e-05	--	--	--	--	--	--	--	--	--	--	--	--	--	--	--	--	--	--	--	--	--	--	-	-	-
Unigene7239_All	4.91418	-0.67527	0.00527102	0.0184641	gi|389738181|gb|EIM79382.1|	102.4	3.00E-21	hypothetical protein STEHIDRAFT_41598, partial [Stereum hirsutum FP-91666 SS1]	--	--	--	--	--	--	--	--	--	--	--	--	--	--	--	--	--	--	-	-	-
CL1644.Contig1_All	4.91157	-0.672432	9.90379e-07	8.46814e-06	--	--	--	--	--	--	--	--	--	--	--	--	--	--	--	--	--	--	--	--	--	--	-	-	-
Unigene6346_All	4.90619	-1.85011	0.00705134	0.0236668	--	--	--	--	--	--	--	--	--	--	--	--	--	--	--	--	--	--	--	--	--	--	-	-	-
CL3174.Contig7_All	4.90619	-1.85011	0.00705177	0.0236668	--	--	--	--	--	--	--	--	--	--	--	--	--	--	--	--	--	--	--	--	--	--	-	-	-
CL2280.Contig1_All	4.90619	-1.85011	0.00705264	0.0236674	--	--	--	--	--	--	--	--	--	--	--	--	--	--	--	--	--	--	--	--	--	--	-	-	-
CL1788.Contig6_All	4.89884	-1.85104	0.0109762	0.0343683	--	--	--	--	--	--	--	--	--	--	--	--	--	--	--	--	--	--	--	--	--	--	-	-	-
CL340.Contig65_All	4.89814	-1.85085	0.0147471	0.044069	--	--	--	--	--	--	--	--	--	--	--	--	--	--	--	--	--	--	--	--	--	--	-	-	-
CL4808.Contig2_All	4.89664	2.85809	7.6796e-45	1.82817e-42	--	--	--	--	--	--	--	--	--	--	--	--	--	--	--	--	--	--	--	--	--	--	-	-	-
Unigene1044_All	4.89311	1.43242	1.42967e-27	1.2185e-25	--	--	--	--	gi|396482351|ref|NW_003533871.1|	58	8.00E-06	Leptosphaeria maculans JN3 SuperContig_15_v2 >gi|312217582|emb|FP929132.1| Leptosphaeria maculans JN3 lm_SuperContig_15_v2 genomic supercontig, whole genome, isolate v23.1.3	--	--	--	--	--	--	--	--	--	--	--	--	--	--	-	-	-
CL111.Contig17_All	4.89087	0.734863	1.14301e-15	3.33512e-14	--	--	--	--	--	--	--	--	--	--	--	--	--	--	--	--	--	--	--	--	--	--	-	-	-
CL3578.Contig2_All	4.88979	-1.85197	0.013641	0.041307	gi|409043698|gb|EKM53180.1|	36.2	3.00E-08	hypothetical protein PHACADRAFT_210871 [Phanerochaete carnosa HHB-10118-sp]	--	--	--	--	sp|A5E0Z9|3HAO_LODEL	40.4	2.00E-08	3-hydroxyanthranilate 3,4-dioxygenase OS=Lodderomyces elongisporus (strain ATCC 11503 / CBS 2605 / JCM 1781 / NBRC 1676 / NRRL YB-4239) GN=BNA1 PE=3 SV=1	--	--	--	--	--	K00452	3.00E-08	41.2	cci:CC1G_06466	3-hydroxyanthranilate 3,4-dioxygenase [EC:1.13.11.6]	-	-	-
Unigene7267_All	4.88715	-0.814084	0.0040993	0.01489	--	--	--	--	--	--	--	--	--	--	--	--	--	--	--	--	--	--	--	--	--	--	-	-	-
CL111.Contig26_All	4.8854	0.726841	1.68773e-16	5.34468e-15	--	--	--	--	--	--	--	--	--	--	--	--	--	--	--	--	--	--	--	--	--	--	-	-	-
CL3836.Contig2_All	4.88397	4.63026	3.33354e-60	2.17108e-57	gi|449544836|gb|EMD35808.1|	44.7	4.00E-73	hypothetical protein CERSUDRAFT_156544 [Ceriporiopsis subvermispora B]	--	--	--	--	sp|P39956|RPH1_YEAST	74.7	4.00E-13	DNA damage-responsive transcriptional repressor RPH1 OS=Saccharomyces cerevisiae (strain ATCC 204508 / S288c) GN=RPH1 PE=1 SV=1	--	--	--	--	--	--	--	--	--	--	-	-	-
CL2331.Contig3_All	4.88314	-0.698763	1.78972e-06	1.46462e-05	--	--	--	--	--	--	--	--	--	--	--	--	--	--	--	--	--	--	--	--	--	--	-	-	-
CL111.Contig12_All	4.8788	0.723697	1.18134e-15	3.44113e-14	--	--	--	--	--	--	--	--	--	--	--	--	--	--	--	--	--	--	--	--	--	--	-	-	-
CL4346.Contig2_All	4.87734	9.32945	2.68413e-54	1.05285e-51	gi|393217290|gb|EJD02779.1|	635.6	4.00E-180	hypothetical protein FOMMEDRAFT_133996 [Fomitiporia mediterranea MF3/22]	gi|299751252|ref|XM_002911567.1|	87.7	5.00E-14	Coprinopsis cinerea okayama7#130 SeqLit Sec7 domain GEF, mRNA	sp|Q03102|YMN1_YEAST	166	2.00E-40	Uncharacterized membrane protein YML131W OS=Saccharomyces cerevisiae (strain ATCC 204508 / S288c) GN=YML131W PE=1 SV=1	SA1989	167	2.00E-40	COG2130	Putative NADP-dependent oxidoreductases	K12494	1.00E-96	355	cnb:CNBD1140	PH and SEC7 domain-containing protein	-	-	-
CL4262.Contig1_All	4.87393	2.52755	2.2188e-46	5.89143e-44	gi|449542714|gb|EMD33692.1|	471.1	8.00E-131	hypothetical protein CERSUDRAFT_159950 [Ceriporiopsis subvermispora B]	--	--	--	--	sp|Q9Y7J0|NPY1_SCHPO	168	2.00E-41	Probable NADH pyrophosphatase OS=Schizosaccharomyces pombe (strain 972 / ATCC 24843) GN=SPBC1778.03c PE=3 SV=1	SPBC1778.03c	168	4.00E-41	COG2816	NTP pyrophosphohydrolases containing a Zn-finger, probably nucleic-acid-binding	K01529	7.00E-46	185	afm:AFUA_5G03360	[EC:3.6.1.-]	-	-	-
Unigene5555_All	4.87019	-0.701172	6.13246e-06	4.48855e-05	--	--	--	--	--	--	--	--	--	--	--	--	--	--	--	--	--	--	--	--	--	--	-	-	-
Unigene7056_All	4.86473	-0.8457	0.00772547	0.0255723	--	--	--	--	--	--	--	--	--	--	--	--	--	--	--	--	--	--	--	--	--	--	-	-	-
Unigene1264_All	4.85842	-0.74976	0.000395862	0.00193437	--	--	--	--	--	--	--	--	--	--	--	--	--	--	--	--	--	--	--	--	--	--	-	-	-
Unigene6901_All	4.83654	-0.879596	0.0157846	0.0465877	--	--	--	--	--	--	--	--	--	--	--	--	--	--	--	--	--	--	--	--	--	--	-	-	-
CL1703.Contig3_All	4.83439	4.7527	5.94379e-48	1.73871e-45	gi|403412910|emb|CCL99610.1|	352.1	4.00E-95	predicted protein [Fibroporia radiculosa]	gi|302674348|ref|XM_003026813.1|	79.8	5.00E-12	Schizophyllum commune H4-8 hypothetical protein, mRNA	sp|O59767|MAD3_SCHPO	127	4.00E-29	Mitotic spindle checkpoint component mad3 OS=Schizosaccharomyces pombe (strain 972 / ATCC 24843) GN=mad3 PE=1 SV=2	MA2536	55.1	5.00E-07	COG0663	Carbonic anhydrases/acetyltransferases, isoleucine patch superfamily	K06680	2.00E-87	323	lbc:LACBIDRAFT_297584	spindle assembly checkpoint component MAD3	-	GO:0016740//transferase activity	-
Unigene3077_All	4.83368	-0.767967	5.99405e-06	4.40312e-05	--	--	--	--	--	--	--	--	--	--	--	--	--	--	--	--	--	--	--	--	--	--	-	-	-
Unigene6386_All	4.8311	-0.767666	2.40917e-07	2.29786e-06	gi|393217462|gb|EJD02951.1|	195.7	2.00E-48	hypothetical protein FOMMEDRAFT_140748 [Fomitiporia mediterranea MF3/22]	--	--	--	--	--	--	--	--	--	--	--	--	--	--	--	--	--	--	-	-	-
Unigene5491_All	4.83102	-0.124421	3.03451e-11	5.04068e-10	--	--	--	--	--	--	--	--	--	--	--	--	--	--	--	--	--	--	--	--	--	--	-	-	-
Unigene2124_All	4.82368	5.42955	2.58746e-37	4.11585e-35	gi|393221293|gb|EJD06778.1|	292	1.00E-77	NAD-binding protein [Fomitiporia mediterranea MF3/22]	--	--	--	--	sp|Q00791|STCU_EMENI	116	2.00E-26	Versicolorin reductase OS=Emericella nidulans (strain FGSC A4 / ATCC 38163 / CBS 112.46 / NRRL 194 / M139) GN=stcU PE=3 SV=2	L118271	164	2.00E-40	COG1028	Dehydrogenases with different specificities (related to short-chain alcohol dehydrogenases)	K00059	7.00E-29	127	act:ACLA_006690	3-oxoacyl-[acyl-carrier protein] reductase [EC:1.1.1.100]	-	-	-
CL2781.Contig7_All	4.7975	-0.761169	5.99252e-06	4.40293e-05	--	--	--	--	--	--	--	--	--	--	--	--	--	--	--	--	--	--	--	--	--	--	-	-	-
Unigene4981_All	4.79637	-0.823259	6.3127e-05	0.000372036	--	--	--	--	--	--	--	--	--	--	--	--	--	--	--	--	--	--	--	--	--	--	-	-	-
CL1152.Contig22_All	4.79519	1.36448	2.40374e-25	1.70725e-23	--	--	--	--	--	--	--	--	--	--	--	--	--	--	--	--	--	--	--	--	--	--	-	-	-
CL583.Contig3_All	4.79514	-1.9143	0.0145706	0.0436095	gi|471878527|emb|CCO35197.1|	621.7	1.00E-176	Putative oxidoreductase yteT [Rhizoctonia solani AG-1 IB]	gi|302678951|ref|XM_003029112.1|	103	3.00E-19	Schizophyllum commune H4-8 hypothetical protein, mRNA	--	--	--	--	BH0487	197	3.00E-50	COG0673	Predicted dehydrogenases and related proteins	K00540	2.00E-101	369	afm:AFUA_4G00560	[EC:1.-.-.-]	-	-	-
CL601.Contig1_All	4.79331	1.37381	5.3854e-22	2.87761e-20	--	--	--	--	--	--	--	--	--	--	--	--	--	--	--	--	--	--	--	--	--	--	-	-	-
CL1152.Contig2_All	4.79287	-0.162584	1.79018e-09	2.40911e-08	--	--	--	--	--	--	--	--	--	--	--	--	--	--	--	--	--	--	--	--	--	--	-	-	-
Unigene1198_All	4.79078	1.51277	9.51715e-31	1.02982e-28	--	--	--	--	--	--	--	--	--	--	--	--	--	--	--	--	--	--	--	--	--	--	-	-	-
Unigene7276_All	4.78495	-0.781607	0.00013038	0.000714584	--	--	--	--	--	--	--	--	--	--	--	--	--	--	--	--	--	--	--	--	--	--	-	-	-
CL3059.Contig3_All	4.76743	-0.148822	1.34464e-09	1.83383e-08	--	--	--	--	--	--	--	--	--	--	--	--	--	--	--	--	--	--	--	--	--	--	-	-	-
CL429.Contig1_All	4.7645	-1.91767	0.010694	0.0336475	gi|426201318|gb|EKV51241.1|	59.3	3.00E-07	dsRNA binding protein [Agaricus bisporus var. bisporus H97]	--	--	--	--	--	--	--	--	--	--	--	--	--	--	--	--	--	--	-	-	-
Unigene1752_All	4.75917	4.48951	1.95053e-54	7.82887e-52	gi|393215179|gb|EJD00671.1|	522.7	1.00E-146	Piwi-domain-containing protein [Fomitiporia mediterranea MF3/22]	--	--	--	--	sp|O74957|AGO1_SCHPO	154	3.00E-37	Protein argonaute OS=Schizosaccharomyces pombe (strain 972 / ATCC 24843) GN=ago1 PE=1 SV=1	--	--	--	--	--	K11593	2.00E-46	186	scm:SCHCODRAFT_63173	eukaryotic translation initiation factor 2C	-	-	-
CL364.Contig2_All	4.75887	1.64899	5.80066e-30	5.8546e-28	gi|393222948|gb|EJD08432.1|	87.8	1.00E-15	MFS general substrate transporter [Fomitiporia mediterranea MF3/22]	--	--	--	--	sp|O94343|YHMA_SCHPO	115	3.00E-33	Uncharacterized MFS-type transporter C1271.10c OS=Schizosaccharomyces pombe (strain 972 / ATCC 24843) GN=SPBC1271.10c PE=1 SV=1	SPAC1348.05	72.4	3.00E-12	COG0477	Permeases of the major facilitator superfamily	K01426	1.00E-31	121	mgr:MGG_14363	amidase [EC:3.5.1.4]	-	-	-
CL3468.Contig2_All	4.75825	-1.91842	0.0155817	0.0461041	--	--	--	--	--	--	--	--	--	--	--	--	--	--	--	--	--	--	--	--	--	--	-	-	-
CL1970.Contig2_All	4.75825	-1.91842	0.0155861	0.0461091	--	--	--	--	--	--	--	--	--	--	--	--	--	--	--	--	--	--	--	--	--	--	-	-	-
CL61.Contig4_All	4.73662	-0.165772	5.00586e-09	6.24701e-08	--	--	--	--	--	--	--	--	--	--	--	--	--	--	--	--	--	--	--	--	--	--	-	-	-
CL61.Contig11_All	4.73661	-0.165772	5.01238e-09	6.25288e-08	--	--	--	--	--	--	--	--	--	--	--	--	--	--	--	--	--	--	--	--	--	--	-	-	-
CL4808.Contig3_All	4.73291	4.85091	4.06374e-52	1.41689e-49	--	--	--	--	--	--	--	--	--	--	--	--	--	--	--	--	--	--	--	--	--	--	-	-	-
Unigene3120_All	4.72904	2.70852	1.0697e-44	2.52903e-42	--	--	--	--	--	--	--	--	--	--	--	--	--	--	--	--	--	--	--	--	--	--	-	-	-
CL2246.Contig1_All	4.72853	2.98283	2.66588e-41	5.35005e-39	gi|170098919|ref|XP_001880678.1|	404.4	5.00E-111	predicted protein [Laccaria bicolor S238N-H82] >gi|164644203|gb|EDR08453.1| predicted protein [Laccaria bicolor S238N-H82]	--	--	--	--	--	--	--	--	--	--	--	--	--	--	--	--	--	--	GO:0044237//cellular metabolic process	-	-
CL89.Contig7_All	4.71451	-0.890904	0.000216362	0.00112815	gi|393220047|gb|EJD05533.1|	81.3	5.00E-120	FAD-binding domain-containing protein [Fomitiporia mediterranea MF3/22]	--	--	--	--	sp|D7UQ40|SOL5_ALTSO	73.6	7.00E-13	Bifunctional solanapyrone synthase OS=Alternaria solani GN=sol5 PE=1 SV=1	mlr6875	53.1	4.00E-11	COG0277	FAD/FMN-containing dehydrogenases	K00309	6.00E-64	131	uma:UM02157.1	[EC:1.5.3.-]	-	-	-
CL926.Contig3_All	4.70994	-0.218299	3.75561e-09	4.81561e-08	--	--	--	--	--	--	--	--	--	--	--	--	--	--	--	--	--	--	--	--	--	--	-	-	-
CL4538.Contig1_All	4.70236	0.234072	1.27222e-12	2.51227e-11	--	--	--	--	--	--	--	--	--	--	--	--	--	--	--	--	--	--	--	--	--	--	-	-	-
CL4137.Contig2_All	4.7022	2.27279	7.92085e-39	1.38087e-36	--	--	--	--	--	--	--	--	--	--	--	--	--	--	--	--	--	--	--	--	--	--	-	-	-
Unigene7308_All	4.70176	-0.924117	0.00184307	0.00752264	--	--	--	--	--	--	--	--	--	--	--	--	--	--	--	--	--	--	--	--	--	--	-	-	-
Unigene5852_All	4.69779	8.74245	4.29186e-59	2.64547e-56	gi|392570510|gb|EIW63683.1|	513.8	1.00E-143	hypothetical protein TRAVEDRAFT_26272 [Trametes versicolor FP-101664 SS1]	gi|392937542|gb|JQ972915.1|	67.9	3.00E-08	Phanerochaete carnosa glucuronoyl esterase mRNA, complete cds	sp|G0RV93|CIP2_HYPJQ	387	4.00E-107	4-O-methyl-glucuronoyl methylesterase OS=Hypocrea jecorina (strain QM6a) GN=cip2 PE=1 SV=1	--	--	--	--	--	K01181	1.00E-11	72.4	smp:SMAC_07668	endo-1,4-beta-xylanase [EC:3.2.1.8]	-	GO:0016787//hydrolase activity	-
CL1724.Contig2_All	4.69537	4.90423	4.00922e-52	1.41215e-49	gi|392563156|gb|EIW56335.1|	157.1	1.00E-131	cytochrome P450 [Trametes versicolor FP-101664 SS1]	--	--	--	--	sp|B8NHY4|ORDA_ASPFN	179	8.00E-66	O-methylsterigmatocystin oxidoreductase OS=Aspergillus flavus (strain ATCC 200026 / FGSC A1120 / NRRL 3357 / JCM 12722 / SRRC 167) GN=ordA PE=2 SV=1	BH0579	62.4	4.00E-16	COG2124	Cytochrome P450	K00517	4.00E-54	153	afm:AFUA_8G00220	[EC:1.14.-.-]	-	-	-
CL1737.Contig6_All	4.69293	-0.870875	7.06292e-05	0.00041078	--	--	--	--	--	--	--	--	--	--	--	--	--	--	--	--	--	--	--	--	--	--	-	-	-
Unigene6129_All	4.69162	0.54122	4.2895e-16	1.30684e-14	--	--	--	--	--	--	--	--	--	--	--	--	--	--	--	--	--	--	--	--	--	--	-	-	-
CL3051.Contig3_All	4.68787	0.832173	5.34454e-19	2.15769e-17	gi|449544690|gb|EMD35663.1|	134.8	2.00E-30	hypothetical protein CERSUDRAFT_157551 [Ceriporiopsis subvermispora B]	--	--	--	--	--	--	--	--	--	--	--	--	--	--	--	--	--	--	-	-	-
Unigene2064_All	4.67122	7.39347	2.48791e-27	2.08948e-25	--	--	--	--	--	--	--	--	--	--	--	--	--	--	--	--	--	--	--	--	--	--	-	-	-
CL914.Contig1_All	4.6703	-0.256125	5.30168e-10	7.63787e-09	gi|393219144|gb|EJD04632.1|	36.6	1.00E-29	hypothetical protein FOMMEDRAFT_122500 [Fomitiporia mediterranea MF3/22]	--	--	--	--	--	--	--	--	--	--	--	--	--	--	--	--	--	--	-	-	-
Unigene3741_All	4.66913	2.338	3.97787e-41	7.8016e-39	--	--	--	--	--	--	--	--	--	--	--	--	--	--	--	--	--	--	--	--	--	--	-	-	-
CL3579.Contig4_All	4.66892	10.3536	7.59267e-59	4.4421e-56	gi|393214677|gb|EJD00170.1|	503.4	2.00E-140	alpha/beta-hydrolase [Fomitiporia mediterranea MF3/22]	--	--	--	--	sp|O94714|SPT2_SCHPO	99	3.00E-20	Protein spt2 OS=Schizosaccharomyces pombe (strain 972 / ATCC 24843) GN=spt2 PE=3 SV=1	DR2626	95.1	1.00E-18	COG2272	Carboxylesterase type B	K15193	4.00E-94	346	cci:CC1G_07614	protein SPT2	-	-	-
CL850.Contig1_All	4.66854	-0.256858	4.36144e-10	6.32025e-09	gi|392563853|gb|EIW57032.1|	70.9	5.00E-11	hypothetical protein TRAVEDRAFT_30265 [Trametes versicolor FP-101664 SS1]	--	--	--	--	--	--	--	--	--	--	--	--	--	--	--	--	--	--	-	-	-
CL2857.Contig15_All	4.66567	0.785292	1.56005e-19	6.59116e-18	gi|393222503|gb|EJD07987.1|	23.9	1.00E-36	NAD-binding protein [Fomitiporia mediterranea MF3/22]	--	--	--	--	--	--	--	--	--	--	--	--	--	--	--	--	--	--	-	-	-
Unigene7187_All	4.65283	-0.914129	0.0102637	0.0324793	--	--	--	--	gi|347009717|gb|CP003004.1|	60	6.00E-07	Myceliophthora thermophila ATCC 42464 chromosome 3, complete sequence	--	--	--	--	--	--	--	--	--	--	--	--	--	--	-	-	-
Unigene7356_All	4.65051	-0.959591	0.00143894	0.0060469	--	--	--	--	--	--	--	--	--	--	--	--	--	--	--	--	--	--	--	--	--	--	-	-	-
Unigene4953_All	4.64966	-0.928713	0.000138249	0.000752811	--	--	--	--	--	--	--	--	--	--	--	--	--	--	--	--	--	--	--	--	--	--	-	-	-
CL2035.Contig3_All	4.64251	-0.904959	4.39383e-05	0.000269007	--	--	--	--	--	--	--	--	--	--	--	--	--	--	--	--	--	--	--	--	--	--	-	-	-
Unigene3686_All	4.63589	-0.894728	3.67566e-05	0.000228606	--	--	--	--	--	--	--	--	--	--	--	--	--	--	--	--	--	--	--	--	--	--	-	-	-
CL993.Contig8_All	4.63223	2.54969	1.44197e-34	2.02333e-32	gi|393219265|gb|EJD04752.1|	62.8	1.00E-35	alpha-ketoglutarate-dependent 2,4-dichlorophenoxyacetate dioxygenase [Fomitiporia mediterranea MF3/22]	--	--	--	--	--	--	--	--	PA2310	74.3	2.00E-14	COG2175	Probable taurine catabolism dioxygenase	K06912	3.00E-44	161	pno:SNOG_11187	alpha-ketoglutarate-dependent 2,4-dichlorophenoxyacetate dioxygenase [EC:1.14.11.-]	-	-	-
Unigene3762_All	4.60911	-0.935443	2.9906e-05	0.000189725	--	--	--	--	--	--	--	--	--	--	--	--	--	--	--	--	--	--	--	--	--	--	-	-	-
Unigene4941_All	4.60911	-0.935443	2.98885e-05	0.000189649	--	--	--	--	--	--	--	--	--	--	--	--	--	--	--	--	--	--	--	--	--	--	-	-	-
CL2913.Contig2_All	4.59715	10.196	6.71717e-49	2.07021e-46	gi|393222383|gb|EJD07867.1|	348.2	1.00E-93	cephalosporin esterase [Fomitiporia mediterranea MF3/22]	--	--	--	--	sp|P32948|LIP4_CANRU	196	1.00E-49	Lipase 4 OS=Candida rugosa GN=LIP4 PE=3 SV=1	BS_pnbA	144	9.00E-34	COG2272	Carboxylesterase type B	K01066	6.00E-57	222	afm:AFUA_2G08500	esterase / lipase [EC:3.1.1.-]	-	-	-
Unigene7256_All	4.5934	-0.911595	0.010784	0.0338804	--	--	--	--	--	--	--	--	--	--	--	--	--	--	--	--	--	--	--	--	--	--	-	-	-
Unigene3096_All	4.5932	1.46278	3.0649e-27	2.55542e-25	--	--	--	--	--	--	--	--	--	--	--	--	--	--	--	--	--	--	--	--	--	--	-	-	-
CL1746.Contig1_All	4.57712	0.105626	1.7752e-12	3.42327e-11	--	--	--	--	--	--	--	--	--	--	--	--	--	--	--	--	--	--	--	--	--	--	-	-	-
CL111.Contig23_All	4.57498	0.456376	6.85211e-13	1.39623e-11	--	--	--	--	--	--	--	--	--	--	--	--	--	--	--	--	--	--	--	--	--	--	-	-	-
CL4180.Contig1_All	4.56886	-0.934263	6.4315e-05	0.000377877	--	--	--	--	--	--	--	--	--	--	--	--	--	--	--	--	--	--	--	--	--	--	-	-	-
CL772.Contig6_All	4.56308	-0.92951	8.51606e-05	0.000487088	--	--	--	--	--	--	--	--	--	--	--	--	--	--	--	--	--	--	--	--	--	--	-	-	-
Unigene5521_All	4.56141	1.14144	2.82847e-23	1.70092e-21	--	--	--	--	--	--	--	--	--	--	--	--	--	--	--	--	--	--	--	--	--	--	-	-	-
Unigene4992_All	4.55954	-0.905753	0.000138208	0.000752706	--	--	--	--	--	--	--	--	--	--	--	--	--	--	--	--	--	--	--	--	--	--	-	-	-
CL3549.Contig2_All	4.55566	-0.937913	5.31853e-05	0.00031989	--	--	--	--	--	--	--	--	--	--	--	--	--	--	--	--	--	--	--	--	--	--	-	-	-
Unigene2525_All	4.55193	-0.938117	9.16016e-05	0.00051877	--	--	--	--	--	--	--	--	--	--	--	--	--	--	--	--	--	--	--	--	--	--	-	-	-
CL2223.Contig3_All	4.54344	2.78647	2.1789e-46	5.83033e-44	gi|242216821|ref|XP_002474215.1|	110.2	1.00E-80	predicted protein [Postia placenta Mad-698-R] >gi|220726633|gb|EED80576.1| predicted protein [Postia placenta Mad-698-R]	--	--	--	--	--	--	--	--	--	--	--	--	--	--	--	--	--	--	-	-	-
Unigene6937_All	4.54313	-0.954484	0.00133209	0.00565933	--	--	--	--	--	--	--	--	--	--	--	--	--	--	--	--	--	--	--	--	--	--	-	-	-
CL1997.Contig6_All	4.53597	3.7653	5.34065e-20	2.38176e-18	gi|392563156|gb|EIW56335.1|	458	5.00E-127	cytochrome P450 [Trametes versicolor FP-101664 SS1]	--	--	--	--	sp|B8NHY4|ORDA_ASPFN	256	4.00E-68	O-methylsterigmatocystin oxidoreductase OS=Aspergillus flavus (strain ATCC 200026 / FGSC A1120 / NRRL 3357 / JCM 12722 / SRRC 167) GN=ordA PE=2 SV=1	slr0574	95.9	3.00E-19	COG2124	Cytochrome P450	K00517	7.00E-49	195	afm:AFUA_8G00220	[EC:1.14.-.-]	-	-	-
CL3848.Contig2_All	4.53575	0.0454066	1.43298e-11	2.46824e-10	--	--	--	--	--	--	--	--	--	--	--	--	--	--	--	--	--	--	--	--	--	--	-	-	-
CL2297.Contig3_All	4.52808	-0.942955	0.000233622	0.00120775	gi|449543777|gb|EMD34752.1|	43.5	2.00E-56	hypothetical protein CERSUDRAFT_116952 [Ceriporiopsis subvermispora B]	--	--	--	--	--	--	--	--	--	--	--	--	--	--	--	--	--	--	-	-	-
CL746.Contig4_All	4.52716	3.10891	1.37725e-42	2.97125e-40	gi|393221052|gb|EJD06537.1|	177.6	7.00E-43	acetyl-CoA synthetase-like protein [Fomitiporia mediterranea MF3/22]	--	--	--	--	--	--	--	--	--	--	--	--	--	--	--	--	--	--	-	-	-
CL1152.Contig14_All	4.52674	3.81156	4.19944e-39	7.43365e-37	--	--	--	--	--	--	--	--	--	--	--	--	--	--	--	--	--	--	--	--	--	--	-	-	-
Unigene7050_All	4.51628	-0.995923	0.00113809	0.00492228	--	--	--	--	--	--	--	--	--	--	--	--	--	--	--	--	--	--	--	--	--	--	-	-	-
CL2097.Contig2_All	4.50845	-0.96773	4.75952e-05	0.000289242	--	--	--	--	--	--	--	--	--	--	--	--	--	--	--	--	--	--	--	--	--	--	-	-	-
Unigene278_All	4.50762	3.43214	1.84303e-40	3.45749e-38	--	--	--	--	--	--	--	--	--	--	--	--	--	--	--	--	--	--	--	--	--	--	-	-	-
Unigene1840_All	4.50256	2.00464	6.69744e-33	8.46822e-31	--	--	--	--	--	--	--	--	--	--	--	--	--	--	--	--	--	--	--	--	--	--	-	-	-
Unigene7271_All	4.49773	-0.999837	0.000863462	0.0038668	--	--	--	--	--	--	--	--	--	--	--	--	--	--	--	--	--	--	--	--	--	--	-	-	-
Unigene7035_All	4.49344	-1.02738	0.0140964	0.042433	--	--	--	--	--	--	--	--	--	--	--	--	--	--	--	--	--	--	--	--	--	--	-	-	-
CL1176.Contig4_All	4.49025	1.06316	1.5925e-22	9.02625e-21	--	--	--	--	--	--	--	--	--	--	--	--	--	--	--	--	--	--	--	--	--	--	-	-	-
Unigene7077_All	4.48912	-1.02824	0.0137773	0.0416395	--	--	--	--	--	--	--	--	--	--	--	--	--	--	--	--	--	--	--	--	--	--	-	-	-
Unigene343_All	4.47395	9.99826	4.37133e-52	1.5089e-49	--	--	--	--	--	--	--	--	--	--	--	--	--	--	--	--	--	--	--	--	--	--	-	-	-
Unigene6994_All	4.47122	-0.391892	0.00242046	0.00947509	--	--	--	--	--	--	--	--	--	--	--	--	--	--	--	--	--	--	--	--	--	--	-	-	-
CL583.Contig25_All	4.46125	0.0144637	1.16542e-11	2.03892e-10	gi|471878527|emb|CCO35197.1|	184.1	4.00E-158	Putative oxidoreductase yteT [Rhizoctonia solani AG-1 IB]	gi|302678951|ref|XM_003029112.1|	103	2.00E-19	Schizophyllum commune H4-8 hypothetical protein, mRNA	--	--	--	--	BH0487	156	1.00E-37	COG0673	Predicted dehydrogenases and related proteins	K00540	1.00E-88	260	afm:AFUA_4G00560	[EC:1.-.-.-]	GO:0008152//metabolic process	-	-
CL4070.Contig1_All	4.45214	-1.00599	5.47242e-05	0.000328117	--	--	--	--	--	--	--	--	--	--	--	--	--	--	--	--	--	--	--	--	--	--	-	-	-
Unigene1855_All	4.45203	-0.42804	1.43109e-08	1.65934e-07	--	--	--	--	--	--	--	--	--	--	--	--	--	--	--	--	--	--	--	--	--	--	-	-	-
Unigene6323_All	4.4455	-1.01111	0.000393024	0.0019224	--	--	--	--	--	--	--	--	--	--	--	--	--	--	--	--	--	--	--	--	--	--	-	-	-
Unigene7255_All	4.42624	-0.0387423	1.19049e-05	8.22688e-05	--	--	--	--	--	--	--	--	--	--	--	--	--	--	--	--	--	--	--	--	--	--	-	-	-
Unigene7000_All	4.42526	-1.02652	0.0141362	0.0425379	--	--	--	--	--	--	--	--	--	--	--	--	--	--	--	--	--	--	--	--	--	--	-	-	-
Unigene6998_All	4.41796	-0.532615	0.003594	0.0133309	--	--	--	--	--	--	--	--	--	--	--	--	--	--	--	--	--	--	--	--	--	--	-	-	-
Unigene4904_All	4.41663	-0.444707	2.90402e-07	2.72913e-06	--	--	--	--	--	--	--	--	--	--	--	--	--	--	--	--	--	--	--	--	--	--	-	-	-
CL222.Contig1_All	4.414	3.59964	1.06619e-43	2.40541e-41	--	--	--	--	--	--	--	--	--	--	--	--	--	--	--	--	--	--	--	--	--	--	-	-	-
Unigene4971_All	4.39228	-1.04506	8.27777e-05	0.000474796	gi|242208529|ref|XP_002470115.1|	126.7	1.00E-28	hypothetical protein POSPLDRAFT_134914 [Postia placenta Mad-698-R] >gi|220730867|gb|EED84718.1| hypothetical protein POSPLDRAFT_134914 [Postia placenta Mad-698-R]	--	--	--	--	sp|P32470|CHI1_APHAL	64.3	2.00E-11	Chitinase 1 OS=Aphanocladium album GN=CHI1 PE=1 SV=2	STM0018_1	65.9	2.00E-11	COG3325	Chitinase	K01183	1.00E-29	126	ppl:POSPLDRAFT_134913	chitinase [EC:3.2.1.14]	GO:0071704	GO:0004553//hydrolase activity, hydrolyzing O-glycosyl compounds	-
CL4025.Contig1_All	4.39208	0.302916	2.08206e-12	3.98163e-11	--	--	--	--	--	--	--	--	--	--	--	--	--	--	--	--	--	--	--	--	--	--	-	-	-
Unigene1892_All	4.38099	-1.08949	0.000115639	0.000640916	--	--	--	--	--	--	--	--	--	--	--	--	--	--	--	--	--	--	--	--	--	--	-	-	-
CL29.Contig8_All	4.37283	6.34551	4.36386e-49	1.35704e-46	gi|393213498|gb|EJC98994.1|	146.7	0	hypothetical protein FOMMEDRAFT_148951 [Fomitiporia mediterranea MF3/22]	gi|9588093|dbj|D86493.1|	123	2.00E-24	Coriolus versicolor CVMNP gene for manganase peroxidase, complete cds	sp|Q96TS6|PEM3_PHLRA	516	1.00E-145	Manganese peroxidase 3 OS=Phlebia radiata GN=mnp3 PE=2 SV=1	MT0463	136	1.00E-42	COG2230	Cyclopropane fatty acid synthase and related methyltransferases	K00574	7.00E-163	397	scm:SCHCODRAFT_53048	cyclopropane-fatty-acyl-phospholipid synthase [EC:2.1.1.79]	-	-	-
CL3549.Contig1_All	4.36937	0.507133	3.50913e-15	9.72137e-14	--	--	--	--	--	--	--	--	--	--	--	--	--	--	--	--	--	--	--	--	--	--	-	-	-
CL1644.Contig2_All	4.36864	-0.0623247	3.40715e-09	4.38836e-08	--	--	--	--	--	--	--	--	--	--	--	--	--	--	--	--	--	--	--	--	--	--	-	-	-
Unigene5512_All	4.36749	0.252471	4.59029e-13	9.56809e-12	--	--	--	--	--	--	--	--	--	--	--	--	--	--	--	--	--	--	--	--	--	--	-	-	-
Unigene6219_All	4.36686	-1.09444	0.000530579	0.00251021	gi|393213012|gb|EJC98510.1|	51.6	6.00E-06	hypothetical protein FOMMEDRAFT_161886 [Fomitiporia mediterranea MF3/22]	--	--	--	--	--	--	--	--	--	--	--	--	--	--	--	--	--	--	-	-	-
Unigene6846_All	4.36267	-1.15861	0.0039407	0.0144156	--	--	--	--	--	--	--	--	--	--	--	--	--	--	--	--	--	--	--	--	--	--	-	-	-
Unigene7505_All	4.36147	-1.08309	0.000145593	0.000788451	gi|393214844|gb|EJD00336.1|	58.9	3.00E-24	hypothetical protein FOMMEDRAFT_159009 [Fomitiporia mediterranea MF3/22]	--	--	--	--	sp|A8NVW1|IML2_COPC7	65.1	7.00E-20	Mitochondrial outer membrane protein IML2 OS=Coprinopsis cinerea (strain Okayama-7 / 130 / ATCC MYA-4618 / FGSC 9003) GN=IML2 PE=3 SV=2	--	--	--	--	--	--	--	--	--	--	-	-	-
CL1952.Contig1_All	4.35989	-0.503222	4.11534e-08	4.44611e-07	--	--	--	--	gi|149235260|ref|XM_001523459.1|	58	5.00E-06	Lodderomyces elongisporus NRRL YB-4239 ATP-dependent rRNA helicase RRP3 (LELG_05355) partial mRNA	--	--	--	--	--	--	--	--	--	--	--	--	--	--	-	-	-
Unigene585_All	4.35917	-0.474717	3.36198e-07	3.12379e-06	--	--	--	--	--	--	--	--	--	--	--	--	--	--	--	--	--	--	--	--	--	--	-	-	-
Unigene6811_All	4.35816	-1.11159	0.00732424	0.0244271	--	--	--	--	--	--	--	--	--	--	--	--	--	--	--	--	--	--	--	--	--	--	-	-	-
Unigene3738_All	4.35624	2.91132	7.27405e-45	1.74365e-42	--	--	--	--	--	--	--	--	--	--	--	--	--	--	--	--	--	--	--	--	--	--	-	-	-
CL89.Contig20_All	4.35486	1.82868	1.55886e-28	1.4123e-26	gi|393220051|gb|EJD05537.1|	144.8	3.00E-126	FAD-binding domain-containing protein [Fomitiporia mediterranea MF3/22]	--	--	--	--	sp|D7UQ40|SOL5_ALTSO	129	1.00E-29	Bifunctional solanapyrone synthase OS=Alternaria solani GN=sol5 PE=1 SV=1	mlr6875	100	7.00E-21	COG0277	FAD/FMN-containing dehydrogenases	K00309	3.00E-55	216	uma:UM02157.1	[EC:1.5.3.-]	-	-	-
CL1152.Contig11_All	4.35211	-0.0461911	3.90501e-09	4.98312e-08	--	--	--	--	--	--	--	--	--	--	--	--	--	--	--	--	--	--	--	--	--	--	-	-	-
CL2181.Contig1_All	4.34981	-0.523247	5.70481e-07	5.07522e-06	--	--	--	--	--	--	--	--	--	--	--	--	--	--	--	--	--	--	--	--	--	--	-	-	-
Unigene7005_All	4.34646	-0.627195	0.000665959	0.00307444	--	--	--	--	--	--	--	--	--	--	--	--	--	--	--	--	--	--	--	--	--	--	-	-	-
CL1168.Contig13_All	4.3443	9.23158	1.79734e-31	2.11022e-29	gi|393222525|gb|EJD08009.1|	1139	0	hypothetical protein FOMMEDRAFT_138064 [Fomitiporia mediterranea MF3/22]	--	--	--	--	--	--	--	--	--	--	--	--	--	K15118	8.00E-47	190	pno:SNOG_06999	solute carrier family 25, member 38	-	-	-
Unigene1158_All	4.3394	1.27392	2.66293e-21	1.35975e-19	--	--	--	--	--	--	--	--	--	--	--	--	--	--	--	--	--	--	--	--	--	--	-	-	-
Unigene6263_All	4.33312	-1.12812	0.000316845	0.00159128	--	--	--	--	--	--	--	--	--	--	--	--	--	--	--	--	--	--	--	--	--	--	-	-	-
CL4185.Contig1_All	4.33058	-1.12862	0.000276683	0.00140908	--	--	--	--	--	--	--	--	--	--	--	--	--	--	--	--	--	--	--	--	--	--	-	-	-
Unigene4263_All	4.32654	0.733553	5.57395e-18	2.05119e-16	--	--	--	--	--	--	--	--	--	--	--	--	--	--	--	--	--	--	--	--	--	--	-	-	-
CL4376.Contig2_All	4.31998	2.97092	5.27847e-38	8.75972e-36	gi|393233733|gb|EJD41302.1|	137.9	1.00E-30	hypothetical protein AURDEDRAFT_115546 [Auricularia delicata TFB-10046 SS5]	--	--	--	--	--	--	--	--	--	--	--	--	--	--	--	--	--	--	-	-	-
CL800.Contig5_All	4.31892	3.27394	6.71826e-47	1.84048e-44	--	--	--	--	--	--	--	--	--	--	--	--	--	--	--	--	--	--	--	--	--	--	-	-	-
CL1650.Contig1_All	4.31306	1.48744	1.37795e-24	9.2537e-23	--	--	--	--	--	--	--	--	--	--	--	--	--	--	--	--	--	--	--	--	--	--	-	-	-
CL4477.Contig1_All	4.3082	0.241512	1.61672e-09	2.18418e-08	--	--	--	--	--	--	--	--	--	--	--	--	--	--	--	--	--	--	--	--	--	--	-	-	-
CL1997.Contig5_All	4.3058	1.86734	9.33345e-28	8.17696e-26	gi|395329024|gb|EJF61413.1|	71.6	9.00E-111	cytochrome P450 [Dichomitus squalens LYAD-421 SS1]	--	--	--	--	sp|O13345|ORDA_ASPPA	109	2.00E-58	O-methylsterigmatocystin oxidoreductase OS=Aspergillus parasiticus GN=ordA PE=3 SV=1	alr1450	43.9	2.00E-09	COG2124	Cytochrome P450	K00517	6.00E-26	119	afm:AFUA_8G00760	[EC:1.14.-.-]	-	-	-
CL4421.Contig1_All	4.30501	1.48859	1.55831e-26	1.22528e-24	--	--	--	--	--	--	--	--	--	--	--	--	--	--	--	--	--	--	--	--	--	--	-	-	-
CL111.Contig10_All	4.30154	1.10445	2.37617e-16	7.41597e-15	--	--	--	--	--	--	--	--	--	--	--	--	--	--	--	--	--	--	--	--	--	--	-	-	-
Unigene4679_All	4.30035	10.7837	3.84703e-24	2.48209e-22	gi|466862085|dbj|BAN04648.1|	161	3.00E-38	cerato-platanin-like protein 2 [Grifola frondosa]	--	--	--	--	sp|Q1E8D2|AG19_COCIM	116	3.00E-26	Heat-stable 19 kDa antigen OS=Coccidioides immitis (strain RS) GN=CSA PE=3 SV=1	--	--	--	--	--	K03626	8.00E-11	67	ppl:POSPLDRAFT_97401	nascent polypeptide-associated complex subunit alpha	-	-	-
CL540.Contig5_All	4.29837	-0.584629	1.56497e-06	1.29637e-05	gi|393236197|gb|EJD43747.1|	43.9	2.00E-11	UPF0187-domain-containing protein [Auricularia delicata TFB-10046 SS5]	--	--	--	--	--	--	--	--	alr2987	100	1.00E-20	COG3781	Predicted membrane protein	K08994	9.00E-15	81.6	pno:SNOG_10237	putative membrane protein	-	-	-
CL2236.Contig1_All	4.29588	-1.16646	0.0010953	0.00475687	--	--	--	--	--	--	--	--	--	--	--	--	--	--	--	--	--	--	--	--	--	--	-	-	-
Unigene1937_All	4.29278	-1.11872	0.000445135	0.00214988	--	--	--	--	--	--	--	--	--	--	--	--	--	--	--	--	--	--	--	--	--	--	-	-	-
CL1152.Contig17_All	4.29071	-1.12564	0.000245202	0.0012627	--	--	--	--	--	--	--	--	--	--	--	--	--	--	--	--	--	--	--	--	--	--	-	-	-
Unigene2505_All	4.28344	-0.555199	8.2085e-07	7.11019e-06	--	--	--	--	--	--	--	--	--	--	--	--	--	--	--	--	--	--	--	--	--	--	-	-	-
CL94.Contig1_All	4.27884	-1.16868	0.000573124	0.00269561	gi|395324745|gb|EJF57180.1|	80.1	2.00E-14	glycoside hydrolase family 71 protein [Dichomitus squalens LYAD-421 SS1]	gi|170100676|ref|XM_001881521.1|	65.9	2.00E-08	Laccaria bicolor S238N-H82 glycoside hydrolase family 71 protein partial mRNA	sp|O13716|AGN1_SCHPO	68.6	5.00E-18	Glucan endo-1,3-alpha-glucosidase agn1 OS=Schizosaccharomyces pombe (strain 972 / ATCC 24843) GN=agn1 PE=1 SV=2	--	--	--	--	--	K08254	2.00E-17	68.6	spo:SPAC14C4.09	glucan endo-1,3-alpha-glucosidase [EC:3.2.1.59]	-	-	-
CL111.Contig14_All	4.274	2.28011	4.16973e-34	5.71154e-32	--	--	--	--	--	--	--	--	--	--	--	--	--	--	--	--	--	--	--	--	--	--	-	-	-
Unigene5049_All	4.27377	6.85615	6.68096e-45	1.61268e-42	gi|393212369|gb|EJC97869.1|	499.6	1.00E-139	hypothetical protein FOMMEDRAFT_137258 [Fomitiporia mediterranea MF3/22]	--	--	--	--	sp|Q4WBT5|PMEA_ASPFU	112	2.00E-24	Probable pectinesterase A OS=Neosartorya fumigata (strain ATCC MYA-4609 / Af293 / CBS 101355 / FGSC A1100) GN=pmeA PE=3 SV=1	CAC3373	94.7	7.00E-19	COG4677	Pectin methylesterase	K01051	4.00E-53	209	afm:AFUA_3G07650	pectinesterase [EC:3.1.1.11]	-	GO:0016788//hydrolase activity, acting on ester bonds	-
CL4417.Contig1_All	4.27074	5.93911	1.9538e-21	1.00809e-19	gi|392571438|gb|EIW64610.1|	394.8	2.00E-108	Isochorismatase hydrolase [Trametes versicolor FP-101664 SS1]	--	--	--	--	--	--	--	--	all3748	128	2.00E-29	COG1335	Amidases related to nicotinamidase	--	--	--	--	--	-	-	-
CL4025.Contig2_All	4.2686	1.32991	1.72302e-24	1.14596e-22	--	--	--	--	--	--	--	--	--	--	--	--	--	--	--	--	--	--	--	--	--	--	-	-	-
CL364.Contig39_All	4.26706	1.68716	2.61463e-27	2.19058e-25	gi|393222948|gb|EJD08432.1|	87.8	1.00E-15	MFS general substrate transporter [Fomitiporia mediterranea MF3/22]	--	--	--	--	sp|O94343|YHMA_SCHPO	103	2.00E-29	Uncharacterized MFS-type transporter C1271.10c OS=Schizosaccharomyces pombe (strain 972 / ATCC 24843) GN=SPBC1271.10c PE=1 SV=1	--	--	--	--	--	K08856	6.00E-25	98.2	ani:AN1476.2	serine/threonine kinase 16 [EC:2.7.11.1]	-	-	-
CL4582.Contig3_All	4.26546	-1.13029	0.000659385	0.00304857	--	--	--	--	--	--	--	--	--	--	--	--	--	--	--	--	--	--	--	--	--	--	-	-	-
CL1427.Contig1_All	4.26118	-1.172	0.000718407	0.00328755	--	--	--	--	--	--	--	--	--	--	--	--	--	--	--	--	--	--	--	--	--	--	-	-	-
CL58.Contig1_All	4.25125	-0.238411	3.396e-05	0.000213056	--	--	--	--	--	--	--	--	--	--	--	--	--	--	--	--	--	--	--	--	--	--	-	-	-
CL1502.Contig2_All	4.25054	2.56235	6.06564e-39	1.06823e-36	--	--	--	--	--	--	--	--	--	--	--	--	--	--	--	--	--	--	--	--	--	--	-	-	-
CL1506.Contig2_All	4.24902	0.16453	1.2409e-11	2.15762e-10	--	--	--	--	--	--	--	--	--	--	--	--	--	--	--	--	--	--	--	--	--	--	-	-	-
Unigene543_All	4.23749	-0.168198	4.57534e-09	5.75133e-08	--	--	--	--	--	--	--	--	--	--	--	--	--	--	--	--	--	--	--	--	--	--	-	-	-
Unigene209_All	4.23736	6.94624	1.63681e-46	4.41401e-44	gi|393220955|gb|EJD06440.1|	501.5	3.00E-140	hypothetical protein FOMMEDRAFT_102223 [Fomitiporia mediterranea MF3/22]	--	--	--	--	--	--	--	--	--	--	--	--	--	--	--	--	--	--	-	-	-
Unigene1376_All	4.23412	0.652267	1.05727e-16	3.42352e-15	--	--	--	--	--	--	--	--	--	--	--	--	--	--	--	--	--	--	--	--	--	--	-	-	-
CL4515.Contig2_All	4.23354	-1.16551	0.000551609	0.00260436	--	--	--	--	--	--	--	--	--	--	--	--	--	--	--	--	--	--	--	--	--	--	-	-	-
CL958.Contig2_All	4.22927	2.01691	6.56256e-31	7.30731e-29	--	--	--	--	--	--	--	--	--	--	--	--	--	--	--	--	--	--	--	--	--	--	-	-	-
CL1445.Contig2_All	4.22311	-1.16794	0.000519537	0.00246507	--	--	--	--	--	--	--	--	--	--	--	--	--	--	--	--	--	--	--	--	--	--	-	-	-
CL1724.Contig1_All	4.22266	3.90694	9.31474e-50	3.00492e-47	gi|392563156|gb|EIW56335.1|	157.1	6.00E-128	cytochrome P450 [Trametes versicolor FP-101664 SS1]	--	--	--	--	sp|B8NHY4|ORDA_ASPFN	167	3.00E-62	O-methylsterigmatocystin oxidoreductase OS=Aspergillus flavus (strain ATCC 200026 / FGSC A1120 / NRRL 3357 / JCM 12722 / SRRC 167) GN=ordA PE=2 SV=1	BH0579	50.4	1.00E-12	COG2124	Cytochrome P450	K00517	2.00E-54	154	afm:AFUA_8G00220	[EC:1.14.-.-]	-	-	-
CL1502.Contig3_All	4.22209	0.962704	3.40371e-18	1.27984e-16	--	--	--	--	--	--	--	--	--	--	--	--	--	--	--	--	--	--	--	--	--	--	-	-	-
CL4391.Contig1_All	4.21281	4.48268	8.32719e-41	1.58806e-38	gi|393212369|gb|EJC97869.1|	550.8	2.00E-155	hypothetical protein FOMMEDRAFT_137258 [Fomitiporia mediterranea MF3/22]	--	--	--	--	sp|A1DBT4|PMEA_NEOFI	100	2.00E-21	Probable pectinesterase A OS=Neosartorya fischeri (strain ATCC 1020 / DSM 3700 / FGSC A1164 / NRRL 181) GN=pmeA PE=3 SV=1	CAC3373	82.4	1.00E-15	COG4677	Pectin methylesterase	K01051	1.00E-57	223	afm:AFUA_3G07650	pectinesterase [EC:3.1.1.11]	-	GO:0016788//hydrolase activity, acting on ester bonds	-
CL1386.Contig3_All	4.21198	-1.17052	0.000455008	0.00219173	--	--	--	--	--	--	--	--	--	--	--	--	--	--	--	--	--	--	--	--	--	--	-	-	-
Unigene7112_All	4.21072	-0.780526	0.0143911	0.0431507	--	--	--	--	--	--	--	--	--	--	--	--	--	--	--	--	--	--	--	--	--	--	-	-	-
Unigene5509_All	4.20922	-0.611664	6.88634e-06	4.99083e-05	--	--	--	--	--	--	--	--	--	--	--	--	--	--	--	--	--	--	--	--	--	--	-	-	-
Unigene3136_All	4.20905	-1.13167	0.00216635	0.00862492	gi|392571476|gb|EIW64648.1|	127.9	7.00E-29	hypothetical protein TRAVEDRAFT_42055 [Trametes versicolor FP-101664 SS1]	--	--	--	--	sp|P36626|REC8_SCHPO	87	3.00E-18	Meiotic recombination protein rec8 OS=Schizosaccharomyces pombe (strain 972 / ATCC 24843) GN=rec8 PE=1 SV=2	--	--	--	--	--	K12780	1.00E-17	87	spo:SPBC29A10.14	meiotic recombination protein REC8, fungi type	-	-	GO:0000228//nuclear chromosome
Unigene4930_All	4.19884	2.93623	1.23926e-39	2.22796e-37	gi|393214998|gb|EJD00490.1|	166.8	5.00E-40	Piwi-domain-containing protein [Fomitiporia mediterranea MF3/22]	--	--	--	--	sp|O74957|AGO1_SCHPO	107	8.00E-24	Protein argonaute OS=Schizosaccharomyces pombe (strain 972 / ATCC 24843) GN=ago1 PE=1 SV=1	--	--	--	--	--	K11596	2.00E-27	122	cnb:CNBJ3030	argonaute	-	-	-
CL4931.Contig1_All	4.19875	-1.16517	0.00100845	0.0044225	--	--	--	--	--	--	--	--	--	--	--	--	--	--	--	--	--	--	--	--	--	--	-	-	-
CL715.Contig2_All	4.19806	0.128591	6.06856e-11	9.71139e-10	--	--	--	--	--	--	--	--	--	--	--	--	--	--	--	--	--	--	--	--	--	--	-	-	-
Unigene7372_All	4.19769	-1.20234	0.00167748	0.00693866	--	--	--	--	--	--	--	--	--	--	--	--	--	--	--	--	--	--	--	--	--	--	-	-	-
CL29.Contig11_All	4.19505	6.69403	5.43315e-47	1.50033e-44	gi|390603662|gb|EIN13054.1|	195.3	0	CFS1-like protein [Punctularia strigosozonata HHB-11173 SS5]	gi|495284|emb|Z30668.1|	107	8.00E-20	T.versicolor (Coriolus) PRL 572 MPGI gene for manganese peroxidase isozyme MP2	sp|Q96TS6|PEM3_PHLRA	514	3.00E-145	Manganese peroxidase 3 OS=Phlebia radiata GN=mnp3 PE=2 SV=1	MT0463	136	9.00E-43	COG2230	Cyclopropane fatty acid synthase and related methyltransferases	K00574	5.00E-163	397	scm:SCHCODRAFT_53048	cyclopropane-fatty-acyl-phospholipid synthase [EC:2.1.1.79]	GO:0055114//oxidation-reduction process;GO:0006979//response to oxidative stress	GO:0020037//heme binding;GO:0004601//peroxidase activity	-
CL3538.Contig1_All	4.19119	-1.16461	0.00271822	0.0104894	--	--	--	--	--	--	--	--	--	--	--	--	--	--	--	--	--	--	--	--	--	--	-	-	-
Unigene4297_All	4.18913	0.364111	6.26427e-14	1.46995e-12	--	--	--	--	--	--	--	--	--	--	--	--	--	--	--	--	--	--	--	--	--	--	-	-	-
CL294.Contig20_All	4.18419	2.10056	6.60537e-35	9.46075e-33	gi|336374632|gb|EGO02969.1|	62.4	1.00E-69	hypothetical protein SERLA73DRAFT_176458 [Serpula lacrymans var. lacrymans S7.3] >gi|336387507|gb|EGO28652.1| hypothetical protein SERLADRAFT_459326 [Serpula lacrymans var. lacrymans S7.9]	gi|299740924|ref|XM_001834047.2|	63.9	4.00E-07	Coprinopsis cinerea okayama7#130 #~# citrate transporter, mRNA	sp|O13844|YFG5_SCHPO	129	6.00E-37	Uncharacterized mitochondrial carrier C19G12.05 OS=Schizosaccharomyces pombe (strain 972 / ATCC 24843) GN=SPAC19G12.05 PE=3 SV=1	--	--	--	--	--	K15100	2.00E-70	227	lbc:LACBIDRAFT_293855	solute carrier family 25 (mitochondrial citrate transporter), member 1	GO:0006810//transport	-	GO:0016021//integral to membrane
CL1414.Contig8_All	4.18103	-0.615808	4.27256e-06	3.23422e-05	--	--	--	--	--	--	--	--	--	--	--	--	--	--	--	--	--	--	--	--	--	--	-	-	-
CL436.Contig1_All	4.17467	-0.645356	4.31243e-06	3.26154e-05	--	--	--	--	--	--	--	--	--	--	--	--	--	--	--	--	--	--	--	--	--	--	-	-	-
Unigene7241_All	4.16996	-0.714662	0.00438224	0.0157799	--	--	--	--	--	--	--	--	--	--	--	--	--	--	--	--	--	--	--	--	--	--	-	-	-
CL715.Contig1_All	4.16488	4.24455	1.00496e-38	1.73447e-36	--	--	--	--	--	--	--	--	--	--	--	--	--	--	--	--	--	--	--	--	--	--	-	-	-
CL1927.Contig3_All	4.16439	0.561347	4.69543e-14	1.11854e-12	gi|393217716|gb|EJD03205.1|	806.6	0	digestive organ expansion factor [Fomitiporia mediterranea MF3/22]	--	--	--	--	sp|A7EZP8|UTP25_SCLS1	381	1.00E-105	U3 small nucleolar RNA-associated protein 25 OS=Sclerotinia sclerotiorum (strain ATCC 18683 / 1980 / Ss-1) GN=utp25 PE=3 SV=1	--	--	--	--	--	K14774	0	698	cci:CC1G_02334	U3 small nucleolar RNA-associated protein 25	-	-	GO:0005634//nucleus
Unigene4925_All	4.16218	0.576161	2.07427e-14	5.16964e-13	--	--	--	--	--	--	--	--	--	--	--	--	--	--	--	--	--	--	--	--	--	--	-	-	-
Unigene3003_All	4.16218	1.47709	4.33932e-27	3.57481e-25	--	--	--	--	--	--	--	--	--	--	--	--	--	--	--	--	--	--	--	--	--	--	-	-	-
Unigene3268_All	4.16213	5.64173	1.28734e-52	4.77809e-50	gi|170112784|ref|XP_001887593.1|	357.8	6.00E-97	predicted protein [Laccaria bicolor S238N-H82] >gi|164637495|gb|EDR01780.1| predicted protein [Laccaria bicolor S238N-H82]	--	--	--	--	sp|Q08268|MCH4_YEAST	183	4.00E-46	Probable transporter MCH4 OS=Saccharomyces cerevisiae (strain ATCC 204508 / S288c) GN=MCH4 PE=1 SV=1	PAB0761	57	1.00E-07	COG0477	Permeases of the major facilitator superfamily	--	--	--	--	--	-	-	-
CL1997.Contig3_All	4.16187	1.83764	7.78165e-24	4.94672e-22	gi|392563156|gb|EIW56335.1|	105.1	1.00E-121	cytochrome P450 [Trametes versicolor FP-101664 SS1]	--	--	--	--	sp|B8NHY4|ORDA_ASPFN	217	4.00E-64	O-methylsterigmatocystin oxidoreductase OS=Aspergillus flavus (strain ATCC 200026 / FGSC A1120 / NRRL 3357 / JCM 12722 / SRRC 167) GN=ordA PE=2 SV=1	all3746	85.5	4.00E-16	COG2124	Cytochrome P450	K00517	9.00E-46	139	afm:AFUA_8G00220	[EC:1.14.-.-]	-	-	-
Unigene1302_All	4.15691	0.5727	9.25236e-16	2.72735e-14	--	--	--	--	--	--	--	--	--	--	--	--	--	--	--	--	--	--	--	--	--	--	-	-	-
CL1502.Contig36_All	4.1502	0.896709	2.05709e-17	7.1942e-16	--	--	--	--	--	--	--	--	--	--	--	--	--	--	--	--	--	--	--	--	--	--	-	-	-
Unigene2522_All	4.14936	1.46877	8.00352e-26	5.99274e-24	gi|393216575|gb|EJD02065.1|	145.2	1.00E-33	hypothetical protein FOMMEDRAFT_20854, partial [Fomitiporia mediterranea MF3/22]	--	--	--	--	--	--	--	--	--	--	--	--	--	--	--	--	--	--	-	-	-
Unigene2234_All	4.14604	6.91327	1.11988e-36	1.73345e-34	gi|393221454|gb|EJD06939.1|	200.7	4.00E-50	hypothetical protein FOMMEDRAFT_26090 [Fomitiporia mediterranea MF3/22]	--	--	--	--	--	--	--	--	--	--	--	--	--	--	--	--	--	--	-	-	-
Unigene6184_All	4.14336	1.81907	4.25349e-28	3.76467e-26	--	--	--	--	--	--	--	--	--	--	--	--	--	--	--	--	--	--	--	--	--	--	-	-	-
CL3410.Contig6_All	4.14256	0.309488	1.8136e-13	4.00267e-12	--	--	--	--	--	--	--	--	--	--	--	--	--	--	--	--	--	--	--	--	--	--	-	-	-
Unigene7508_All	4.14187	-1.20565	0.00188616	0.00766861	--	--	--	--	--	--	--	--	--	--	--	--	--	--	--	--	--	--	--	--	--	--	-	-	-
CL4986.Contig1_All	4.13777	-0.226394	5.0235e-08	5.35024e-07	--	--	--	--	--	--	--	--	--	--	--	--	--	--	--	--	--	--	--	--	--	--	-	-	-
CL29.Contig12_All	4.13343	5.34257	2.87801e-44	6.62288e-42	gi|393213498|gb|EJC98994.1|	59.7	2.00E-06	hypothetical protein FOMMEDRAFT_148951 [Fomitiporia mediterranea MF3/22]	gi|495284|emb|Z30668.1|	107	1.00E-19	T.versicolor (Coriolus) PRL 572 MPGI gene for manganese peroxidase isozyme MP2	sp|Q96TS6|PEM3_PHLRA	515	4.00E-145	Manganese peroxidase 3 OS=Phlebia radiata GN=mnp3 PE=2 SV=1	Rv0447c	191	4.00E-47	COG2230	Cyclopropane fatty acid synthase and related methyltransferases	K00574	2.00E-168	595	scm:SCHCODRAFT_53048	cyclopropane-fatty-acyl-phospholipid synthase [EC:2.1.1.79]	-	-	-
CL2142.Contig3_All	4.11899	4.97409	5.83878e-06	4.29821e-05	gi|393214704|gb|EJD00197.1|	1028.5	0	hypothetical protein FOMMEDRAFT_136267 [Fomitiporia mediterranea MF3/22]	gi|170093164|ref|XM_001877769.1|	83.8	9.00E-13	Laccaria bicolor S238N-H82 hypothetical protein partial mRNA	sp|Q05654|RTF21_SCHPO	555	2.00E-157	Retrotransposable element Tf2 155 kDa protein type 1 OS=Schizosaccharomyces pombe (strain 972 / ATCC 24843) GN=Tf2-1 PE=4 SV=1	SPAC9.04	555	5.00E-157	COG2801	Transposase and inactivated derivatives	K07497	0	698	mgr:MGG_13837	putative transposase	-	-	-
Unigene2635_All	4.11651	-1.25996	0.00081245	0.00366351	--	--	--	--	--	--	--	--	--	--	--	--	--	--	--	--	--	--	--	--	--	--	-	-	-
CL3252.Contig2_All	4.11612	0.521179	1.17274e-14	3.02816e-13	--	--	--	--	--	--	--	--	--	--	--	--	--	--	--	--	--	--	--	--	--	--	-	-	-
CL5072.Contig5_All	4.10798	0.519983	7.60846e-14	1.76617e-12	gi|389739128|gb|EIM80322.1|	68.2	6.00E-10	WD40 repeat-like protein [Stereum hirsutum FP-91666 SS1]	--	--	--	--	sp|Q00808|HETE1_PODAS	97.8	2.00E-20	Vegetative incompatibility protein HET-E-1 OS=Podospora anserina GN=HET-E1 PE=4 SV=1	MA2525	99	2.00E-20	COG2319	FOG: WD40 repeat	K14855	7.00E-28	124	lbc:LACBIDRAFT_296068	ribosome assembly protein 4	-	-	-
CL2072.Contig1_All	4.10685	-0.28468	1.10495e-08	1.30484e-07	--	--	--	--	--	--	--	--	--	--	--	--	--	--	--	--	--	--	--	--	--	--	-	-	-
CL601.Contig2_All	4.10512	-0.256102	5.70554e-08	6.01355e-07	--	--	--	--	--	--	--	--	--	--	--	--	--	--	--	--	--	--	--	--	--	--	-	-	-
Unigene1257_All	4.10281	-1.29714	0.00291707	0.0111323	--	--	--	--	--	--	--	--	--	--	--	--	--	--	--	--	--	--	--	--	--	--	-	-	-
CL1997.Contig2_All	4.10104	1.68663	1.81183e-22	1.01362e-20	gi|83318552|emb|CAJ00405.1|	122.5	5.00E-115	putative CyP450 monooxygenase [Pleurotus sapidus]	--	--	--	--	sp|O13345|ORDA_ASPPA	150	5.00E-52	O-methylsterigmatocystin oxidoreductase OS=Aspergillus parasiticus GN=ordA PE=3 SV=1	all3746	76.6	2.00E-13	COG2124	Cytochrome P450	K00517	4.00E-31	136	afm:AFUA_8G00760	[EC:1.14.-.-]	-	GO:0016491//oxidoreductase activity;GO:0005488//binding	-
Unigene7578_All	4.09892	-1.29765	0.00255195	0.00991313	--	--	--	--	--	--	--	--	--	--	--	--	--	--	--	--	--	--	--	--	--	--	-	-	-
Unigene7362_All	4.09755	-1.25215	0.00217455	0.00865357	--	--	--	--	--	--	--	--	--	--	--	--	--	--	--	--	--	--	--	--	--	--	-	-	-
CL2518.Contig5_All	4.09577	0.0332371	8.22969e-11	1.29773e-09	gi|336370196|gb|EGN98537.1|	156	4.00E-37	hypothetical protein SERLA73DRAFT_91948 [Serpula lacrymans var. lacrymans S7.3] >gi|336382957|gb|EGO24107.1| hypothetical protein SERLADRAFT_450391 [Serpula lacrymans var. lacrymans S7.9]	--	--	--	--	sp|Q9HDZ9|YKP5_SCHPO	58.2	4.00E-09	UPF0553 protein C589.05c OS=Schizosaccharomyces pombe (strain 972 / ATCC 24843) GN=SPAC589.05c PE=3 SV=1	--	--	--	--	--	--	--	--	--	--	-	-	-
Unigene6183_All	4.09532	3.89107	3.11007e-44	7.10951e-42	gi|392565647|gb|EIW58824.1|	49.7	7.00E-70	hypothetical protein TRAVEDRAFT_168624 [Trametes versicolor FP-101664 SS1]	--	--	--	--	--	--	--	--	--	--	--	--	--	--	--	--	--	--	-	GO:0016787//hydrolase activity	-
CL4464.Contig2_All	4.0931	7.03364	6.30605e-24	4.03097e-22	gi|393246911|gb|EJD54419.1|	449.1	1.00E-124	hypothetical protein AURDEDRAFT_179578 [Auricularia delicata TFB-10046 SS5]	gi|116196983|ref|XM_001224303.1|	60	3.00E-06	Chaetomium globosum CBS 148.51 hypothetical protein (CHGG_05090) partial mRNA	sp|Q4WBW4|AXE1_ASPFU	351	6.00E-97	Probable acetylxylan esterase A OS=Neosartorya fumigata (strain ATCC MYA-4609 / Af293 / CBS 101355 / FGSC A1100) GN=axeA PE=3 SV=1	SMa1961	118	3.00E-26	COG3509	Poly(3-hydroxybutyrate) depolymerase	K05972	2.00E-115	415	cci:CC1G_03267	acetylxylan esterase [EC:3.1.1.72]	GO:0005975//carbohydrate metabolic process	GO:0016787//hydrolase activity	-
CL2168.Contig3_All	4.09226	-0.666768	1.05319e-05	7.33833e-05	gi|393220429|gb|EJD05915.1|	228.4	2.00E-58	hypothetical protein FOMMEDRAFT_104262 [Fomitiporia mediterranea MF3/22]	--	--	--	--	--	--	--	--	--	--	--	--	--	--	--	--	--	--	-	-	-
CL714.Contig5_All	4.09155	3.42207	7.06024e-36	1.055e-33	gi|389746208|gb|EIM87388.1|	203.4	1.00E-122	Aldo/keto reductase [Stereum hirsutum FP-91666 SS1]	--	--	--	--	sp|Q00258|NORA_ASPPA	58.9	2.00E-12	Norsolorinic acid reductase OS=Aspergillus parasiticus GN=norA PE=3 SV=1	TM0313	62.4	2.00E-20	COG0667	Predicted oxidoreductases (related to aryl-alcohol dehydrogenases)	K15303	3.00E-84	204	pan:PODANSg250	aflatoxin B1 aldehyde reductase	-	-	-
CL1997.Contig4_All	4.08047	1.66815	3.71506e-22	2.0163e-20	gi|395329024|gb|EJF61413.1|	71.6	8.00E-106	cytochrome P450 [Dichomitus squalens LYAD-421 SS1]	--	--	--	--	sp|O13345|ORDA_ASPPA	94	4.00E-48	O-methylsterigmatocystin oxidoreductase OS=Aspergillus parasiticus GN=ordA PE=3 SV=1	alr1450	43.9	3.00E-09	COG2124	Cytochrome P450	K00517	1.00E-25	78.6	afm:AFUA_8G00220	[EC:1.14.-.-]	-	-	-
Unigene2637_All	4.07668	-1.2996	0.00122252	0.00525122	--	--	--	--	--	--	--	--	--	--	--	--	--	--	--	--	--	--	--	--	--	--	-	-	-
CL4361.Contig3_All	4.07328	1.57446	2.56774e-24	1.69471e-22	gi|393216255|gb|EJD01746.1|	55.8	1.00E-23	hypothetical protein FOMMEDRAFT_22095 [Fomitiporia mediterranea MF3/22]	--	--	--	--	--	--	--	--	--	--	--	--	--	--	--	--	--	--	-	-	-
CL114.Contig6_All	4.07003	4.95412	3.17186e-45	7.99171e-43	gi|409046084|gb|EKM55564.1|	689.5	0	glycoside hydrolase family 43 protein [Phanerochaete carnosa HHB-10118-sp]	--	--	--	--	--	--	--	--	CC2802	207	8.00E-53	COG3507	Beta-xylosidase	K01238	2.00E-71	270	afm:AFUA_6G14550	[EC:3.2.1.-]	-	-	-
CL4043.Contig1_All	4.06931	-0.718949	0.00142761	0.00601029	--	--	--	--	--	--	--	--	--	--	--	--	--	--	--	--	--	--	--	--	--	--	-	-	-
Unigene5534_All	4.06697	-0.707929	2.39083e-05	0.00015466	--	--	--	--	--	--	--	--	--	--	--	--	--	--	--	--	--	--	--	--	--	--	-	-	-
Unigene7266_All	4.06633	-0.405467	0.000554214	0.00261558	--	--	--	--	--	--	--	--	--	--	--	--	--	--	--	--	--	--	--	--	--	--	-	-	-
Unigene6825_All	4.06127	-0.750405	0.000983381	0.00432781	--	--	--	--	--	--	--	--	--	--	--	--	--	--	--	--	--	--	--	--	--	--	-	-	-
CL327.Contig24_All	4.05639	-1.25986	0.00183139	0.00748738	gi|323507576|emb|CBQ67447.1|	34.3	8.00E-31	conserved hypothetical protein [Sporisorium reilianum SRZ2]	--	--	--	--	--	--	--	--	--	--	--	--	--	--	--	--	--	--	-	-	-
CL1997.Contig1_All	4.05475	1.74135	5.43247e-22	2.89827e-20	gi|392563156|gb|EIW56335.1|	143.3	1.00E-121	cytochrome P450 [Trametes versicolor FP-101664 SS1]	--	--	--	--	sp|B8NHY4|ORDA_ASPFN	172	8.00E-64	O-methylsterigmatocystin oxidoreductase OS=Aspergillus flavus (strain ATCC 200026 / FGSC A1120 / NRRL 3357 / JCM 12722 / SRRC 167) GN=ordA PE=2 SV=1	BH0579	60.1	5.00E-15	COG2124	Cytochrome P450	K00517	5.00E-45	125	afm:AFUA_8G00220	[EC:1.14.-.-]	-	-	-
Unigene5508_All	4.0539	0.0140371	2.5003e-09	3.29238e-08	--	--	--	--	--	--	--	--	--	--	--	--	--	--	--	--	--	--	--	--	--	--	-	-	-
Unigene4407_All	4.05308	6.31517	8.90516e-17	2.90537e-15	gi|393214273|gb|EJC99766.1|	464.5	5.00E-129	cytochrome P450 [Fomitiporia mediterranea MF3/22]	--	--	--	--	sp|B8NHY4|ORDA_ASPFN	197	3.00E-50	O-methylsterigmatocystin oxidoreductase OS=Aspergillus flavus (strain ATCC 200026 / FGSC A1120 / NRRL 3357 / JCM 12722 / SRRC 167) GN=ordA PE=2 SV=1	BH0579	84	1.00E-15	COG2124	Cytochrome P450	K00517	3.00E-41	169	afm:AFUA_8G00760	[EC:1.14.-.-]	-	-	-
Unigene1131_All	4.05288	2.79497	2.41694e-37	3.88037e-35	--	--	--	--	--	--	--	--	--	--	--	--	--	--	--	--	--	--	--	--	--	--	-	-	-
CL2262.Contig1_All	4.05166	1.60455	1.0522e-22	6.01323e-21	--	--	--	--	--	--	--	--	--	--	--	--	--	--	--	--	--	--	--	--	--	--	-	-	-
CL3033.Contig2_All	4.051	6.20441	3.6214e-25	2.53044e-23	gi|393220431|gb|EJD05917.1|	320.9	4.00E-86	hypothetical protein FOMMEDRAFT_26712 [Fomitiporia mediterranea MF3/22]	--	--	--	--	sp|Q460G9|ALCS_EMENI	165	6.00E-41	Protein alcS OS=Emericella nidulans (strain FGSC A4 / ATCC 38163 / CBS 112.46 / NRRL 194 / M139) GN=alcS PE=2 SV=1	SPAC5D6.09c	89	2.00E-17	COG1584	Predicted membrane protein	K07034	1.00E-21	103	pan:PODANSg2388		-	-	-
CL3231.Contig2_All	4.05049	-0.336481	2.59652e-07	2.45889e-06	--	--	--	--	--	--	--	--	--	--	--	--	--	--	--	--	--	--	--	--	--	--	-	-	-
CL5000.Contig1_All	4.04917	0.0276632	2.20208e-08	2.4695e-07	--	--	--	--	--	--	--	--	--	--	--	--	--	--	--	--	--	--	--	--	--	--	-	-	-
CL3696.Contig2_All	4.04697	1.48642	3.90424e-23	2.31558e-21	--	--	--	--	--	--	--	--	--	--	--	--	--	--	--	--	--	--	--	--	--	--	-	-	-
CL3410.Contig7_All	4.04534	3.65165	4.42458e-42	9.20046e-40	--	--	--	--	--	--	--	--	--	--	--	--	--	--	--	--	--	--	--	--	--	--	-	-	-
Unigene5499_All	4.04449	0.660442	2.54375e-13	5.50503e-12	--	--	--	--	--	--	--	--	--	--	--	--	--	--	--	--	--	--	--	--	--	--	-	-	-
CL911.Contig1_All	4.04405	-0.704448	1.43518e-05	9.727e-05	--	--	--	--	--	--	--	--	--	--	--	--	--	--	--	--	--	--	--	--	--	--	-	-	-
Unigene7416_All	4.04399	-1.34288	0.00583659	0.0201327	--	--	--	--	--	--	--	--	--	--	--	--	--	--	--	--	--	--	--	--	--	--	-	-	-
Unigene5392_All	4.04227	2.07017	4.51827e-29	4.27292e-27	--	--	--	--	--	--	--	--	--	--	--	--	--	--	--	--	--	--	--	--	--	--	-	-	-
Unigene608_All	4.0405	-0.717314	0.00102773	0.00450022	--	--	--	--	--	--	--	--	--	--	--	--	--	--	--	--	--	--	--	--	--	--	-	-	-
CL3987.Contig1_All	4.03888	0.669729	8.41839e-13	1.70232e-11	gi|393220145|gb|EJD05631.1|	94.4	4.00E-18	hypothetical protein FOMMEDRAFT_166003 [Fomitiporia mediterranea MF3/22]	--	--	--	--	--	--	--	--	--	--	--	--	--	--	--	--	--	--	-	-	-
CL114.Contig2_All	4.03881	4.34711	1.60826e-35	2.35228e-33	gi|409046084|gb|EKM55564.1|	151.8	1.00E-34	glycoside hydrolase family 43 protein [Phanerochaete carnosa HHB-10118-sp]	--	--	--	--	--	--	--	--	BS_xynB	117	1.00E-41	COG3507	Beta-xylosidase	K01238	1.00E-69	199	afm:AFUA_6G14550	[EC:3.2.1.-]	-	-	-
CL1575.Contig3_All	4.03685	-1.29561	0.0013063	0.00556677	--	--	--	--	--	--	--	--	--	--	--	--	--	--	--	--	--	--	--	--	--	--	-	-	-
Unigene6955_All	4.03528	-1.28605	0.0111157	0.0347138	--	--	--	--	--	--	--	--	--	--	--	--	--	--	--	--	--	--	--	--	--	--	-	-	-
Unigene4290_All	4.03429	-0.730759	2.11373e-05	0.000138421	--	--	--	--	--	--	--	--	--	--	--	--	--	--	--	--	--	--	--	--	--	--	-	-	-
CL1152.Contig1_All	4.02962	1.66744	5.41458e-26	4.11675e-24	--	--	--	--	--	--	--	--	--	--	--	--	--	--	--	--	--	--	--	--	--	--	-	-	-
Unigene6850_All	4.02866	-0.757795	0.000203147	0.00106552	--	--	--	--	--	--	--	--	--	--	--	--	--	--	--	--	--	--	--	--	--	--	-	-	-
CL800.Contig3_All	4.02813	2.17902	1.05857e-29	1.04999e-27	--	--	--	--	--	--	--	--	--	--	--	--	--	--	--	--	--	--	--	--	--	--	-	-	-
CL1152.Contig20_All	4.02591	-1.29773	0.00128694	0.00549239	--	--	--	--	--	--	--	--	--	--	--	--	--	--	--	--	--	--	--	--	--	--	-	-	-
CL403.Contig22_All	4.02484	-1.29756	0.00207604	0.00832008	--	--	--	--	--	--	--	--	--	--	--	--	--	--	--	--	--	--	--	--	--	--	-	-	-
Unigene6757_All	4.0217	-0.752571	0.000449816	0.00216915	--	--	--	--	--	--	--	--	--	--	--	--	--	--	--	--	--	--	--	--	--	--	-	-	-
CL1502.Contig22_All	4.02154	0.780252	5.76739e-15	1.56018e-13	--	--	--	--	--	--	--	--	--	--	--	--	--	--	--	--	--	--	--	--	--	--	-	-	-
CL1502.Contig35_All	4.02026	0.77925	6.81879e-15	1.82176e-13	--	--	--	--	--	--	--	--	--	--	--	--	--	--	--	--	--	--	--	--	--	--	-	-	-
CL1502.Contig34_All	4.02026	0.77925	6.81278e-15	1.82156e-13	--	--	--	--	--	--	--	--	--	--	--	--	--	--	--	--	--	--	--	--	--	--	-	-	-
CL4433.Contig4_All	4.01385	-0.704731	4.68886e-05	0.00028545	--	--	--	--	--	--	--	--	--	--	--	--	--	--	--	--	--	--	--	--	--	--	-	-	-
CL374.Contig3_All	4.01313	-1.29455	0.00107342	0.00467479	gi|395324757|gb|EJF57191.1|	151.4	9.00E-36	glycoside hydrolase family 61 protein [Dichomitus squalens LYAD-421 SS1]	--	--	--	--	sp|A1DBS6|EGLD_NEOFI	72.8	1.00E-13	Probable endo-beta-1,4-glucanase D OS=Neosartorya fischeri (strain ATCC 1020 / DSM 3700 / FGSC A1164 / NRRL 181) GN=eglD PE=3 SV=1	--	--	--	--	--	K01238	1.00E-21	101	afm:AFUA_6G09540	[EC:3.2.1.-]	-	-	-
Unigene1917_All	4.0079	-1.2933	0.00343526	0.0128137	--	--	--	--	--	--	--	--	--	--	--	--	--	--	--	--	--	--	--	--	--	--	-	-	-
CL1011.Contig1_All	4.00032	-0.800542	9.78905e-06	6.87065e-05	--	--	--	--	--	--	--	--	--	--	--	--	--	--	--	--	--	--	--	--	--	--	-	-	-
CL114.Contig3_All	3.99917	4.94066	5.29586e-31	5.95448e-29	gi|411170266|gb|AFW16059.1|	188.3	4.00E-47	beta-xylosidase/alpha-L-arabinofuranosidase [Phanerochaete chrysosporium]	--	--	--	--	--	--	--	--	CC2802	86.3	2.00E-17	COG3507	Beta-xylosidase	K01238	1.00E-19	94	afm:AFUA_6G14550	[EC:3.2.1.-]	-	GO:0016787//hydrolase activity	-
Unigene7110_All	3.99773	-0.164121	0.0031696	0.0119585	--	--	--	--	--	--	--	--	--	--	--	--	--	--	--	--	--	--	--	--	--	--	-	-	-
CL2097.Contig1_All	3.99476	-1.2986	0.00115879	0.00500239	--	--	--	--	--	--	--	--	--	--	--	--	--	--	--	--	--	--	--	--	--	--	-	-	-
Unigene3062_All	3.99406	-0.802987	1.27652e-05	8.76983e-05	--	--	--	--	--	--	--	--	--	--	--	--	--	--	--	--	--	--	--	--	--	--	-	-	-
CL993.Contig2_All	3.99316	-0.0739421	1.87955e-09	2.52053e-08	gi|393219265|gb|EJD04752.1|	62.8	9.00E-36	alpha-ketoglutarate-dependent 2,4-dichlorophenoxyacetate dioxygenase [Fomitiporia mediterranea MF3/22]	--	--	--	--	--	--	--	--	PA2310	94.4	7.00E-19	COG2175	Probable taurine catabolism dioxygenase	K06912	5.00E-53	201	cnb:CNBH1210	alpha-ketoglutarate-dependent 2,4-dichlorophenoxyacetate dioxygenase [EC:1.14.11.-]	-	-	-
Unigene4335_All	3.99112	-0.394195	1.88178e-06	1.53377e-05	--	--	--	--	--	--	--	--	--	--	--	--	--	--	--	--	--	--	--	--	--	--	-	-	-
CL2285.Contig1_All	3.98635	-0.768978	2.81352e-05	0.000179415	--	--	--	--	--	--	--	--	--	--	--	--	--	--	--	--	--	--	--	--	--	--	-	-	-
CL2035.Contig2_All	3.97636	-0.807265	9.50439e-06	6.68444e-05	--	--	--	--	--	--	--	--	--	--	--	--	--	--	--	--	--	--	--	--	--	--	-	-	-
Unigene2095_All	3.97363	0.603342	1.22301e-14	3.14641e-13	--	--	--	--	--	--	--	--	--	--	--	--	--	--	--	--	--	--	--	--	--	--	-	-	-
CL2799.Contig1_All	3.97305	0.929057	3.14732e-17	1.0767e-15	--	--	--	--	--	--	--	--	--	--	--	--	--	--	--	--	--	--	--	--	--	--	-	-	-
CL1363.Contig3_All	3.97084	-1.35139	0.00162829	0.00676115	--	--	--	--	--	--	--	--	--	--	--	--	--	--	--	--	--	--	--	--	--	--	-	-	-
Unigene5261_All	3.97072	10.4861	6.89211e-36	1.03436e-33	gi|302682528|ref|XP_003030945.1|	68.9	2.00E-10	hypothetical protein SCHCODRAFT_109786 [Schizophyllum commune H4-8] >gi|300104637|gb|EFI96042.1| hypothetical protein SCHCODRAFT_109786, partial [Schizophyllum commune H4-8]	--	--	--	--	sp|Q00371|CAP22_COLGL	48.9	7.00E-06	Protein CAP22 OS=Colletotrichum gloeosporioides GN=CAP22 PE=2 SV=1	--	--	--	--	--	--	--	--	--	--	-	-	-
Unigene1163_All	3.96856	0.600011	4.23129e-14	1.01498e-12	--	--	--	--	--	--	--	--	--	--	--	--	--	--	--	--	--	--	--	--	--	--	-	-	-
CL1470.Contig1_All	3.96419	-1.35298	0.00200616	0.00807943	--	--	--	--	--	--	--	--	--	--	--	--	--	--	--	--	--	--	--	--	--	--	-	-	-
CL1426.Contig1_All	3.95965	0.40436	1.54014e-13	3.44095e-12	--	--	--	--	--	--	--	--	--	--	--	--	--	--	--	--	--	--	--	--	--	--	-	-	-
CL1502.Contig31_All	3.9594	0.723693	4.9722e-14	1.17959e-12	--	--	--	--	--	--	--	--	--	--	--	--	--	--	--	--	--	--	--	--	--	--	-	-	-
Unigene4917_All	3.9529	-0.798083	3.06535e-05	0.000194146	--	--	--	--	--	--	--	--	--	--	--	--	--	--	--	--	--	--	--	--	--	--	-	-	-
Unigene6773_All	3.94629	-1.34489	0.00273857	0.0105537	--	--	--	--	--	--	--	--	--	--	--	--	--	--	--	--	--	--	--	--	--	--	-	-	-
CL4361.Contig2_All	3.94329	-0.399877	3.10107e-07	2.9001e-06	--	--	--	--	--	--	--	--	--	--	--	--	--	--	--	--	--	--	--	--	--	--	-	-	-
CL4260.Contig1_All	3.94158	1.48349	5.02282e-22	2.69639e-20	--	--	--	--	--	--	--	--	--	--	--	--	--	--	--	--	--	--	--	--	--	--	-	-	-
CL436.Contig8_All	3.94027	0.16062	3.22352e-10	4.76121e-09	--	--	--	--	--	--	--	--	--	--	--	--	--	--	--	--	--	--	--	--	--	--	-	-	-
Unigene7244_All	3.93988	-0.883304	0.0117316	0.0363641	--	--	--	--	--	--	--	--	--	--	--	--	--	--	--	--	--	--	--	--	--	--	-	-	-
CL844.Contig25_All	3.93899	0.917589	2.42524e-14	5.99244e-13	gi|393221437|gb|EJD06922.1|	281.6	3.00E-74	DUF427-domain-containing protein [Fomitiporia mediterranea MF3/22]	--	--	--	--	sp|Q01752|AAD_PHACH	74.7	1.00E-13	Aryl-alcohol dehydrogenase [NADP(+)] OS=Phanerochaete chrysosporium PE=1 SV=1	Rv1056	181	2.00E-45	COG2343	Uncharacterized protein conserved in bacteria	K00100	2.00E-08	59.7	ani:AN5887.2	[EC:1.1.1.-]	-	-	-
Unigene1921_All	3.93666	-0.829529	0.000199937	0.00105061	gi|358058681|dbj|GAA95644.1|	63.2	2.00E-09	hypothetical protein E5Q_02300 [Mixia osmundae IAM 14324]	--	--	--	--	sp|P36583|PCK2_SCHPO	55.5	8.00E-09	Protein kinase C-like 2 OS=Schizosaccharomyces pombe (strain 972 / ATCC 24843) GN=pck2 PE=1 SV=2	SPAC17G8.14c_2	54.7	4.00E-08	COG0515	Serine/threonine protein kinase	K00908	2.00E-09	59.7	cne:CNI04110	Ca2+/calmodulin-dependent protein kinase [EC:2.7.11.17]	GO:0016310//phosphorylation	GO:0004674//protein serine/threonine kinase activity;GO:0000166//nucleotide binding	-
Unigene1168_All	3.93505	2.09649	2.86718e-30	2.97206e-28	--	--	--	--	--	--	--	--	--	--	--	--	--	--	--	--	--	--	--	--	--	--	-	-	-
CL2122.Contig2_All	3.93133	0.73404	1.87905e-14	4.72061e-13	gi|393216639|gb|EJD02129.1|	443	8.00E-123	hypothetical protein FOMMEDRAFT_109315 [Fomitiporia mediterranea MF3/22]	--	--	--	--	--	--	--	--	--	--	--	--	--	--	--	--	--	--	-	-	-
CL89.Contig8_All	3.93082	-0.842238	3.67019e-05	0.000228348	gi|393220051|gb|EJD05537.1|	155.6	1.00E-143	FAD-binding domain-containing protein [Fomitiporia mediterranea MF3/22]	--	--	--	--	sp|D7UQ40|SOL5_ALTSO	133	4.00E-31	Bifunctional solanapyrone synthase OS=Alternaria solani GN=sol5 PE=1 SV=1	mlr6875	100	7.00E-21	COG0277	FAD/FMN-containing dehydrogenases	K00309	3.00E-73	223	uma:UM02157.1	[EC:1.5.3.-]	-	GO:0003824//catalytic activity	-
CL1502.Contig32_All	3.92848	0.699404	2.06256e-14	5.14419e-13	--	--	--	--	--	--	--	--	--	--	--	--	--	--	--	--	--	--	--	--	--	--	-	-	-
CL436.Contig7_All	3.92501	-0.424033	1.61982e-07	1.58844e-06	--	--	--	--	--	--	--	--	--	--	--	--	--	--	--	--	--	--	--	--	--	--	-	-	-
CL2807.Contig1_All	3.92131	-0.425417	1.33952e-07	1.32981e-06	gi|392568811|gb|EIW61985.1|	75.5	1.00E-66	ribonuclease H-like protein [Trametes versicolor FP-101664 SS1]	--	--	--	--	--	--	--	--	--	--	--	--	--	K14570	4.00E-54	183	cci:CC1G_00387	RNA exonuclease 1 [EC:3.1.-.-]	-	-	-
CL3.Contig2_All	3.91818	-1.34967	0.00301275	0.0114417	--	--	--	--	--	--	--	--	--	--	--	--	--	--	--	--	--	--	--	--	--	--	-	-	-
CL1659.Contig1_All	3.91768	0.106036	1.008e-08	1.19773e-07	--	--	--	--	--	--	--	--	--	--	--	--	--	--	--	--	--	--	--	--	--	--	-	-	-
CL993.Contig20_All	3.91678	-0.135168	5.05474e-09	6.30346e-08	gi|393219265|gb|EJD04752.1|	216.5	2.00E-114	alpha-ketoglutarate-dependent 2,4-dichlorophenoxyacetate dioxygenase [Fomitiporia mediterranea MF3/22]	--	--	--	--	--	--	--	--	RSc0746	73.9	4.00E-22	COG2175	Probable taurine catabolism dioxygenase	K06912	4.00E-49	116	cnb:CNBH1210	alpha-ketoglutarate-dependent 2,4-dichlorophenoxyacetate dioxygenase [EC:1.14.11.-]	-	GO:0016491//oxidoreductase activity	-
CL844.Contig17_All	3.91456	0.8969	6.85611e-14	1.59797e-12	gi|393221437|gb|EJD06922.1|	281.6	3.00E-74	DUF427-domain-containing protein [Fomitiporia mediterranea MF3/22]	--	--	--	--	sp|Q01752|AAD_PHACH	101	1.00E-21	Aryl-alcohol dehydrogenase [NADP(+)] OS=Phanerochaete chrysosporium PE=1 SV=1	Rv1056	181	2.00E-45	COG2343	Uncharacterized protein conserved in bacteria	K00100	3.00E-17	89	ani:AN5887.2	[EC:1.1.1.-]	-	-	-
CL3410.Contig5_All	3.9144	-0.461097	5.53013e-07	4.93381e-06	--	--	--	--	--	--	--	--	--	--	--	--	--	--	--	--	--	--	--	--	--	--	-	-	-
Unigene2493_All	3.9131	1.0037	2.43307e-16	7.57985e-15	gi|393220099|gb|EJD05585.1|	23.1	1.00E-07	WD40 repeat-like protein [Fomitiporia mediterranea MF3/22]	--	--	--	--	--	--	--	--	--	--	--	--	--	K14005	9.00E-07	33.5	lbc:LACBIDRAFT_397133	protein transport protein SEC31	-	-	-
CL429.Contig19_All	3.91049	-0.830185	0.000250235	0.00128593	gi|426201318|gb|EKV51241.1|	59.3	3.00E-07	dsRNA binding protein [Agaricus bisporus var. bisporus H97]	--	--	--	--	--	--	--	--	--	--	--	--	--	--	--	--	--	--	-	-	-
CL1023.Contig1_All	3.90889	-0.867907	2.54535e-05	0.000163766	--	--	--	--	--	--	--	--	--	--	--	--	--	--	--	--	--	--	--	--	--	--	-	-	-
Unigene1896_All	3.90878	-0.799562	5.43158e-05	0.000326121	--	--	--	--	--	--	--	--	--	--	--	--	--	--	--	--	--	--	--	--	--	--	-	-	-
CL1869.Contig2_All	3.90864	3.65739	2.83625e-34	3.92755e-32	gi|392585154|gb|EIW74495.1|	651.7	0	GroES-like protein [Coniophora puteana RWD-64-598 SS2]	gi|238589637|ref|XM_002392037.1|	67.9	2.00E-08	Moniliophthora perniciosa FA553 hypothetical protein (MPER_08395) mRNA, partial cds	sp|Q9P6I8|YHG1_SCHPO	201	2.00E-51	Zinc-type alcohol dehydrogenase-like protein C1198.01 OS=Schizosaccharomyces pombe (strain 972 / ATCC 24843) GN=SPBC1198.01 PE=3 SV=1	MA0417	363	7.00E-100	COG1063	Threonine dehydrogenase and related Zn-dependent dehydrogenases	K00540	2.00E-44	180	afm:AFUA_5G03930	[EC:1.-.-.-]	GO:0055114//oxidation-reduction process	GO:0016491//oxidoreductase activity;GO:0000166//nucleotide binding;GO:0008270//zinc ion binding	-
Unigene1224_All	3.90706	-0.130702	2.8115e-09	3.67604e-08	gi|392572008|gb|EIW65180.1|	132.1	4.00E-30	hypothetical protein TRAVEDRAFT_42560 [Trametes versicolor FP-101664 SS1]	--	--	--	--	sp|P40965|MSH4_YEAST	77.8	3.00E-15	MutS protein homolog 4 OS=Saccharomyces cerevisiae (strain ATCC 204508 / S288c) GN=MSH4 PE=1 SV=2	YFL003c	77.8	7.00E-15	COG0249	Mismatch repair ATPase (MutS family)	K08740	1.00E-29	127	cci:CC1G_13616	DNA mismatch repair protein MSH4	-	-	-
Unigene6891_All	3.90313	-0.928018	0.00106797	0.0046534	--	--	--	--	--	--	--	--	--	--	--	--	--	--	--	--	--	--	--	--	--	--	-	-	-
CL1502.Contig26_All	3.90311	1.10959	1.34502e-17	4.78138e-16	--	--	--	--	--	--	--	--	--	--	--	--	--	--	--	--	--	--	--	--	--	--	-	-	-
CL364.Contig20_All	3.89964	0.846752	2.44827e-16	7.62032e-15	gi|393222948|gb|EJD08432.1|	528.9	2.00E-148	MFS general substrate transporter [Fomitiporia mediterranea MF3/22]	--	--	--	--	sp|O94343|YHMA_SCHPO	126	3.00E-38	Uncharacterized MFS-type transporter C1271.10c OS=Schizosaccharomyces pombe (strain 972 / ATCC 24843) GN=SPBC1271.10c PE=1 SV=1	SPAC1348.05	72	5.00E-12	COG0477	Permeases of the major facilitator superfamily	K08856	4.00E-32	115	ani:AN1476.2	serine/threonine kinase 16 [EC:2.7.11.1]	-	-	-
CL426.Contig1_All	3.89531	0.341346	1.36768e-12	2.67932e-11	--	--	--	--	--	--	--	--	--	--	--	--	--	--	--	--	--	--	--	--	--	--	-	-	-
Unigene4976_All	3.89261	-0.834645	0.000227051	0.00117766	--	--	--	--	--	--	--	--	--	--	--	--	--	--	--	--	--	--	--	--	--	--	-	-	-
Unigene5514_All	3.88639	0.348232	1.17245e-11	2.04915e-10	--	--	--	--	--	--	--	--	--	--	--	--	--	--	--	--	--	--	--	--	--	--	-	-	-
CL1741.Contig2_All	3.88625	-0.873054	1.7257e-05	0.000115263	gi|393213628|gb|EJC99123.1|	148.7	2.00E-34	hypothetical protein FOMMEDRAFT_160686 [Fomitiporia mediterranea MF3/22]	--	--	--	--	--	--	--	--	--	--	--	--	--	--	--	--	--	--	-	-	-
CL1502.Contig33_All	3.88591	0.662117	6.61425e-14	1.54682e-12	--	--	--	--	--	--	--	--	--	--	--	--	--	--	--	--	--	--	--	--	--	--	-	-	-
Unigene6526_All	3.87123	-0.831052	4.36147e-05	0.000267168	--	--	--	--	--	--	--	--	--	--	--	--	--	--	--	--	--	--	--	--	--	--	-	-	-
CL4464.Contig1_All	3.86816	3.89583	1.20099e-17	4.28705e-16	gi|393246911|gb|EJD54419.1|	311.2	1.00E-83	hypothetical protein AURDEDRAFT_179578 [Auricularia delicata TFB-10046 SS5]	gi|116196983|ref|XM_001224303.1|	60	2.00E-06	Chaetomium globosum CBS 148.51 hypothetical protein (CHGG_05090) partial mRNA	sp|Q5B037|AXE1_EMENI	246	9.00E-66	Acetylxylan esterase A OS=Emericella nidulans (strain FGSC A4 / ATCC 38163 / CBS 112.46 / NRRL 194 / M139) GN=axeA PE=1 SV=2	SMa1961	99.4	5.00E-21	COG3509	Poly(3-hydroxybutyrate) depolymerase	K05972	6.00E-79	292	cci:CC1G_03267	acetylxylan esterase [EC:3.1.1.72]	-	-	-
CL364.Contig19_All	3.86806	0.482853	1.30404e-12	2.56631e-11	gi|393222948|gb|EJD08432.1|	24.6	1.00E-143	MFS general substrate transporter [Fomitiporia mediterranea MF3/22]	--	--	--	--	sp|O94343|YHMA_SCHPO	110	2.00E-33	Uncharacterized MFS-type transporter C1271.10c OS=Schizosaccharomyces pombe (strain 972 / ATCC 24843) GN=SPBC1271.10c PE=1 SV=1	SPAC1348.05	72	5.00E-12	COG0477	Permeases of the major facilitator superfamily	K08856	1.00E-29	106	ani:AN1476.2	serine/threonine kinase 16 [EC:2.7.11.1]	-	-	-
CL364.Contig22_All	3.86806	0.482853	1.30057e-12	2.56093e-11	gi|393222948|gb|EJD08432.1|	528.9	2.00E-148	MFS general substrate transporter [Fomitiporia mediterranea MF3/22]	--	--	--	--	sp|O94343|YHMA_SCHPO	135	9.00E-41	Uncharacterized MFS-type transporter C1271.10c OS=Schizosaccharomyces pombe (strain 972 / ATCC 24843) GN=SPBC1271.10c PE=1 SV=1	SPAC1348.05	75.1	5.00E-13	COG0477	Permeases of the major facilitator superfamily	K08856	8.00E-33	117	ani:AN1476.2	serine/threonine kinase 16 [EC:2.7.11.1]	-	-	-
CL80.Contig36_All	3.86347	-1.39323	0.00524534	0.0183872	gi|449550782|gb|EMD41746.1|	67.4	5.00E-117	hypothetical protein CERSUDRAFT_110322 [Ceriporiopsis subvermispora B]	gi|299755706|ref|XM_001828778.2|	79.8	2.00E-12	Coprinopsis cinerea okayama7#130 ### lipoic acid synthase, mRNA	sp|A8N1T1|LIPA_COPC7	170	2.00E-109	Lipoyl synthase, mitochondrial OS=Coprinopsis cinerea (strain Okayama-7 / 130 / ATCC MYA-4618 / FGSC 9003) GN=CC1G_03624 PE=3 SV=1	YOR196c	147	1.00E-81	COG0320	Lipoate synthase	K03644	8.00E-109	170	cci:CC1G_03624	lipoic acid synthetase [EC:2.8.1.8]	GO:0071704;GO:0044238//primary metabolic process;GO:0044237//cellular metabolic process	GO:0016783//sulfurtransferase activity;GO:0051536//iron-sulfur cluster binding	-
CL89.Contig5_All	3.86269	2.22164	1.18798e-30	1.2735e-28	gi|393220051|gb|EJD05537.1|	540.8	1.00E-151	FAD-binding domain-containing protein [Fomitiporia mediterranea MF3/22]	--	--	--	--	sp|O13345|ORDA_ASPPA	142	2.00E-33	O-methylsterigmatocystin oxidoreductase OS=Aspergillus parasiticus GN=ordA PE=3 SV=1	mlr6875	100	2.00E-20	COG0277	FAD/FMN-containing dehydrogenases	K00309	6.00E-77	289	uma:UM02157.1	[EC:1.5.3.-]	-	-	-
CL364.Contig18_All	3.85949	0.472357	3.666e-12	6.77063e-11	gi|393222948|gb|EJD08432.1|	119.4	5.00E-174	MFS general substrate transporter [Fomitiporia mediterranea MF3/22]	--	--	--	--	sp|O94343|YHMA_SCHPO	126	2.00E-42	Uncharacterized MFS-type transporter C1271.10c OS=Schizosaccharomyces pombe (strain 972 / ATCC 24843) GN=SPBC1271.10c PE=1 SV=1	SPAC1348.05	72	5.00E-12	COG0477	Permeases of the major facilitator superfamily	K08856	2.00E-34	115	ani:AN1476.2	serine/threonine kinase 16 [EC:2.7.11.1]	-	-	-
Unigene6130_All	3.85892	2.14994	3.9332e-33	5.08488e-31	--	--	--	--	--	--	--	--	--	--	--	--	--	--	--	--	--	--	--	--	--	--	-	-	-
CL411.Contig12_All	3.85609	-1.3886	0.00399833	0.0145708	--	--	--	--	--	--	--	--	--	--	--	--	--	--	--	--	--	--	--	--	--	--	-	-	-
CL1502.Contig11_All	3.85587	0.790898	2.2973e-14	5.69672e-13	--	--	--	--	--	--	--	--	--	--	--	--	--	--	--	--	--	--	--	--	--	--	-	-	-
CL1502.Contig29_All	3.85587	0.790898	2.29309e-14	5.69037e-13	--	--	--	--	--	--	--	--	--	--	--	--	--	--	--	--	--	--	--	--	--	--	-	-	-
CL1502.Contig8_All	3.85587	0.790898	2.28946e-14	5.68544e-13	--	--	--	--	--	--	--	--	--	--	--	--	--	--	--	--	--	--	--	--	--	--	-	-	-
CL1502.Contig7_All	3.85456	0.7899	2.69578e-14	6.63152e-13	--	--	--	--	--	--	--	--	--	--	--	--	--	--	--	--	--	--	--	--	--	--	-	-	-
CL1502.Contig9_All	3.85456	0.7899	2.68888e-14	6.62017e-13	--	--	--	--	--	--	--	--	--	--	--	--	--	--	--	--	--	--	--	--	--	--	-	-	-
Unigene3799_All	3.85003	-0.825392	0.000370439	0.00182643	--	--	--	--	--	--	--	--	--	--	--	--	--	--	--	--	--	--	--	--	--	--	-	-	-
CL455.Contig6_All	3.84643	5.43384	3.60637e-33	4.67988e-31	gi|393217258|gb|EJD02747.1|	678.7	0	triacylglycerol lipase [Fomitiporia mediterranea MF3/22]	--	--	--	--	sp|P79066|LIP1_GEOFE	175	2.00E-43	Lipase 1 OS=Geotrichum fermentans GN=LIP1 PE=1 SV=1	DR2626	181	1.00E-44	COG2272	Carboxylesterase type B	K01050	7.00E-148	525	afm:AFUA_8G04210	cholinesterase [EC:3.1.1.8]	-	GO:0016787//hydrolase activity	-
CL452.Contig1_All	3.8446	-1.3968	0.00303072	0.011498	--	--	--	--	--	--	--	--	--	--	--	--	--	--	--	--	--	--	--	--	--	--	-	-	-
Unigene2494_All	3.84384	0.650003	5.18135e-15	1.40716e-13	--	--	--	--	--	--	--	--	--	--	--	--	--	--	--	--	--	--	--	--	--	--	-	-	-
Unigene7421_All	3.83755	-0.934593	0.000148662	0.000803055	--	--	--	--	--	--	--	--	--	--	--	--	--	--	--	--	--	--	--	--	--	--	-	-	-
CL4668.Contig2_All	3.83729	-0.506254	4.30111e-07	3.90493e-06	--	--	--	--	--	--	--	--	--	--	--	--	--	--	--	--	--	--	--	--	--	--	-	-	-
CL3623.Contig2_All	3.83607	1.80701	2.73563e-16	8.48413e-15	--	--	--	--	--	--	--	--	--	--	--	--	--	--	--	--	--	--	--	--	--	--	-	-	-
Unigene1832_All	3.83539	1.30781	5.0737e-21	2.5345e-19	--	--	--	--	--	--	--	--	--	--	--	--	--	--	--	--	--	--	--	--	--	--	-	-	-
CL4515.Contig3_All	3.83483	0.785772	1.24548e-14	3.19401e-13	--	--	--	--	--	--	--	--	--	--	--	--	--	--	--	--	--	--	--	--	--	--	-	-	-
CL844.Contig18_All	3.83411	0.825046	1.49071e-13	3.34566e-12	gi|393221437|gb|EJD06922.1|	281.6	3.00E-74	DUF427-domain-containing protein [Fomitiporia mediterranea MF3/22]	--	--	--	--	sp|Q01752|AAD_PHACH	74.7	1.00E-13	Aryl-alcohol dehydrogenase [NADP(+)] OS=Phanerochaete chrysosporium PE=1 SV=1	Rv1056	181	2.00E-45	COG2343	Uncharacterized protein conserved in bacteria	K00100	2.00E-08	59.7	ani:AN5887.2	[EC:1.1.1.-]	-	-	-
CL844.Contig14_All	3.83411	0.825046	1.4929e-13	3.3484e-12	gi|393221437|gb|EJD06922.1|	281.6	3.00E-74	DUF427-domain-containing protein [Fomitiporia mediterranea MF3/22]	--	--	--	--	sp|Q01752|AAD_PHACH	101	1.00E-21	Aryl-alcohol dehydrogenase [NADP(+)] OS=Phanerochaete chrysosporium PE=1 SV=1	Rv1056	181	2.00E-45	COG2343	Uncharacterized protein conserved in bacteria	K00100	3.00E-17	89	ani:AN5887.2	[EC:1.1.1.-]	-	-	-
CL1502.Contig1_All	3.83036	0.76878	3.04534e-14	7.4447e-13	--	--	--	--	--	--	--	--	--	--	--	--	--	--	--	--	--	--	--	--	--	--	-	-	-
CL1502.Contig21_All	3.82899	0.767775	3.46359e-14	8.3958e-13	--	--	--	--	--	--	--	--	--	--	--	--	--	--	--	--	--	--	--	--	--	--	-	-	-
CL1502.Contig24_All	3.82898	0.767775	3.45421e-14	8.37895e-13	--	--	--	--	--	--	--	--	--	--	--	--	--	--	--	--	--	--	--	--	--	--	-	-	-
CL2799.Contig5_All	3.82668	-0.174408	3.78637e-06	2.89667e-05	--	--	--	--	--	--	--	--	--	--	--	--	--	--	--	--	--	--	--	--	--	--	-	-	-
CL1819.Contig3_All	3.82535	-1.4462	0.00379952	0.0139865	--	--	--	--	--	--	--	--	--	--	--	--	--	--	--	--	--	--	--	--	--	--	-	-	-
CL3303.Contig2_All	3.82184	2.31427	3.52547e-27	2.92529e-25	gi|393221029|gb|EJD06514.1|	250.8	1.00E-64	hypothetical protein FOMMEDRAFT_131441 [Fomitiporia mediterranea MF3/22]	--	--	--	--	--	--	--	--	--	--	--	--	--	--	--	--	--	--	-	-	-
CL1997.Contig7_All	3.82183	3.74628	9.903e-13	1.97934e-11	gi|83318552|emb|CAJ00405.1|	191.8	3.00E-120	putative CyP450 monooxygenase [Pleurotus sapidus]	--	--	--	--	sp|O13345|ORDA_ASPPA	150	3.00E-62	O-methylsterigmatocystin oxidoreductase OS=Aspergillus parasiticus GN=ordA PE=3 SV=1	all3746	76.6	2.00E-13	COG2124	Cytochrome P450	K00517	3.00E-41	136	afm:AFUA_8G00760	[EC:1.14.-.-]	-	-	-
CL361.Contig2_All	3.81804	-1.44727	0.00339576	0.0126828	--	--	--	--	--	--	--	--	--	--	--	--	--	--	--	--	--	--	--	--	--	--	-	-	-
Unigene4906_All	3.81727	-0.470295	3.1298e-06	2.4365e-05	--	--	--	--	--	--	--	--	--	--	--	--	--	--	--	--	--	--	--	--	--	--	-	-	-
CL364.Contig24_All	3.81691	0.44073	1.70474e-12	3.29107e-11	gi|393222948|gb|EJD08432.1|	87.8	1.00E-15	MFS general substrate transporter [Fomitiporia mediterranea MF3/22]	--	--	--	--	sp|O94343|YHMA_SCHPO	143	2.00E-41	Uncharacterized MFS-type transporter C1271.10c OS=Schizosaccharomyces pombe (strain 972 / ATCC 24843) GN=SPBC1271.10c PE=1 SV=1	SPAC1348.05	81.6	6.00E-15	COG0477	Permeases of the major facilitator superfamily	K01426	6.00E-35	134	mgr:MGG_14363	amidase [EC:3.5.1.4]	-	-	-
CL844.Contig30_All	3.81438	0.936699	2.2312e-14	5.54474e-13	gi|393221437|gb|EJD06922.1|	281.6	4.00E-74	DUF427-domain-containing protein [Fomitiporia mediterranea MF3/22]	--	--	--	--	sp|Q01752|AAD_PHACH	221	4.00E-62	Aryl-alcohol dehydrogenase [NADP(+)] OS=Phanerochaete chrysosporium PE=1 SV=1	YJR155w	209	3.00E-56	COG0667	Predicted oxidoreductases (related to aryl-alcohol dehydrogenases)	K00100	2.00E-56	214	ani:AN5887.2	[EC:1.1.1.-]	-	-	-
CL3066.Contig1_All	3.81354	-0.866423	9.37629e-05	0.00052962	gi|449549300|gb|EMD40265.1|	791.2	0	hypothetical protein CERSUDRAFT_110871 [Ceriporiopsis subvermispora B]	--	--	--	--	sp|O60113|YG64_SCHPO	325	5.00E-89	Uncharacterized amino-acid permease C15C4.04c OS=Schizosaccharomyces pombe (strain 972 / ATCC 24843) GN=SPBC15C4.04c PE=3 SV=1	SPBC15C4.04c	325	1.00E-88	COG0531	Amino acid transporters	K09885	8.00E-75	280	ani:AN7168.2	aquaporin rerated protein, other eukaryote	GO:0003333//amino acid transmembrane transport	GO:0015171//amino acid transmembrane transporter activity	GO:0016021//integral to membrane
CL111.Contig13_All	3.8124	0.514398	3.85796e-10	5.62845e-09	--	--	--	--	--	--	--	--	--	--	--	--	--	--	--	--	--	--	--	--	--	--	-	-	-
CL3252.Contig1_All	3.81057	-0.252289	2.45696e-06	1.9474e-05	--	--	--	--	--	--	--	--	--	--	--	--	--	--	--	--	--	--	--	--	--	--	-	-	-
CL89.Contig11_All	3.81028	2.12697	1.28648e-30	1.36636e-28	gi|393220051|gb|EJD05537.1|	540.8	1.00E-151	FAD-binding domain-containing protein [Fomitiporia mediterranea MF3/22]	--	--	--	--	sp|B8NHY4|ORDA_ASPFN	186	2.00E-52	O-methylsterigmatocystin oxidoreductase OS=Aspergillus flavus (strain ATCC 200026 / FGSC A1120 / NRRL 3357 / JCM 12722 / SRRC 167) GN=ordA PE=2 SV=1	mlr6875	100	2.00E-20	COG0277	FAD/FMN-containing dehydrogenases	K00309	6.00E-77	289	uma:UM02157.1	[EC:1.5.3.-]	-	-	-
CL2168.Contig2_All	3.8087	-0.466431	5.8121e-06	4.28314e-05	gi|393220429|gb|EJD05915.1|	240	6.00E-62	hypothetical protein FOMMEDRAFT_104262 [Fomitiporia mediterranea MF3/22]	--	--	--	--	--	--	--	--	--	--	--	--	--	--	--	--	--	--	-	-	-
CL2856.Contig4_All	3.8087	-1.4487	0.00316637	0.0119489	gi|392566114|gb|EIW59290.1|	128.3	5.00E-29	actin-like protein Arp6 [Trametes versicolor FP-101664 SS1]	--	--	--	--	sp|P0CM04|ARP6_CRYNJ	101	1.00E-22	Actin-like protein ARP6 OS=Cryptococcus neoformans var. neoformans serotype D (strain JEC21 / ATCC MYA-565) GN=ARP6 PE=3 SV=1	YLR085c	76.6	1.00E-14	COG5277	Actin and related proteins	K11662	2.00E-26	116	cci:CC1G_08002	actin-related protein 6	-	-	-
CL1262.Contig1_All	3.80754	-0.211646	0.000154593	0.000831188	gi|393222927|gb|EJD08411.1|	52.4	3.00E-06	hypothetical protein FOMMEDRAFT_138231, partial [Fomitiporia mediterranea MF3/22]	--	--	--	--	--	--	--	--	--	--	--	--	--	--	--	--	--	--	-	-	-
CL4721.Contig1_All	3.80513	0.938346	6.11416e-17	2.04902e-15	gi|395330545|gb|EJF62928.1|	57.4	9.00E-07	hypothetical protein DICSQDRAFT_154159 [Dichomitus squalens LYAD-421 SS1]	--	--	--	--	--	--	--	--	--	--	--	--	--	K12881	7.00E-06	51.2	ang:ANI_1_730124	THO complex subunit 4	-	-	-
CL1625.Contig1_All	3.80309	3.01465	8.79164e-34	1.1717e-31	--	--	--	--	--	--	--	--	--	--	--	--	--	--	--	--	--	--	--	--	--	--	-	-	-
CL3987.Contig3_All	3.80226	2.88641	5.51657e-30	5.58419e-28	gi|393220840|gb|EJD06325.1|	88.2	1.00E-46	hypothetical protein FOMMEDRAFT_16941 [Fomitiporia mediterranea MF3/22]	--	--	--	--	--	--	--	--	--	--	--	--	--	--	--	--	--	--	-	-	-
Unigene1153_All	3.79757	2.69748	2.819e-30	2.93441e-28	gi|393215549|gb|EJD01040.1|	205.3	1.00E-51	hypothetical protein FOMMEDRAFT_147698 [Fomitiporia mediterranea MF3/22]	--	--	--	--	--	--	--	--	--	--	--	--	--	--	--	--	--	--	-	-	-
Unigene5050_All	3.79704	4.53444	1.29067e-37	2.08184e-35	--	--	--	--	--	--	--	--	--	--	--	--	--	--	--	--	--	--	--	--	--	--	-	-	-
Unigene6947_All	3.79479	-1.49251	0.0119885	0.0370573	--	--	--	--	--	--	--	--	--	--	--	--	--	--	--	--	--	--	--	--	--	--	-	-	-
Unigene2301_All	3.79326	2.98743	6.55752e-31	7.30731e-29	--	--	--	--	--	--	--	--	--	--	--	--	--	--	--	--	--	--	--	--	--	--	-	-	-
CL1152.Contig19_All	3.79101	-1.44104	0.00500113	0.0176688	--	--	--	--	--	--	--	--	--	--	--	--	--	--	--	--	--	--	--	--	--	--	-	-	-
CL1152.Contig7_All	3.79101	-1.44104	0.00500149	0.0176688	--	--	--	--	--	--	--	--	--	--	--	--	--	--	--	--	--	--	--	--	--	--	-	-	-
CL1152.Contig5_All	3.791	-1.44104	0.00500337	0.0176736	--	--	--	--	--	--	--	--	--	--	--	--	--	--	--	--	--	--	--	--	--	--	-	-	-
CL52.Contig10_All	3.78938	-1.44139	0.00545768	0.0190351	gi|299741889|ref|XP_001832106.2|	99.8	2.00E-19	hypothetical protein CC1G_07477 [Coprinopsis cinerea okayama7#130] >gi|298404931|gb|EAU89752.2| hypothetical protein CC1G_07477 [Coprinopsis cinerea okayama7#130]	--	--	--	--	--	--	--	--	--	--	--	--	--	--	--	--	--	--	-	-	-
CL1263.Contig8_All	3.78272	-0.243166	3.95876e-08	4.28903e-07	gi|393217713|gb|EJD03202.1|	59.7	2.00E-07	hypothetical protein FOMMEDRAFT_156585 [Fomitiporia mediterranea MF3/22]	--	--	--	--	--	--	--	--	--	--	--	--	--	--	--	--	--	--	-	-	-
CL1502.Contig15_All	3.78036	0.868128	8.59053e-18	3.105e-16	--	--	--	--	--	--	--	--	--	--	--	--	--	--	--	--	--	--	--	--	--	--	-	-	-
Unigene6328_All	3.77952	-0.976252	0.000784158	0.00354799	--	--	--	--	--	--	--	--	--	--	--	--	--	--	--	--	--	--	--	--	--	--	-	-	-
Unigene7263_All	3.77648	-0.544247	0.00014075	0.000765105	--	--	--	--	--	--	--	--	--	--	--	--	--	--	--	--	--	--	--	--	--	--	-	-	-
CL844.Contig27_All	3.77646	0.904974	1.55377e-13	3.46691e-12	gi|336369836|gb|EGN98177.1|	32.3	3.00E-74	hypothetical protein SERLA73DRAFT_183083 [Serpula lacrymans var. lacrymans S7.3] >gi|336382603|gb|EGO23753.1| hypothetical protein SERLADRAFT_470062 [Serpula lacrymans var. lacrymans S7.9]	--	--	--	--	sp|Q01752|AAD_PHACH	222	3.00E-61	Aryl-alcohol dehydrogenase [NADP(+)] OS=Phanerochaete chrysosporium PE=1 SV=1	YJR155w	209	2.00E-56	COG0667	Predicted oxidoreductases (related to aryl-alcohol dehydrogenases)	K00100	1.00E-58	216	ani:AN5887.2	[EC:1.1.1.-]	-	-	-
CL844.Contig26_All	3.77646	0.904974	1.55488e-13	3.46714e-12	gi|393221437|gb|EJD06922.1|	281.6	3.00E-74	DUF427-domain-containing protein [Fomitiporia mediterranea MF3/22]	--	--	--	--	sp|Q01752|AAD_PHACH	152	6.00E-37	Aryl-alcohol dehydrogenase [NADP(+)] OS=Phanerochaete chrysosporium PE=1 SV=1	Rv1056	181	2.00E-45	COG2343	Uncharacterized protein conserved in bacteria	K00100	7.00E-34	144	ani:AN5887.2	[EC:1.1.1.-]	-	-	-
Unigene3726_All	3.77389	0.628592	6.32972e-14	1.4843e-12	--	--	--	--	--	--	--	--	--	--	--	--	--	--	--	--	--	--	--	--	--	--	-	-	-
CL4202.Contig2_All	3.77072	-1.44409	0.00601209	0.020637	--	--	--	--	--	--	--	--	--	--	--	--	--	--	--	--	--	--	--	--	--	--	-	-	-
CL3452.Contig1_All	3.76912	3.6016	3.68015e-42	7.69888e-40	gi|336364354|gb|EGN92714.1|	317	7.00E-85	hypothetical protein SERLA73DRAFT_172695 [Serpula lacrymans var. lacrymans S7.3]	--	--	--	--	sp|P40965|MSH4_YEAST	147	1.00E-35	MutS protein homolog 4 OS=Saccharomyces cerevisiae (strain ATCC 204508 / S288c) GN=MSH4 PE=1 SV=2	YFL003c	147	3.00E-35	COG0249	Mismatch repair ATPase (MutS family)	K08740	2.00E-83	308	scm:SCHCODRAFT_81041	DNA mismatch repair protein MSH4	-	-	-
CL1502.Contig16_All	3.76795	0.5613	4.03774e-13	8.48038e-12	--	--	--	--	--	--	--	--	--	--	--	--	--	--	--	--	--	--	--	--	--	--	-	-	-
CL1502.Contig4_All	3.76675	0.560225	5.22804e-13	1.07996e-11	--	--	--	--	--	--	--	--	--	--	--	--	--	--	--	--	--	--	--	--	--	--	-	-	-
CL1502.Contig23_All	3.76675	0.560225	5.22794e-13	1.07996e-11	--	--	--	--	--	--	--	--	--	--	--	--	--	--	--	--	--	--	--	--	--	--	-	-	-
CL61.Contig39_All	3.76077	2.71172	1.15239e-34	1.63025e-32	--	--	--	--	--	--	--	--	--	--	--	--	--	--	--	--	--	--	--	--	--	--	-	-	-
CL1177.Contig11_All	3.75803	2.74345	4.91876e-30	5.00843e-28	gi|449545493|gb|EMD36464.1|	52	3.00E-32	hypothetical protein CERSUDRAFT_84626 [Ceriporiopsis subvermispora B]	--	--	--	--	--	--	--	--	--	--	--	--	--	--	--	--	--	--	-	-	-
Unigene261_All	3.75609	4.59883	2.34131e-22	1.3014e-20	gi|169856570|ref|XP_001834942.1|	53.9	8.00E-06	hypothetical protein CC1G_11591 [Coprinopsis cinerea okayama7#130] >gi|116503977|gb|EAU86872.1| hypothetical protein CC1G_11591 [Coprinopsis cinerea okayama7#130]	--	--	--	--	sp|Q4WLB9|YA090_ASPFU	49.7	4.00E-06	Uncharacterized protein AFUA_6G14090 OS=Neosartorya fumigata (strain ATCC MYA-4609 / Af293 / CBS 101355 / FGSC A1100) GN=AFUA_6G14090 PE=1 SV=1	--	--	--	--	--	--	--	--	--	--	-	-	-
CL3823.Contig2_All	3.75282	-0.975529	6.98787e-05	0.000407169	gi|242212457|ref|XP_002472062.1|	26.9	1.00E-18	predicted protein [Postia placenta Mad-698-R] >gi|220728885|gb|EED82770.1| predicted protein [Postia placenta Mad-698-R]	--	--	--	--	--	--	--	--	--	--	--	--	--	K00549	4.00E-09	39.3	ncr:NCU10020	5-methyltetrahydropteroyltriglutamate--homocysteine methyltransferase [EC:2.1.1.14]	-	-	-
Unigene5787_All	3.75108	3.31332	3.81582e-31	4.36141e-29	--	--	--	--	--	--	--	--	--	--	--	--	--	--	--	--	--	--	--	--	--	--	-	-	-
Unigene5647_All	3.74721	2.9233	4.4876e-29	4.25558e-27	gi|444318838|ref|XP_004180076.1|	67.4	3.00E-09	hypothetical protein TBLA_0D00480 [Tetrapisispora blattae CBS 6284] >gi|387513118|emb|CCH60557.1| hypothetical protein TBLA_0D00480 [Tetrapisispora blattae CBS 6284]	--	--	--	--	sp|O94317|YH5D_SCHPO	58.9	3.00E-08	Uncharacterized serine-rich protein C215.13 OS=Schizosaccharomyces pombe (strain 972 / ATCC 24843) GN=SPBC215.13 PE=1 SV=1	--	--	--	--	--	K01183	3.00E-09	64.3	ctp:CTRG_05827	chitinase [EC:3.2.1.14]	-	-	-
CL1561.Contig3_All	3.74185	-0.899583	0.000212699	0.00111071	--	--	--	--	--	--	--	--	--	--	--	--	--	--	--	--	--	--	--	--	--	--	-	-	-
Unigene7104_All	3.7417	-0.331237	0.0015059	0.00630911	--	--	--	--	--	--	--	--	--	--	--	--	--	--	--	--	--	--	--	--	--	--	-	-	-
CL3082.Contig5_All	3.74001	-0.97976	0.000115613	0.000640872	--	--	--	--	--	--	--	--	--	--	--	--	--	--	--	--	--	--	--	--	--	--	-	-	-
Unigene3705_All	3.73983	0.567602	1.05657e-13	2.41688e-12	--	--	--	--	--	--	--	--	--	--	--	--	--	--	--	--	--	--	--	--	--	--	-	-	-
CL403.Contig10_All	3.7365	-0.556201	2.29875e-05	0.000149404	--	--	--	--	--	--	--	--	--	--	--	--	--	--	--	--	--	--	--	--	--	--	-	-	-
CL5034.Contig11_All	3.73535	-0.935052	0.000294942	0.00149148	gi|392597986|gb|EIW87308.1|	46.2	3.00E-16	hypothetical protein CONPUDRAFT_87150 [Coniophora puteana RWD-64-598 SS2]	--	--	--	--	--	--	--	--	--	--	--	--	--	--	--	--	--	--	-	-	-
Unigene1824_All	3.73507	-0.260666	4.83135e-08	5.16152e-07	--	--	--	--	--	--	--	--	--	--	--	--	--	--	--	--	--	--	--	--	--	--	-	-	-
CL2704.Contig3_All	3.73047	-1.44391	0.00718289	0.0240484	--	--	--	--	--	--	--	--	--	--	--	--	--	--	--	--	--	--	--	--	--	--	-	-	-
CL1869.Contig3_All	3.72637	3.27539	1.66093e-30	1.74793e-28	gi|336364197|gb|EGN92559.1|	287.7	0	hypothetical protein SERLA73DRAFT_146976 [Serpula lacrymans var. lacrymans S7.3] >gi|336388162|gb|EGO29306.1| hypothetical protein SERLADRAFT_377969 [Serpula lacrymans var. lacrymans S7.9]	gi|238589637|ref|XM_002392037.1|	63.9	3.00E-07	Moniliophthora perniciosa FA553 hypothetical protein (MPER_08395) mRNA, partial cds	sp|Q9P6I8|YHG1_SCHPO	128	8.00E-51	Zinc-type alcohol dehydrogenase-like protein C1198.01 OS=Schizosaccharomyces pombe (strain 972 / ATCC 24843) GN=SPBC1198.01 PE=3 SV=1	MA0417	192	1.00E-95	COG1063	Threonine dehydrogenase and related Zn-dependent dehydrogenases	K00540	1.00E-42	123	afm:AFUA_5G03930	[EC:1.-.-.-]	GO:0055114//oxidation-reduction process	GO:0016491//oxidoreductase activity;GO:0000166//nucleotide binding;GO:0008270//zinc ion binding	-
CL89.Contig2_All	3.72533	1.63837	2.54756e-25	1.80198e-23	gi|393220051|gb|EJD05537.1|	540.8	1.00E-151	FAD-binding domain-containing protein [Fomitiporia mediterranea MF3/22]	--	--	--	--	sp|D7UQ40|SOL5_ALTSO	137	8.00E-32	Bifunctional solanapyrone synthase OS=Alternaria solani GN=sol5 PE=1 SV=1	mlr6875	100	2.00E-20	COG0277	FAD/FMN-containing dehydrogenases	K00309	6.00E-77	289	uma:UM02157.1	[EC:1.5.3.-]	-	-	-
Unigene157_All	3.72218	5.78154	3.43049e-24	2.23422e-22	gi|170088398|ref|XP_001875422.1|	282.7	2.00E-74	predicted protein [Laccaria bicolor S238N-H82] >gi|164650622|gb|EDR14863.1| predicted protein [Laccaria bicolor S238N-H82]	--	--	--	--	--	--	--	--	--	--	--	--	--	--	--	--	--	--	-	-	-
CL114.Contig1_All	3.71749	3.2012	1.4558e-32	1.8076e-30	gi|411170266|gb|AFW16059.1|	147.9	1.00E-33	beta-xylosidase/alpha-L-arabinofuranosidase [Phanerochaete chrysosporium]	--	--	--	--	--	--	--	--	BS_xynB	117	1.00E-41	COG3507	Beta-xylosidase	K01238	1.00E-69	199	afm:AFUA_6G14550	[EC:3.2.1.-]	-	-	-
Unigene5385_All	3.71695	-0.0311689	5.79735e-09	7.16993e-08	--	--	--	--	--	--	--	--	--	--	--	--	--	--	--	--	--	--	--	--	--	--	-	-	-
CL111.Contig5_All	3.7153	0.433225	2.2181e-09	2.94819e-08	--	--	--	--	--	--	--	--	--	--	--	--	--	--	--	--	--	--	--	--	--	--	-	-	-
Unigene5218_All	3.71477	3.87038	1.66652e-21	8.65039e-20	--	--	--	--	--	--	--	--	--	--	--	--	--	--	--	--	--	--	--	--	--	--	-	-	-
CL3483.Contig2_All	3.71318	-0.580097	1.8497e-05	0.000122907	--	--	--	--	--	--	--	--	--	--	--	--	--	--	--	--	--	--	--	--	--	--	-	-	-
CL4194.Contig1_All	3.71153	0.568048	2.31574e-10	3.47845e-09	--	--	--	--	--	--	--	--	--	--	--	--	--	--	--	--	--	--	--	--	--	--	-	-	-
CL844.Contig19_All	3.70968	0.844897	1.30229e-13	2.94384e-12	gi|393221437|gb|EJD06922.1|	281.6	3.00E-74	DUF427-domain-containing protein [Fomitiporia mediterranea MF3/22]	--	--	--	--	sp|Q01752|AAD_PHACH	74.7	1.00E-13	Aryl-alcohol dehydrogenase [NADP(+)] OS=Phanerochaete chrysosporium PE=1 SV=1	Rv1056	181	2.00E-45	COG2343	Uncharacterized protein conserved in bacteria	K00100	2.00E-08	59.7	ani:AN5887.2	[EC:1.1.1.-]	-	-	-
CL3051.Contig1_All	3.70538	0.380501	2.6676e-12	5.01049e-11	gi|449544690|gb|EMD35663.1|	132.5	1.00E-29	hypothetical protein CERSUDRAFT_157551 [Ceriporiopsis subvermispora B]	--	--	--	--	--	--	--	--	--	--	--	--	--	--	--	--	--	--	-	-	-
Unigene2504_All	3.70495	0.182335	8.79495e-11	1.38133e-09	--	--	--	--	--	--	--	--	--	--	--	--	--	--	--	--	--	--	--	--	--	--	-	-	-
CL976.Contig2_All	3.70432	1.16652	1.9676e-17	6.8882e-16	--	--	--	--	--	--	--	--	--	--	--	--	--	--	--	--	--	--	--	--	--	--	-	-	-
Unigene3137_All	3.70016	-0.56747	3.57573e-05	0.000223074	gi|426193249|gb|EKV43183.1|	51.2	8.00E-06	hypothetical protein AGABI2DRAFT_227997 [Agaricus bisporus var. bisporus H97]	--	--	--	--	--	--	--	--	--	--	--	--	--	--	--	--	--	--	-	-	-
CL4391.Contig2_All	3.69676	4.44776	4.98241e-33	6.39341e-31	gi|393212369|gb|EJC97869.1|	587.4	3.00E-166	hypothetical protein FOMMEDRAFT_137258 [Fomitiporia mediterranea MF3/22]	--	--	--	--	sp|A1DBT4|PMEA_NEOFI	97.4	2.00E-20	Probable pectinesterase A OS=Neosartorya fischeri (strain ATCC 1020 / DSM 3700 / FGSC A1164 / NRRL 181) GN=pmeA PE=3 SV=1	CAC3373	79	2.00E-14	COG4677	Pectin methylesterase	K01051	4.00E-66	251	afm:AFUA_3G07650	pectinesterase [EC:3.1.1.11]	-	GO:0016788//hydrolase activity, acting on ester bonds	-
CL844.Contig21_All	3.69579	0.833572	3.21945e-13	6.85558e-12	gi|393221437|gb|EJD06922.1|	281.6	3.00E-74	DUF427-domain-containing protein [Fomitiporia mediterranea MF3/22]	--	--	--	--	sp|Q01752|AAD_PHACH	152	6.00E-37	Aryl-alcohol dehydrogenase [NADP(+)] OS=Phanerochaete chrysosporium PE=1 SV=1	Rv1056	181	2.00E-45	COG2343	Uncharacterized protein conserved in bacteria	K00100	7.00E-34	144	ani:AN5887.2	[EC:1.1.1.-]	-	-	-
CL844.Contig23_All	3.69578	0.833572	3.2427e-13	6.89659e-12	gi|336369836|gb|EGN98177.1|	32.3	2.00E-74	hypothetical protein SERLA73DRAFT_183083 [Serpula lacrymans var. lacrymans S7.3] >gi|336382603|gb|EGO23753.1| hypothetical protein SERLADRAFT_470062 [Serpula lacrymans var. lacrymans S7.9]	--	--	--	--	sp|Q01752|AAD_PHACH	222	3.00E-61	Aryl-alcohol dehydrogenase [NADP(+)] OS=Phanerochaete chrysosporium PE=1 SV=1	YJR155w	209	2.00E-56	COG0667	Predicted oxidoreductases (related to aryl-alcohol dehydrogenases)	K00100	1.00E-58	216	ani:AN5887.2	[EC:1.1.1.-]	-	-	-
CL1152.Contig9_All	3.69542	-1.49344	0.0066395	0.0224755	--	--	--	--	--	--	--	--	--	--	--	--	--	--	--	--	--	--	--	--	--	--	-	-	-
CL3987.Contig2_All	3.69318	2.74546	1.1932e-30	1.27513e-28	gi|393220840|gb|EJD06325.1|	50.8	3.00E-47	hypothetical protein FOMMEDRAFT_16941 [Fomitiporia mediterranea MF3/22]	--	--	--	--	--	--	--	--	--	--	--	--	--	--	--	--	--	--	-	-	-
CL4032.Contig3_All	3.68964	5.57049	5.71825e-44	1.29857e-41	--	--	--	--	--	--	--	--	--	--	--	--	--	--	--	--	--	--	--	--	--	--	-	-	-
CL1093.Contig30_All	3.68679	0.920989	2.3437e-15	6.60947e-14	--	--	--	--	--	--	--	--	--	--	--	--	--	--	--	--	--	--	--	--	--	--	-	-	-
CL1263.Contig21_All	3.68429	-1.01589	8.89072e-05	0.00050572	gi|393217713|gb|EJD03202.1|	59.7	2.00E-07	hypothetical protein FOMMEDRAFT_156585 [Fomitiporia mediterranea MF3/22]	--	--	--	--	--	--	--	--	--	--	--	--	--	--	--	--	--	--	-	-	-
CL1263.Contig22_All	3.68428	-1.01589	8.88288e-05	0.000505472	gi|393217713|gb|EJD03202.1|	59.7	2.00E-07	hypothetical protein FOMMEDRAFT_156585 [Fomitiporia mediterranea MF3/22]	--	--	--	--	--	--	--	--	--	--	--	--	--	--	--	--	--	--	-	-	-
CL1263.Contig5_All	3.68427	-1.01589	8.88022e-05	0.000505404	gi|393217713|gb|EJD03202.1|	59.7	2.00E-07	hypothetical protein FOMMEDRAFT_156585 [Fomitiporia mediterranea MF3/22]	--	--	--	--	--	--	--	--	--	--	--	--	--	--	--	--	--	--	-	-	-
CL2440.Contig1_All	3.68276	-0.965688	0.000347619	0.00172674	--	--	--	--	--	--	--	--	--	--	--	--	--	--	--	--	--	--	--	--	--	--	-	-	-
CL3666.Contig2_All	3.68196	-1.49596	0.00467947	0.0166831	--	--	--	--	--	--	--	--	--	--	--	--	--	--	--	--	--	--	--	--	--	--	-	-	-
Unigene7605_All	3.68012	-0.964643	0.000898658	0.00400308	--	--	--	--	--	--	--	--	--	--	--	--	--	--	--	--	--	--	--	--	--	--	-	-	-
Unigene1255_All	3.67967	-1.00854	0.00139214	0.00588065	--	--	--	--	--	--	--	--	--	--	--	--	--	--	--	--	--	--	--	--	--	--	-	-	-
Unigene2796_All	3.67883	6.90473	2.31971e-45	5.88762e-43	gi|449548524|gb|EMD39490.1|	124	2.00E-26	hypothetical protein CERSUDRAFT_80861 [Ceriporiopsis subvermispora B]	--	--	--	--	sp|P23724|PSB6_YEAST	57.8	4.00E-08	Proteasome subunit beta type-6 OS=Saccharomyces cerevisiae (strain ATCC 204508 / S288c) GN=PRE7 PE=1 SV=1	YBL041w	57.8	1.00E-07	COG0638	20S proteasome, alpha and beta subunits	K02732	9.00E-24	112	cci:CC1G_02904	20S proteasome subunit beta 6 [EC:3.4.25.1]	GO:0010498//proteasomal protein catabolic process	GO:0004175//endopeptidase activity	GO:0005839//proteasome core complex
CL2897.Contig4_All	3.67715	-1.49686	0.00448538	0.0160892	--	--	--	--	--	--	--	--	--	--	--	--	--	--	--	--	--	--	--	--	--	--	-	-	-
Unigene2665_All	3.67275	1.33516	7.14405e-20	3.14138e-18	--	--	--	--	--	--	--	--	--	--	--	--	--	--	--	--	--	--	--	--	--	--	-	-	-
CL1331.Contig1_All	3.67262	2.66217	1.13827e-28	1.04497e-26	gi|393220117|gb|EJD05603.1|	213.8	5.00E-54	hypothetical protein FOMMEDRAFT_79127, partial [Fomitiporia mediterranea MF3/22]	--	--	--	--	--	--	--	--	--	--	--	--	--	--	--	--	--	--	-	-	-
CL2207.Contig4_All	3.66998	-1.49254	0.00514096	0.018093	gi|409045159|gb|EKM54640.1|	200.3	1.00E-50	hypothetical protein PHACADRAFT_97897 [Phanerochaete carnosa HHB-10118-sp]	--	--	--	--	sp|O60126|TOP3_SCHPO	122	1.00E-28	DNA topoisomerase 3 OS=Schizosaccharomyces pombe (strain 972 / ATCC 24843) GN=top3 PE=1 SV=2	SPBC16G5.12c	122	2.00E-28	COG0550	Topoisomerase IA	K03165	3.00E-50	195	ppl:POSPLDRAFT_88435	DNA topoisomerase III [EC:5.99.1.2]	GO:0006265//DNA topological change	GO:0003917//DNA topoisomerase type I activity;GO:0008270//zinc ion binding	GO:0005694//chromosome
Unigene3331_All	3.66908	6.1189	1.05656e-26	8.54107e-25	gi|395333830|gb|EJF66207.1|	480.7	3.00E-134	hypothetical protein DICSQDRAFT_98135 [Dichomitus squalens LYAD-421 SS1]	gi|172041803|gb|EF514718.1|	75.8	4.00E-11	Heterobasidion annosum cellulose-binding GDSL lipase/acylhydrolase-like protein mRNA, partial cds	--	--	--	--	all3634	71.2	3.00E-12	COG3240	Phospholipase/lecithinase/hemolysin	--	--	--	--	--	GO:0006629//lipid metabolic process	GO:0016788//hydrolase activity, acting on ester bonds	-
CL607.Contig1_All	3.66564	0.180554	1.57741e-08	1.81558e-07	--	--	--	--	--	--	--	--	--	--	--	--	--	--	--	--	--	--	--	--	--	--	-	-	-
CL3747.Contig3_All	3.66558	-1.49794	0.00841949	0.0274562	--	--	--	--	--	--	--	--	--	--	--	--	--	--	--	--	--	--	--	--	--	--	-	-	-
CL52.Contig11_All	3.66504	-0.616706	3.49862e-06	2.69626e-05	gi|299741889|ref|XP_001832106.2|	99.8	2.00E-19	hypothetical protein CC1G_07477 [Coprinopsis cinerea okayama7#130] >gi|298404931|gb|EAU89752.2| hypothetical protein CC1G_07477 [Coprinopsis cinerea okayama7#130]	--	--	--	--	--	--	--	--	--	--	--	--	--	--	--	--	--	--	-	-	-
CL844.Contig24_All	3.66398	0.923726	4.46394e-14	1.06782e-12	gi|393221437|gb|EJD06922.1|	281.6	3.00E-74	DUF427-domain-containing protein [Fomitiporia mediterranea MF3/22]	--	--	--	--	sp|Q01752|AAD_PHACH	120	3.00E-27	Aryl-alcohol dehydrogenase [NADP(+)] OS=Phanerochaete chrysosporium PE=1 SV=1	Rv1056	181	2.00E-45	COG2343	Uncharacterized protein conserved in bacteria	K00100	9.00E-18	90.9	ani:AN5887.2	[EC:1.1.1.-]	-	-	-
CL844.Contig15_All	3.66398	0.923726	4.46759e-14	1.06795e-12	gi|393221437|gb|EJD06922.1|	281.6	3.00E-74	DUF427-domain-containing protein [Fomitiporia mediterranea MF3/22]	--	--	--	--	sp|Q01752|AAD_PHACH	93.6	3.00E-19	Aryl-alcohol dehydrogenase [NADP(+)] OS=Phanerochaete chrysosporium PE=1 SV=1	Rv1056	181	2.00E-45	COG2343	Uncharacterized protein conserved in bacteria	K00100	6.00E-09	61.6	ani:AN5887.2	[EC:1.1.1.-]	-	-	-
CL85.Contig2_All	3.6618	10.2121	4.76679e-38	7.9488e-36	gi|449548228|gb|EMD39195.1|	66.2	6.00E-09	hypothetical protein CERSUDRAFT_152229 [Ceriporiopsis subvermispora B]	--	--	--	--	sp|P25382|NLE1_YEAST	361	3.00E-142	Ribosome assembly protein 4 OS=Saccharomyces cerevisiae (strain ATCC 204508 / S288c) GN=RSA4 PE=1 SV=3	SPAC2E1P3.01	179	2.00E-44	COG0604	NADPH:quinone reductase and related Zn-dependent oxidoreductases	K14855	0	580	ppl:POSPLDRAFT_99159	ribosome assembly protein 4	GO:0008152//metabolic process;GO:0042254//ribosome biogenesis	GO:0003824//catalytic activity	GO:0005634//nucleus
CL2505.Contig2_All	3.6615	0.497324	2.73844e-13	5.89678e-12	gi|336365670|gb|EGN94020.1|	297.7	0	hypothetical protein SERLA73DRAFT_171854 [Serpula lacrymans var. lacrymans S7.3] >gi|336378216|gb|EGO19375.1| hypothetical protein SERLADRAFT_453835 [Serpula lacrymans var. lacrymans S7.9]	gi|189201440|ref|XM_001937022.1|	60	4.00E-06	Pyrenophora tritici-repentis Pt-1C-BFP sulfite oxidase, mitochondrial precursor, mRNA	sp|P39863|NIA_FUSOX	101	4.00E-28	Nitrate reductase [NADPH] OS=Fusarium oxysporum GN=NIA PE=3 SV=1	MT1801	132	4.00E-40	COG2041	Sulfite oxidase and related enzymes	K00387	0	461	pte:PTT_03253	sulfite oxidase [EC:1.8.3.1]	GO:0055114//oxidation-reduction process	GO:0016491//oxidoreductase activity;GO:0030151//molybdenum ion binding;GO:0009055//electron carrier activity	-
CL4008.Contig2_All	3.65748	1.01364	1.8459e-17	6.4753e-16	--	--	--	--	--	--	--	--	--	--	--	--	--	--	--	--	--	--	--	--	--	--	-	-	-
Unigene4907_All	3.65604	0.515096	1.0221e-12	2.04053e-11	--	--	--	--	--	--	--	--	--	--	--	--	--	--	--	--	--	--	--	--	--	--	-	-	-
CL518.Contig18_All	3.65547	-0.966518	0.000387561	0.00190026	--	--	--	--	--	--	--	--	--	--	--	--	--	--	--	--	--	--	--	--	--	--	-	-	-
CL80.Contig33_All	3.65319	-1.55185	0.0166475	0.0487146	gi|393218362|gb|EJD03850.1|	46.2	2.00E-87	mitochondrial Lipoyl synthase [Fomitiporia mediterranea MF3/22]	gi|429240030|ref|NM_001021473.2|	58	7.00E-06	Schizosaccharomyces pombe 972h- DUF171 family protein (SPBC8D2.16c), mRNA	sp|A8N1T1|LIPA_COPC7	152	4.00E-79	Lipoyl synthase, mitochondrial OS=Coprinopsis cinerea (strain Okayama-7 / 130 / ATCC MYA-4618 / FGSC 9003) GN=CC1G_03624 PE=3 SV=1	YOR196c	111	1.00E-56	COG0320	Lipoate synthase	K03644	2.00E-78	152	cci:CC1G_03624	lipoic acid synthetase [EC:2.8.1.8]	GO:0009107//lipoate biosynthetic process;GO:0009249//protein lipoylation	GO:0046872//metal ion binding;GO:0051539//4 iron, 4 sulfur cluster binding;GO:0016992//lipoate synthase activity	GO:0005739//mitochondrion
Unigene3687_All	3.65154	-0.676948	1.84977e-05	0.000122907	--	--	--	--	--	--	--	--	--	--	--	--	--	--	--	--	--	--	--	--	--	--	-	-	-
CL1908.Contig2_All	3.65107	1.81751	2.35993e-25	1.67959e-23	gi|393221590|gb|EJD07075.1|	152.5	1.00E-102	GroES-like protein [Fomitiporia mediterranea MF3/22]	--	--	--	--	sp|Q9P7F4|YKK1_SCHPO	97.1	4.00E-28	Zinc-type alcohol dehydrogenase-like protein C2E1P3.01 OS=Schizosaccharomyces pombe (strain 972 / ATCC 24843) GN=SPAC2E1P3.01 PE=3 SV=1	SPAC2E1P3.01	97.1	9.00E-28	COG0604	NADPH:quinone reductase and related Zn-dependent oxidoreductases	K00344	4.00E-29	77.8	afm:AFUA_5G10220	NADPH2:quinone reductase [EC:1.6.5.5]	-	-	-
Unigene3173_All	3.65028	-0.311808	1.01512e-06	8.67321e-06	--	--	--	--	--	--	--	--	--	--	--	--	--	--	--	--	--	--	--	--	--	--	-	-	-
Unigene1869_All	3.64904	-0.0609988	2.44237e-07	2.32568e-06	--	--	--	--	--	--	--	--	--	--	--	--	--	--	--	--	--	--	--	--	--	--	-	-	-
CL2615.Contig2_All	3.64817	-1.01448	0.000693863	0.00318833	--	--	--	--	--	--	--	--	--	--	--	--	--	--	--	--	--	--	--	--	--	--	-	-	-
Unigene5566_All	3.64794	-0.6118	2.40315e-05	0.00015537	--	--	--	--	--	--	--	--	--	--	--	--	--	--	--	--	--	--	--	--	--	--	-	-	-
CL993.Contig17_All	3.64582	-0.355562	3.50177e-07	3.23439e-06	gi|393219265|gb|EJD04752.1|	53.5	3.00E-94	alpha-ketoglutarate-dependent 2,4-dichlorophenoxyacetate dioxygenase [Fomitiporia mediterranea MF3/22]	--	--	--	--	--	--	--	--	RSc0746	87	2.00E-16	COG2175	Probable taurine catabolism dioxygenase	K06912	8.00E-47	181	cnb:CNBH1210	alpha-ketoglutarate-dependent 2,4-dichlorophenoxyacetate dioxygenase [EC:1.14.11.-]	-	-	-
CL2255.Contig1_All	3.64519	1.51686	3.67239e-10	5.37818e-09	gi|353244473|emb|CCA75858.1|	54.7	5.00E-06	related to WD40-repeat protein (notchless protein) [Piriformospora indica DSM 11827]	--	--	--	--	sp|Q00808|HETE1_PODAS	55.1	1.00E-07	Vegetative incompatibility protein HET-E-1 OS=Podospora anserina GN=HET-E1 PE=4 SV=1	--	--	--	--	--	K14855	3.00E-06	52.4	lbc:LACBIDRAFT_296068	ribosome assembly protein 4	-	-	-
CL1152.Contig13_All	3.64498	0.660332	4.15482e-11	6.77129e-10	--	--	--	--	--	--	--	--	--	--	--	--	--	--	--	--	--	--	--	--	--	--	-	-	-
CL2571.Contig1_All	3.64387	4.5596	1.14904e-34	1.63025e-32	gi|393218373|gb|EJD03861.1|	332	2.00E-89	hypothetical protein FOMMEDRAFT_83591 [Fomitiporia mediterranea MF3/22]	--	--	--	--	sp|Q6C5V7|YNG2_YARLI	106	4.00E-23	Chromatin modification-related protein YNG2 OS=Yarrowia lipolytica (strain CLIB 122 / E 150) GN=YNG2 PE=3 SV=1	SPAC3G9.08	106	1.00E-22	COG5034	Chromatin remodeling protein, contains PhD zinc finger	K11319	1.00E-53	210	lbc:LACBIDRAFT_300104	inhibitor of growth protein 3	-	-	-
CL583.Contig22_All	3.64228	-1.01042	0.000387626	0.00190031	gi|471878527|emb|CCO35197.1|	184.1	4.00E-156	Putative oxidoreductase yteT [Rhizoctonia solani AG-1 IB]	gi|302678951|ref|XM_003029112.1|	103	2.00E-19	Schizophyllum commune H4-8 hypothetical protein, mRNA	--	--	--	--	BH0487	157	3.00E-38	COG0673	Predicted dehydrogenases and related proteins	K00540	8.00E-87	254	afm:AFUA_4G00560	[EC:1.-.-.-]	-	-	-
CL2168.Contig1_All	3.63923	-0.646041	5.09594e-06	3.79835e-05	gi|393220429|gb|EJD05915.1|	85.9	6.00E-16	hypothetical protein FOMMEDRAFT_104262 [Fomitiporia mediterranea MF3/22]	--	--	--	--	--	--	--	--	--	--	--	--	--	--	--	--	--	--	-	-	-
Unigene7013_All	3.63893	-0.685986	0.00642309	0.0218436	--	--	--	--	--	--	--	--	--	--	--	--	--	--	--	--	--	--	--	--	--	--	-	-	-
CL3006.Contig1_All	3.63514	-0.0943255	2.9163e-08	3.22128e-07	--	--	--	--	--	--	--	--	--	--	--	--	--	--	--	--	--	--	--	--	--	--	-	-	-
Unigene7003_All	3.63239	-0.351734	0.00111095	0.00481453	--	--	--	--	--	--	--	--	--	--	--	--	--	--	--	--	--	--	--	--	--	--	-	-	-
CL429.Contig24_All	3.63226	-1.07607	0.0100205	0.0318468	gi|426201318|gb|EKV51241.1|	76.3	1.00E-12	dsRNA binding protein [Agaricus bisporus var. bisporus H97]	--	--	--	--	--	--	--	--	--	--	--	--	--	--	--	--	--	--	-	-	-
CL3848.Contig1_All	3.63075	-0.649066	6.91436e-06	5.00566e-05	--	--	--	--	--	--	--	--	--	--	--	--	--	--	--	--	--	--	--	--	--	--	-	-	-
CL746.Contig3_All	3.62945	1.95938	7.88346e-24	5.00223e-22	gi|393221052|gb|EJD06537.1|	177.6	6.00E-43	acetyl-CoA synthetase-like protein [Fomitiporia mediterranea MF3/22]	--	--	--	--	--	--	--	--	--	--	--	--	--	--	--	--	--	--	-	-	-
CL3734.Contig2_All	3.62776	0.313404	1.71839e-11	2.94078e-10	--	--	--	--	--	--	--	--	--	--	--	--	--	--	--	--	--	--	--	--	--	--	-	-	-
Unigene6553_All	3.62648	-1.55329	0.00733473	0.0244571	gi|390598667|gb|EIN08065.1|	52.4	3.00E-06	hypothetical protein PUNSTDRAFT_135580 [Punctularia strigosozonata HHB-11173 SS5]	--	--	--	--	--	--	--	--	--	--	--	--	--	--	--	--	--	--	-	-	-
CL1263.Contig6_All	3.62434	-1.05503	0.000182426	0.000968321	gi|393217713|gb|EJD03202.1|	57.4	1.00E-06	hypothetical protein FOMMEDRAFT_156585 [Fomitiporia mediterranea MF3/22]	--	--	--	--	--	--	--	--	--	--	--	--	--	--	--	--	--	--	-	-	-
CL436.Contig9_All	3.6221	-1.55384	0.00714036	0.0239246	--	--	--	--	--	--	--	--	--	--	--	--	--	--	--	--	--	--	--	--	--	--	-	-	-
Unigene4938_All	3.62097	-0.660372	0.000802264	0.00362231	--	--	--	--	--	--	--	--	--	--	--	--	--	--	--	--	--	--	--	--	--	--	-	-	-
Unigene7314_All	3.62081	-0.675673	1.84306e-05	0.000122529	--	--	--	--	--	--	--	--	--	--	--	--	--	--	--	--	--	--	--	--	--	--	-	-	-
CL418.Contig1_All	3.61966	-1.55402	0.00635995	0.0216715	gi|392569974|gb|EIW63147.1|	64.3	1.00E-09	Formate/nitrite transporter [Trametes versicolor FP-101664 SS1]	--	--	--	--	--	--	--	--	--	--	--	--	--	--	--	--	--	--	-	-	-
Unigene3752_All	3.61883	-0.706599	4.21294e-05	0.000258851	--	--	--	--	--	--	--	--	--	--	--	--	--	--	--	--	--	--	--	--	--	--	-	-	-
Unigene2658_All	3.61717	-0.13387	1.13495e-08	1.33799e-07	--	--	--	--	--	--	--	--	--	--	--	--	--	--	--	--	--	--	--	--	--	--	-	-	-
CL1193.Contig1_All	3.60956	2.20602	5.62506e-07	5.00814e-06	--	--	--	--	gi|398188139|gb|JX406294.1|	131	2.00E-27	Candida sp. VVT-2012 strain DBT 163 internal transcribed spacer 1 and 5.8S ribosomal RNA gene, partial sequence	--	--	--	--	--	--	--	--	--	--	--	--	--	--	-	-	-
CL28.Contig32_All	3.60776	-1.04852	0.000665038	0.00307142	--	--	--	--	--	--	--	--	--	--	--	--	--	--	--	--	--	--	--	--	--	--	-	-	-
CL993.Contig16_All	3.60648	-0.673918	1.00683e-05	7.04946e-05	gi|393219265|gb|EJD04752.1|	62.8	1.00E-35	alpha-ketoglutarate-dependent 2,4-dichlorophenoxyacetate dioxygenase [Fomitiporia mediterranea MF3/22]	--	--	--	--	sp|B5BP48|YP54_SCHPO	58.9	2.00E-08	Putative alpha-ketoglutarate-dependent sulfonate dioxygenase OS=Schizosaccharomyces pombe (strain 972 / ATCC 24843) GN=SPBC460.04c PE=3 SV=1	PA2310	95.1	9.00E-26	COG2175	Probable taurine catabolism dioxygenase	K06912	3.00E-59	171	cnb:CNBH1210	alpha-ketoglutarate-dependent 2,4-dichlorophenoxyacetate dioxygenase [EC:1.14.11.-]	-	GO:0016491//oxidoreductase activity	-
CL1502.Contig18_All	3.60212	0.57368	1.3793e-12	2.69902e-11	--	--	--	--	--	--	--	--	--	--	--	--	--	--	--	--	--	--	--	--	--	--	-	-	-
CL1502.Contig17_All	3.60212	0.57368	1.37798e-12	2.69796e-11	--	--	--	--	--	--	--	--	--	--	--	--	--	--	--	--	--	--	--	--	--	--	-	-	-
CL1502.Contig10_All	3.60078	0.57261	1.7013e-12	3.28627e-11	--	--	--	--	--	--	--	--	--	--	--	--	--	--	--	--	--	--	--	--	--	--	-	-	-
CL1502.Contig20_All	3.60078	0.57261	1.70089e-12	3.28627e-11	--	--	--	--	--	--	--	--	--	--	--	--	--	--	--	--	--	--	--	--	--	--	-	-	-
CL3463.Contig1_All	3.59947	-0.607876	6.3799e-05	0.000375228	--	--	--	--	--	--	--	--	--	--	--	--	--	--	--	--	--	--	--	--	--	--	-	-	-
CL1426.Contig2_All	3.59902	-0.616286	3.79174e-05	0.000235402	--	--	--	--	--	--	--	--	--	--	--	--	--	--	--	--	--	--	--	--	--	--	-	-	-
CL2181.Contig3_All	3.59717	-0.643385	0.000100208	0.000563717	--	--	--	--	--	--	--	--	--	--	--	--	--	--	--	--	--	--	--	--	--	--	-	-	-
CL2860.Contig1_All	3.59716	-1.09021	0.000493812	0.00235724	--	--	--	--	--	--	--	--	--	--	--	--	--	--	--	--	--	--	--	--	--	--	-	-	-
CL2190.Contig5_All	3.59315	-1.5477	0.00915578	0.0295419	gi|393221650|gb|EJD07135.1|	231.1	1.00E-59	zf-DHHC-domain-containing protein [Fomitiporia mediterranea MF3/22]	--	--	--	--	sp|Q5BD15|PFA4_EMENI	67	8.00E-12	Palmitoyltransferase pfa4 OS=Emericella nidulans (strain FGSC A4 / ATCC 38163 / CBS 112.46 / NRRL 194 / M139) GN=pfa4 PE=3 SV=1	YOL003c	58.2	9.00E-09	COG5273	Uncharacterized protein containing DHHC-type Zn finger	K06867	2.00E-07	54.7	spo:SPAC2F7.10		-	-	-
CL1152.Contig8_All	3.59315	-1.5477	0.00915869	0.0295461	--	--	--	--	--	--	--	--	--	--	--	--	--	--	--	--	--	--	--	--	--	--	-	-	-
Unigene7318_All	3.5925	-1.12539	0.00285839	0.0109519	--	--	--	--	--	--	--	--	--	--	--	--	--	--	--	--	--	--	--	--	--	--	-	-	-
Unigene6387_All	3.5922	-1.05191	0.000138319	0.000752964	--	--	--	--	--	--	--	--	--	--	--	--	--	--	--	--	--	--	--	--	--	--	-	-	-
CL373.Contig1_All	3.58798	1.52528	8.23804e-20	3.60407e-18	--	--	--	--	--	--	--	--	--	--	--	--	--	--	--	--	--	--	--	--	--	--	-	-	-
Unigene6351_All	3.58788	-1.04783	0.000424764	0.00206594	gi|393216261|gb|EJD01752.1|	74.3	9.00E-13	TPT-domain-containing protein [Fomitiporia mediterranea MF3/22]	--	--	--	--	--	--	--	--	--	--	--	--	--	--	--	--	--	--	-	-	GO:0016020//membrane
CL993.Contig6_All	3.58772	-0.403646	1.13049e-06	9.58308e-06	gi|393219265|gb|EJD04752.1|	53.5	4.00E-94	alpha-ketoglutarate-dependent 2,4-dichlorophenoxyacetate dioxygenase [Fomitiporia mediterranea MF3/22]	--	--	--	--	--	--	--	--	PA2310	59.3	2.00E-14	COG2175	Probable taurine catabolism dioxygenase	K06912	1.00E-42	116	cnb:CNBH1210	alpha-ketoglutarate-dependent 2,4-dichlorophenoxyacetate dioxygenase [EC:1.14.11.-]	-	-	-
CL993.Contig18_All	3.58772	-0.403646	1.13047e-06	9.58308e-06	gi|393219265|gb|EJD04752.1|	53.5	4.00E-94	alpha-ketoglutarate-dependent 2,4-dichlorophenoxyacetate dioxygenase [Fomitiporia mediterranea MF3/22]	--	--	--	--	--	--	--	--	RSc0746	79.3	4.00E-14	COG2175	Probable taurine catabolism dioxygenase	K06912	5.00E-44	172	cnb:CNBH1210	alpha-ketoglutarate-dependent 2,4-dichlorophenoxyacetate dioxygenase [EC:1.14.11.-]	-	-	-
CL2912.Contig2_All	3.58699	5.2408	1.00325e-29	9.9799e-28	gi|393219557|gb|EJD05044.1|	243	4.00E-62	hypothetical protein FOMMEDRAFT_154211 [Fomitiporia mediterranea MF3/22]	gi|49644219|emb|CR382126.1|	79.8	9.00E-12	Kluyveromyces lactis strain NRRL Y-1140 chromosome F complete sequence	sp|P41511|TOP1_USTMA	52.8	2.00E-06	DNA topoisomerase 1 OS=Ustilago maydis (strain 521 / FGSC 9021) GN=TOP1 PE=3 SV=2	YOR054c	51.6	1.00E-05	COG0452	Phosphopantothenoylcysteine synthetase/decarboxylase	K01613	5.00E-08	60.1	uma:UM02799.1	phosphatidylserine decarboxylase [EC:4.1.1.65]	-	-	-
Unigene3104_All	3.58608	1.26469	9.06092e-16	2.67549e-14	--	--	--	--	--	--	--	--	--	--	--	--	--	--	--	--	--	--	--	--	--	--	-	-	-
Unigene7015_All	3.58604	-0.755452	0.00184121	0.00751684	--	--	--	--	--	--	--	--	--	--	--	--	--	--	--	--	--	--	--	--	--	--	-	-	-
CL844.Contig22_All	3.58372	0.853294	9.38466e-14	2.15934e-12	gi|393221437|gb|EJD06922.1|	281.6	3.00E-74	DUF427-domain-containing protein [Fomitiporia mediterranea MF3/22]	--	--	--	--	sp|Q01752|AAD_PHACH	120	3.00E-27	Aryl-alcohol dehydrogenase [NADP(+)] OS=Phanerochaete chrysosporium PE=1 SV=1	Rv1056	181	2.00E-45	COG2343	Uncharacterized protein conserved in bacteria	K00100	8.00E-18	90.9	ani:AN5887.2	[EC:1.1.1.-]	-	-	-
CL844.Contig13_All	3.58372	0.853294	9.3898e-14	2.15934e-12	gi|393221437|gb|EJD06922.1|	281.6	3.00E-74	DUF427-domain-containing protein [Fomitiporia mediterranea MF3/22]	--	--	--	--	sp|Q01752|AAD_PHACH	93.6	3.00E-19	Aryl-alcohol dehydrogenase [NADP(+)] OS=Phanerochaete chrysosporium PE=1 SV=1	Rv1056	181	2.00E-45	COG2343	Uncharacterized protein conserved in bacteria	K00100	5.00E-09	61.6	ani:AN5887.2	[EC:1.1.1.-]	-	-	-
CL844.Contig12_All	3.58372	0.853294	9.39879e-14	2.15997e-12	gi|393221437|gb|EJD06922.1|	281.6	4.00E-74	DUF427-domain-containing protein [Fomitiporia mediterranea MF3/22]	--	--	--	--	sp|Q01752|AAD_PHACH	152	6.00E-37	Aryl-alcohol dehydrogenase [NADP(+)] OS=Phanerochaete chrysosporium PE=1 SV=1	Rv1056	181	2.00E-45	COG2343	Uncharacterized protein conserved in bacteria	K00100	8.00E-34	144	ani:AN5887.2	[EC:1.1.1.-]	-	-	-
CL4440.Contig1_All	3.58273	0.269628	4.91544e-11	7.96156e-10	--	--	--	--	--	--	--	--	--	--	--	--	--	--	--	--	--	--	--	--	--	--	-	-	-
Unigene6951_All	3.58044	-1.16475	0.0124203	0.0381783	--	--	--	--	--	--	--	--	--	--	--	--	--	--	--	--	--	--	--	--	--	--	-	-	-
CL688.Contig2_All	3.57939	-1.54444	0.00874102	0.0283601	gi|393214252|gb|EJC99745.1|	151.8	9.00E-36	UbiA prenyltransferase [Fomitiporia mediterranea MF3/22]	--	--	--	--	sp|Q10252|COQ2_SCHPO	91.3	4.00E-19	4-hydroxybenzoate polyprenyltransferase, mitochondrial OS=Schizosaccharomyces pombe (strain 972 / ATCC 24843) GN=coq2 PE=1 SV=2	mll7442	99.8	3.00E-21	COG0382	4-hydroxybenzoate polyprenyltransferase and related prenyltransferases	K06125	1.00E-26	118	lbc:LACBIDRAFT_160541	4-hydroxybenzoate hexaprenyltransferase [EC:2.5.1.-]	-	-	-
Unigene5427_All	3.57888	1.31976	1.59383e-19	6.70923e-18	--	--	--	--	--	--	--	--	--	--	--	--	--	--	--	--	--	--	--	--	--	--	-	-	-
Unigene6113_All	3.57517	0.850881	8.55302e-15	2.25886e-13	--	--	--	--	--	--	--	--	--	--	--	--	--	--	--	--	--	--	--	--	--	--	-	-	-
CL2799.Contig6_All	3.57314	1.98521	1.20244e-26	9.58561e-25	--	--	--	--	--	--	--	--	--	--	--	--	--	--	--	--	--	--	--	--	--	--	-	-	-
CL1502.Contig12_All	3.57204	0.548007	2.34902e-12	4.45513e-11	--	--	--	--	--	--	--	--	--	--	--	--	--	--	--	--	--	--	--	--	--	--	-	-	-
CL1502.Contig13_All	3.57063	0.546928	2.81402e-12	5.26188e-11	--	--	--	--	--	--	--	--	--	--	--	--	--	--	--	--	--	--	--	--	--	--	-	-	-
CL1502.Contig25_All	3.57062	0.546928	2.80975e-12	5.25674e-11	--	--	--	--	--	--	--	--	--	--	--	--	--	--	--	--	--	--	--	--	--	--	-	-	-
CL1502.Contig6_All	3.57062	0.546928	2.80725e-12	5.25491e-11	--	--	--	--	--	--	--	--	--	--	--	--	--	--	--	--	--	--	--	--	--	--	-	-	-
CL400.Contig3_All	3.56995	4.56324	8.06235e-24	5.10635e-22	gi|393220935|gb|EJD06420.1|	321.2	8.00E-86	hypothetical protein FOMMEDRAFT_144475 [Fomitiporia mediterranea MF3/22]	--	--	--	--	--	--	--	--	--	--	--	--	--	--	--	--	--	--	-	-	-
Unigene7365_All	3.56894	-1.079	0.00381549	0.0140333	--	--	--	--	--	--	--	--	--	--	--	--	--	--	--	--	--	--	--	--	--	--	-	-	-
CL2076.Contig2_All	3.56839	4.16004	3.42952e-36	5.21499e-34	gi|393220301|gb|EJD05787.1|	1167.9	0	exo-beta-1,3-glucanase [Fomitiporia mediterranea MF3/22]	gi|367053738|ref|XM_003657200.1|	65.9	1.00E-07	Thielavia terrestris NRRL 8126 glycoside hydrolase family 55 protein (THITE_2122792) mRNA, complete cds	sp|P49426|EXG1_COCCA	635	0	Glucan 1,3-beta-glucosidase OS=Cochliobolus carbonum GN=EXG1 PE=1 SV=1	AGl183	58.9	5.00E-08	COG5434	Endopolygalacturonase	K01210	0	669	pcs:Pc22g01380	glucan 1,3-beta-glucosidase [EC:3.2.1.58]	-	-	-
Unigene5661_All	3.56664	1.86354	1.14212e-26	9.14702e-25	gi|393221453|gb|EJD06938.1|	1477.6	0	hypothetical protein FOMMEDRAFT_152276 [Fomitiporia mediterranea MF3/22]	--	--	--	--	--	--	--	--	--	--	--	--	--	--	--	--	--	--	-	-	-
CL2162.Contig3_All	3.56348	-1.04794	0.000699757	0.00321199	gi|169869424|ref|XP_001841278.1|	64.3	9.00E-09	3-keto sterol reductase [Coprinopsis cinerea okayama7#130] >gi|116497678|gb|EAU80573.1| 3-keto sterol reductase [Coprinopsis cinerea okayama7#130]	--	--	--	--	--	--	--	--	--	--	--	--	--	K09827	9.00E-10	64.3	cci:CC1G_09970	3-keto steroid reductase [EC:1.1.1.270]	-	-	-
CL364.Contig36_All	3.56259	-0.135883	6.77881e-08	7.05855e-07	gi|393222948|gb|EJD08432.1|	48.5	1.00E-125	MFS general substrate transporter [Fomitiporia mediterranea MF3/22]	--	--	--	--	sp|O94343|YHMA_SCHPO	97.8	2.00E-24	Uncharacterized MFS-type transporter C1271.10c OS=Schizosaccharomyces pombe (strain 972 / ATCC 24843) GN=SPBC1271.10c PE=1 SV=1	SPAC1348.05	62.8	2.00E-09	COG0477	Permeases of the major facilitator superfamily	K01426	4.00E-21	102	mgr:MGG_14363	amidase [EC:3.5.1.4]	-	-	-
Unigene4900_All	3.56167	0.273829	3.0798e-10	4.55674e-09	--	--	--	--	--	--	--	--	--	--	--	--	--	--	--	--	--	--	--	--	--	--	-	-	-
Unigene5558_All	3.55961	-0.732499	8.8707e-05	0.000505028	--	--	--	--	--	--	--	--	--	--	--	--	--	--	--	--	--	--	--	--	--	--	-	-	-
Unigene6528_All	3.5592	-1.55277	0.00960635	0.0307314	--	--	--	--	--	--	--	--	--	--	--	--	--	--	--	--	--	--	--	--	--	--	-	-	-
CL1177.Contig5_All	3.55901	0.9385	1.55384e-16	4.93426e-15	gi|395324082|gb|EJF56530.1|	118.2	4.00E-25	hypothetical protein DICSQDRAFT_163870, partial [Dichomitus squalens LYAD-421 SS1]	--	--	--	--	--	--	--	--	--	--	--	--	--	--	--	--	--	--	-	-	-
Unigene1190_All	3.55663	-0.345852	4.61901e-06	3.46908e-05	--	--	--	--	--	--	--	--	--	--	--	--	--	--	--	--	--	--	--	--	--	--	-	-	-
Unigene580_All	3.55548	-0.69708	0.000133467	0.000728729	--	--	--	--	--	--	--	--	--	--	--	--	--	--	--	--	--	--	--	--	--	--	-	-	-
Unigene1191_All	3.55434	0.590064	1.49048e-12	2.90997e-11	--	--	--	--	--	--	--	--	--	--	--	--	--	--	--	--	--	--	--	--	--	--	-	-	-
CL3011.Contig1_All	3.55211	-0.418184	1.11392e-05	7.73484e-05	--	--	--	--	--	--	--	--	--	--	--	--	--	--	--	--	--	--	--	--	--	--	-	-	-
Unigene4302_All	3.54962	0.0429497	1.82576e-09	2.45316e-08	--	--	--	--	--	--	--	--	--	--	--	--	--	--	--	--	--	--	--	--	--	--	-	-	-
CL844.Contig16_All	3.54893	0.931631	1.23798e-13	2.81135e-12	gi|393221437|gb|EJD06922.1|	281.6	4.00E-74	DUF427-domain-containing protein [Fomitiporia mediterranea MF3/22]	--	--	--	--	sp|Q01752|AAD_PHACH	171	1.00E-42	Aryl-alcohol dehydrogenase [NADP(+)] OS=Phanerochaete chrysosporium PE=1 SV=1	Rv1056	181	2.00E-45	COG2343	Uncharacterized protein conserved in bacteria	K00100	2.00E-34	146	ani:AN5887.2	[EC:1.1.1.-]	-	-	-
CL844.Contig11_All	3.54893	0.931631	1.23898e-13	2.81177e-12	gi|336369836|gb|EGN98177.1|	32.3	1.00E-81	hypothetical protein SERLA73DRAFT_183083 [Serpula lacrymans var. lacrymans S7.3] >gi|336382603|gb|EGO23753.1| hypothetical protein SERLADRAFT_470062 [Serpula lacrymans var. lacrymans S7.9]	--	--	--	--	sp|Q01752|AAD_PHACH	241	7.00E-67	Aryl-alcohol dehydrogenase [NADP(+)] OS=Phanerochaete chrysosporium PE=1 SV=1	YJR155w	215	6.00E-58	COG0667	Predicted oxidoreductases (related to aryl-alcohol dehydrogenases)	K00100	3.00E-59	218	ani:AN5887.2	[EC:1.1.1.-]	-	-	-
CL1837.Contig4_All	3.54881	-0.671579	4.93291e-05	0.000298989	--	--	--	--	--	--	--	--	--	--	--	--	--	--	--	--	--	--	--	--	--	--	-	-	-
Unigene5500_All	3.54826	2.67485	5.28497e-33	6.75654e-31	gi|449548098|gb|EMD39065.1|	82	4.00E-15	hypothetical protein CERSUDRAFT_112759 [Ceriporiopsis subvermispora B]	--	--	--	--	--	--	--	--	--	--	--	--	--	K01293	6.00E-14	74.7	cci:CC1G_09019	Gly-Xaa carboxypeptidase [EC:3.4.17.4]	GO:0006508//proteolysis	GO:0004181//metallocarboxypeptidase activity	-
CL1541.Contig9_All	3.54816	-0.372899	3.03288e-06	2.36906e-05	gi|320038445|gb|EFW20381.1|	96.7	8.00E-19	conserved hypothetical protein [Coccidioides posadasii str. Silveira]	--	--	--	--	sp|Q03012|SPP1_YEAST	59.7	3.00E-09	COMPASS component SPP1 OS=Saccharomyces cerevisiae (strain ATCC 204508 / S288c) GN=SPP1 PE=1 SV=1	YHR090c	50.8	3.00E-06	COG5034	Chromatin remodeling protein, contains PhD zinc finger	K14960	9.00E-20	96.7	cpw:CPC735_005690	COMPASS component SPP1	-	-	-
CL1356.Contig2_All	3.54781	0.710705	1.52393e-12	2.97191e-11	--	--	--	--	--	--	--	--	--	--	--	--	--	--	--	--	--	--	--	--	--	--	-	-	-
CL993.Contig1_All	3.54568	0.0483288	2.64194e-09	3.46879e-08	gi|393219265|gb|EJD04752.1|	62.8	1.00E-35	alpha-ketoglutarate-dependent 2,4-dichlorophenoxyacetate dioxygenase [Fomitiporia mediterranea MF3/22]	--	--	--	--	--	--	--	--	PA2310	76.6	2.00E-13	COG2175	Probable taurine catabolism dioxygenase	K06912	6.00E-47	139	cnb:CNBH1210	alpha-ketoglutarate-dependent 2,4-dichlorophenoxyacetate dioxygenase [EC:1.14.11.-]	-	-	-
Unigene177_All	3.54494	8.07426	7.42987e-31	8.16765e-29	gi|393220104|gb|EJD05590.1|	973.8	0	hypothetical protein FOMMEDRAFT_103711 [Fomitiporia mediterranea MF3/22]	gi|302694004|ref|XM_003036635.1|	60	5.00E-06	Schizophyllum commune H4-8 hypothetical protein, mRNA	--	--	--	--	SMb20536	449	1.00E-125	COG4289	Uncharacterized protein conserved in bacteria	--	--	--	--	--	-	-	-
CL1502.Contig14_All	3.54143	0.787199	2.68972e-15	7.54826e-14	--	--	--	--	--	--	--	--	--	--	--	--	--	--	--	--	--	--	--	--	--	--	-	-	-
Unigene7257_All	3.54122	-1.03253	0.00758194	0.0251744	--	--	--	--	--	--	--	--	--	--	--	--	--	--	--	--	--	--	--	--	--	--	-	-	-
CL1856.Contig1_All	3.54103	-0.177651	1.64125e-07	1.60763e-06	gi|393233733|gb|EJD41302.1|	152.5	3.00E-35	hypothetical protein AURDEDRAFT_115546 [Auricularia delicata TFB-10046 SS5]	--	--	--	--	--	--	--	--	--	--	--	--	--	--	--	--	--	--	-	-	-
CL340.Contig37_All	3.5399	-1.55005	0.00959808	0.0307103	gi|393222061|gb|EJD07545.1|	208.8	1.00E-51	hypothetical protein FOMMEDRAFT_24889 [Fomitiporia mediterranea MF3/22]	--	--	--	--	sp|P38222|RKM3_YEAST	78.6	3.00E-14	Ribosomal N-lysine methyltransferase 3 OS=Saccharomyces cerevisiae (strain ATCC 204508 / S288c) GN=RKM3 PE=1 SV=1	--	--	--	--	--	--	--	--	--	--	-	-	-
Unigene2530_All	3.53905	-0.70211	5.0985e-05	0.000307998	--	--	--	--	--	--	--	--	--	--	--	--	--	--	--	--	--	--	--	--	--	--	-	-	-
CL2857.Contig8_All	3.53892	-0.747254	5.88866e-05	0.000350095	gi|393222503|gb|EJD07987.1|	48.1	2.00E-23	NAD-binding protein [Fomitiporia mediterranea MF3/22]	--	--	--	--	--	--	--	--	--	--	--	--	--	--	--	--	--	--	-	-	-
CL2857.Contig9_All	3.53891	-0.747254	5.88147e-05	0.000349787	gi|393222503|gb|EJD07987.1|	48.1	7.00E-35	NAD-binding protein [Fomitiporia mediterranea MF3/22]	--	--	--	--	--	--	--	--	--	--	--	--	--	--	--	--	--	--	-	-	-
Unigene1629_All	3.5354	3.24024	7.58252e-27	6.21695e-25	--	--	--	--	--	--	--	--	--	--	--	--	--	--	--	--	--	--	--	--	--	--	-	-	-
Unigene1108_All	3.53477	4.1724	3.15318e-36	4.816e-34	--	--	--	--	--	--	--	--	--	--	--	--	--	--	--	--	--	--	--	--	--	--	-	-	-
Unigene3040_All	3.53414	1.13923	1.92097e-15	5.46195e-14	--	--	--	--	--	--	--	--	--	--	--	--	--	--	--	--	--	--	--	--	--	--	-	-	-
CL288.Contig10_All	3.53362	-0.697066	0.000231883	0.00119966	--	--	--	--	--	--	--	--	--	--	--	--	--	--	--	--	--	--	--	--	--	--	-	-	-
Unigene795_All	3.53315	4.85261	4.80175e-34	6.55126e-32	gi|393211923|gb|EJC97543.1|	133.3	4.00E-122	FAD/NAD-binding domain-containing protein [Fomitiporia mediterranea MF3/22]	--	--	--	--	--	--	--	--	AGc2901	63.5	5.00E-16	COG0654	2-polyprenyl-6-methoxyphenol hydroxylase and related FAD-dependent oxidoreductases	K00480	2.00E-78	228	lbc:LACBIDRAFT_298461	salicylate hydroxylase [EC:1.14.13.1]	-	-	-
CL361.Contig1_All	3.53302	-0.74901	5.98323e-05	0.000354739	--	--	--	--	--	--	--	--	--	--	--	--	--	--	--	--	--	--	--	--	--	--	-	-	-
Unigene6098_All	3.5317	-0.0166474	2.93844e-08	3.24365e-07	--	--	--	--	--	--	--	--	--	--	--	--	--	--	--	--	--	--	--	--	--	--	-	-	-
CL3468.Contig5_All	3.53108	-1.60706	0.0091588	0.0295461	--	--	--	--	--	--	--	--	--	--	--	--	--	--	--	--	--	--	--	--	--	--	-	-	-
CL2615.Contig5_All	3.53107	-1.60706	0.00915518	0.0295419	--	--	--	--	--	--	--	--	--	--	--	--	--	--	--	--	--	--	--	--	--	--	-	-	-
CL241.Contig21_All	3.53102	0.382837	7.60687e-12	1.36615e-10	--	--	--	--	--	--	--	--	--	--	--	--	--	--	--	--	--	--	--	--	--	--	-	-	-
CL3960.Contig1_All	3.53064	-1.09238	0.00228088	0.00901024	--	--	--	--	--	--	--	--	--	--	--	--	--	--	--	--	--	--	--	--	--	--	-	-	-
CL712.Contig2_All	3.52935	-0.169057	5.12038e-08	5.43853e-07	--	--	--	--	--	--	--	--	--	--	--	--	--	--	--	--	--	--	--	--	--	--	-	-	-
Unigene1417_All	3.5265	6.62285	1.35758e-27	1.16569e-25	gi|393213486|gb|EJC98982.1|	573.2	1.00E-161	dimethylaniline monooxygenase [Fomitiporia mediterranea MF3/22]	--	--	--	--	--	--	--	--	AGl284	296	9.00E-80	COG2072	Predicted flavoprotein involved in K+ transport	--	--	--	--	--	-	-	-
CL629.Contig5_All	3.52592	-0.403663	2.80375e-06	2.20155e-05	--	--	--	--	--	--	--	--	--	--	--	--	--	--	--	--	--	--	--	--	--	--	-	-	-
CL2685.Contig2_All	3.52336	6.41776	6.7421e-15	1.80406e-13	gi|393216921|gb|EJD02411.1|	582.4	1.00E-164	FAD/NAD-binding domain-containing protein [Fomitiporia mediterranea MF3/22]	--	--	--	--	sp|P38866|FMO1_YEAST	54.7	3.00E-07	Thiol-specific monooxygenase OS=Saccharomyces cerevisiae (strain ATCC 204508 / S288c) GN=FMO1 PE=1 SV=2	PA1538	278	2.00E-74	COG2072	Predicted flavoprotein involved in K+ transport	K03379	4.00E-73	275	pic:PICST_52278	cyclohexanone monooxygenase [EC:1.14.13.22]	-	-	-
CL1956.Contig2_All	3.52136	4.15544	6.43332e-28	5.66493e-26	gi|393221453|gb|EJD06938.1|	1477.6	0	hypothetical protein FOMMEDRAFT_152276 [Fomitiporia mediterranea MF3/22]	gi|308818297|gb|AC242795.1|	157	7.00E-35	Postia placenta clone ACWS73-K01, complete sequence	--	--	--	--	--	--	--	--	--	--	--	--	--	--	-	-	-
CL404.Contig1_All	3.52039	-1.13212	0.000411337	0.00200577	gi|409048788|gb|EKM58266.1|	48.1	1.00E-24	hypothetical protein PHACADRAFT_117066 [Phanerochaete carnosa HHB-10118-sp]	--	--	--	--	--	--	--	--	--	--	--	--	--	--	--	--	--	--	-	-	-
CL89.Contig16_All	3.51495	3.31621	3.28913e-23	1.96426e-21	gi|393220051|gb|EJD05537.1|	540.8	1.00E-151	FAD-binding domain-containing protein [Fomitiporia mediterranea MF3/22]	--	--	--	--	sp|D7UQ40|SOL5_ALTSO	137	8.00E-32	Bifunctional solanapyrone synthase OS=Alternaria solani GN=sol5 PE=1 SV=1	mlr6875	100	2.00E-20	COG0277	FAD/FMN-containing dehydrogenases	K00309	6.00E-77	289	uma:UM02157.1	[EC:1.5.3.-]	-	-	-
Unigene6920_All	3.51477	-0.787955	0.0130577	0.0398273	--	--	--	--	--	--	--	--	--	--	--	--	--	--	--	--	--	--	--	--	--	--	-	-	-
Unigene538_All	3.51149	-0.182241	6.44842e-07	5.67823e-06	--	--	--	--	--	--	--	--	--	--	--	--	--	--	--	--	--	--	--	--	--	--	-	-	-
CL364.Contig21_All	3.50722	2.92087	1.9122e-33	2.52894e-31	gi|393222948|gb|EJD08432.1|	590.9	5.00E-167	MFS general substrate transporter [Fomitiporia mediterranea MF3/22]	--	--	--	--	sp|O94343|YHMA_SCHPO	152	8.00E-37	Uncharacterized MFS-type transporter C1271.10c OS=Schizosaccharomyces pombe (strain 972 / ATCC 24843) GN=SPBC1271.10c PE=1 SV=1	SPAC1348.05	84.7	6.00E-16	COG0477	Permeases of the major facilitator superfamily	K01426	1.00E-31	137	mgr:MGG_14363	amidase [EC:3.5.1.4]	-	-	-
CL3443.Contig3_All	3.50317	1.55636	4.81231e-23	2.83951e-21	gi|393217173|gb|EJD02662.1|	30.8	3.00E-21	hypothetical protein FOMMEDRAFT_155991 [Fomitiporia mediterranea MF3/22]	--	--	--	--	--	--	--	--	--	--	--	--	--	--	--	--	--	--	-	-	-
Unigene7438_All	3.50031	-0.407613	0.000387199	0.00189875	--	--	--	--	--	--	--	--	--	--	--	--	--	--	--	--	--	--	--	--	--	--	-	-	-
CL1318.Contig2_All	3.49987	4.1102	3.63317e-30	3.74357e-28	gi|409052176|gb|EKM61652.1|	79.7	9.00E-13	hypothetical protein PHACADRAFT_248382 [Phanerochaete carnosa HHB-10118-sp]	--	--	--	--	--	--	--	--	--	--	--	--	--	--	--	--	--	--	-	-	-
Unigene3857_All	3.49807	4.28506	7.19149e-33	9.0597e-31	gi|169845255|ref|XP_001829347.1|	785.8	0	hypothetical protein CC1G_00526 [Coprinopsis cinerea okayama7#130] >gi|116509412|gb|EAU92307.1| hypothetical protein CC1G_00526 [Coprinopsis cinerea okayama7#130]	--	--	--	--	sp|P40445|YIQ6_YEAST	433	2.00E-121	Uncharacterized transporter YIL166C OS=Saccharomyces cerevisiae (strain ATCC 204508 / S288c) GN=YIL166C PE=1 SV=1	SPAC1002.16c	145	4.00E-34	COG0477	Permeases of the major facilitator superfamily	K13336	8.00E-30	131	afv:AFLA_048740	peroxin-3	GO:0055085//transmembrane transport	-	GO:0016021//integral to membrane
CL850.Contig10_All	3.49519	1.89375	2.62096e-23	1.58165e-21	gi|393221149|gb|EJD06634.1|	146	3.00E-33	hypothetical protein FOMMEDRAFT_17124 [Fomitiporia mediterranea MF3/22]	--	--	--	--	--	--	--	--	--	--	--	--	--	--	--	--	--	--	-	-	-
CL4857.Contig1_All	3.49394	-1.13883	0.000896692	0.0039969	--	--	--	--	--	--	--	--	--	--	--	--	--	--	--	--	--	--	--	--	--	--	-	-	-
CL234.Contig2_All	3.49259	-0.778544	5.67147e-05	0.000338581	--	--	--	--	gi|325974253|emb|FQ790346.1|	65.9	2.00E-08	Botryotinia fuckeliana isolate T4 SupSuperContig_8_105_1 genomic supercontig, whole genome	--	--	--	--	--	--	--	--	--	--	--	--	--	--	-	-	-
CL3979.Contig1_All	3.48815	5.46984	9.04876e-26	6.70269e-24	gi|336368117|gb|EGN96461.1|	107.1	1.00E-21	hypothetical protein SERLA73DRAFT_162245 [Serpula lacrymans var. lacrymans S7.3] >gi|336380858|gb|EGO22011.1| hypothetical protein SERLADRAFT_451988 [Serpula lacrymans var. lacrymans S7.9]	--	--	--	--	--	--	--	--	--	--	--	--	--	--	--	--	--	--	-	-	-
CL2338.Contig7_All	3.48786	1.38031	8.2798e-20	3.61775e-18	gi|390596219|gb|EIN05622.1|	62	8.00E-113	NADH:flavin oxidoreductase/NADH oxidase [Punctularia strigosozonata HHB-11173 SS5]	gi|325974188|emb|FQ790281.1|	61.9	1.00E-06	Botryotinia fuckeliana isolate T4 SuperContig_330_1 genomic supercontig, whole genome	sp|Q4WZ70|OYE3_ASPFU	243	2.00E-70	Festuclavine dehydrogenase subunit FgaOx3 OS=Neosartorya fumigata (strain ATCC MYA-4609 / Af293 / CBS 101355 / FGSC A1100) GN=fgaOx3 PE=3 SV=1	YHR179w	237	8.00E-66	COG1902	NADH:flavin oxidoreductases, Old Yellow Enzyme family	K00354	5.00E-72	257	yli:YALI0D16247g	NADPH2 dehydrogenase [EC:1.6.99.1]	-	-	-
CL1177.Contig4_All	3.48722	0.497965	4.37688e-13	9.14535e-12	gi|390600677|gb|EIN10072.1|	23.9	3.00E-14	hypothetical protein PUNSTDRAFT_133838 [Punctularia strigosozonata HHB-11173 SS5]	--	--	--	--	--	--	--	--	--	--	--	--	--	--	--	--	--	--	-	-	-
Unigene4042_All	3.48413	1.22064	1.81658e-18	6.98272e-17	gi|393221227|gb|EJD06712.1|	42.7	9.00E-13	hypothetical protein FOMMEDRAFT_144642 [Fomitiporia mediterranea MF3/22]	--	--	--	--	--	--	--	--	--	--	--	--	--	--	--	--	--	--	-	-	-
CL364.Contig29_All	3.48368	0.739791	1.3364e-13	3.01503e-12	gi|393222948|gb|EJD08432.1|	24.6	5.00E-173	MFS general substrate transporter [Fomitiporia mediterranea MF3/22]	--	--	--	--	sp|O94343|YHMA_SCHPO	110	8.00E-37	Uncharacterized MFS-type transporter C1271.10c OS=Schizosaccharomyces pombe (strain 972 / ATCC 24843) GN=SPBC1271.10c PE=1 SV=1	SPAC1348.05	72	4.00E-12	COG0477	Permeases of the major facilitator superfamily	K01426	9.00E-29	111	mgr:MGG_14363	amidase [EC:3.5.1.4]	-	-	-
Unigene6915_All	3.48307	-1.07068	0.0105962	0.0333876	--	--	--	--	--	--	--	--	--	--	--	--	--	--	--	--	--	--	--	--	--	--	-	-	-
CL844.Contig28_All	3.4809	0.872294	2.714e-13	5.85512e-12	gi|336369836|gb|EGN98177.1|	32.3	1.00E-81	hypothetical protein SERLA73DRAFT_183083 [Serpula lacrymans var. lacrymans S7.3] >gi|336382603|gb|EGO23753.1| hypothetical protein SERLADRAFT_470062 [Serpula lacrymans var. lacrymans S7.9]	--	--	--	--	sp|Q01752|AAD_PHACH	241	7.00E-67	Aryl-alcohol dehydrogenase [NADP(+)] OS=Phanerochaete chrysosporium PE=1 SV=1	YJR155w	215	5.00E-58	COG0667	Predicted oxidoreductases (related to aryl-alcohol dehydrogenases)	K00100	3.00E-59	218	ani:AN5887.2	[EC:1.1.1.-]	-	-	-
Unigene6834_All	3.48029	-0.766786	6.14882e-05	0.000363247	gi|393212193|gb|EJC97695.1|	67.4	1.00E-10	hypothetical protein FOMMEDRAFT_162718 [Fomitiporia mediterranea MF3/22]	--	--	--	--	--	--	--	--	--	--	--	--	--	--	--	--	--	--	GO:0009103//lipopolysaccharide biosynthetic process	-	-
Unigene3265_All	3.47793	3.79533	7.82921e-36	1.16487e-33	--	--	--	--	--	--	--	--	--	--	--	--	--	--	--	--	--	--	--	--	--	--	-	-	-
CL2474.Contig10_All	3.47756	-0.124539	4.09082e-05	0.000252155	gi|393216228|gb|EJD01719.1|	100.1	2.00E-19	hypothetical protein FOMMEDRAFT_158873 [Fomitiporia mediterranea MF3/22]	--	--	--	--	--	--	--	--	--	--	--	--	--	--	--	--	--	--	-	-	-
Unigene4988_All	3.47673	-0.796106	0.000237984	0.00122883	--	--	--	--	--	--	--	--	--	--	--	--	--	--	--	--	--	--	--	--	--	--	-	-	-
Unigene1552_All	3.4761	3.72565	9.49555e-31	1.02982e-28	--	--	--	--	--	--	--	--	--	--	--	--	--	--	--	--	--	--	--	--	--	--	-	-	-
Unigene5983_All	3.47387	1.15996	2.40769e-17	8.36103e-16	--	--	--	--	--	--	--	--	--	--	--	--	--	--	--	--	--	--	--	--	--	--	-	-	-
CL1318.Contig4_All	3.47259	4.80266	2.16434e-33	2.82988e-31	gi|389751838|gb|EIM92911.1|	103.6	6.00E-20	hypothetical protein STEHIDRAFT_165099 [Stereum hirsutum FP-91666 SS1]	--	--	--	--	--	--	--	--	--	--	--	--	--	--	--	--	--	--	-	-	-
CL524.Contig7_All	3.47255	-1.60597	0.0101288	0.0321438	--	--	--	--	--	--	--	--	--	--	--	--	--	--	--	--	--	--	--	--	--	--	-	-	-
CL5034.Contig8_All	3.47188	0.487221	8.57068e-11	1.34903e-09	gi|389739895|gb|EIM81087.1|	58.5	1.00E-50	hypothetical protein STEHIDRAFT_150135 [Stereum hirsutum FP-91666 SS1]	--	--	--	--	--	--	--	--	--	--	--	--	--	--	--	--	--	--	-	-	-
CL3410.Contig4_All	3.4706	1.22014	7.60298e-19	3.03398e-17	--	--	--	--	--	--	--	--	--	--	--	--	--	--	--	--	--	--	--	--	--	--	-	-	-
CL364.Contig30_All	3.4697	0.728128	1.41939e-13	3.19184e-12	gi|393222948|gb|EJD08432.1|	24.6	8.00E-178	MFS general substrate transporter [Fomitiporia mediterranea MF3/22]	--	--	--	--	sp|O94343|YHMA_SCHPO	144	9.00E-40	Uncharacterized MFS-type transporter C1271.10c OS=Schizosaccharomyces pombe (strain 972 / ATCC 24843) GN=SPBC1271.10c PE=1 SV=1	SPAC1348.05	81.6	5.00E-15	COG0477	Permeases of the major facilitator superfamily	K01426	1.00E-31	133	mgr:MGG_14363	amidase [EC:3.5.1.4]	-	-	-
CL364.Contig33_All	3.4697	0.728128	1.41932e-13	3.19184e-12	gi|393222948|gb|EJD08432.1|	42	3.00E-177	MFS general substrate transporter [Fomitiporia mediterranea MF3/22]	--	--	--	--	sp|O94343|YHMA_SCHPO	135	5.00E-41	Uncharacterized MFS-type transporter C1271.10c OS=Schizosaccharomyces pombe (strain 972 / ATCC 24843) GN=SPBC1271.10c PE=1 SV=1	SPAC1348.05	75.1	5.00E-13	COG0477	Permeases of the major facilitator superfamily	K08856	4.00E-31	117	ani:AN1476.2	serine/threonine kinase 16 [EC:2.7.11.1]	-	-	-
Unigene1489_All	3.46932	4.0703	9.93869e-23	5.68928e-21	--	--	--	--	--	--	--	--	--	--	--	--	--	--	--	--	--	--	--	--	--	--	-	-	-
CL844.Contig37_All	3.46878	0.970767	3.93143e-13	8.28481e-12	gi|393219235|gb|EJD04722.1|	479.9	1.00E-133	aryl-alcohol dehydrogenase [NADP+] [Fomitiporia mediterranea MF3/22]	gi|405123455|gb|CP003831.1|	73.8	4.00E-10	Cryptococcus neoformans var. grubii H99 chromosome 12, complete sequence	sp|Q01752|AAD_PHACH	415	1.00E-115	Aryl-alcohol dehydrogenase [NADP(+)] OS=Phanerochaete chrysosporium PE=1 SV=1	YNL331c	379	2.00E-104	COG0667	Predicted oxidoreductases (related to aryl-alcohol dehydrogenases)	K00100	4.00E-107	389	ani:AN5887.2	[EC:1.1.1.-]	-	-	-
CL844.Contig34_All	3.46878	0.970767	3.9353e-13	8.28789e-12	gi|393219235|gb|EJD04722.1|	479.9	1.00E-133	aryl-alcohol dehydrogenase [NADP+] [Fomitiporia mediterranea MF3/22]	gi|405123455|gb|CP003831.1|	73.8	4.00E-10	Cryptococcus neoformans var. grubii H99 chromosome 12, complete sequence	sp|Q01752|AAD_PHACH	415	1.00E-115	Aryl-alcohol dehydrogenase [NADP(+)] OS=Phanerochaete chrysosporium PE=1 SV=1	YNL331c	379	2.00E-104	COG0667	Predicted oxidoreductases (related to aryl-alcohol dehydrogenases)	K00100	4.00E-107	389	ani:AN5887.2	[EC:1.1.1.-]	-	-	-
CL3410.Contig3_All	3.4685	0.13522	8.28049e-09	1.00044e-07	--	--	--	--	--	--	--	--	--	--	--	--	--	--	--	--	--	--	--	--	--	--	-	-	-
CL844.Contig20_All	3.46842	0.861633	2.67448e-13	5.77708e-12	gi|393221437|gb|EJD06922.1|	281.6	3.00E-74	DUF427-domain-containing protein [Fomitiporia mediterranea MF3/22]	--	--	--	--	sp|Q01752|AAD_PHACH	171	1.00E-42	Aryl-alcohol dehydrogenase [NADP(+)] OS=Phanerochaete chrysosporium PE=1 SV=1	Rv1056	181	2.00E-45	COG2343	Uncharacterized protein conserved in bacteria	K00100	2.00E-34	146	ani:AN5887.2	[EC:1.1.1.-]	-	-	-
CL3176.Contig2_All	3.46738	1.70638	2.77363e-24	1.8167e-22	gi|393222503|gb|EJD07987.1|	226.9	3.00E-57	NAD-binding protein [Fomitiporia mediterranea MF3/22]	--	--	--	--	--	--	--	--	--	--	--	--	--	--	--	--	--	--	-	-	-
CL1172.Contig3_All	3.46718	-1.13224	0.00189131	0.00768501	gi|389741241|gb|EIM82430.1|	91.3	8.00E-17	hypothetical protein STEHIDRAFT_124553, partial [Stereum hirsutum FP-91666 SS1]	--	--	--	--	--	--	--	--	--	--	--	--	--	--	--	--	--	--	-	-	-
Unigene3711_All	3.46266	-0.513709	6.03765e-06	4.42896e-05	--	--	--	--	--	--	--	--	--	--	--	--	--	--	--	--	--	--	--	--	--	--	-	-	-
CL1028.Contig1_All	3.46243	-0.484995	5.56143e-06	4.11246e-05	--	--	--	--	--	--	--	--	--	--	--	--	--	--	--	--	--	--	--	--	--	--	-	-	-
CL1093.Contig24_All	3.46033	-0.777082	4.62061e-05	0.000281693	--	--	--	--	--	--	--	--	--	--	--	--	--	--	--	--	--	--	--	--	--	--	-	-	-
CL3410.Contig2_All	3.4599	-0.272886	3.1814e-07	2.96639e-06	--	--	--	--	--	--	--	--	--	--	--	--	--	--	--	--	--	--	--	--	--	--	-	-	-
CL3017.Contig1_All	3.45946	-0.425961	8.13809e-06	5.80154e-05	gi|170115908|ref|XP_001889147.1|	54.3	1.00E-06	predicted protein [Laccaria bicolor S238N-H82] >gi|164635937|gb|EDR00238.1| predicted protein [Laccaria bicolor S238N-H82]	--	--	--	--	sp|O74855|NLE1_SCHPO	57.4	5.00E-09	Ribosome assembly protein C18.05c OS=Schizosaccharomyces pombe (strain 972 / ATCC 24843) GN=SPCC18.05c PE=3 SV=1	all0284_3	62	5.00E-10	COG2319	FOG: WD40 repeat	K14855	9.00E-12	68.6	lbc:LACBIDRAFT_296068	ribosome assembly protein 4	-	-	-
Unigene2235_All	3.45895	8.06503	3.03217e-18	1.14638e-16	gi|395331864|gb|EJF64244.1|	567.4	3.00E-160	carboxypeptidase S [Dichomitus squalens LYAD-421 SS1]	--	--	--	--	sp|P27614|CBPS_YEAST	324	1.00E-88	Carboxypeptidase S OS=Saccharomyces cerevisiae (strain ATCC 204508 / S288c) GN=CPS1 PE=1 SV=2	YJL172w	324	3.00E-88	COG0624	Acetylornithine deacetylase/Succinyl-diaminopimelate desuccinylase and related deacylases	K01293	9.00E-161	566	lbc:LACBIDRAFT_182303	Gly-Xaa carboxypeptidase [EC:3.4.17.4]	GO:0008152//metabolic process	GO:0008237//metallopeptidase activity	-
CL844.Contig6_All	3.45796	0.961311	4.45519e-13	9.30335e-12	gi|393219235|gb|EJD04722.1|	516.5	1.00E-144	aryl-alcohol dehydrogenase [NADP+] [Fomitiporia mediterranea MF3/22]	gi|405123455|gb|CP003831.1|	73.8	4.00E-10	Cryptococcus neoformans var. grubii H99 chromosome 12, complete sequence	sp|Q01752|AAD_PHACH	441	1.00E-123	Aryl-alcohol dehydrogenase [NADP(+)] OS=Phanerochaete chrysosporium PE=1 SV=1	YNL331c	409	1.00E-113	COG0667	Predicted oxidoreductases (related to aryl-alcohol dehydrogenases)	K00100	6.00E-116	418	ani:AN5887.2	[EC:1.1.1.-]	-	-	-
CL1073.Contig2_All	3.4553	-1.12946	0.00204334	0.00820997	--	--	--	--	--	--	--	--	--	--	--	--	--	--	--	--	--	--	--	--	--	--	-	-	-
CL1108.Contig10_All	3.45475	5.55949	1.83569e-15	5.23241e-14	gi|403417127|emb|CCM03827.1|	65.9	0	predicted protein [Fibroporia radiculosa]	--	--	--	--	sp|B3LFU6|SP110_YEAS1	98.6	4.00E-20	Spindle pole body component 110 OS=Saccharomyces cerevisiae (strain RM11-1a) GN=SPC110 PE=3 SV=1	PAE3596	189	5.00E-47	COG0430	RNA 3'-terminal phosphate cyclase	K01974	2.00E-83	311	ppl:POSPLDRAFT_87886	RNA 3'-terminal phosphate cyclase [EC:6.5.1.4]	-	-	-
CL1011.Contig2_All	3.45363	1.64372	4.73991e-23	2.80158e-21	--	--	--	--	--	--	--	--	--	--	--	--	--	--	--	--	--	--	--	--	--	--	-	-	-
CL1075.Contig3_All	3.45329	-1.1593	0.00984473	0.0313893	--	--	--	--	--	--	--	--	--	--	--	--	--	--	--	--	--	--	--	--	--	--	-	-	-
CL364.Contig23_All	3.45224	0.713228	6.02859e-13	1.23279e-11	gi|393222948|gb|EJD08432.1|	24.6	2.00E-162	MFS general substrate transporter [Fomitiporia mediterranea MF3/22]	--	--	--	--	sp|O94343|YHMA_SCHPO	127	3.00E-32	Uncharacterized MFS-type transporter C1271.10c OS=Schizosaccharomyces pombe (strain 972 / ATCC 24843) GN=SPBC1271.10c PE=1 SV=1	SPAC1348.05	81.6	5.00E-15	COG0477	Permeases of the major facilitator superfamily	K01426	4.00E-30	130	mgr:MGG_14363	amidase [EC:3.5.1.4]	-	-	-
Unigene1838_All	3.45214	1.98309	3.61277e-21	1.82853e-19	--	--	--	--	--	--	--	--	--	--	--	--	--	--	--	--	--	--	--	--	--	--	-	-	-
Unigene3205_All	3.44737	0.828314	6.89523e-15	1.83992e-13	gi|358059874|dbj|GAA94304.1|	27.7	4.00E-07	hypothetical protein E5Q_00953 [Mixia osmundae IAM 14324]	--	--	--	--	sp|Q871U2|ATG7_NEUCR	40.4	3.00E-06	Ubiquitin-like modifier-activating enzyme atg-7 OS=Neurospora crassa (strain ATCC 24698 / 74-OR23-1A / CBS 708.71 / DSM 1257 / FGSC 987) GN=atg-7 PE=3 SV=1	--	--	--	--	--	K08337	2.00E-06	44.7	uma:UM04880.1	autophagy-related protein 7	-	-	-
Unigene1954_All	3.44688	-0.732861	7.79762e-05	0.000449121	gi|449542698|gb|EMD33676.1|	27.3	7.00E-14	hypothetical protein CERSUDRAFT_141968 [Ceriporiopsis subvermispora B]	--	--	--	--	--	--	--	--	--	--	--	--	--	--	--	--	--	--	-	GO:0046872//metal ion binding;GO:0016491//oxidoreductase activity	-
CL111.Contig7_All	3.44626	-0.457285	1.96175e-05	0.000129624	--	--	--	--	--	--	--	--	--	--	--	--	--	--	--	--	--	--	--	--	--	--	-	-	-
Unigene3690_All	3.445	0.343577	4.5302e-09	5.70289e-08	--	--	--	--	--	--	--	--	--	--	--	--	--	--	--	--	--	--	--	--	--	--	-	-	-
CL1505.Contig12_All	3.44378	-1.17516	0.000571394	0.00268821	--	--	--	--	--	--	--	--	--	--	--	--	--	--	--	--	--	--	--	--	--	--	-	-	-
CL524.Contig8_All	3.44264	0.509253	2.79064e-11	4.65125e-10	gi|392593909|gb|EIW83234.1|	38.5	3.00E-10	hypothetical protein CONPUDRAFT_143203, partial [Coniophora puteana RWD-64-598 SS2]	--	--	--	--	--	--	--	--	--	--	--	--	--	--	--	--	--	--	-	-	-
CL979.Contig1_All	3.44233	-0.054257	2.3751e-08	2.65319e-07	--	--	--	--	--	--	--	--	--	--	--	--	--	--	--	--	--	--	--	--	--	--	-	-	-
CL364.Contig31_All	3.44133	0.704526	1.59319e-13	3.5457e-12	gi|393222948|gb|EJD08432.1|	42	0	MFS general substrate transporter [Fomitiporia mediterranea MF3/22]	--	--	--	--	sp|O94343|YHMA_SCHPO	169	3.00E-44	Uncharacterized MFS-type transporter C1271.10c OS=Schizosaccharomyces pombe (strain 972 / ATCC 24843) GN=SPBC1271.10c PE=1 SV=1	SPAC1348.05	84.7	6.00E-16	COG0477	Permeases of the major facilitator superfamily	K01426	4.00E-33	141	mgr:MGG_14363	amidase [EC:3.5.1.4]	-	-	-
CL364.Contig32_All	3.44133	0.704526	1.59206e-13	3.54547e-12	gi|393222948|gb|EJD08432.1|	24.6	8.00E-178	MFS general substrate transporter [Fomitiporia mediterranea MF3/22]	--	--	--	--	sp|O94343|YHMA_SCHPO	144	1.00E-36	Uncharacterized MFS-type transporter C1271.10c OS=Schizosaccharomyces pombe (strain 972 / ATCC 24843) GN=SPBC1271.10c PE=1 SV=1	SPAC1348.05	81.6	5.00E-15	COG0477	Permeases of the major facilitator superfamily	K01426	4.00E-31	133	mgr:MGG_14363	amidase [EC:3.5.1.4]	-	-	-
CL1639.Contig1_All	3.44124	-0.0324491	1.01938e-08	1.21084e-07	--	--	--	--	--	--	--	--	--	--	--	--	--	--	--	--	--	--	--	--	--	--	-	-	-
Unigene5881_All	3.43745	8.86741	1.60652e-14	4.05958e-13	--	--	--	--	--	--	--	--	--	--	--	--	--	--	--	--	--	--	--	--	--	--	-	-	-
CL3463.Contig2_All	3.43395	-0.480506	2.36461e-05	0.000153222	--	--	--	--	--	--	--	--	--	--	--	--	--	--	--	--	--	--	--	--	--	--	-	-	-
CL3082.Contig3_All	3.43115	-0.805489	0.00010876	0.000606491	--	--	--	--	--	--	--	--	--	--	--	--	--	--	--	--	--	--	--	--	--	--	-	-	-
CL2192.Contig3_All	3.4308	1.36161	1.13957e-18	4.45293e-17	--	--	--	--	--	--	--	--	--	--	--	--	--	--	--	--	--	--	--	--	--	--	-	-	-
CL993.Contig15_All	3.42904	-0.804468	3.86417e-05	0.00023951	gi|393219265|gb|EJD04752.1|	62.8	1.00E-35	alpha-ketoglutarate-dependent 2,4-dichlorophenoxyacetate dioxygenase [Fomitiporia mediterranea MF3/22]	--	--	--	--	--	--	--	--	PA2310	49.7	5.00E-19	COG2175	Probable taurine catabolism dioxygenase	K06912	3.00E-49	81.3	cnb:CNBH1210	alpha-ketoglutarate-dependent 2,4-dichlorophenoxyacetate dioxygenase [EC:1.14.11.-]	GO:0055114//oxidation-reduction process	GO:0016702//oxidoreductase activity, acting on single donors with incorporation of molecular oxygen, incorporation of two atoms of oxygen	-
CL364.Contig12_All	3.42714	0.692583	1.99685e-13	4.37632e-12	gi|393222948|gb|EJD08432.1|	42	0	MFS general substrate transporter [Fomitiporia mediterranea MF3/22]	--	--	--	--	sp|O94343|YHMA_SCHPO	160	1.00E-41	Uncharacterized MFS-type transporter C1271.10c OS=Schizosaccharomyces pombe (strain 972 / ATCC 24843) GN=SPBC1271.10c PE=1 SV=1	SPAC1348.05	81.6	5.00E-15	COG0477	Permeases of the major facilitator superfamily	K01426	6.00E-32	137	mgr:MGG_14363	amidase [EC:3.5.1.4]	-	-	-
CL241.Contig39_All	3.42442	1.35323	9.78638e-19	3.86064e-17	--	--	--	--	--	--	--	--	--	--	--	--	--	--	--	--	--	--	--	--	--	--	-	-	-
Unigene7402_All	3.42436	-1.15766	0.0108416	0.0340345	--	--	--	--	--	--	--	--	--	--	--	--	--	--	--	--	--	--	--	--	--	--	-	-	-
CL305.Contig3_All	3.42375	2.08269	1.35862e-25	9.83162e-24	gi|393214403|gb|EJC99896.1|	461.1	8.00E-128	hypothetical protein FOMMEDRAFT_22912 [Fomitiporia mediterranea MF3/22]	--	--	--	--	sp|P0CP34|NST1_CRYNJ	56.2	1.00E-07	Stress response protein NST1 OS=Cryptococcus neoformans var. neoformans serotype D (strain JEC21 / ATCC MYA-565) GN=NST1 PE=3 SV=1	--	--	--	--	--	--	--	--	--	--	-	-	-
Unigene3881_All	3.42334	1.57162	1.29601e-20	6.28308e-19	--	--	--	--	--	--	--	--	--	--	--	--	--	--	--	--	--	--	--	--	--	--	-	-	-
CL1093.Contig26_All	3.42302	2.01331	7.91032e-27	6.45505e-25	--	--	--	--	--	--	--	--	--	--	--	--	--	--	--	--	--	--	--	--	--	--	-	-	-
Unigene3745_All	3.42272	-0.503854	8.11024e-06	5.78408e-05	--	--	--	--	--	--	--	--	--	--	--	--	--	--	--	--	--	--	--	--	--	--	-	-	-
CL2060.Contig9_All	3.42252	-0.267989	5.37368e-07	4.80167e-06	--	--	--	--	--	--	--	--	--	--	--	--	--	--	--	--	--	--	--	--	--	--	-	-	-
CL479.Contig1_All	3.42118	-1.66479	0.01439	0.0431507	--	--	--	--	--	--	--	--	--	--	--	--	--	--	--	--	--	--	--	--	--	--	-	-	-
CL1128.Contig6_All	3.42049	2.03384	1.89836e-23	1.16184e-21	gi|449542578|gb|EMD33556.1|	476.5	1.00E-132	hypothetical protein CERSUDRAFT_98123 [Ceriporiopsis subvermispora B]	--	--	--	--	sp|O60188|UTP6_SCHPO	167	4.00E-41	U3 small nucleolar RNA-associated protein 6 OS=Schizosaccharomyces pombe (strain 972 / ATCC 24843) GN=utp6 PE=3 SV=1	SPBC244.02c	167	1.00E-40	COG5191	Uncharacterized conserved protein, contains HAT (Half-A-TPR) repeat	K14557	1.00E-118	427	lbc:LACBIDRAFT_296464	U3 small nucleolar RNA-associated protein 6	-	-	-
CL844.Contig41_All	3.41798	5.64159	7.42895e-31	8.16765e-29	gi|393221437|gb|EJD06922.1|	275	1.00E-72	DUF427-domain-containing protein [Fomitiporia mediterranea MF3/22]	--	--	--	--	--	--	--	--	Rv1056	176	4.00E-44	COG2343	Uncharacterized protein conserved in bacteria	--	--	--	--	--	-	-	-
Unigene4409_All	3.41685	0.282245	8.48509e-10	1.19109e-08	gi|393214273|gb|EJC99766.1|	43.5	2.00E-114	cytochrome P450 [Fomitiporia mediterranea MF3/22]	--	--	--	--	sp|O13345|ORDA_ASPPA	120	3.00E-27	O-methylsterigmatocystin oxidoreductase OS=Aspergillus parasiticus GN=ordA PE=3 SV=1	all1361	59.3	3.00E-08	COG2124	Cytochrome P450	K00517	5.00E-25	115	afm:AFUA_8G00760	[EC:1.14.-.-]	-	-	-
Unigene7390_All	3.41649	-1.16539	0.00230224	0.00907696	--	--	--	--	--	--	--	--	--	--	--	--	--	--	--	--	--	--	--	--	--	--	-	-	-
Unigene4348_All	3.41345	-1.16592	0.00240499	0.00942608	--	--	--	--	--	--	--	--	--	--	--	--	--	--	--	--	--	--	--	--	--	--	-	-	-
CL573.Contig4_All	3.41324	-1.66552	0.0126874	0.0388766	--	--	--	--	--	--	--	--	--	--	--	--	--	--	--	--	--	--	--	--	--	--	-	-	-
CL64.Contig3_All	3.41323	-1.66552	0.0126829	0.0388661	--	--	--	--	--	--	--	--	--	--	--	--	--	--	--	--	--	--	--	--	--	--	-	-	-
CL364.Contig60_All	3.41273	1.36634	1.33357e-15	3.85205e-14	--	--	--	--	--	--	--	--	--	--	--	--	--	--	--	--	--	--	--	--	--	--	-	-	-
CL3675.Contig2_All	3.41163	0.470428	7.47762e-11	1.18509e-09	--	--	--	--	--	--	--	--	--	--	--	--	--	--	--	--	--	--	--	--	--	--	-	-	-
CL1694.Contig2_All	3.40894	0.280772	5.88479e-11	9.4348e-10	gi|393213284|gb|EJC98781.1|	283.5	1.00E-74	glycosyl transferase, partial [Fomitiporia mediterranea MF3/22]	--	--	--	--	--	--	--	--	--	--	--	--	--	K00737	3.00E-49	185	scm:SCHCODRAFT_69062	beta-1,4-mannosyl-glycoprotein beta-1,4-N-acetylglucosaminyltransferase [EC:2.4.1.144]	-	-	-
CL4725.Contig1_All	3.40692	-0.806291	6.57839e-05	0.000385719	--	--	--	--	--	--	--	--	--	--	--	--	--	--	--	--	--	--	--	--	--	--	-	-	-
CL681.Contig9_All	3.40592	-0.833488	0.000175854	0.000935303	gi|393219016|gb|EJD04504.1|	70.1	1.00E-10	hypothetical protein FOMMEDRAFT_167675 [Fomitiporia mediterranea MF3/22]	--	--	--	--	--	--	--	--	--	--	--	--	--	--	--	--	--	--	-	-	-
CL1318.Contig6_All	3.40213	5.2271	1.14152e-28	1.04518e-26	gi|389751838|gb|EIM92911.1|	329.7	5.00E-88	hypothetical protein STEHIDRAFT_165099 [Stereum hirsutum FP-91666 SS1]	--	--	--	--	--	--	--	--	--	--	--	--	--	--	--	--	--	--	-	-	-
CL681.Contig21_All	3.40015	-0.0424368	2.89121e-07	2.71857e-06	gi|393219018|gb|EJD04506.1|	26.6	3.00E-12	hypothetical protein FOMMEDRAFT_167676 [Fomitiporia mediterranea MF3/22]	--	--	--	--	--	--	--	--	--	--	--	--	--	--	--	--	--	--	-	-	-
CL3483.Contig4_All	3.39955	0.966746	1.71669e-05	0.000114727	--	--	--	--	--	--	--	--	--	--	--	--	--	--	--	--	--	--	--	--	--	--	-	-	-
CL858.Contig2_All	3.39934	0.908138	1.29527e-15	3.75086e-14	--	--	--	--	--	--	--	--	--	--	--	--	--	--	--	--	--	--	--	--	--	--	-	-	-
CL1292.Contig9_All	3.39877	-1.20592	0.00790713	0.0260587	gi|393217807|gb|EJD03296.1|	34.7	4.00E-14	hypothetical protein FOMMEDRAFT_156683 [Fomitiporia mediterranea MF3/22]	--	--	--	--	--	--	--	--	--	--	--	--	--	--	--	--	--	--	-	-	-
Unigene2444_All	3.39818	0.987217	7.42836e-17	2.46077e-15	--	--	--	--	--	--	--	--	--	--	--	--	--	--	--	--	--	--	--	--	--	--	-	-	-
CL504.Contig5_All	3.39785	4.62129	1.66928e-31	1.96656e-29	gi|390598540|gb|EIN07938.1|	1231.1	0	small oligopeptide transporter [Punctularia strigosozonata HHB-11173 SS5]	gi|170114644|ref|XM_001888484.1|	77.8	3.00E-11	Laccaria bicolor S238N-H82 oligopeptide transporter partial mRNA	sp|O14031|PGT1_SCHPO	726	0	Glutathione transporter 1 OS=Schizosaccharomyces pombe (strain 972 / ATCC 24843) GN=pgt1 PE=1 SV=1	--	--	--	--	--	--	--	--	--	--	GO:0055085//transmembrane transport	-	-
CL1557.Contig2_All	3.39717	10.0724	1.30165e-18	5.06545e-17	gi|393219383|gb|EJD04870.1|	388.3	8.00E-106	cytochrome P450 [Fomitiporia mediterranea MF3/22]	--	--	--	--	sp|B8NHY4|ORDA_ASPFN	191	2.00E-48	O-methylsterigmatocystin oxidoreductase OS=Aspergillus flavus (strain ATCC 200026 / FGSC A1120 / NRRL 3357 / JCM 12722 / SRRC 167) GN=ordA PE=2 SV=1	slr0574	98.2	9.00E-20	COG2124	Cytochrome P450	K00517	4.00E-41	169	afm:AFUA_8G00220	[EC:1.14.-.-]	-	-	-
Unigene1447_All	3.39663	4.3736	4.15544e-27	3.43152e-25	--	--	--	--	--	--	--	--	--	--	--	--	--	--	--	--	--	--	--	--	--	--	-	-	-
Unigene7004_All	3.39659	-1.16322	0.00571023	0.0197798	--	--	--	--	--	--	--	--	--	--	--	--	--	--	--	--	--	--	--	--	--	--	-	-	-
CL1906.Contig6_All	3.39229	0.448325	1.17799e-11	2.05675e-10	--	--	--	--	--	--	--	--	--	--	--	--	--	--	--	--	--	--	--	--	--	--	-	-	-
CL3559.Contig1_All	3.3915	-1.16338	0.0123909	0.0381033	--	--	--	--	--	--	--	--	--	--	--	--	--	--	--	--	--	--	--	--	--	--	-	-	-
CL844.Contig38_All	3.39035	0.902694	8.72213e-13	1.75882e-11	gi|393219235|gb|EJD04722.1|	479.9	1.00E-133	aryl-alcohol dehydrogenase [NADP+] [Fomitiporia mediterranea MF3/22]	gi|405123455|gb|CP003831.1|	73.8	4.00E-10	Cryptococcus neoformans var. grubii H99 chromosome 12, complete sequence	sp|Q01752|AAD_PHACH	415	1.00E-115	Aryl-alcohol dehydrogenase [NADP(+)] OS=Phanerochaete chrysosporium PE=1 SV=1	YNL331c	379	2.00E-104	COG0667	Predicted oxidoreductases (related to aryl-alcohol dehydrogenases)	K00100	4.00E-107	389	ani:AN5887.2	[EC:1.1.1.-]	-	-	-
CL844.Contig39_All	3.39035	0.902694	8.72329e-13	1.75882e-11	gi|393219235|gb|EJD04722.1|	479.9	1.00E-133	aryl-alcohol dehydrogenase [NADP+] [Fomitiporia mediterranea MF3/22]	gi|405123455|gb|CP003831.1|	73.8	4.00E-10	Cryptococcus neoformans var. grubii H99 chromosome 12, complete sequence	sp|Q01752|AAD_PHACH	415	1.00E-115	Aryl-alcohol dehydrogenase [NADP(+)] OS=Phanerochaete chrysosporium PE=1 SV=1	YNL331c	379	1.00E-104	COG0667	Predicted oxidoreductases (related to aryl-alcohol dehydrogenases)	K00100	4.00E-107	389	ani:AN5887.2	[EC:1.1.1.-]	-	-	-
CL993.Contig3_All	3.39028	1.02679	1.00793e-15	2.95344e-14	gi|393219265|gb|EJD04752.1|	524.6	5.00E-147	alpha-ketoglutarate-dependent 2,4-dichlorophenoxyacetate dioxygenase [Fomitiporia mediterranea MF3/22]	--	--	--	--	sp|Q12358|JLP1_YEAST	58.2	3.00E-08	Alpha-ketoglutarate-dependent sulfonate dioxygenase OS=Saccharomyces cerevisiae (strain ATCC 204508 / S288c) GN=JLP1 PE=3 SV=1	PA2310	127	1.00E-28	COG2175	Probable taurine catabolism dioxygenase	K06912	4.00E-64	246	cnb:CNBH1210	alpha-ketoglutarate-dependent 2,4-dichlorophenoxyacetate dioxygenase [EC:1.14.11.-]	-	-	-
CL3040.Contig1_All	3.38798	4.89359	4.3455e-40	8.06441e-38	gi|393215517|gb|EJD01008.1|	1961.8	0	hypothetical protein FOMMEDRAFT_21471 [Fomitiporia mediterranea MF3/22]	gi|299747615|ref|XM_001837101.2|	71.9	4.00E-09	Coprinopsis cinerea okayama7#130 t## IQ domain-containing protein-containing RasGAP, mRNA	sp|O14188|RNG2_SCHPO	612	8.00E-175	Ras GTPase-activating-like protein rng2 OS=Schizosaccharomyces pombe (strain 972 / ATCC 24843) GN=rng2 PE=1 SV=1	SPAC4F8.13c	612	2.00E-174	COG5261	Protein involved in regulation of cellular morphogenesis/cytokinesis	K05767	0	1699	cci:CC1G_00289	IQ motif containing GTPase activating protein	GO:0043547//positive regulation of GTPase activity;GO:0051056//regulation of small GTPase mediated signal transduction	GO:0005096//GTPase activator activity	-
CL36.Contig51_All	3.38553	2.10285	1.13745e-26	9.13079e-25	--	--	--	--	--	--	--	--	--	--	--	--	--	--	--	--	--	--	--	--	--	--	-	-	-
CL844.Contig35_All	3.38316	0.988661	3.96163e-13	8.33318e-12	gi|393219235|gb|EJD04722.1|	479.9	1.00E-133	aryl-alcohol dehydrogenase [NADP+] [Fomitiporia mediterranea MF3/22]	gi|405123455|gb|CP003831.1|	73.8	4.00E-10	Cryptococcus neoformans var. grubii H99 chromosome 12, complete sequence	sp|Q01752|AAD_PHACH	415	1.00E-115	Aryl-alcohol dehydrogenase [NADP(+)] OS=Phanerochaete chrysosporium PE=1 SV=1	YNL331c	379	2.00E-104	COG0667	Predicted oxidoreductases (related to aryl-alcohol dehydrogenases)	K00100	4.00E-107	389	ani:AN5887.2	[EC:1.1.1.-]	-	-	-
CL844.Contig36_All	3.38316	0.988661	3.95422e-13	8.32266e-12	gi|393219235|gb|EJD04722.1|	479.9	1.00E-133	aryl-alcohol dehydrogenase [NADP+] [Fomitiporia mediterranea MF3/22]	gi|405123455|gb|CP003831.1|	73.8	4.00E-10	Cryptococcus neoformans var. grubii H99 chromosome 12, complete sequence	sp|Q01752|AAD_PHACH	415	1.00E-115	Aryl-alcohol dehydrogenase [NADP(+)] OS=Phanerochaete chrysosporium PE=1 SV=1	YNL331c	379	2.00E-104	COG0667	Predicted oxidoreductases (related to aryl-alcohol dehydrogenases)	K00100	4.00E-107	389	ani:AN5887.2	[EC:1.1.1.-]	-	-	-
CL1318.Contig5_All	3.38247	5.43285	4.95386e-30	5.02933e-28	gi|409052176|gb|EKM61652.1|	79.7	1.00E-12	hypothetical protein PHACADRAFT_248382 [Phanerochaete carnosa HHB-10118-sp]	--	--	--	--	--	--	--	--	--	--	--	--	--	--	--	--	--	--	-	-	-
CL3605.Contig2_All	3.38165	3.34871	9.32738e-29	8.58566e-27	gi|393217765|gb|EJD03254.1|	158.7	1.00E-36	phosphatases II [Fomitiporia mediterranea MF3/22]	--	--	--	--	sp|P08640|MUC1_YEAST	56.2	2.00E-07	Flocculation protein FLO11 OS=Saccharomyces cerevisiae (strain ATCC 204508 / S288c) GN=MUC1 PE=1 SV=2	DR2161	60.8	2.00E-08	COG2453	Predicted protein-tyrosine phosphatase	K01178	8.00E-07	56.2	sce:YIR019C	glucoamylase [EC:3.2.1.3]	GO:0035335//peptidyl-tyrosine dephosphorylation	GO:0004725//protein tyrosine phosphatase activity;GO:0008138//protein tyrosine/serine/threonine phosphatase activity	-
Unigene1150_All	3.379	0.284846	1.48874e-10	2.27382e-09	--	--	--	--	--	--	--	--	--	--	--	--	--	--	--	--	--	--	--	--	--	--	-	-	-
CL830.Contig4_All	3.37894	-0.114286	9.74204e-08	9.87304e-07	gi|393219741|gb|EJD05228.1|	43.1	2.00E-110	ABC1-domain-containing protein [Fomitiporia mediterranea MF3/22]	--	--	--	--	sp|P27697|COQ8_YEAST	84	1.00E-49	Probable serine/threonine-protein kinase COQ8, mitochondrial OS=Saccharomyces cerevisiae (strain ATCC 204508 / S288c) GN=COQ8 PE=1 SV=1	YGL119w	84	3.00E-49	COG0661	Predicted unusual protein kinase	K08869	1.00E-85	143	scm:SCHCODRAFT_76470	aarF domain-containing kinase	-	GO:0016772//transferase activity, transferring phosphorus-containing groups	-
CL321.Contig13_All	3.37726	1.1997	0.000764755	0.0034736	gi|393222552|gb|EJD08036.1|	35.8	3.00E-156	hypothetical protein FOMMEDRAFT_131011 [Fomitiporia mediterranea MF3/22]	--	--	--	--	sp|P47029|ALY2_YEAST	62.8	2.00E-15	Arrestin-related trafficking adapter 3 OS=Saccharomyces cerevisiae (strain ATCC 204508 / S288c) GN=ALY2 PE=1 SV=2	--	--	--	--	--	K13171	3.00E-06	54.3	pan:PODANSg09677	serine/arginine repetitive matrix protein 1	-	-	-
Unigene7358_All	3.37628	-1.20363	0.0101167	0.0321142	--	--	--	--	--	--	--	--	--	--	--	--	--	--	--	--	--	--	--	--	--	--	-	-	-
CL3284.Contig2_All	3.37021	-0.841935	0.000131196	0.000718377	gi|393218851|gb|EJD04339.1|	57.4	5.00E-52	MED6-domain-containing protein [Fomitiporia mediterranea MF3/22]	--	--	--	--	sp|Q4PHA6|MED6_USTMA	89.4	4.00E-18	Mediator of RNA polymerase II transcription subunit 6 OS=Ustilago maydis (strain 521 / FGSC 9021) GN=MED6 PE=3 SV=1	SPAC1002.15c	70.1	7.00E-12	COG5097	RNA polymerase II transcriptional regulation mediator	K15128	6.00E-40	164	mpr:MPER_09092	mediator of RNA polymerase II transcription subunit 6	GO:0006357//regulation of transcription from RNA polymerase II promoter	GO:0001104//RNA polymerase II transcription cofactor activity	GO:0016592//mediator complex
CL3964.Contig2_All	3.36942	6.48099	3.04549e-32	3.71464e-30	gi|389749127|gb|EIM90304.1|	190.3	2.00E-46	hypothetical protein STEHIDRAFT_51994 [Stereum hirsutum FP-91666 SS1]	--	--	--	--	sp|P32334|MSB2_YEAST	51.2	5.00E-06	Signaling mucin MSB2 OS=Saccharomyces cerevisiae (strain ATCC 204508 / S288c) GN=MSB2 PE=1 SV=1	PAE2219	58.9	5.00E-08	COG1697	DNA topoisomerase VI, subunit A	K10878	2.00E-29	131	lbc:LACBIDRAFT_145110	meiotic recombination protein SPO11	-	-	-
Unigene1924_All	3.36852	-0.895038	0.00283924	0.0108931	--	--	--	--	--	--	--	--	--	--	--	--	--	--	--	--	--	--	--	--	--	--	-	-	-
Unigene1353_All	3.36794	-0.826903	0.000339478	0.0016919	gi|170106295|ref|XP_001884359.1|	53.1	1.00E-64	predicted protein [Laccaria bicolor S238N-H82] >gi|164640705|gb|EDR04969.1| predicted protein [Laccaria bicolor S238N-H82]	--	--	--	--	--	--	--	--	--	--	--	--	--	K00599	2.00E-08	43.5	afm:AFUA_5G02640	[EC:2.1.1.-]	-	-	-
CL349.Contig6_All	3.36702	0.100269	3.24866e-09	4.19361e-08	--	--	--	--	--	--	--	--	--	--	--	--	--	--	--	--	--	--	--	--	--	--	-	-	-
CL1152.Contig6_All	3.36545	-1.66277	0.0137444	0.0415691	--	--	--	--	--	--	--	--	--	--	--	--	--	--	--	--	--	--	--	--	--	--	-	-	-
Unigene2575_All	3.36478	-0.537732	5.71009e-06	4.21426e-05	--	--	--	--	--	--	--	--	--	--	--	--	--	--	--	--	--	--	--	--	--	--	-	-	-
CL2685.Contig1_All	3.36274	3.49395	1.42962e-26	1.12924e-24	gi|393216921|gb|EJD02411.1|	510.8	4.00E-143	FAD/NAD-binding domain-containing protein [Fomitiporia mediterranea MF3/22]	--	--	--	--	sp|Q00730|STCW_EMENI	150	3.00E-36	Putative sterigmatocystin biosynthesis monooxygenase stcW OS=Emericella nidulans (strain FGSC A4 / ATCC 38163 / CBS 112.46 / NRRL 194 / M139) GN=stcW PE=3 SV=2	PA1538	235	2.00E-61	COG2072	Predicted flavoprotein involved in K+ transport	K03379	4.00E-57	221	pic:PICST_52278	cyclohexanone monooxygenase [EC:1.14.13.22]	-	-	-
Unigene222_All	3.36199	7.22385	4.83412e-32	5.85488e-30	gi|393215510|gb|EJD01001.1|	1315.4	0	hypothetical protein FOMMEDRAFT_21464 [Fomitiporia mediterranea MF3/22]	--	--	--	--	--	--	--	--	--	--	--	--	--	--	--	--	--	--	-	-	-
CL3784.Contig3_All	3.36146	-1.20591	0.00574818	0.0198913	gi|392571057|gb|EIW64229.1|	215.7	3.00E-55	kinase-like protein [Trametes versicolor FP-101664 SS1]	--	--	--	--	sp|Q10292|MEK1_SCHPO	86.3	1.00E-17	Meiosis-specific serine/threonine-protein kinase mek1 OS=Schizosaccharomyces pombe (strain 972 / ATCC 24843) GN=mek1 PE=3 SV=1	SPAC14C4.03	86.3	2.00E-17	COG0515	Serine/threonine protein kinase	K06641	1.00E-19	94.7	ncr:NCU02814	serine/threonine-protein kinase Chk2 [EC:2.7.11.1]	GO:0006468//protein phosphorylation	GO:0005524//ATP binding;GO:0004674//protein serine/threonine kinase activity	-
CL1318.Contig3_All	3.36066	5.75381	2.04833e-29	1.97498e-27	gi|409052176|gb|EKM61652.1|	79.7	1.00E-12	hypothetical protein PHACADRAFT_248382 [Phanerochaete carnosa HHB-10118-sp]	--	--	--	--	--	--	--	--	--	--	--	--	--	--	--	--	--	--	-	-	-
CL1837.Contig5_All	3.36008	-1.1763	0.00395746	0.0144615	--	--	--	--	--	--	--	--	--	--	--	--	--	--	--	--	--	--	--	--	--	--	-	-	-
CL1128.Contig14_All	3.35888	3.27591	8.56109e-30	8.56556e-28	gi|403413365|emb|CCM00065.1|	61.6	4.00E-08	predicted protein [Fibroporia radiculosa]	--	--	--	--	--	--	--	--	--	--	--	--	--	K14557	1.00E-06	53.5	cci:CC1G_14209	U3 small nucleolar RNA-associated protein 6	-	-	-
Unigene7845_All	3.35766	2.82205	1.06596e-29	1.05429e-27	gi|353245173|emb|CCA76236.1|	154.5	1.00E-35	hypothetical protein PIIN_10228 [Piriformospora indica DSM 11827]	gi|299738484|ref|XM_001838333.2|	67.9	2.00E-08	Coprinopsis cinerea okayama7#130 ]# specific transcriptional repressor, mRNA	sp|P39956|RPH1_YEAST	83.2	7.00E-16	DNA damage-responsive transcriptional repressor RPH1 OS=Saccharomyces cerevisiae (strain ATCC 204508 / S288c) GN=RPH1 PE=1 SV=1	--	--	--	--	--	K11446	4.00E-10	66.2	mgl:MGL_2159	histone demethylase JARID1 [EC:1.14.11.-]	-	-	-
Unigene2431_All	3.35601	0.080914	3.97435e-09	5.06037e-08	--	--	--	--	--	--	--	--	--	--	--	--	--	--	--	--	--	--	--	--	--	--	-	-	-
CL2010.Contig3_All	3.3545	2.42372	1.28033e-25	9.32375e-24	gi|390604819|gb|EIN14210.1|	25.8	9.00E-28	hypothetical protein PUNSTDRAFT_129845 [Punctularia strigosozonata HHB-11173 SS5]	--	--	--	--	--	--	--	--	--	--	--	--	--	--	--	--	--	--	-	-	-
CL2523.Contig2_All	3.35356	1.85623	1.87071e-20	8.86996e-19	gi|393216218|gb|EJD01709.1|	73.2	3.00E-11	hypothetical protein FOMMEDRAFT_22071 [Fomitiporia mediterranea MF3/22]	--	--	--	--	--	--	--	--	--	--	--	--	--	--	--	--	--	--	-	-	-
CL89.Contig10_All	3.35244	0.525405	2.80281e-12	5.25e-11	gi|393220051|gb|EJD05537.1|	540.8	1.00E-151	FAD-binding domain-containing protein [Fomitiporia mediterranea MF3/22]	--	--	--	--	sp|B8NHY4|ORDA_ASPFN	150	2.00E-48	O-methylsterigmatocystin oxidoreductase OS=Aspergillus flavus (strain ATCC 200026 / FGSC A1120 / NRRL 3357 / JCM 12722 / SRRC 167) GN=ordA PE=2 SV=1	mlr6875	100	2.00E-20	COG0277	FAD/FMN-containing dehydrogenases	K00309	6.00E-77	289	uma:UM02157.1	[EC:1.5.3.-]	-	-	-
CL1866.Contig4_All	3.35189	6.00829	2.00657e-30	2.09887e-28	gi|302679808|ref|XP_003029586.1|	42	1.00E-38	hypothetical protein SCHCODRAFT_257873 [Schizophyllum commune H4-8] >gi|300103276|gb|EFI94683.1| hypothetical protein SCHCODRAFT_257873 [Schizophyllum commune H4-8]	--	--	--	--	sp|P35735|SFK1_YEAST	52.4	2.00E-06	Protein SFK1 OS=Saccharomyces cerevisiae (strain ATCC 204508 / S288c) GN=SFK1 PE=1 SV=1	--	--	--	--	--	K11886	6.00E-17	57	cim:CIMG_07280	proteasome component ECM29	-	-	-
CL839.Contig2_All	3.35127	0.283275	4.55779e-09	5.73136e-08	--	--	--	--	--	--	--	--	--	--	--	--	--	--	--	--	--	--	--	--	--	--	-	-	-
CL64.Contig6_All	3.34881	0.0876467	1.37041e-07	1.35697e-06	--	--	--	--	--	--	--	--	--	--	--	--	--	--	--	--	--	--	--	--	--	--	-	-	-
Unigene3182_All	3.34141	-0.544772	7.05445e-05	0.000410357	--	--	--	--	--	--	--	--	--	--	--	--	--	--	--	--	--	--	--	--	--	--	-	-	-
CL850.Contig3_All	3.33741	0.945622	2.40834e-12	4.56012e-11	gi|392563853|gb|EIW57032.1|	143.3	2.00E-32	hypothetical protein TRAVEDRAFT_30265 [Trametes versicolor FP-101664 SS1]	--	--	--	--	--	--	--	--	--	--	--	--	--	--	--	--	--	--	-	-	-
CL2474.Contig8_All	3.3343	-0.800065	0.000277585	0.0014126	gi|393216228|gb|EJD01719.1|	88.2	8.00E-16	hypothetical protein FOMMEDRAFT_158873 [Fomitiporia mediterranea MF3/22]	--	--	--	--	--	--	--	--	--	--	--	--	--	--	--	--	--	--	-	-	-
CL2161.Contig4_All	3.33414	-0.567724	1.43614e-05	9.73155e-05	--	--	--	--	--	--	--	--	--	--	--	--	--	--	--	--	--	--	--	--	--	--	-	-	-
CL2060.Contig12_All	3.33347	-0.336928	1.44775e-06	1.2068e-05	--	--	--	--	--	--	--	--	--	--	--	--	--	--	--	--	--	--	--	--	--	--	-	-	-
CL1746.Contig2_All	3.3331	1.60049	5.5376e-22	2.9498e-20	--	--	--	--	--	--	--	--	--	--	--	--	--	--	--	--	--	--	--	--	--	--	-	-	-
Unigene6172_All	3.33308	0.372781	4.58271e-09	5.7585e-08	--	--	--	--	--	--	--	--	--	--	--	--	--	--	--	--	--	--	--	--	--	--	-	-	-
CL4306.Contig1_All	3.33242	-1.21656	0.0045211	0.0162022	--	--	--	--	--	--	--	--	--	--	--	--	--	--	--	--	--	--	--	--	--	--	-	-	-
CL1480.Contig3_All	3.33223	5.54035	1.06434e-27	9.23089e-26	gi|169856373|ref|XP_001834846.1|	333.2	3.00E-89	hypothetical protein CC1G_08491 [Coprinopsis cinerea okayama7#130] >gi|116504125|gb|EAU87020.1| hypothetical protein CC1G_08491 [Coprinopsis cinerea okayama7#130]	--	--	--	--	--	--	--	--	--	--	--	--	--	--	--	--	--	--	-	-	-
CL1318.Contig1_All	3.33211	4.10701	1.31047e-28	1.19669e-26	gi|409052176|gb|EKM61652.1|	79.7	9.00E-13	hypothetical protein PHACADRAFT_248382 [Phanerochaete carnosa HHB-10118-sp]	--	--	--	--	--	--	--	--	--	--	--	--	--	--	--	--	--	--	-	-	-
Unigene3592_All	3.3258	2.31724	2.32467e-29	2.23518e-27	--	--	--	--	--	--	--	--	--	--	--	--	--	--	--	--	--	--	--	--	--	--	-	-	-
Unigene7260_All	3.32563	-0.811433	0.00795765	0.0262001	--	--	--	--	--	--	--	--	--	--	--	--	--	--	--	--	--	--	--	--	--	--	-	-	-
Unigene6261_All	3.3228	-0.838949	0.00045798	0.0022042	gi|170093515|ref|XP_001877979.1|	55.8	3.00E-07	predicted protein [Laccaria bicolor S238N-H82] >gi|164647838|gb|EDR12082.1| predicted protein [Laccaria bicolor S238N-H82]	--	--	--	--	sp|Q00808|HETE1_PODAS	57.4	2.00E-09	Vegetative incompatibility protein HET-E-1 OS=Podospora anserina GN=HET-E1 PE=4 SV=1	MA2525	52.8	2.00E-07	COG2319	FOG: WD40 repeat	K14855	9.00E-10	60.8	lbc:LACBIDRAFT_296068	ribosome assembly protein 4	-	-	-
CL409.Contig1_All	3.32216	0.532558	4.3252e-11	7.03569e-10	gi|336368947|gb|EGN97289.1|	174.9	3.00E-42	hypothetical protein SERLA73DRAFT_183963 [Serpula lacrymans var. lacrymans S7.3] >gi|336381727|gb|EGO22878.1| hypothetical protein SERLADRAFT_471385 [Serpula lacrymans var. lacrymans S7.9]	--	--	--	--	--	--	--	--	--	--	--	--	--	--	--	--	--	--	GO:0016311//dephosphorylation	GO:0016791//phosphatase activity	-
CL629.Contig1_All	3.32203	-0.826283	0.000962389	0.0042475	--	--	--	--	--	--	--	--	--	--	--	--	--	--	--	--	--	--	--	--	--	--	-	-	-
CL3667.Contig2_All	3.31931	2.05233	1.79868e-22	1.00791e-20	--	--	--	--	--	--	--	--	--	--	--	--	--	--	--	--	--	--	--	--	--	--	-	-	-
CL1808.Contig2_All	3.3179	3.85343	9.61361e-28	8.37986e-26	gi|393231415|gb|EJD39008.1|	487.6	5.00E-136	glycoside hydrolase/deacetylase [Auricularia delicata TFB-10046 SS5]	gi|396473102|ref|XM_003839220.1|	75.8	7.00E-11	Leptosphaeria maculans JN3 similar to polysaccharide deacetylase family protein (LEMA_P029410.1) mRNA, complete cds	--	--	--	--	YPO1573	354	3.00E-97	COG0726	Predicted xylanase/chitin deacetylase	--	--	--	--	--	GO:0005975//carbohydrate metabolic process	GO:0016810//hydrolase activity, acting on carbon-nitrogen (but not peptide) bonds	-
Unigene5361_All	3.31785	1.10377	3.81445e-14	9.19463e-13	--	--	--	--	--	--	--	--	--	--	--	--	--	--	--	--	--	--	--	--	--	--	-	-	-
CL61.Contig7_All	3.31661	0.520046	7.88235e-12	1.41342e-10	--	--	--	--	--	--	--	--	--	--	--	--	--	--	--	--	--	--	--	--	--	--	-	-	-
CL61.Contig8_All	3.3166	0.520046	7.91835e-12	1.41914e-10	--	--	--	--	--	--	--	--	--	--	--	--	--	--	--	--	--	--	--	--	--	--	-	-	-
Unigene1923_All	3.31399	-0.867224	0.000133882	0.000730649	--	--	--	--	--	--	--	--	--	--	--	--	--	--	--	--	--	--	--	--	--	--	-	-	-
CL987.Contig4_All	3.3103	0.958323	5.01142e-15	1.36208e-13	--	--	--	--	--	--	--	--	--	--	--	--	--	--	--	--	--	--	--	--	--	--	-	-	-
CL2614.Contig1_All	3.30897	-0.58691	3.05576e-05	0.00019361	--	--	--	--	--	--	--	--	--	--	--	--	--	--	--	--	--	--	--	--	--	--	-	-	-
CL1204.Contig2_All	3.3081	-0.913749	0.000510696	0.00242813	--	--	--	--	--	--	--	--	--	--	--	--	--	--	--	--	--	--	--	--	--	--	-	-	-
Unigene6847_All	3.30608	-1.24767	0.0155601	0.046044	gi|393223070|gb|EJD08554.1|	105.9	2.00E-22	hypothetical protein FOMMEDRAFT_72556, partial [Fomitiporia mediterranea MF3/22]	--	--	--	--	--	--	--	--	--	--	--	--	--	--	--	--	--	--	-	-	-
Unigene891_All	3.30504	1.34996	6.6426e-18	2.42634e-16	--	--	--	--	--	--	--	--	--	--	--	--	--	--	--	--	--	--	--	--	--	--	-	-	-
CL3640.Contig9_All	3.30475	3.20894	1.35044e-35	1.99207e-33	gi|389750403|gb|EIM91574.1|	370.5	1.00E-100	hypothetical protein STEHIDRAFT_91724 [Stereum hirsutum FP-91666 SS1]	gi|154273281|ref|XM_001537443.1|	60	8.00E-06	Ajellomyces capsulatus NAm1 conserved hypothetical protein (HCAG_07802) partial mRNA	sp|P25371|ADP1_YEAST	317	1.00E-160	Probable ATP-dependent permease OS=Saccharomyces cerevisiae (strain ATCC 204508 / S288c) GN=ADP1 PE=1 SV=2	YCR011c_2	293	2.00E-78	COG1131	ABC-type multidrug transport system, ATPase component	K05681	0	387	mgr:MGG_01563	ATP-binding cassette, subfamily G (WHITE), member 2	-	-	-
CL3798.Contig1_All	3.30458	-0.412493	1.59331e-05	0.000107021	--	--	--	--	--	--	--	--	--	--	--	--	--	--	--	--	--	--	--	--	--	--	-	-	-
CL844.Contig44_All	3.3037	1.00633	4.33758e-13	9.06872e-12	gi|393219235|gb|EJD04722.1|	516.5	1.00E-144	aryl-alcohol dehydrogenase [NADP+] [Fomitiporia mediterranea MF3/22]	gi|405123455|gb|CP003831.1|	73.8	4.00E-10	Cryptococcus neoformans var. grubii H99 chromosome 12, complete sequence	sp|Q01752|AAD_PHACH	441	1.00E-123	Aryl-alcohol dehydrogenase [NADP(+)] OS=Phanerochaete chrysosporium PE=1 SV=1	YNL331c	409	2.00E-113	COG0667	Predicted oxidoreductases (related to aryl-alcohol dehydrogenases)	K00100	6.00E-116	418	ani:AN5887.2	[EC:1.1.1.-]	-	-	-
Unigene3743_All	3.30362	-0.829042	0.000308127	0.0015536	--	--	--	--	--	--	--	--	--	--	--	--	--	--	--	--	--	--	--	--	--	--	-	-	-
CL2060.Contig10_All	3.30326	-0.360403	2.09007e-06	1.68445e-05	--	--	--	--	--	--	--	--	--	--	--	--	--	--	--	--	--	--	--	--	--	--	-	-	-
CL111.Contig9_All	3.30209	-0.563866	5.20234e-05	0.000313448	--	--	--	--	--	--	--	--	--	--	--	--	--	--	--	--	--	--	--	--	--	--	-	-	-
CL126.Contig2_All	3.29696	2.69714	5.60091e-32	6.73632e-30	gi|395331864|gb|EJF64244.1|	95.5	8.00E-18	carboxypeptidase S [Dichomitus squalens LYAD-421 SS1]	--	--	--	--	sp|P27614|CBPS_YEAST	342	1.00E-93	Carboxypeptidase S OS=Saccharomyces cerevisiae (strain ATCC 204508 / S288c) GN=CPS1 PE=1 SV=2	YJL172w	342	3.00E-93	COG0624	Acetylornithine deacetylase/Succinyl-diaminopimelate desuccinylase and related deacylases	K01293	0	638	lbc:LACBIDRAFT_182303	Gly-Xaa carboxypeptidase [EC:3.4.17.4]	-	GO:0016787//hydrolase activity	-
Unigene1400_All	3.29449	2.87197	4.1688e-24	2.68467e-22	gi|393221963|gb|EJD07447.1|	328.6	3.00E-88	hypothetical protein FOMMEDRAFT_149976 [Fomitiporia mediterranea MF3/22]	--	--	--	--	--	--	--	--	--	--	--	--	--	K14715	8.00E-26	117	ppl:POSPLDRAFT_103053	solute carrier family 39 (zinc transporter), member 9	-	-	-
CL436.Contig5_All	3.29223	-1.2123	0.00692295	0.0233138	--	--	--	--	--	--	--	--	--	--	--	--	--	--	--	--	--	--	--	--	--	--	-	-	-
CL844.Contig32_All	3.29079	1.08047	8.8894e-15	2.3459e-13	gi|393219235|gb|EJD04722.1|	516.5	1.00E-144	aryl-alcohol dehydrogenase [NADP+] [Fomitiporia mediterranea MF3/22]	gi|405123455|gb|CP003831.1|	73.8	4.00E-10	Cryptococcus neoformans var. grubii H99 chromosome 12, complete sequence	sp|Q01752|AAD_PHACH	441	1.00E-123	Aryl-alcohol dehydrogenase [NADP(+)] OS=Phanerochaete chrysosporium PE=1 SV=1	YNL331c	409	2.00E-113	COG0667	Predicted oxidoreductases (related to aryl-alcohol dehydrogenases)	K00100	6.00E-116	418	ani:AN5887.2	[EC:1.1.1.-]	-	-	-
Unigene3146_All	3.29078	-1.25453	0.00378943	0.0139524	--	--	--	--	--	--	--	--	--	--	--	--	--	--	--	--	--	--	--	--	--	--	-	-	-
Unigene5603_All	3.2904	-0.208163	1.32715e-06	1.11137e-05	--	--	--	--	--	--	--	--	--	--	--	--	--	--	--	--	--	--	--	--	--	--	-	-	-
CL3761.Contig3_All	3.28742	-0.325986	2.1629e-05	0.000141373	--	--	--	--	--	--	--	--	--	--	--	--	--	--	--	--	--	--	--	--	--	--	-	-	-
CL436.Contig6_All	3.28565	-0.567759	0.000126253	0.000694169	--	--	--	--	--	--	--	--	--	--	--	--	--	--	--	--	--	--	--	--	--	--	-	-	-
CL3901.Contig2_All	3.28501	1.72811	1.32405e-19	5.65637e-18	gi|393217535|gb|EJD03024.1|	41.2	4.00E-36	hypothetical protein FOMMEDRAFT_20193 [Fomitiporia mediterranea MF3/22]	--	--	--	--	--	--	--	--	--	--	--	--	--	--	--	--	--	--	-	-	-
CL2060.Contig1_All	3.28223	-0.625511	3.1536e-05	0.000199179	--	--	--	--	--	--	--	--	--	--	--	--	--	--	--	--	--	--	--	--	--	--	-	-	-
CL2060.Contig2_All	3.28223	-0.625511	3.15316e-05	0.000199179	--	--	--	--	--	--	--	--	--	--	--	--	--	--	--	--	--	--	--	--	--	--	-	-	-
CL2060.Contig3_All	3.28222	-0.625511	3.14761e-05	0.000198919	--	--	--	--	--	--	--	--	--	--	--	--	--	--	--	--	--	--	--	--	--	--	-	-	-
CL2060.Contig4_All	3.28221	-0.625511	3.14594e-05	0.000198849	--	--	--	--	--	--	--	--	--	--	--	--	--	--	--	--	--	--	--	--	--	--	-	-	-
CL681.Contig13_All	3.28163	-0.611854	3.60449e-05	0.000224585	gi|393219016|gb|EJD04504.1|	70.1	1.00E-10	hypothetical protein FOMMEDRAFT_167675 [Fomitiporia mediterranea MF3/22]	--	--	--	--	--	--	--	--	--	--	--	--	--	--	--	--	--	--	-	-	-
CL3885.Contig1_All	3.28081	3.74941	6.77311e-31	7.5175e-29	--	--	--	--	--	--	--	--	--	--	--	--	--	--	--	--	--	--	--	--	--	--	-	-	-
CL844.Contig43_All	3.28066	0.900789	9.89937e-13	1.97934e-11	gi|393219235|gb|EJD04722.1|	516.5	1.00E-144	aryl-alcohol dehydrogenase [NADP+] [Fomitiporia mediterranea MF3/22]	gi|405123455|gb|CP003831.1|	73.8	4.00E-10	Cryptococcus neoformans var. grubii H99 chromosome 12, complete sequence	sp|Q01752|AAD_PHACH	441	1.00E-123	Aryl-alcohol dehydrogenase [NADP(+)] OS=Phanerochaete chrysosporium PE=1 SV=1	YNL331c	409	1.00E-113	COG0667	Predicted oxidoreductases (related to aryl-alcohol dehydrogenases)	K00100	6.00E-116	418	ani:AN5887.2	[EC:1.1.1.-]	-	-	-
CL1950.Contig2_All	3.27613	-1.30181	0.00279472	0.0107486	--	--	--	--	--	--	--	--	--	--	--	--	--	--	--	--	--	--	--	--	--	--	-	-	-
CL430.Contig8_All	3.27586	0.179224	8.33086e-10	1.1723e-08	gi|367016501|ref|XP_003682749.1|	65.9	4.00E-10	hypothetical protein TDEL_0G01710 [Torulaspora delbrueckii] >gi|359750412|emb|CCE93538.1| hypothetical protein TDEL_0G01710 [Torulaspora delbrueckii]	--	--	--	--	sp|Q12215|WSC3_YEAST	73.6	7.00E-14	Cell wall integrity and stress response component 3 OS=Saccharomyces cerevisiae (strain ATCC 204508 / S288c) GN=WSC3 PE=1 SV=1	PAB1382	52.4	4.00E-07	COG3351	Putative archaeal flagellar protein D/E	K11244	3.00E-13	73.6	sce:YOL105C	cell wall integrity and stress response component	-	-	-
Unigene511_All	3.27568	1.6081	6.07574e-21	3.0263e-19	--	--	--	--	--	--	--	--	--	--	--	--	--	--	--	--	--	--	--	--	--	--	-	-	-
Unigene4264_All	3.27211	0.320668	2.70718e-10	4.03307e-09	--	--	--	--	--	--	--	--	--	--	--	--	--	--	--	--	--	--	--	--	--	--	-	-	-
Unigene5541_All	3.2717	-0.894537	0.0017284	0.00711349	--	--	--	--	--	--	--	--	--	--	--	--	--	--	--	--	--	--	--	--	--	--	-	-	-
CL4105.Contig1_All	3.26932	0.870049	1.01336e-11	1.7883e-10	--	--	--	--	--	--	--	--	--	--	--	--	--	--	--	--	--	--	--	--	--	--	-	-	-
CL681.Contig11_All	3.268	-0.935587	0.00068068	0.00313527	gi|393219016|gb|EJD04504.1|	70.1	1.00E-10	hypothetical protein FOMMEDRAFT_167675 [Fomitiporia mediterranea MF3/22]	--	--	--	--	--	--	--	--	--	--	--	--	--	--	--	--	--	--	-	-	-
CL839.Contig3_All	3.26787	2.86903	1.93595e-32	2.38662e-30	--	--	--	--	--	--	--	--	--	--	--	--	--	--	--	--	--	--	--	--	--	--	-	-	-
CL1839.Contig2_All	3.26759	0.0381053	1.45499e-06	1.21166e-05	gi|393221244|gb|EJD06729.1|	63.9	1.00E-08	hypothetical protein FOMMEDRAFT_165443 [Fomitiporia mediterranea MF3/22]	--	--	--	--	--	--	--	--	--	--	--	--	--	--	--	--	--	--	-	-	-
CL2518.Contig3_All	3.26758	-0.000812298	1.59622e-07	1.56797e-06	gi|393227150|gb|EJD34842.1|	145.2	8.00E-34	hypothetical protein AURDEDRAFT_117546 [Auricularia delicata TFB-10046 SS5]	--	--	--	--	sp|Q9HDZ9|YKP5_SCHPO	54.3	5.00E-08	UPF0553 protein C589.05c OS=Schizosaccharomyces pombe (strain 972 / ATCC 24843) GN=SPAC589.05c PE=3 SV=1	--	--	--	--	--	--	--	--	--	--	-	-	-
Unigene6221_All	3.26558	-0.616158	1.29153e-05	8.8595e-05	--	--	--	--	--	--	--	--	--	--	--	--	--	--	--	--	--	--	--	--	--	--	-	-	-
CL681.Contig5_All	3.26413	-0.616658	1.95128e-05	0.000129056	gi|393219018|gb|EJD04506.1|	29.6	3.00E-13	hypothetical protein FOMMEDRAFT_167676 [Fomitiporia mediterranea MF3/22]	--	--	--	--	--	--	--	--	--	--	--	--	--	--	--	--	--	--	-	-	-
Unigene6439_All	3.26357	-1.25943	0.00350473	0.0130376	--	--	--	--	--	--	--	--	--	--	--	--	--	--	--	--	--	--	--	--	--	--	-	-	-
CL1447.Contig1_All	3.26341	-0.62707	4.23212e-05	0.000259983	gi|393219822|gb|EJD05308.1|	33.9	1.00E-06	glycoside hydrolase [Fomitiporia mediterranea MF3/22]	--	--	--	--	sp|Q00023|CEL1_AGABI	34.3	1.00E-06	Cellulose-growth-specific protein OS=Agaricus bisporus GN=cel1 PE=3 SV=1	--	--	--	--	--	--	--	--	--	--	-	-	-
CL681.Contig6_All	3.2616	-0.936264	0.000512806	0.00243715	gi|393219018|gb|EJD04506.1|	86.3	2.00E-15	hypothetical protein FOMMEDRAFT_167676 [Fomitiporia mediterranea MF3/22]	--	--	--	--	--	--	--	--	--	--	--	--	--	--	--	--	--	--	-	-	-
CL681.Contig10_All	3.26158	-0.936264	0.000511861	0.002433	gi|393219018|gb|EJD04506.1|	91.3	8.00E-17	hypothetical protein FOMMEDRAFT_167676 [Fomitiporia mediterranea MF3/22]	--	--	--	--	--	--	--	--	--	--	--	--	--	--	--	--	--	--	-	-	-
CL61.Contig31_All	3.25868	0.809917	1.27274e-13	2.88082e-12	--	--	--	--	--	--	--	--	--	--	--	--	--	--	--	--	--	--	--	--	--	--	-	-	-
CL108.Contig1_All	3.2585	-0.87004	0.000928219	0.00411405	gi|170087480|ref|XP_001874963.1|	32	2.00E-40	predicted protein [Laccaria bicolor S238N-H82] >gi|164650163|gb|EDR14404.1| predicted protein [Laccaria bicolor S238N-H82]	--	--	--	--	--	--	--	--	--	--	--	--	--	K00784	2.00E-41	132	lbc:LACBIDRAFT_306206	ribonuclease Z [EC:3.1.26.11]	-	-	-
CL844.Contig31_All	3.25594	0.879894	2.7673e-12	5.18857e-11	gi|393219235|gb|EJD04722.1|	516.5	1.00E-144	aryl-alcohol dehydrogenase [NADP+] [Fomitiporia mediterranea MF3/22]	gi|405123455|gb|CP003831.1|	73.8	4.00E-10	Cryptococcus neoformans var. grubii H99 chromosome 12, complete sequence	sp|Q01752|AAD_PHACH	441	1.00E-123	Aryl-alcohol dehydrogenase [NADP(+)] OS=Phanerochaete chrysosporium PE=1 SV=1	YNL331c	409	1.00E-113	COG0667	Predicted oxidoreductases (related to aryl-alcohol dehydrogenases)	K00100	6.00E-116	418	ani:AN5887.2	[EC:1.1.1.-]	-	-	-
Unigene5643_All	3.25592	3.88886	3.78803e-24	2.4486e-22	gi|444318838|ref|XP_004180076.1|	67.4	3.00E-09	hypothetical protein TBLA_0D00480 [Tetrapisispora blattae CBS 6284] >gi|387513118|emb|CCH60557.1| hypothetical protein TBLA_0D00480 [Tetrapisispora blattae CBS 6284]	--	--	--	--	sp|O94317|YH5D_SCHPO	58.9	3.00E-08	Uncharacterized serine-rich protein C215.13 OS=Schizosaccharomyces pombe (strain 972 / ATCC 24843) GN=SPBC215.13 PE=1 SV=1	--	--	--	--	--	K01183	3.00E-09	64.3	ctp:CTRG_05827	chitinase [EC:3.2.1.14]	-	-	-
Unigene5079_All	3.2556	3.23397	7.3445e-31	8.12556e-29	gi|389740558|gb|EIM81749.1|	80.1	9.00E-14	hypothetical protein STEHIDRAFT_161915 [Stereum hirsutum FP-91666 SS1]	--	--	--	--	--	--	--	--	--	--	--	--	--	--	--	--	--	--	-	-	-
CL1263.Contig20_All	3.25376	-0.946852	0.000314159	0.00157917	gi|393217713|gb|EJD03202.1|	59.7	2.00E-07	hypothetical protein FOMMEDRAFT_156585 [Fomitiporia mediterranea MF3/22]	--	--	--	--	--	--	--	--	--	--	--	--	--	--	--	--	--	--	-	-	-
CL1263.Contig7_All	3.25375	-0.946852	0.000313884	0.00157848	gi|393217713|gb|EJD03202.1|	59.7	2.00E-07	hypothetical protein FOMMEDRAFT_156585 [Fomitiporia mediterranea MF3/22]	--	--	--	--	--	--	--	--	--	--	--	--	--	--	--	--	--	--	-	-	-
Unigene4303_All	3.25346	-0.904242	0.000176032	0.000936107	--	--	--	--	--	--	--	--	--	--	--	--	--	--	--	--	--	--	--	--	--	--	-	-	-
CL2960.Contig2_All	3.25222	13.301	1.10553e-13	2.52052e-12	gi|393221039|gb|EJD06524.1|	568.9	5.00E-160	hypothetical protein FOMMEDRAFT_144532 [Fomitiporia mediterranea MF3/22]	--	--	--	--	sp|P08640|MUC1_YEAST	92.8	2.00E-18	Flocculation protein FLO11 OS=Saccharomyces cerevisiae (strain ATCC 204508 / S288c) GN=MUC1 PE=1 SV=2	--	--	--	--	--	K01178	1.00E-17	92.8	sce:YIR019C	glucoamylase [EC:3.2.1.3]	-	-	-
CL844.Contig2_All	3.25207	1.12646	5.79441e-15	1.56626e-13	gi|393219235|gb|EJD04722.1|	259.6	7.00E-139	aryl-alcohol dehydrogenase [NADP+] [Fomitiporia mediterranea MF3/22]	gi|405123455|gb|CP003831.1|	73.8	4.00E-10	Cryptococcus neoformans var. grubii H99 chromosome 12, complete sequence	sp|Q01752|AAD_PHACH	224	4.00E-118	Aryl-alcohol dehydrogenase [NADP(+)] OS=Phanerochaete chrysosporium PE=1 SV=1	YNL331c	207	5.00E-108	COG0667	Predicted oxidoreductases (related to aryl-alcohol dehydrogenases)	K00100	1.00E-110	215	ani:AN5887.2	[EC:1.1.1.-]	-	-	-
CL844.Contig33_All	3.25185	1.12605	1.33588e-14	3.41318e-13	gi|393219235|gb|EJD04722.1|	526.9	1.00E-147	aryl-alcohol dehydrogenase [NADP+] [Fomitiporia mediterranea MF3/22]	gi|405123455|gb|CP003831.1|	73.8	4.00E-10	Cryptococcus neoformans var. grubii H99 chromosome 12, complete sequence	sp|Q01752|AAD_PHACH	460	2.00E-129	Aryl-alcohol dehydrogenase [NADP(+)] OS=Phanerochaete chrysosporium PE=1 SV=1	YNL331c	415	3.00E-115	COG0667	Predicted oxidoreductases (related to aryl-alcohol dehydrogenases)	K00100	2.00E-116	420	ani:AN5887.2	[EC:1.1.1.-]	-	-	-
CL844.Contig42_All	3.25152	1.0423	1.52385e-13	3.40895e-12	gi|393219235|gb|EJD04722.1|	211.8	5.00E-124	aryl-alcohol dehydrogenase [NADP+] [Fomitiporia mediterranea MF3/22]	gi|405123455|gb|CP003831.1|	73.8	5.00E-10	Cryptococcus neoformans var. grubii H99 chromosome 12, complete sequence	sp|Q01752|AAD_PHACH	224	3.00E-106	Aryl-alcohol dehydrogenase [NADP(+)] OS=Phanerochaete chrysosporium PE=1 SV=1	YNL331c	207	4.00E-95	COG0667	Predicted oxidoreductases (related to aryl-alcohol dehydrogenases)	K00100	6.00E-98	207	ani:AN5887.2	[EC:1.1.1.-]	-	-	-
CL1063.Contig4_All	3.25089	4.27934	2.84457e-34	3.92755e-32	gi|393215612|gb|EJD01103.1|	657.5	0	hypothetical protein FOMMEDRAFT_21556 [Fomitiporia mediterranea MF3/22]	gi|299747751|ref|XM_001837184.2|	174	1.00E-40	Coprinopsis cinerea okayama7#130 t## isocitrate dehydrogenase, mRNA	sp|O13302|IDH1_AJECA	479	4.00E-135	Isocitrate dehydrogenase [NAD] subunit 1, mitochondrial OS=Ajellomyces capsulatus GN=IDH1 PE=2 SV=1	SPAC11G7.03	447	5.00E-125	COG0473	Isocitrate/isopropylmalate dehydrogenase	K00030	0	656	lbc:LACBIDRAFT_311861	isocitrate dehydrogenase (NAD+) [EC:1.1.1.41]	GO:0006099//tricarboxylic acid cycle	GO:0051287//NAD binding;GO:0004449//isocitrate dehydrogenase (NAD+) activity;GO:0000287//magnesium ion binding	-
CL2697.Contig1_All	3.25032	-1.30427	0.00218899	0.00870501	--	--	--	--	--	--	--	--	--	--	--	--	--	--	--	--	--	--	--	--	--	--	-	-	-
CL2025.Contig2_All	3.24994	0.20559	1.40686e-08	1.63178e-07	--	--	--	--	--	--	--	--	--	--	--	--	--	--	--	--	--	--	--	--	--	--	-	-	-
Unigene7611_All	3.24901	-1.34548	0.0105274	0.033201	--	--	--	--	--	--	--	--	--	--	--	--	--	--	--	--	--	--	--	--	--	--	-	-	-
CL540.Contig4_All	3.2463	0.638984	1.1706e-10	1.81359e-09	gi|390599736|gb|EIN09132.1|	47.8	1.00E-107	UPF0187-domain-containing protein [Punctularia strigosozonata HHB-11173 SS5]	--	--	--	--	--	--	--	--	alr2987	100	9.00E-21	COG3781	Predicted membrane protein	K08994	8.00E-15	81.6	pno:SNOG_10237	putative membrane protein	-	-	-
CL842.Contig1_All	3.24498	-0.901228	0.000748723	0.00340596	--	--	--	--	--	--	--	--	--	--	--	--	--	--	--	--	--	--	--	--	--	--	-	-	-
Unigene1161_All	3.24482	-0.128898	3.81247e-06	2.91471e-05	--	--	--	--	--	--	--	--	--	--	--	--	--	--	--	--	--	--	--	--	--	--	-	-	-
Unigene4614_All	3.24454	1.05089	2.24377e-15	6.3432e-14	gi|393212193|gb|EJC97695.1|	107.8	3.00E-22	hypothetical protein FOMMEDRAFT_162718 [Fomitiporia mediterranea MF3/22]	--	--	--	--	--	--	--	--	--	--	--	--	--	--	--	--	--	--	-	-	-
Unigene1207_All	3.24308	-0.412693	8.01326e-06	5.72082e-05	--	--	--	--	--	--	--	--	--	--	--	--	--	--	--	--	--	--	--	--	--	--	-	-	-
CL4198.Contig1_All	3.24274	-1.30498	0.00186027	0.00758209	--	--	--	--	--	--	--	--	--	--	--	--	--	--	--	--	--	--	--	--	--	--	-	-	-
CL761.Contig2_All	3.24226	1.36755	7.4185e-18	2.69833e-16	--	--	--	--	--	--	--	--	--	--	--	--	--	--	--	--	--	--	--	--	--	--	-	-	-
CL126.Contig1_All	3.24001	2.93404	1.13674e-32	1.42167e-30	gi|395331864|gb|EJF64244.1|	95.5	6.00E-18	carboxypeptidase S [Dichomitus squalens LYAD-421 SS1]	--	--	--	--	sp|P27614|CBPS_YEAST	278	2.00E-79	Carboxypeptidase S OS=Saccharomyces cerevisiae (strain ATCC 204508 / S288c) GN=CPS1 PE=1 SV=2	YJL172w	278	4.00E-79	COG0624	Acetylornithine deacetylase/Succinyl-diaminopimelate desuccinylase and related deacylases	K01293	6.00E-168	504	lbc:LACBIDRAFT_182303	Gly-Xaa carboxypeptidase [EC:3.4.17.4]	GO:0008152//metabolic process	GO:0008237//metallopeptidase activity	-
Unigene517_All	3.23971	0.155706	2.20572e-08	2.47199e-07	--	--	--	--	--	--	--	--	--	--	--	--	--	--	--	--	--	--	--	--	--	--	-	-	-
CL3219.Contig1_All	3.2393	0.00251979	4.02352e-08	4.35509e-07	--	--	--	--	--	--	--	--	--	--	--	--	--	--	--	--	--	--	--	--	--	--	-	-	-
Unigene3731_All	3.23645	-0.0147094	1.45546e-07	1.43706e-06	--	--	--	--	--	--	--	--	--	--	--	--	--	--	--	--	--	--	--	--	--	--	-	-	-
CL1839.Contig3_All	3.23457	-0.0410444	9.65863e-08	9.80578e-07	gi|393221200|gb|EJD06685.1|	70.1	2.00E-10	hypothetical protein FOMMEDRAFT_151984 [Fomitiporia mediterranea MF3/22]	--	--	--	--	--	--	--	--	--	--	--	--	--	--	--	--	--	--	-	-	-
Unigene5030_All	3.23441	5.15573	1.61577e-31	1.91004e-29	gi|392563475|gb|EIW56654.1|	635.6	1.00E-180	APC amino acid permease [Trametes versicolor FP-101664 SS1]	--	--	--	--	sp|Q9C0Z0|YKM2_SCHPO	322	1.00E-87	Uncharacterized amino-acid permease PB24D3.02c OS=Schizosaccharomyces pombe (strain 972 / ATCC 24843) GN=SPAPB24D3.02c PE=3 SV=1	SPAPB24D3.02c	322	2.00E-87	COG0531	Amino acid transporters	K09885	2.00E-85	316	ani:AN7168.2	aquaporin rerated protein, other eukaryote	GO:0044765	-	-
Unigene6530_All	3.23368	-1.26012	0.00501495	0.017706	--	--	--	--	--	--	--	--	--	--	--	--	--	--	--	--	--	--	--	--	--	--	-	-	-
Unigene6217_All	3.23339	-0.643599	5.82898e-05	0.000347024	--	--	--	--	--	--	--	--	--	--	--	--	--	--	--	--	--	--	--	--	--	--	-	-	-
CL1480.Contig2_All	3.23077	5.40793	3.66664e-36	5.55109e-34	gi|169856373|ref|XP_001834846.1|	333.2	3.00E-89	hypothetical protein CC1G_08491 [Coprinopsis cinerea okayama7#130] >gi|116504125|gb|EAU87020.1| hypothetical protein CC1G_08491 [Coprinopsis cinerea okayama7#130]	--	--	--	--	--	--	--	--	--	--	--	--	--	--	--	--	--	--	-	-	-
Unigene494_All	3.22964	1.45536	2.08107e-19	8.65472e-18	--	--	--	--	--	--	--	--	--	--	--	--	--	--	--	--	--	--	--	--	--	--	-	-	-
CL681.Contig28_All	3.22693	-0.64475	2.15415e-05	0.000140907	gi|393219016|gb|EJD04504.1|	57.4	1.00E-06	hypothetical protein FOMMEDRAFT_167675 [Fomitiporia mediterranea MF3/22]	--	--	--	--	--	--	--	--	--	--	--	--	--	--	--	--	--	--	-	-	-
Unigene5793_All	3.2268	1.42255	4.54769e-17	1.5405e-15	--	--	--	--	--	--	--	--	--	--	--	--	--	--	--	--	--	--	--	--	--	--	-	-	-
Unigene6173_All	3.22569	-0.194966	2.45225e-07	2.3338e-06	--	--	--	--	--	--	--	--	--	--	--	--	--	--	--	--	--	--	--	--	--	--	-	-	-
CL462.Contig2_All	3.22257	1.4761	1.10593e-18	4.33307e-17	--	--	--	--	--	--	--	--	--	--	--	--	--	--	--	--	--	--	--	--	--	--	-	-	-
CL4157.Contig1_All	3.22219	-1.29906	0.00652242	0.0221399	--	--	--	--	--	--	--	--	--	--	--	--	--	--	--	--	--	--	--	--	--	--	-	-	-
CL2168.Contig4_All	3.2197	-0.646984	2.27766e-05	0.000148228	gi|393220429|gb|EJD05915.1|	238.4	1.00E-61	hypothetical protein FOMMEDRAFT_104262 [Fomitiporia mediterranea MF3/22]	--	--	--	--	--	--	--	--	--	--	--	--	--	--	--	--	--	--	-	-	-
Unigene3063_All	3.21666	-0.220422	4.59087e-07	4.14187e-06	--	--	--	--	--	--	--	--	--	--	--	--	--	--	--	--	--	--	--	--	--	--	-	-	-
CL111.Contig21_All	3.21534	0.0148117	1.16449e-07	1.16608e-06	--	--	--	--	--	--	--	--	--	--	--	--	--	--	--	--	--	--	--	--	--	--	-	-	-
Unigene3727_All	3.21226	-0.0439304	1.06831e-06	9.08723e-06	--	--	--	--	--	--	--	--	--	--	--	--	--	--	--	--	--	--	--	--	--	--	-	-	-
CL4074.Contig2_All	3.2114	6.3961	4.4303e-38	7.45976e-36	gi|169855281|ref|XP_001834308.1|	100.9	7.00E-20	hypothetical protein CC1G_11717 [Coprinopsis cinerea okayama7#130] >gi|116504603|gb|EAU87498.1| hypothetical protein CC1G_11717 [Coprinopsis cinerea okayama7#130]	--	--	--	--	--	--	--	--	--	--	--	--	--	--	--	--	--	--	-	-	-
Unigene6556_All	3.2111	-0.942291	0.000371822	0.00183246	--	--	--	--	--	--	--	--	--	--	--	--	--	--	--	--	--	--	--	--	--	--	-	-	-
Unigene1183_All	3.21057	0.536829	5.17703e-12	9.42515e-11	--	--	--	--	--	--	--	--	--	--	--	--	--	--	--	--	--	--	--	--	--	--	-	-	-
CL2917.Contig3_All	3.2099	0.26288	9.41856e-10	1.3157e-08	--	--	--	--	--	--	--	--	--	--	--	--	--	--	--	--	--	--	--	--	--	--	-	-	-
CL682.Contig1_All	3.20943	3.49304	1.12294e-26	9.05644e-25	gi|393220668|gb|EJD06154.1|	479.6	1.00E-133	hypothetical protein FOMMEDRAFT_119688 [Fomitiporia mediterranea MF3/22]	--	--	--	--	--	--	--	--	--	--	--	--	--	K12618	2.00E-48	193	ani:AN8185.2	5'-3' exoribonuclease 1 [EC:3.1.13.-]	-	-	-
CL36.Contig33_All	3.20895	0.938941	2.4442e-15	6.87604e-14	--	--	--	--	--	--	--	--	--	--	--	--	--	--	--	--	--	--	--	--	--	--	-	-	-
Unigene7212_All	3.20801	-0.416027	0.000146263	0.000791332	--	--	--	--	--	--	--	--	--	--	--	--	--	--	--	--	--	--	--	--	--	--	-	-	-
Unigene3736_All	3.20755	-0.64161	8.58015e-05	0.000490266	--	--	--	--	--	--	--	--	--	--	--	--	--	--	--	--	--	--	--	--	--	--	-	-	-
CL114.Contig13_All	3.20652	0.276844	9.06123e-10	1.26681e-08	gi|409046084|gb|EKM55564.1|	151.8	9.00E-35	glycoside hydrolase family 43 protein [Phanerochaete carnosa HHB-10118-sp]	--	--	--	--	--	--	--	--	BS_xynB	119	3.00E-42	COG3507	Beta-xylosidase	K01238	2.00E-68	195	afm:AFUA_6G14550	[EC:3.2.1.-]	-	-	-
CL2550.Contig1_All	3.20563	-0.368264	1.28078e-05	8.791e-05	--	--	--	--	--	--	--	--	--	--	--	--	--	--	--	--	--	--	--	--	--	--	-	-	-
Unigene6096_All	3.20499	0.258517	9.73799e-08	9.87183e-07	--	--	--	--	--	--	--	--	--	--	--	--	--	--	--	--	--	--	--	--	--	--	-	-	-
CL61.Contig29_All	3.20467	0.765187	5.88462e-13	1.20478e-11	--	--	--	--	--	--	--	--	--	--	--	--	--	--	--	--	--	--	--	--	--	--	-	-	-
CL430.Contig7_All	3.2032	3.77339	2.12585e-31	2.47905e-29	gi|406607435|emb|CCH41226.1|	70.5	1.00E-10	Polycystic kidney disease protein 1-like 3 [Wickerhamomyces ciferrii]	--	--	--	--	sp|Q12215|WSC3_YEAST	87.8	1.00E-17	Cell wall integrity and stress response component 3 OS=Saccharomyces cerevisiae (strain ATCC 204508 / S288c) GN=WSC3 PE=1 SV=1	XF1267	72	2.00E-12	COG5297	Cellobiohydrolase A (1,4-beta-cellobiosidase A)	K01183	6.00E-20	97.8	ctp:CTRG_05827	chitinase [EC:3.2.1.14]	-	-	-
Unigene4389_All	3.20275	-0.652449	5.3814e-05	0.000323446	--	--	--	--	--	--	--	--	--	--	--	--	--	--	--	--	--	--	--	--	--	--	-	-	-
CL681.Contig7_All	3.20232	-0.973492	0.000613023	0.00285835	gi|393219018|gb|EJD04506.1|	29.6	4.00E-18	hypothetical protein FOMMEDRAFT_167676 [Fomitiporia mediterranea MF3/22]	--	--	--	--	--	--	--	--	--	--	--	--	--	--	--	--	--	--	-	-	-
CL1263.Contig15_All	3.20179	-0.982627	0.000432975	0.00210055	gi|393217713|gb|EJD03202.1|	57.4	1.00E-06	hypothetical protein FOMMEDRAFT_156585 [Fomitiporia mediterranea MF3/22]	--	--	--	--	--	--	--	--	--	--	--	--	--	--	--	--	--	--	-	-	-
CL1263.Contig11_All	3.20178	-0.982627	0.000432803	0.00210001	gi|393217713|gb|EJD03202.1|	59.7	2.00E-07	hypothetical protein FOMMEDRAFT_156585 [Fomitiporia mediterranea MF3/22]	--	--	--	--	--	--	--	--	--	--	--	--	--	--	--	--	--	--	-	-	-
CL1263.Contig19_All	3.20177	-0.982627	0.000432691	0.00209977	gi|393217713|gb|EJD03202.1|	59.7	2.00E-07	hypothetical protein FOMMEDRAFT_156585 [Fomitiporia mediterranea MF3/22]	--	--	--	--	--	--	--	--	--	--	--	--	--	--	--	--	--	--	-	-	-
CL61.Contig28_All	3.20029	1.17764	3.82994e-16	1.172e-14	--	--	--	--	--	--	--	--	--	--	--	--	--	--	--	--	--	--	--	--	--	--	-	-	-
CL1876.Contig3_All	3.20015	2.1366	7.6768e-26	5.7606e-24	gi|393219773|gb|EJD05260.1|	531.9	3.00E-149	cytochrome P450, partial [Fomitiporia mediterranea MF3/22]	--	--	--	--	sp|P30607|CP52B_CANTR	103	7.00E-22	Cytochrome P450 52A2 OS=Candida tropicalis GN=CYP52A2 PE=1 SV=1	BH0579	85.5	4.00E-16	COG2124	Cytochrome P450	K00490	3.00E-46	186	uma:UM00202.1	cytochrome P450, family 4, subfamily F (leukotriene-B4 20-monooxygenase) [EC:1.14.13.30]	-	-	-
CL28.Contig36_All	3.19768	-0.899703	0.00203454	0.00817844	gi|393213251|gb|EJC98748.1|	55.8	7.00E-06	hypothetical protein FOMMEDRAFT_170954 [Fomitiporia mediterranea MF3/22]	--	--	--	--	--	--	--	--	--	--	--	--	--	--	--	--	--	--	-	-	-
CL2799.Contig2_All	3.19669	0.149939	2.1098e-08	2.37528e-07	--	--	--	--	--	--	--	--	--	--	--	--	--	--	--	--	--	--	--	--	--	--	-	-	-
CL2434.Contig1_All	3.1954	0.874344	3.57106e-10	5.23644e-09	--	--	--	--	--	--	--	--	--	--	--	--	--	--	--	--	--	--	--	--	--	--	-	-	-
CL1505.Contig3_All	3.19482	-1.30311	0.00454469	0.0162766	--	--	--	--	--	--	--	--	--	--	--	--	--	--	--	--	--	--	--	--	--	--	-	-	-
CL2060.Contig6_All	3.1944	-0.245981	5.86531e-07	5.20593e-06	--	--	--	--	--	--	--	--	--	--	--	--	--	--	--	--	--	--	--	--	--	--	-	-	-
CL3467.Contig2_All	3.19341	10.2968	4.41799e-24	2.83985e-22	gi|393216150|gb|EJD01641.1|	480.7	6.00E-134	acid protease [Fomitiporia mediterranea MF3/22]	--	--	--	--	sp|O60020|ASPR1_PHARH	279	6.00E-75	Aspartic protease OS=Phaffia rhodozyma GN=pr1 PE=1 SV=1	PA2850	95.1	4.00E-19	COG1764	Predicted redox protein, regulator of disulfide bond formation	K01379	9.00E-68	257	ppl:POSPLDRAFT_100521	cathepsin D [EC:3.4.23.5]	-	-	-
CL2267.Contig1_All	3.19282	2.04298	1.44211e-19	6.10784e-18	gi|336370165|gb|EGN98506.1|	132.9	2.00E-29	hypothetical protein SERLA73DRAFT_183555 [Serpula lacrymans var. lacrymans S7.3] >gi|336382930|gb|EGO24080.1| hypothetical protein SERLADRAFT_416292 [Serpula lacrymans var. lacrymans S7.9]	--	--	--	--	--	--	--	--	--	--	--	--	--	--	--	--	--	--	-	-	-
CL1363.Contig2_All	3.19251	-1.04738	0.0058486	0.0201701	--	--	--	--	--	--	--	--	--	--	--	--	--	--	--	--	--	--	--	--	--	--	-	-	-
CL1172.Contig6_All	3.19137	-1.30382	0.00471791	0.0167907	gi|389741241|gb|EIM82430.1|	81.3	8.00E-14	hypothetical protein STEHIDRAFT_124553, partial [Stereum hirsutum FP-91666 SS1]	--	--	--	--	--	--	--	--	--	--	--	--	--	--	--	--	--	--	-	-	-
Unigene1194_All	3.19132	-0.227478	8.98465e-05	0.000510338	--	--	--	--	--	--	--	--	--	--	--	--	--	--	--	--	--	--	--	--	--	--	-	-	-
CL3051.Contig5_All	3.19087	-0.937261	0.0005059	0.00240765	gi|392561620|gb|EIW54801.1|	68.6	5.00E-11	carboxylesterase [Trametes versicolor FP-101664 SS1]	--	--	--	--	--	--	--	--	--	--	--	--	--	--	--	--	--	--	-	GO:0016787//hydrolase activity	-
CL514.Contig8_All	3.18946	-0.6896	0.0001522	0.000819854	--	--	--	--	--	--	--	--	--	--	--	--	--	--	--	--	--	--	--	--	--	--	-	-	-
CL114.Contig4_All	3.18728	2.76683	5.656e-26	4.28144e-24	gi|409046084|gb|EKM55564.1|	104	0	glycoside hydrolase family 43 protein [Phanerochaete carnosa HHB-10118-sp]	--	--	--	--	--	--	--	--	CC0989	202	3.00E-51	COG3507	Beta-xylosidase	K01238	7.00E-71	268	afm:AFUA_6G14550	[EC:3.2.1.-]	-	-	-
CL4988.Contig3_All	3.18719	-0.0614105	0.00215703	0.00859376	--	--	--	--	--	--	--	--	--	--	--	--	--	--	--	--	--	--	--	--	--	--	-	-	-
CL1172.Contig2_All	3.18687	-1.30469	0.00455312	0.0163017	gi|389741241|gb|EIM82430.1|	81.3	8.00E-14	hypothetical protein STEHIDRAFT_124553, partial [Stereum hirsutum FP-91666 SS1]	--	--	--	--	--	--	--	--	--	--	--	--	--	--	--	--	--	--	-	-	-
CL64.Contig9_All	3.1865	-1.29994	0.00632741	0.0215692	--	--	--	--	--	--	--	--	--	--	--	--	--	--	--	--	--	--	--	--	--	--	-	-	-
Unigene4289_All	3.18392	0.486123	1.21016e-09	1.66156e-08	--	--	--	--	--	--	--	--	--	--	--	--	--	--	--	--	--	--	--	--	--	--	-	-	-
CL3198.Contig1_All	3.18314	-0.938456	0.00108445	0.00471628	--	--	--	--	--	--	--	--	--	--	--	--	--	--	--	--	--	--	--	--	--	--	-	-	-
Unigene536_All	3.1818	-0.0658898	1.66626e-06	1.37204e-05	--	--	--	--	--	--	--	--	--	--	--	--	--	--	--	--	--	--	--	--	--	--	-	-	-
CL4754.Contig1_All	3.17976	0.0841659	9.87676e-08	9.9949e-07	--	--	--	--	--	--	--	--	--	--	--	--	--	--	--	--	--	--	--	--	--	--	-	-	-
CL4586.Contig2_All	3.17909	1.1407	2.40171e-14	5.94281e-13	gi|393222208|gb|EJD07692.1|	67.4	1.00E-09	hypothetical protein FOMMEDRAFT_150234 [Fomitiporia mediterranea MF3/22]	--	--	--	--	--	--	--	--	--	--	--	--	--	--	--	--	--	--	-	-	-
CL820.Contig13_All	3.17888	3.4286	1.80129e-27	1.53145e-25	gi|393223084|gb|EJD08568.1|	231.1	0	MFS general substrate transporter [Fomitiporia mediterranea MF3/22]	--	--	--	--	sp|Q9US44|YIZG_SCHPO	229	8.00E-70	Uncharacterized transporter C1002.16c OS=Schizosaccharomyces pombe (strain 972 / ATCC 24843) GN=SPAC1002.16c PE=3 SV=1	SPAC1002.16c	229	2.00E-69	COG0477	Permeases of the major facilitator superfamily	K13336	1.00E-72	244	afv:AFLA_048740	peroxin-3	GO:0055085//transmembrane transport	-	GO:0016021//integral to membrane
CL3793.Contig1_All	3.17863	0.387066	1.0451e-09	1.44937e-08	gi|363755560|ref|XP_003647995.1|	55.1	6.00E-06	hypothetical protein Ecym_7349 [Eremothecium cymbalariae DBVPG#7215] >gi|356892031|gb|AET41178.1| hypothetical protein Ecym_7349 [Eremothecium cymbalariae DBVPG#7215]	--	--	--	--	sp|O94317|YH5D_SCHPO	54.7	2.00E-07	Uncharacterized serine-rich protein C215.13 OS=Schizosaccharomyces pombe (strain 972 / ATCC 24843) GN=SPBC215.13 PE=1 SV=1	--	--	--	--	--	--	--	--	--	--	-	-	-
CL288.Contig30_All	3.17822	-0.933757	0.001517	0.00635022	--	--	--	--	--	--	--	--	--	--	--	--	--	--	--	--	--	--	--	--	--	--	-	-	-
Unigene6210_All	3.17805	-1.35151	0.00462968	0.0165312	--	--	--	--	--	--	--	--	--	--	--	--	--	--	--	--	--	--	--	--	--	--	-	-	-
CL3176.Contig1_All	3.17714	1.9483	2.44585e-20	1.14243e-18	gi|299752644|ref|XP_001841141.2|	67.4	1.00E-10	HNWD1 [Coprinopsis cinerea okayama7#130] >gi|298409933|gb|EAU80678.2| HNWD1 [Coprinopsis cinerea okayama7#130]	--	--	--	--	--	--	--	--	--	--	--	--	--	--	--	--	--	--	-	-	-
Unigene1877_All	3.17485	-0.289724	4.47184e-06	3.37005e-05	gi|242216821|ref|XP_002474215.1|	57.4	1.00E-07	predicted protein [Postia placenta Mad-698-R] >gi|220726633|gb|EED80576.1| predicted protein [Postia placenta Mad-698-R]	--	--	--	--	--	--	--	--	--	--	--	--	--	--	--	--	--	--	-	-	-
CL3270.Contig1_All	3.17429	-0.463447	1.32459e-05	9.05211e-05	--	--	--	--	--	--	--	--	--	--	--	--	--	--	--	--	--	--	--	--	--	--	-	-	-
Unigene5404_All	3.17129	4.42078	4.96523e-24	3.18569e-22	--	--	--	--	--	--	--	--	--	--	--	--	--	--	--	--	--	--	--	--	--	--	-	-	-
Unigene4382_All	3.17065	-1.0079	0.00186524	0.00759878	--	--	--	--	--	--	--	--	--	--	--	--	--	--	--	--	--	--	--	--	--	--	-	-	-
CL4591.Contig2_All	3.17062	3.06646	6.21518e-29	5.81397e-27	--	--	--	--	--	--	--	--	--	--	--	--	--	--	--	--	--	--	--	--	--	--	-	-	-
CL2474.Contig6_All	3.1701	-0.0304836	1.62388e-06	1.34066e-05	gi|393216228|gb|EJD01719.1|	94.7	8.00E-18	hypothetical protein FOMMEDRAFT_158873 [Fomitiporia mediterranea MF3/22]	--	--	--	--	--	--	--	--	--	--	--	--	--	--	--	--	--	--	-	-	-
CL1263.Contig9_All	3.16929	0.071581	1.35921e-08	1.58077e-07	gi|393217713|gb|EJD03202.1|	57.4	1.00E-06	hypothetical protein FOMMEDRAFT_156585 [Fomitiporia mediterranea MF3/22]	--	--	--	--	--	--	--	--	--	--	--	--	--	--	--	--	--	--	-	-	-
CL844.Contig4_All	3.16877	0.963686	1.7434e-12	3.36382e-11	gi|393219235|gb|EJD04722.1|	259.6	6.00E-142	aryl-alcohol dehydrogenase [NADP+] [Fomitiporia mediterranea MF3/22]	gi|405123455|gb|CP003831.1|	73.8	4.00E-10	Cryptococcus neoformans var. grubii H99 chromosome 12, complete sequence	sp|Q01752|AAD_PHACH	240	1.00E-123	Aryl-alcohol dehydrogenase [NADP(+)] OS=Phanerochaete chrysosporium PE=1 SV=1	YNL331c	212	1.00E-109	COG0667	Predicted oxidoreductases (related to aryl-alcohol dehydrogenases)	K00100	4.00E-111	217	ani:AN5887.2	[EC:1.1.1.-]	-	-	-
CL607.Contig4_All	3.16789	-0.426177	1.37838e-05	9.38624e-05	--	--	--	--	--	--	--	--	--	--	--	--	--	--	--	--	--	--	--	--	--	--	-	-	-
Unigene6954_All	3.16689	-0.965841	0.00406679	0.0147844	--	--	--	--	--	--	--	--	--	--	--	--	--	--	--	--	--	--	--	--	--	--	-	-	-
CL2007.Contig2_All	3.16667	2.43282	1.60534e-22	9.08409e-21	gi|49523483|emb|CAE81289.1|	1068.5	0	laccase [Rigidoporus microporus]	gi|49523482|emb|AJ609490.1|	3017	0	Rigidoporus microporus mRNA for laccase (lcc1 gene)	sp|Q99044|LAC1_TRAVI	631	1.00E-180	Laccase-1 OS=Trametes villosa GN=LCC1 PE=3 SV=1	YMR058w	222	4.00E-57	COG2132	Putative multicopper oxidases	K05909	3.00E-66	253	afm:AFUA_5G03790	[EC:1.10.3.2]	-	-	-
CL321.Contig27_All	3.16594	0.47332	0.00715783	0.0239761	gi|393222552|gb|EJD08036.1|	64.3	9.00E-10	hypothetical protein FOMMEDRAFT_131011 [Fomitiporia mediterranea MF3/22]	--	--	--	--	--	--	--	--	--	--	--	--	--	--	--	--	--	--	-	-	-
Unigene5644_All	3.16593	3.30276	7.93542e-31	8.64085e-29	gi|363755560|ref|XP_003647995.1|	58.5	1.00E-06	hypothetical protein Ecym_7349 [Eremothecium cymbalariae DBVPG#7215] >gi|356892031|gb|AET41178.1| hypothetical protein Ecym_7349 [Eremothecium cymbalariae DBVPG#7215]	--	--	--	--	sp|O94317|YH5D_SCHPO	58.9	3.00E-08	Uncharacterized serine-rich protein C215.13 OS=Schizosaccharomyces pombe (strain 972 / ATCC 24843) GN=SPBC215.13 PE=1 SV=1	--	--	--	--	--	K01183	3.00E-09	64.3	ctp:CTRG_05827	chitinase [EC:3.2.1.14]	-	-	-
CL1997.Contig8_All	3.16498	5.02862	2.60118e-32	3.19529e-30	gi|392563156|gb|EIW56335.1|	105.1	2.00E-116	cytochrome P450 [Trametes versicolor FP-101664 SS1]	--	--	--	--	sp|B8NHY4|ORDA_ASPFN	133	5.00E-60	O-methylsterigmatocystin oxidoreductase OS=Aspergillus flavus (strain ATCC 200026 / FGSC A1120 / NRRL 3357 / JCM 12722 / SRRC 167) GN=ordA PE=2 SV=1	all3746	55.1	1.00E-11	COG2124	Cytochrome P450	K00517	4.00E-42	78.6	afm:AFUA_8G00220	[EC:1.14.-.-]	-	-	-
CL844.Contig29_All	3.16453	0.888058	7.17323e-12	1.29028e-10	gi|393219235|gb|EJD04722.1|	526.9	1.00E-147	aryl-alcohol dehydrogenase [NADP+] [Fomitiporia mediterranea MF3/22]	gi|405123455|gb|CP003831.1|	73.8	4.00E-10	Cryptococcus neoformans var. grubii H99 chromosome 12, complete sequence	sp|Q01752|AAD_PHACH	460	2.00E-129	Aryl-alcohol dehydrogenase [NADP(+)] OS=Phanerochaete chrysosporium PE=1 SV=1	YNL331c	415	2.00E-115	COG0667	Predicted oxidoreductases (related to aryl-alcohol dehydrogenases)	K00100	1.00E-116	420	ani:AN5887.2	[EC:1.1.1.-]	-	-	-
CL844.Contig3_All	3.16453	0.888058	7.16711e-12	1.28986e-10	gi|393219235|gb|EJD04722.1|	259.6	4.00E-142	aryl-alcohol dehydrogenase [NADP+] [Fomitiporia mediterranea MF3/22]	gi|405123455|gb|CP003831.1|	73.8	4.00E-10	Cryptococcus neoformans var. grubii H99 chromosome 12, complete sequence	sp|Q01752|AAD_PHACH	240	7.00E-124	Aryl-alcohol dehydrogenase [NADP(+)] OS=Phanerochaete chrysosporium PE=1 SV=1	YNL331c	212	7.00E-110	COG0667	Predicted oxidoreductases (related to aryl-alcohol dehydrogenases)	K00100	4.00E-111	216	ani:AN5887.2	[EC:1.1.1.-]	-	-	-
CL1356.Contig1_All	3.16408	0.382455	1.00386e-09	1.39667e-08	--	--	--	--	--	--	--	--	--	--	--	--	--	--	--	--	--	--	--	--	--	--	-	-	-
CL4433.Contig2_All	3.16344	0.749343	2.6591e-09	3.48734e-08	--	--	--	--	--	--	--	--	--	--	--	--	--	--	--	--	--	--	--	--	--	--	-	-	-
Unigene6458_All	3.16281	-1.30961	0.00946479	0.0303545	--	--	--	--	--	--	--	--	--	--	--	--	--	--	--	--	--	--	--	--	--	--	-	-	-
CL681.Contig12_All	3.16176	-0.232975	1.5413e-06	1.27829e-05	gi|393219016|gb|EJD04504.1|	70.1	1.00E-10	hypothetical protein FOMMEDRAFT_167675 [Fomitiporia mediterranea MF3/22]	--	--	--	--	--	--	--	--	--	--	--	--	--	--	--	--	--	--	-	-	-
Unigene7323_All	3.16156	-1.00468	0.00229537	0.0090562	--	--	--	--	--	--	--	--	--	--	--	--	--	--	--	--	--	--	--	--	--	--	-	-	-
CL358.Contig14_All	3.16014	0.786568	5.41568e-10	7.79559e-09	gi|393215160|gb|EJD00652.1|	102.4	3.00E-155	hypothetical protein FOMMEDRAFT_187143 [Fomitiporia mediterranea MF3/22]	--	--	--	--	sp|A2QG68|RGXB_ASPNC	141	3.00E-45	Alpha-L-rhamnosidase rgxB OS=Aspergillus niger (strain CBS 513.88 / FGSC A1513) GN=rgxB PE=2 SV=2	--	--	--	--	--	K01238	4.00E-41	134	afm:AFUA_7G06410	[EC:3.2.1.-]	-	GO:0016787//hydrolase activity	-
Unigene5567_All	3.15988	-0.978077	0.000965033	0.00425754	--	--	--	--	--	--	--	--	--	--	--	--	--	--	--	--	--	--	--	--	--	--	-	-	-
Unigene3944_All	3.15817	-0.978033	0.000470491	0.00225655	--	--	--	--	--	--	--	--	--	--	--	--	--	--	--	--	--	--	--	--	--	--	-	-	-
Unigene4557_All	3.15789	4.02434	8.20557e-26	6.13074e-24	gi|393222392|gb|EJD07876.1|	62	8.00E-08	hypothetical protein FOMMEDRAFT_150464 [Fomitiporia mediterranea MF3/22]	--	--	--	--	--	--	--	--	--	--	--	--	--	--	--	--	--	--	-	-	-
Unigene3324_All	3.15749	-1.35256	0.00247326	0.00965246	gi|393212893|gb|EJC98391.1|	61.6	6.00E-09	WD40 repeat-like protein [Fomitiporia mediterranea MF3/22]	--	--	--	--	sp|Q00808|HETE1_PODAS	66.2	7.00E-12	Vegetative incompatibility protein HET-E-1 OS=Podospora anserina GN=HET-E1 PE=4 SV=1	all0284_3	61.6	4.00E-10	COG2319	FOG: WD40 repeat	K14855	9.00E-23	104	lbc:LACBIDRAFT_296068	ribosome assembly protein 4	-	-	-
Unigene3162_All	3.15393	-0.222593	0.000168791	0.000901627	--	--	--	--	--	--	--	--	--	--	--	--	--	--	--	--	--	--	--	--	--	--	-	-	-
CL2072.Contig4_All	3.1523	-1.3061	0.00690297	0.0232556	--	--	--	--	--	--	--	--	--	--	--	--	--	--	--	--	--	--	--	--	--	--	-	-	-
Unigene6071_All	3.1519	8.74318	3.27118e-21	1.65807e-19	gi|393219888|gb|EJD05374.1|	848.6	0	glycoside hydrolase [Fomitiporia mediterranea MF3/22]	--	--	--	--	sp|Q0CTV2|ABFA_ASPTN	403	3.00E-112	Probable alpha-N-arabinofuranosidase A OS=Aspergillus terreus (strain NIH 2624 / FGSC A1156) GN=abfA PE=3 SV=1	CAC3436	243	1.00E-63	COG3534	Alpha-L-arabinofuranosidase	K01209	0	661	scm:SCHCODRAFT_108819	alpha-N-arabinofuranosidase [EC:3.2.1.55]	GO:0008152//metabolic process	GO:0016798//hydrolase activity, acting on glycosyl bonds	-
Unigene7604_All	3.14931	-1.39651	0.013399	0.040667	--	--	--	--	--	--	--	--	--	--	--	--	--	--	--	--	--	--	--	--	--	--	-	-	-
CL681.Contig30_All	3.14681	-0.703699	6.40263e-05	0.000376437	gi|393219016|gb|EJD04504.1|	57.4	1.00E-06	hypothetical protein FOMMEDRAFT_167675 [Fomitiporia mediterranea MF3/22]	--	--	--	--	--	--	--	--	--	--	--	--	--	--	--	--	--	--	-	-	-
CL681.Contig22_All	3.1443	-0.704353	7.69059e-05	0.000443326	gi|393219016|gb|EJD04504.1|	75.9	4.00E-12	hypothetical protein FOMMEDRAFT_167675 [Fomitiporia mediterranea MF3/22]	--	--	--	--	--	--	--	--	--	--	--	--	--	--	--	--	--	--	-	-	-
CL681.Contig32_All	3.1443	-0.704353	7.68712e-05	0.0004432	gi|393219016|gb|EJD04504.1|	70.1	2.00E-10	hypothetical protein FOMMEDRAFT_167675 [Fomitiporia mediterranea MF3/22]	--	--	--	--	--	--	--	--	--	--	--	--	--	--	--	--	--	--	-	-	-
CL681.Contig33_All	3.1443	-0.704353	7.68393e-05	0.000443165	gi|393219016|gb|EJD04504.1|	75.9	3.00E-12	hypothetical protein FOMMEDRAFT_167675 [Fomitiporia mediterranea MF3/22]	--	--	--	--	--	--	--	--	--	--	--	--	--	--	--	--	--	--	-	-	-
CL681.Contig43_All	3.1443	-0.704353	7.68119e-05	0.00044308	gi|393219016|gb|EJD04504.1|	70.1	1.00E-10	hypothetical protein FOMMEDRAFT_167675 [Fomitiporia mediterranea MF3/22]	--	--	--	--	--	--	--	--	--	--	--	--	--	--	--	--	--	--	-	-	-
CL681.Contig15_All	3.14429	-0.704353	7.65249e-05	0.000441646	gi|393219016|gb|EJD04504.1|	84.3	1.00E-14	hypothetical protein FOMMEDRAFT_167675 [Fomitiporia mediterranea MF3/22]	--	--	--	--	--	--	--	--	--	--	--	--	--	--	--	--	--	--	-	-	-
CL681.Contig1_All	3.14429	-0.704353	7.64457e-05	0.000441337	gi|393219016|gb|EJD04504.1|	75.9	3.00E-12	hypothetical protein FOMMEDRAFT_167675 [Fomitiporia mediterranea MF3/22]	--	--	--	--	--	--	--	--	--	--	--	--	--	--	--	--	--	--	-	-	-
CL1263.Contig10_All	3.1438	-1.02083	0.000906998	0.00403554	gi|393217713|gb|EJD03202.1|	57.4	1.00E-06	hypothetical protein FOMMEDRAFT_156585 [Fomitiporia mediterranea MF3/22]	--	--	--	--	--	--	--	--	--	--	--	--	--	--	--	--	--	--	-	-	-
CL1263.Contig17_All	3.14379	-1.02083	0.000906681	0.00403517	gi|393217713|gb|EJD03202.1|	57.4	1.00E-06	hypothetical protein FOMMEDRAFT_156585 [Fomitiporia mediterranea MF3/22]	--	--	--	--	--	--	--	--	--	--	--	--	--	--	--	--	--	--	-	-	-
CL1263.Contig4_All	3.14378	-1.02083	0.000906431	0.00403458	--	--	--	--	--	--	--	--	--	--	--	--	--	--	--	--	--	--	--	--	--	--	-	-	-
CL2468.Contig2_All	3.14302	6.63775	1.06538e-36	1.65652e-34	gi|449543297|gb|EMD34273.1|	212.6	6.00E-53	hypothetical protein CERSUDRAFT_86389 [Ceriporiopsis subvermispora B]	--	--	--	--	--	--	--	--	--	--	--	--	--	--	--	--	--	--	-	-	-
Unigene1903_All	3.14269	-0.971606	0.000922284	0.00409459	--	--	--	--	--	--	--	--	--	--	--	--	--	--	--	--	--	--	--	--	--	--	-	-	-
CL926.Contig5_All	3.14265	-0.423081	6.32945e-05	0.000372896	--	--	--	--	--	--	--	--	--	--	--	--	--	--	--	--	--	--	--	--	--	--	-	-	-
CL4417.Contig2_All	3.14248	-1.34643	0.0120187	0.037136	gi|242222951|ref|XP_002477161.1|	75.9	3.00E-13	predicted protein [Postia placenta Mad-698-R] >gi|220723457|gb|EED77638.1| predicted protein [Postia placenta Mad-698-R]	--	--	--	--	--	--	--	--	--	--	--	--	--	--	--	--	--	--	-	-	-
CL681.Contig44_All	3.14204	-0.705007	7.65489e-05	0.000441711	gi|393219018|gb|EJD04506.1|	29.6	6.00E-17	hypothetical protein FOMMEDRAFT_167676 [Fomitiporia mediterranea MF3/22]	--	--	--	--	--	--	--	--	--	--	--	--	--	--	--	--	--	--	-	-	-
CL1263.Contig13_All	3.14072	0.477699	9.74821e-11	1.52395e-09	gi|393217713|gb|EJD03202.1|	57.4	1.00E-06	hypothetical protein FOMMEDRAFT_156585 [Fomitiporia mediterranea MF3/22]	--	--	--	--	--	--	--	--	--	--	--	--	--	--	--	--	--	--	-	-	-
CL296.Contig1_All	3.13946	2.52342	1.51181e-29	1.46587e-27	gi|395329763|gb|EJF62148.1|	452.6	3.00E-125	fumarylacetoacetate hydrolase [Dichomitus squalens LYAD-421 SS1]	gi|403177500|ref|XM_003335962.2|	73.8	5.00E-10	Puccinia graminis f. sp. tritici CRL 75-36-700-3 succinate-semialdehyde dehydrogenase (NADP+) (PGTG_17645), mRNA	sp|P38067|UGA2_YEAST	209	1.00E-53	Succinate-semialdehyde dehydrogenase [NADP(+)] OS=Saccharomyces cerevisiae (strain ATCC 204508 / S288c) GN=UGA2 PE=1 SV=2	RSc0028	236	2.00E-61	COG1012	NAD-dependent aldehyde dehydrogenases	K00135	1.00E-83	311	lbc:LACBIDRAFT_292723	succinate-semialdehyde dehydrogenase (NADP+) [EC:1.2.1.16]	GO:0055114//oxidation-reduction process	GO:0016620//oxidoreductase activity, acting on the aldehyde or oxo group of donors, NAD or NADP as acceptor	-
CL2168.Contig5_All	3.13867	0.691869	6.67909e-13	1.36258e-11	gi|393220429|gb|EJD05915.1|	250	5.00E-65	hypothetical protein FOMMEDRAFT_104262 [Fomitiporia mediterranea MF3/22]	--	--	--	--	--	--	--	--	--	--	--	--	--	--	--	--	--	--	-	-	-
Unigene5498_All	3.138	-0.0876995	2.55841e-07	2.42546e-06	--	--	--	--	--	--	--	--	--	--	--	--	--	--	--	--	--	--	--	--	--	--	-	-	-
Unigene4413_All	3.13713	0.2104	6.63961e-09	8.15029e-08	gi|393214273|gb|EJC99766.1|	65.5	4.00E-123	cytochrome P450 [Fomitiporia mediterranea MF3/22]	--	--	--	--	sp|B8NHY4|ORDA_ASPFN	140	6.00E-46	O-methylsterigmatocystin oxidoreductase OS=Aspergillus flavus (strain ATCC 200026 / FGSC A1120 / NRRL 3357 / JCM 12722 / SRRC 167) GN=ordA PE=2 SV=1	Cj1411c	70.5	1.00E-11	COG2124	Cytochrome P450	K00517	1.00E-31	137	afm:AFUA_8G00760	[EC:1.14.-.-]	-	-	-
Unigene2103_All	3.1359	3.63206	2.82237e-30	2.93441e-28	--	--	--	--	--	--	--	--	--	--	--	--	--	--	--	--	--	--	--	--	--	--	-	-	-
CL2060.Contig5_All	3.1329	-0.292471	1.35371e-06	1.13278e-05	--	--	--	--	--	--	--	--	--	--	--	--	--	--	--	--	--	--	--	--	--	--	-	-	-
Unigene1213_All	3.13213	-0.284917	6.76997e-06	4.91556e-05	--	--	--	--	--	--	--	--	--	--	--	--	--	--	--	--	--	--	--	--	--	--	-	-	-
CL28.Contig39_All	3.12968	-1.34803	0.0116128	0.0360446	gi|392570635|gb|EIW63807.1|	62.4	7.00E-08	hypothetical protein TRAVEDRAFT_157549 [Trametes versicolor FP-101664 SS1]	--	--	--	--	--	--	--	--	--	--	--	--	--	--	--	--	--	--	-	-	-
CL29.Contig2_All	3.12967	1.17611	7.42988e-09	9.04637e-08	gi|393213498|gb|EJC98994.1|	92.8	0	hypothetical protein FOMMEDRAFT_148951 [Fomitiporia mediterranea MF3/22]	--	--	--	--	sp|Q96TS6|PEM3_PHLRA	149	2.00E-35	Manganese peroxidase 3 OS=Phlebia radiata GN=mnp3 PE=2 SV=1	SPAC140.02	53.9	3.00E-06	COG0724	RNA-binding proteins (RRM domain)	K11294	2.00E-08	62.4	nfi:NFIA_069440	nucleolin	-	-	-
CL429.Contig9_All	3.12966	0.741126	1.65528e-12	3.20634e-11	gi|426201318|gb|EKV51241.1|	59.3	3.00E-07	dsRNA binding protein [Agaricus bisporus var. bisporus H97]	--	--	--	--	--	--	--	--	--	--	--	--	--	--	--	--	--	--	-	-	-
CL688.Contig1_All	3.12798	1.17233	8.05157e-17	2.65195e-15	gi|393214252|gb|EJC99745.1|	33.5	4.00E-62	UbiA prenyltransferase [Fomitiporia mediterranea MF3/22]	--	--	--	--	sp|Q10252|COQ2_SCHPO	128	3.00E-38	4-hydroxybenzoate polyprenyltransferase, mitochondrial OS=Schizosaccharomyces pombe (strain 972 / ATCC 24843) GN=coq2 PE=1 SV=2	SPAC56F8.04c	128	8.00E-38	COG0382	4-hydroxybenzoate polyprenyltransferase and related prenyltransferases	K06125	1.00E-57	193	lbc:LACBIDRAFT_160541	4-hydroxybenzoate hexaprenyltransferase [EC:2.5.1.-]	-	-	-
CL4402.Contig4_All	3.12782	0.574974	3.0164e-10	4.47059e-09	gi|393220904|gb|EJD06389.1|	262.3	6.00E-69	Cyanase [Fomitiporia mediterranea MF3/22]	gi|170108071|ref|XM_001885210.1|	79.8	1.00E-12	Laccaria bicolor S238N-H82 hypothetical protein partial mRNA	sp|B0DN41|CYNS_LACBS	218	2.00E-57	Cyanate hydratase OS=Laccaria bicolor (strain S238N-H82 / ATCC MYA-4686) GN=CYN1 PE=3 SV=1	slr0899	142	5.00E-34	COG1513	Cyanate lyase	K01725	9.00E-57	218	lbc:LACBIDRAFT_174676	cyanate lyase [EC:4.2.1.104]	GO:0009439//cyanate metabolic process	GO:0008824//cyanate hydratase activity;GO:0003677//DNA binding	-
CL1121.Contig4_All	3.12601	0.212492	4.09396e-09	5.20306e-08	--	--	--	--	--	--	--	--	--	--	--	--	--	--	--	--	--	--	--	--	--	--	-	-	-
Unigene1240_All	3.12572	-1.29454	0.00747449	0.0248607	--	--	--	--	--	--	--	--	--	--	--	--	--	--	--	--	--	--	--	--	--	--	-	-	-
CL4348.Contig1_All	3.12571	-0.229189	7.52004e-06	5.40334e-05	--	--	--	--	--	--	--	--	--	--	--	--	--	--	--	--	--	--	--	--	--	--	-	-	-
CL80.Contig34_All	3.12402	-1.34943	0.0132896	0.0404202	gi|449550782|gb|EMD41746.1|	67.4	2.00E-120	hypothetical protein CERSUDRAFT_110322 [Ceriporiopsis subvermispora B]	gi|299755706|ref|XM_001828778.2|	83.8	1.00E-13	Coprinopsis cinerea okayama7#130 ### lipoic acid synthase, mRNA	sp|A8N1T1|LIPA_COPC7	181	8.00E-113	Lipoyl synthase, mitochondrial OS=Coprinopsis cinerea (strain Okayama-7 / 130 / ATCC MYA-4618 / FGSC 9003) GN=CC1G_03624 PE=3 SV=1	YOR196c	159	6.00E-85	COG0320	Lipoate synthase	K03644	3.00E-112	181	cci:CC1G_03624	lipoic acid synthetase [EC:2.8.1.8]	GO:0009107//lipoate biosynthetic process;GO:0009249//protein lipoylation	GO:0046872//metal ion binding;GO:0051539//4 iron, 4 sulfur cluster binding;GO:0016992//lipoate synthase activity	GO:0005739//mitochondrion
Unigene1549_All	3.12373	0.658737	2.52698e-11	4.23017e-10	--	--	--	--	--	--	--	--	--	--	--	--	--	--	--	--	--	--	--	--	--	--	-	-	-
Unigene4916_All	3.12291	-0.227739	4.17664e-06	3.16786e-05	--	--	--	--	--	--	--	--	--	--	--	--	--	--	--	--	--	--	--	--	--	--	-	-	-
CL1340.Contig2_All	3.12093	1.10022	3.8685e-16	1.18275e-14	gi|393220792|gb|EJD06278.1|	328.9	1.00E-87	hypothetical protein FOMMEDRAFT_26995 [Fomitiporia mediterranea MF3/22]	--	--	--	--	sp|Q8TGE1|AWA1_YEASK	84.3	1.00E-15	Cell wall protein AWA1 OS=Saccharomyces cerevisiae (strain Kyokai no. 7 / NBRC 101557) GN=AWA1 PE=1 SV=1	XF1267	53.1	9.00E-06	COG5297	Cellobiohydrolase A (1,4-beta-cellobiosidase A)	K01090	5.00E-15	84.7	pic:PICST_37600	protein phosphatase [EC:3.1.3.16]	-	-	-
Unigene6547_All	3.12043	-1.30194	0.00589517	0.0203124	--	--	--	--	--	--	--	--	--	--	--	--	--	--	--	--	--	--	--	--	--	--	-	-	-
Unigene1866_All	3.11904	-0.455447	5.32521e-05	0.000320236	--	--	--	--	--	--	--	--	--	--	--	--	--	--	--	--	--	--	--	--	--	--	-	-	-
CL1296.Contig2_All	3.11809	-1.39705	0.00580627	0.0200441	--	--	--	--	--	--	--	--	--	--	--	--	--	--	--	--	--	--	--	--	--	--	-	-	-
CL681.Contig8_All	3.11761	0.0701173	6.77534e-08	7.05707e-07	gi|393219016|gb|EJD04504.1|	69.3	3.00E-10	hypothetical protein FOMMEDRAFT_167675 [Fomitiporia mediterranea MF3/22]	--	--	--	--	--	--	--	--	--	--	--	--	--	--	--	--	--	--	-	-	-
CL3054.Contig2_All	3.11669	-0.290978	1.05217e-05	7.33269e-05	--	--	--	--	--	--	--	--	--	--	--	--	--	--	--	--	--	--	--	--	--	--	-	-	-
CL812.Contig1_All	3.11628	0.223357	3.72412e-08	4.05007e-07	--	--	--	--	--	--	--	--	--	--	--	--	--	--	--	--	--	--	--	--	--	--	-	-	-
Unigene6471_All	3.11079	-0.973795	0.0013518	0.00573026	--	--	--	--	--	--	--	--	--	--	--	--	--	--	--	--	--	--	--	--	--	--	-	-	-
CL1172.Contig5_All	3.11011	-1.35067	0.00639786	0.0217749	gi|389741241|gb|EIM82430.1|	81.3	8.00E-14	hypothetical protein STEHIDRAFT_124553, partial [Stereum hirsutum FP-91666 SS1]	--	--	--	--	--	--	--	--	--	--	--	--	--	--	--	--	--	--	-	-	-
Unigene3660_All	3.10993	0.432375	9.94615e-10	1.38548e-08	--	--	--	--	--	--	--	--	--	--	--	--	--	--	--	--	--	--	--	--	--	--	-	-	-
CL1311.Contig1_All	3.10927	0.950622	3.97144e-13	8.34874e-12	gi|395329715|gb|EJF62101.1|	98.2	2.00E-128	Formamidase [Dichomitus squalens LYAD-421 SS1]	--	--	--	--	sp|Q9URY7|FMDA_SCHPO	110	3.00E-24	Putative formamidase C869.04 OS=Schizosaccharomyces pombe (strain 972 / ATCC 24843) GN=SPAC869.04 PE=3 SV=1	SMc04290	228	2.00E-71	COG2421	Predicted acetamidase/formamidase	K01463	4.00E-70	265	afm:AFUA_2G03900	[EC:3.5.1.-]	-	-	-
CL2036.Contig1_All	3.10765	-0.117503	3.12388e-07	2.91827e-06	--	--	--	--	--	--	--	--	--	--	--	--	--	--	--	--	--	--	--	--	--	--	-	-	-
CL2857.Contig16_All	3.10577	-0.748359	0.000142842	0.00077513	gi|393222503|gb|EJD07987.1|	68.9	5.00E-42	NAD-binding protein [Fomitiporia mediterranea MF3/22]	--	--	--	--	--	--	--	--	--	--	--	--	--	--	--	--	--	--	-	-	-
CL714.Contig4_All	3.10509	1.58661	2.42961e-14	5.99895e-13	gi|389746208|gb|EIM87388.1|	131	2.00E-118	Aldo/keto reductase [Stereum hirsutum FP-91666 SS1]	--	--	--	--	sp|Q00258|NORA_ASPPA	58.9	4.00E-11	Norsolorinic acid reductase OS=Aspergillus parasiticus GN=norA PE=3 SV=1	TM0313	58.5	6.00E-19	COG0667	Predicted oxidoreductases (related to aryl-alcohol dehydrogenases)	K15303	3.00E-80	130	pan:PODANSg250	aflatoxin B1 aldehyde reductase	-	-	-
CL114.Contig9_All	3.10485	2.71192	1.18065e-23	7.36958e-22	gi|409046084|gb|EKM55564.1|	151.8	1.00E-34	glycoside hydrolase family 43 protein [Phanerochaete carnosa HHB-10118-sp]	--	--	--	--	--	--	--	--	BS_xynB	120	2.00E-42	COG3507	Beta-xylosidase	K01238	2.00E-68	195	afm:AFUA_6G14550	[EC:3.2.1.-]	-	-	-
Unigene6818_All	3.10346	-1.08127	0.0113983	0.0355	--	--	--	--	--	--	--	--	--	--	--	--	--	--	--	--	--	--	--	--	--	--	-	-	-
CL4363.Contig2_All	3.10301	0.00182339	1.85588e-06	1.51481e-05	--	--	--	--	--	--	--	--	--	--	--	--	--	--	--	--	--	--	--	--	--	--	-	-	-
CL681.Contig16_All	3.10274	-0.734762	0.000107867	0.000601997	gi|393219016|gb|EJD04504.1|	88.6	5.00E-16	hypothetical protein FOMMEDRAFT_167675 [Fomitiporia mediterranea MF3/22]	--	--	--	--	--	--	--	--	--	--	--	--	--	--	--	--	--	--	-	-	-
CL681.Contig34_All	3.10273	-0.734762	0.000107797	0.000601704	gi|393219016|gb|EJD04504.1|	82.8	3.00E-14	hypothetical protein FOMMEDRAFT_167675 [Fomitiporia mediterranea MF3/22]	--	--	--	--	--	--	--	--	--	--	--	--	--	--	--	--	--	--	-	-	-
CL3933.Contig1_All	3.09687	5.57528	5.77891e-18	2.12209e-16	gi|393217896|gb|EJD03385.1|	322	2.00E-86	hypothetical protein FOMMEDRAFT_146952 [Fomitiporia mediterranea MF3/22]	--	--	--	--	--	--	--	--	--	--	--	--	--	--	--	--	--	--	-	-	-
CL681.Contig42_All	3.09676	-0.736226	0.000102243	0.000573672	gi|393219016|gb|EJD04504.1|	70.1	2.00E-10	hypothetical protein FOMMEDRAFT_167675 [Fomitiporia mediterranea MF3/22]	--	--	--	--	--	--	--	--	--	--	--	--	--	--	--	--	--	--	-	-	-
CL681.Contig41_All	3.09676	-0.736226	0.00010222	0.000573672	gi|393219018|gb|EJD04506.1|	26.6	2.00E-12	hypothetical protein FOMMEDRAFT_167676 [Fomitiporia mediterranea MF3/22]	--	--	--	--	--	--	--	--	--	--	--	--	--	--	--	--	--	--	-	-	-
CL681.Contig17_All	3.09676	-0.736226	0.00010215	0.00057352	gi|393219016|gb|EJD04504.1|	70.1	1.00E-10	hypothetical protein FOMMEDRAFT_167675 [Fomitiporia mediterranea MF3/22]	--	--	--	--	--	--	--	--	--	--	--	--	--	--	--	--	--	--	-	-	-
Unigene6472_All	3.09431	-1.35385	0.00860725	0.0279655	--	--	--	--	--	--	--	--	--	--	--	--	--	--	--	--	--	--	--	--	--	--	-	-	-
CL95.Contig1_All	3.09018	0.0148649	5.47495e-08	5.79208e-07	gi|393218320|gb|EJD03808.1|	518.5	2.00E-145	oxaloacetate carrier [Fomitiporia mediterranea MF3/22]	--	--	--	--	sp|Q9UTN1|OAC1_SCHPO	280	3.00E-75	Mitochondrial oxaloacetate transport protein OS=Schizosaccharomyces pombe (strain 972 / ATCC 24843) GN=oac1 PE=3 SV=1	--	--	--	--	--	K15117	6.00E-135	480	cci:CC1G_06562	solute carrier family 25, member 34/35	GO:0006810//transport	-	GO:0016021//integral to membrane
Unigene3209_All	3.0898	4.19833	8.42393e-34	1.12704e-31	gi|443900019|dbj|GAC77346.1|	60.8	2.00E-58	ubiquitin activating E1 enzyme-like protein [Pseudozyma antarctica T-34]	--	--	--	--	sp|P0CM39|ATG7_CRYNB	81.3	1.00E-53	Ubiquitin-like modifier-activating enzyme ATG7 OS=Cryptococcus neoformans var. neoformans serotype D (strain B-3501A) GN=ATG7 PE=3 SV=1	SPBC6B1.05c	70.1	7.00E-41	COG0476	Dinucleotide-utilizing enzymes involved in molybdopterin and thiamine biosynthesis family 2	K08337	5.00E-53	81.3	cnb:CNBH0170	autophagy-related protein 7	GO:0006810//transport	-	-
Unigene6337_All	3.08827	-0.970773	0.00351031	0.0130528	--	--	--	--	--	--	--	--	--	--	--	--	--	--	--	--	--	--	--	--	--	--	-	-	-
Unigene1801_All	3.08677	0.312978	1.96895e-09	2.63613e-08	--	--	--	--	--	--	--	--	--	--	--	--	--	--	--	--	--	--	--	--	--	--	-	-	-
Unigene5437_All	3.0867	1.51432	2.31016e-16	7.22303e-15	--	--	--	--	--	--	--	--	--	--	--	--	--	--	--	--	--	--	--	--	--	--	-	-	-
Unigene7875_All	3.08515	-0.00946474	1.57073e-05	0.000105648	--	--	--	--	--	--	--	--	--	--	--	--	--	--	--	--	--	--	--	--	--	--	-	-	-
CL3908.Contig3_All	3.08015	2.0729	6.3034e-08	6.59935e-07	--	--	--	--	gi|372125215|gb|JN941261.1|	1057	0	Lachancea thermotolerans strain FD6-1 16S ribosomal RNA gene, partial sequence	--	--	--	--	--	--	--	--	--	--	--	--	--	--	-	-	-
Unigene6095_All	3.07843	1.59653	5.30503e-17	1.78305e-15	--	--	--	--	--	--	--	--	--	--	--	--	--	--	--	--	--	--	--	--	--	--	-	-	-
CL3218.Contig6_All	3.07799	2.96269	4.87035e-31	5.53009e-29	gi|393221453|gb|EJD06938.1|	607.1	0	hypothetical protein FOMMEDRAFT_152276 [Fomitiporia mediterranea MF3/22]	--	--	--	--	--	--	--	--	--	--	--	--	--	--	--	--	--	--	-	-	-
CL1037.Contig2_All	3.07739	-1.40078	0.00412852	0.0149898	--	--	--	--	--	--	--	--	--	--	--	--	--	--	--	--	--	--	--	--	--	--	-	-	-
CL1770.Contig3_All	3.07567	-0.82054	0.0147081	0.0439713	gi|336372934|gb|EGO01273.1|	158.3	1.00E-37	hypothetical protein SERLA73DRAFT_87798 [Serpula lacrymans var. lacrymans S7.3] >gi|336385766|gb|EGO26913.1| hypothetical protein SERLADRAFT_464529 [Serpula lacrymans var. lacrymans S7.9]	--	--	--	--	sp|O74782|YGBA_SCHPO	65.9	3.00E-11	Universal stress protein A family protein C25B2.10 OS=Schizosaccharomyces pombe (strain 972 / ATCC 24843) GN=SPBC25B2.10 PE=1 SV=1	SPBC25B2.10	65.9	7.00E-11	COG0589	Universal stress protein UspA and related nucleotide-binding proteins	--	--	--	--	--	GO:0006950//response to stress	-	-
CL315.Contig1_All	3.07419	-1.01078	0.00246776	0.00963597	--	--	--	--	--	--	--	--	--	--	--	--	--	--	--	--	--	--	--	--	--	--	-	-	-
Unigene6450_All	3.074	-1.06643	0.0045995	0.0164371	--	--	--	--	--	--	--	--	--	--	--	--	--	--	--	--	--	--	--	--	--	--	-	-	-
Unigene5496_All	3.07396	0.165209	1.21969e-08	1.42813e-07	--	--	--	--	--	--	--	--	--	--	--	--	--	--	--	--	--	--	--	--	--	--	-	-	-
Unigene5241_All	3.07291	1.58413	1.10336e-18	4.32792e-17	--	--	--	--	--	--	--	--	--	--	--	--	--	--	--	--	--	--	--	--	--	--	-	-	-
CL89.Contig15_All	3.07149	-0.150691	7.53606e-06	5.41373e-05	gi|393220051|gb|EJD05537.1|	540.8	1.00E-151	FAD-binding domain-containing protein [Fomitiporia mediterranea MF3/22]	--	--	--	--	sp|D7UQ40|SOL5_ALTSO	137	8.00E-32	Bifunctional solanapyrone synthase OS=Alternaria solani GN=sol5 PE=1 SV=1	mlr6875	100	2.00E-20	COG0277	FAD/FMN-containing dehydrogenases	K00309	6.00E-77	289	uma:UM02157.1	[EC:1.5.3.-]	-	-	-
CL1340.Contig3_All	3.06996	1.56732	8.3217e-20	3.63146e-18	gi|393220792|gb|EJD06278.1|	328.9	1.00E-87	hypothetical protein FOMMEDRAFT_26995 [Fomitiporia mediterranea MF3/22]	--	--	--	--	sp|Q8TGE1|AWA1_YEASK	84.3	1.00E-15	Cell wall protein AWA1 OS=Saccharomyces cerevisiae (strain Kyokai no. 7 / NBRC 101557) GN=AWA1 PE=1 SV=1	XF1267	53.1	6.00E-06	COG5297	Cellobiohydrolase A (1,4-beta-cellobiosidase A)	K01090	3.00E-15	84.7	pic:PICST_37600	protein phosphatase [EC:3.1.3.16]	-	-	-
Unigene4636_All	3.06896	4.62695	2.24413e-18	8.58792e-17	gi|393220429|gb|EJD05915.1|	255	1.00E-66	hypothetical protein FOMMEDRAFT_104262 [Fomitiporia mediterranea MF3/22]	--	--	--	--	--	--	--	--	--	--	--	--	--	--	--	--	--	--	-	-	-
Unigene6522_All	3.06851	-1.05415	0.00169133	0.0069834	--	--	--	--	--	--	--	--	--	--	--	--	--	--	--	--	--	--	--	--	--	--	-	-	-
CL4112.Contig3_All	3.06641	1.80861	8.71833e-18	3.1479e-16	--	--	--	--	--	--	--	--	--	--	--	--	--	--	--	--	--	--	--	--	--	--	-	-	-
Unigene5572_All	3.06641	-1.01347	0.0015498	0.00646799	--	--	--	--	--	--	--	--	--	--	--	--	--	--	--	--	--	--	--	--	--	--	-	-	-
CL3952.Contig2_All	3.066	0.631852	5.65025e-12	1.02381e-10	--	--	--	--	--	--	--	--	--	--	--	--	--	--	--	--	--	--	--	--	--	--	-	-	-
CL2097.Contig4_All	3.06414	-0.965828	0.00256473	0.00995271	--	--	--	--	--	--	--	--	--	--	--	--	--	--	--	--	--	--	--	--	--	--	-	-	-
Unigene5513_All	3.06401	-0.333005	7.06772e-06	5.10811e-05	--	--	--	--	--	--	--	--	--	--	--	--	--	--	--	--	--	--	--	--	--	--	-	-	-
Unigene3760_All	3.06371	-0.315677	0.00033798	0.00168516	--	--	--	--	--	--	--	--	--	--	--	--	--	--	--	--	--	--	--	--	--	--	-	-	-
CL332.Contig16_All	3.06309	-1.05314	0.000698682	0.00320877	gi|393217176|gb|EJD02665.1|	39.3	8.00E-20	hypothetical protein FOMMEDRAFT_167853 [Fomitiporia mediterranea MF3/22]	--	--	--	--	--	--	--	--	--	--	--	--	--	--	--	--	--	--	-	-	-
CL551.Contig20_All	3.06262	-1.01415	0.00181522	0.00743273	--	--	--	--	--	--	--	--	--	--	--	--	--	--	--	--	--	--	--	--	--	--	-	-	-
CL2101.Contig7_All	3.05938	1.06653	9.95774e-15	2.60395e-13	gi|392594320|gb|EIW83644.1|	120.2	3.00E-74	hypothetical protein CONPUDRAFT_162991 [Coniophora puteana RWD-64-598 SS2]	gi|242219845|ref|XM_002475652.1|	77.8	3.00E-11	Postia placenta Mad-698-R predicted protein, mRNA	sp|P40489|XBP1_YEAST	40	4.00E-07	Transcriptional repressor XBP1 OS=Saccharomyces cerevisiae (strain ATCC 204508 / S288c) GN=XBP1 PE=1 SV=1	--	--	--	--	--	K12609	7.00E-07	56.2	dha:DEHA2E13794g	CCR4-NOT transcriptional complex subunit CAF120	GO:0006355//regulation of transcription, DNA-dependent	GO:0003700//sequence-specific DNA binding transcription factor activity;GO:0003677//DNA binding	-
CL607.Contig3_All	3.05926	-0.775451	0.000214268	0.00111808	--	--	--	--	--	--	--	--	--	--	--	--	--	--	--	--	--	--	--	--	--	--	-	-	-
CL3696.Contig1_All	3.0589	-1.015	0.00190011	0.00771622	--	--	--	--	--	--	--	--	--	--	--	--	--	--	--	--	--	--	--	--	--	--	-	-	-
CL435.Contig11_All	3.0583	0.767486	8.92329e-10	1.24803e-08	gi|393221227|gb|EJD06712.1|	71.6	7.00E-11	hypothetical protein FOMMEDRAFT_144642 [Fomitiporia mediterranea MF3/22]	--	--	--	--	--	--	--	--	--	--	--	--	--	--	--	--	--	--	-	-	-
Unigene7027_All	3.05734	-1.12873	0.00926194	0.0298259	--	--	--	--	--	--	--	--	--	--	--	--	--	--	--	--	--	--	--	--	--	--	-	-	-
CL349.Contig7_All	3.05631	-0.542838	7.00311e-05	0.000407851	--	--	--	--	--	--	--	--	--	--	--	--	--	--	--	--	--	--	--	--	--	--	-	-	-
CL681.Contig14_All	3.05604	-0.766639	0.000181087	0.000961506	gi|393219016|gb|EJD04504.1|	70.1	1.00E-10	hypothetical protein FOMMEDRAFT_167675 [Fomitiporia mediterranea MF3/22]	--	--	--	--	--	--	--	--	--	--	--	--	--	--	--	--	--	--	-	-	-
CL681.Contig19_All	3.05604	-0.766639	0.000181008	0.000961383	gi|393219016|gb|EJD04504.1|	70.1	1.00E-10	hypothetical protein FOMMEDRAFT_167675 [Fomitiporia mediterranea MF3/22]	--	--	--	--	--	--	--	--	--	--	--	--	--	--	--	--	--	--	-	-	-
CL630.Contig4_All	3.05452	8.95854	6.81392e-29	6.3378e-27	gi|393220872|gb|EJD06357.1|	557.4	1.00E-156	CEL4a mannanase [Fomitiporia mediterranea MF3/22]	--	--	--	--	sp|Q5AR04|MANF_EMENI	365	3.00E-100	Probable mannan endo-1,4-beta-mannosidase F OS=Emericella nidulans (strain FGSC A4 / ATCC 38163 / CBS 112.46 / NRRL 194 / M139) GN=manF PE=3 SV=2	TM1227	237	1.00E-61	COG3934	Endo-beta-mannanase	K01567	2.00E-95	351	afm:AFUA_8G07030	[EC:3.-.-.-]	-	-	-
CL681.Contig35_All	3.0535	-0.767299	0.000174584	0.000929411	gi|393219018|gb|EJD04506.1|	26.6	4.00E-16	hypothetical protein FOMMEDRAFT_167676 [Fomitiporia mediterranea MF3/22]	--	--	--	--	--	--	--	--	--	--	--	--	--	--	--	--	--	--	-	-	-
CL681.Contig39_All	3.0535	-0.767299	0.000174519	0.000929208	gi|393219016|gb|EJD04504.1|	82.8	2.00E-14	hypothetical protein FOMMEDRAFT_167675 [Fomitiporia mediterranea MF3/22]	--	--	--	--	--	--	--	--	--	--	--	--	--	--	--	--	--	--	-	-	-
CL4888.Contig2_All	3.0517	-0.028936	4.91366e-07	4.41692e-06	--	--	--	--	--	--	--	--	--	--	--	--	--	--	--	--	--	--	--	--	--	--	-	-	-
Unigene4847_All	3.05165	1.78113	2.13286e-19	8.85946e-18	--	--	--	--	--	--	--	--	--	--	--	--	--	--	--	--	--	--	--	--	--	--	-	-	-
CL681.Contig23_All	3.05121	-0.76796	0.000182371	0.000968179	gi|393219016|gb|EJD04504.1|	84.3	9.00E-15	hypothetical protein FOMMEDRAFT_167675 [Fomitiporia mediterranea MF3/22]	--	--	--	--	--	--	--	--	--	--	--	--	--	--	--	--	--	--	-	-	-
CL3734.Contig1_All	3.05021	0.970364	2.54443e-12	4.79938e-11	--	--	--	--	--	--	--	--	--	--	--	--	--	--	--	--	--	--	--	--	--	--	-	-	-
Unigene3099_All	3.0501	-0.778028	0.000206207	0.00107977	--	--	--	--	--	--	--	--	--	--	--	--	--	--	--	--	--	--	--	--	--	--	-	-	-
CL681.Contig29_All	3.04993	-0.76811	0.000133377	0.000728349	gi|393219016|gb|EJD04504.1|	57.4	7.00E-07	hypothetical protein FOMMEDRAFT_167675 [Fomitiporia mediterranea MF3/22]	--	--	--	--	--	--	--	--	--	--	--	--	--	--	--	--	--	--	-	-	-
CL3586.Contig2_All	3.04798	2.93447	3.9889e-25	2.77598e-23	gi|393218139|gb|EJD03627.1|	321.2	6.00E-86	hypothetical protein FOMMEDRAFT_82807 [Fomitiporia mediterranea MF3/22]	--	--	--	--	--	--	--	--	--	--	--	--	--	K01567	2.00E-26	120	afm:AFUA_6G11570	[EC:3.-.-.-]	GO:0006811//ion transport;GO:0055085//transmembrane transport	GO:0005216//ion channel activity	GO:0016021//integral to membrane
CL681.Contig25_All	3.04761	-0.768771	0.000134249	0.00073242	gi|393219018|gb|EJD04506.1|	71.6	6.00E-11	hypothetical protein FOMMEDRAFT_167676 [Fomitiporia mediterranea MF3/22]	--	--	--	--	--	--	--	--	--	--	--	--	--	--	--	--	--	--	-	-	-
Unigene7203_All	3.04701	-1.04217	0.00574115	0.0198689	--	--	--	--	--	--	--	--	--	--	--	--	--	--	--	--	--	--	--	--	--	--	-	-	-
Unigene4065_All	3.04687	8.00172	2.02493e-19	8.4416e-18	gi|393218556|gb|EJD04044.1|	762.7	0	MFS general substrate transporter [Fomitiporia mediterranea MF3/22]	--	--	--	--	sp|Q9HE13|YI32_SCHPO	393	3.00E-109	Uncharacterized MFS-type transporter C1399.02 OS=Schizosaccharomyces pombe (strain 972 / ATCC 24843) GN=SPAC1399.02 PE=3 SV=1	SPAC1399.02	393	6.00E-109	COG0477	Permeases of the major facilitator superfamily	K10866	7.00E-98	357	fgr:FG00711.1	DNA repair protein RAD50 [EC:3.6.-.-]	GO:0006810//transport	-	-
CL1908.Contig6_All	3.04651	1.38145	1.15225e-14	2.98151e-13	gi|393221590|gb|EJD07075.1|	374.4	8.00E-102	GroES-like protein [Fomitiporia mediterranea MF3/22]	--	--	--	--	sp|Q9P7F4|YKK1_SCHPO	129	7.00E-30	Zinc-type alcohol dehydrogenase-like protein C2E1P3.01 OS=Schizosaccharomyces pombe (strain 972 / ATCC 24843) GN=SPAC2E1P3.01 PE=3 SV=1	SPAC2E1P3.01	129	2.00E-29	COG0604	NADPH:quinone reductase and related Zn-dependent oxidoreductases	K00344	4.00E-32	139	afm:AFUA_5G10220	NADPH2:quinone reductase [EC:1.6.5.5]	-	-	-
Unigene1947_All	3.04538	-0.321863	7.61201e-05	0.000439678	--	--	--	--	--	--	--	--	--	--	--	--	--	--	--	--	--	--	--	--	--	--	-	-	-
CL4433.Contig6_All	3.04508	0.0276254	6.61636e-08	6.89563e-07	--	--	--	--	--	--	--	--	--	--	--	--	--	--	--	--	--	--	--	--	--	--	-	-	-
CL1292.Contig8_All	3.04461	-1.39585	0.0114633	0.0356509	gi|393217807|gb|EJD03296.1|	84.7	9.00E-15	hypothetical protein FOMMEDRAFT_156683 [Fomitiporia mediterranea MF3/22]	--	--	--	--	--	--	--	--	--	--	--	--	--	--	--	--	--	--	-	-	-
Unigene3237_All	3.04385	1.73992	1.40555e-19	5.97496e-18	--	--	--	--	--	--	--	--	--	--	--	--	--	--	--	--	--	--	--	--	--	--	-	-	-
CL1760.Contig2_All	3.04358	0.332722	4.39276e-07	3.98186e-06	--	--	--	--	--	--	--	--	--	--	--	--	--	--	--	--	--	--	--	--	--	--	-	-	-
Unigene3064_All	3.04318	1.62689	4.44021e-18	1.65337e-16	--	--	--	--	--	--	--	--	--	--	--	--	--	--	--	--	--	--	--	--	--	--	-	-	-
CL754.Contig1_All	3.04186	-0.323923	7.34727e-06	5.28691e-05	gi|393215297|gb|EJD00788.1|	79.3	5.00E-50	CGI-121-domain-containing protein [Fomitiporia mediterranea MF3/22]	--	--	--	--	sp|P0CM64|CG121_CRYNJ	80.9	9.00E-16	Protein CGI121 OS=Cryptococcus neoformans var. neoformans serotype D (strain JEC21 / ATCC MYA-565) GN=CGI121 PE=3 SV=1	--	--	--	--	--	K15901	7.00E-42	129	lbc:LACBIDRAFT_303832	protein CGI121	-	-	GO:0005634//nucleus
CL288.Contig6_All	3.04131	-1.34063	0.0127323	0.0389899	--	--	--	--	--	--	--	--	--	--	--	--	--	--	--	--	--	--	--	--	--	--	-	-	-
CL446.Contig1_All	3.04114	-1.05842	0.00108859	0.00473072	gi|393214469|gb|EJC99961.1|	89	3.00E-16	hypothetical protein FOMMEDRAFT_22439 [Fomitiporia mediterranea MF3/22]	--	--	--	--	--	--	--	--	--	--	--	--	--	--	--	--	--	--	-	-	-
CL993.Contig23_All	3.03932	-1.39674	0.011143	0.034796	gi|393219265|gb|EJD04752.1|	75.9	1.00E-130	alpha-ketoglutarate-dependent 2,4-dichlorophenoxyacetate dioxygenase [Fomitiporia mediterranea MF3/22]	--	--	--	--	--	--	--	--	PA2310	81.6	3.00E-15	COG2175	Probable taurine catabolism dioxygenase	K06912	5.00E-51	152	cnb:CNBH1210	alpha-ketoglutarate-dependent 2,4-dichlorophenoxyacetate dioxygenase [EC:1.14.11.-]	-	-	-
Unigene3180_All	3.03806	0.401518	3.88945e-09	4.96693e-08	--	--	--	--	--	--	--	--	--	--	--	--	--	--	--	--	--	--	--	--	--	--	-	-	-
CL3219.Contig6_All	3.03786	1.01545	1.37078e-14	3.49457e-13	--	--	--	--	--	--	--	--	--	--	--	--	--	--	--	--	--	--	--	--	--	--	-	-	-
CL4369.Contig4_All	3.03786	1.46238	2.35881e-16	7.36846e-15	gi|409048838|gb|EKM58316.1|	392.5	6.00E-108	glycoside hydrolase family 79 protein [Phanerochaete carnosa HHB-10118-sp]	--	--	--	--	--	--	--	--	--	--	--	--	--	--	--	--	--	--	-	-	-
CL3040.Contig3_All	3.03782	5.94214	3.27847e-27	2.72689e-25	gi|393215517|gb|EJD01008.1|	1961.8	0	hypothetical protein FOMMEDRAFT_21471 [Fomitiporia mediterranea MF3/22]	gi|299747615|ref|XM_001837101.2|	71.9	4.00E-09	Coprinopsis cinerea okayama7#130 t## IQ domain-containing protein-containing RasGAP, mRNA	sp|O14188|RNG2_SCHPO	612	1.00E-174	Ras GTPase-activating-like protein rng2 OS=Schizosaccharomyces pombe (strain 972 / ATCC 24843) GN=rng2 PE=1 SV=1	SPAC4F8.13c	612	2.00E-174	COG5261	Protein involved in regulation of cellular morphogenesis/cytokinesis	K05767	0	1699	cci:CC1G_00289	IQ motif containing GTPase activating protein	GO:0043547//positive regulation of GTPase activity;GO:0051056//regulation of small GTPase mediated signal transduction	GO:0005096//GTPase activator activity	-
CL111.Contig16_All	3.03695	-0.742594	0.000808557	0.00364881	--	--	--	--	--	--	--	--	--	--	--	--	--	--	--	--	--	--	--	--	--	--	-	-	-
Unigene2429_All	3.03575	0.500066	7.71414e-08	7.96758e-07	--	--	--	--	--	--	--	--	--	--	--	--	--	--	--	--	--	--	--	--	--	--	-	-	-
Unigene3755_All	3.03525	-0.498287	6.35097e-05	0.000373909	gi|392588693|gb|EIW78025.1|	55.8	3.00E-07	Formamidase [Coniophora puteana RWD-64-598 SS2]	--	--	--	--	--	--	--	--	all0706	51.6	3.00E-07	COG2421	Predicted acetamidase/formamidase	--	--	--	--	--	-	-	-
CL1530.Contig1_All	3.03511	-1.34878	0.00897376	0.0290116	--	--	--	--	--	--	--	--	--	--	--	--	--	--	--	--	--	--	--	--	--	--	-	-	-
CL4536.Contig5_All	3.03493	0.00894375	3.4367e-07	3.18208e-06	gi|393212849|gb|EJC98347.1|	431.8	3.00E-119	hypothetical protein FOMMEDRAFT_137000 [Fomitiporia mediterranea MF3/22]	--	--	--	--	--	--	--	--	--	--	--	--	--	--	--	--	--	--	-	-	-
Unigene2171_All	3.03365	5.37949	3.85893e-27	3.19431e-25	gi|392566313|gb|EIW59489.1|	205.7	1.00E-51	HSP20-like chaperone [Trametes versicolor FP-101664 SS1]	--	--	--	--	sp|O14368|HSP16_SCHPO	67	2.00E-11	Heat shock protein 16 OS=Schizosaccharomyces pombe (strain 972 / ATCC 24843) GN=hsp16 PE=2 SV=1	SPBC3E7.02c	67	5.00E-11	COG0071	Molecular chaperone (small heat shock protein)	K13993	9.00E-25	113	scm:SCHCODRAFT_53457	HSP20 family protein	-	-	-
Unigene539_All	3.03299	0.254538	2.15788e-08	2.42624e-07	--	--	--	--	--	--	--	--	--	--	--	--	--	--	--	--	--	--	--	--	--	--	-	-	-
CL3056.Contig2_All	3.03271	1.18347	3.81049e-15	1.05224e-13	--	--	--	--	--	--	--	--	--	--	--	--	--	--	--	--	--	--	--	--	--	--	-	-	-
CL3219.Contig4_All	3.03077	-0.157394	8.7944e-07	7.58154e-06	--	--	--	--	--	--	--	--	--	--	--	--	--	--	--	--	--	--	--	--	--	--	-	-	-
CL52.Contig9_All	3.03003	1.22223	1.30396e-14	3.33409e-13	gi|299741889|ref|XP_001832106.2|	92	5.00E-17	hypothetical protein CC1G_07477 [Coprinopsis cinerea okayama7#130] >gi|298404931|gb|EAU89752.2| hypothetical protein CC1G_07477 [Coprinopsis cinerea okayama7#130]	--	--	--	--	--	--	--	--	--	--	--	--	--	--	--	--	--	--	-	-	-
CL3363.Contig1_All	3.02904	0.593148	1.3796e-10	2.11367e-09	gi|395324733|gb|EJF57168.1|	173.3	1.00E-41	hypothetical protein DICSQDRAFT_70018 [Dichomitus squalens LYAD-421 SS1]	--	--	--	--	--	--	--	--	--	--	--	--	--	--	--	--	--	--	-	-	-
CL114.Contig8_All	3.02788	1.15868	3.18755e-16	9.81515e-15	gi|409046084|gb|EKM55564.1|	691	0	glycoside hydrolase family 43 protein [Phanerochaete carnosa HHB-10118-sp]	--	--	--	--	--	--	--	--	CC2802	206	1.00E-52	COG3507	Beta-xylosidase	K01238	7.00E-71	268	afm:AFUA_6G14550	[EC:3.2.1.-]	-	-	-
Unigene3769_All	3.02765	0.0405246	5.56939e-05	0.000333352	--	--	--	--	--	--	--	--	--	--	--	--	--	--	--	--	--	--	--	--	--	--	-	-	-
CL3514.Contig1_All	3.02704	-0.52933	6.81199e-05	0.000397929	--	--	--	--	--	--	--	--	--	--	--	--	--	--	--	--	--	--	--	--	--	--	-	-	-
Unigene5542_All	3.02653	-1.08867	0.00178789	0.00733495	--	--	--	--	--	--	--	--	--	--	--	--	--	--	--	--	--	--	--	--	--	--	-	-	-
Unigene4357_All	3.0256	-0.741121	0.000603109	0.00281817	--	--	--	--	--	--	--	--	--	--	--	--	--	--	--	--	--	--	--	--	--	--	-	-	-
Unigene2464_All	3.02518	0.734954	1.71138e-10	2.60006e-09	--	--	--	--	--	--	--	--	--	--	--	--	--	--	--	--	--	--	--	--	--	--	-	-	-
CL1115.Contig2_All	3.02511	7.2071	2.42012e-24	1.60341e-22	gi|393219822|gb|EJD05308.1|	300.8	1.00E-79	glycoside hydrolase [Fomitiporia mediterranea MF3/22]	--	--	--	--	sp|Q00023|CEL1_AGABI	241	2.00E-63	Cellulose-growth-specific protein OS=Agaricus bisporus GN=cel1 PE=3 SV=1	YIL008w	88.2	1.00E-16	COG5131	Ubiquitin-like protein	K12161	3.00E-37	157	lbc:LACBIDRAFT_184088	ubiquitin related modifier 1	-	-	-
CL850.Contig9_All	3.02477	-1.05208	0.000847398	0.0038042	gi|393221149|gb|EJD06634.1|	146	3.00E-33	hypothetical protein FOMMEDRAFT_17124 [Fomitiporia mediterranea MF3/22]	--	--	--	--	--	--	--	--	--	--	--	--	--	--	--	--	--	--	-	-	-
CL4567.Contig1_All	3.0247	-0.769627	0.00214862	0.00856719	--	--	--	--	--	--	--	--	--	--	--	--	--	--	--	--	--	--	--	--	--	--	-	-	-
CL3370.Contig1_All	3.02344	-1.05772	0.00188713	0.00766983	--	--	--	--	--	--	--	--	--	--	--	--	--	--	--	--	--	--	--	--	--	--	-	-	-
Unigene6180_All	3.02298	-0.00803244	1.87445e-07	1.82415e-06	--	--	--	--	--	--	--	--	--	--	--	--	--	--	--	--	--	--	--	--	--	--	-	-	-
CL89.Contig3_All	3.02194	-0.000803532	4.44918e-07	4.03194e-06	gi|393220047|gb|EJD05533.1|	236.1	2.00E-127	FAD-binding domain-containing protein [Fomitiporia mediterranea MF3/22]	--	--	--	--	sp|D7UQ40|SOL5_ALTSO	87	6.00E-17	Bifunctional solanapyrone synthase OS=Alternaria solani GN=sol5 PE=1 SV=1	mlr6875	70.1	4.00E-16	COG0277	FAD/FMN-containing dehydrogenases	K00309	7.00E-69	149	uma:UM02157.1	[EC:1.5.3.-]	-	GO:0016491//oxidoreductase activity	-
CL1172.Contig9_All	3.02047	-1.39976	0.00937384	0.0301216	gi|389741241|gb|EIM82430.1|	71.2	9.00E-11	hypothetical protein STEHIDRAFT_124553, partial [Stereum hirsutum FP-91666 SS1]	--	--	--	--	--	--	--	--	--	--	--	--	--	--	--	--	--	--	-	-	-
CL1172.Contig1_All	3.02046	-1.39976	0.00935067	0.0300639	gi|389741241|gb|EIM82430.1|	91.3	8.00E-17	hypothetical protein STEHIDRAFT_124553, partial [Stereum hirsutum FP-91666 SS1]	--	--	--	--	--	--	--	--	--	--	--	--	--	--	--	--	--	--	-	-	-
Unigene4353_All	3.02012	-1.39994	0.00985405	0.0314103	--	--	--	--	--	--	--	--	--	--	--	--	--	--	--	--	--	--	--	--	--	--	-	-	-
CL332.Contig32_All	3.0196	-1.09038	0.00193335	0.00782728	gi|393217176|gb|EJD02665.1|	39.3	5.00E-20	hypothetical protein FOMMEDRAFT_167853 [Fomitiporia mediterranea MF3/22]	--	--	--	--	--	--	--	--	--	--	--	--	--	--	--	--	--	--	-	-	-
CL332.Contig23_All	3.0196	-1.09038	0.00193249	0.00782473	gi|393217176|gb|EJD02665.1|	39.3	5.00E-20	hypothetical protein FOMMEDRAFT_167853 [Fomitiporia mediterranea MF3/22]	--	--	--	--	--	--	--	--	--	--	--	--	--	--	--	--	--	--	-	-	-
CL332.Contig3_All	3.0196	-1.09038	0.00193239	0.00782473	gi|393217176|gb|EJD02665.1|	39.3	5.00E-20	hypothetical protein FOMMEDRAFT_167853 [Fomitiporia mediterranea MF3/22]	--	--	--	--	--	--	--	--	--	--	--	--	--	--	--	--	--	--	-	-	-
CL281.Contig9_All	3.01873	-0.394814	1.99124e-05	0.000131346	gi|169862374|ref|XP_001837816.1|	75.1	1.00E-11	hypothetical protein CC1G_11461 [Coprinopsis cinerea okayama7#130] >gi|116501128|gb|EAU84023.1| hypothetical protein CC1G_11461 [Coprinopsis cinerea okayama7#130]	--	--	--	--	--	--	--	--	--	--	--	--	--	--	--	--	--	--	-	-	-
Unigene5538_All	3.01707	-0.303805	2.03212e-05	0.000133685	--	--	--	--	--	--	--	--	--	--	--	--	--	--	--	--	--	--	--	--	--	--	-	-	-
CL4141.Contig3_All	3.01483	-0.195122	2.07607e-06	1.67552e-05	gi|393215484|gb|EJD00975.1|	79	7.00E-14	hypothetical protein FOMMEDRAFT_135248 [Fomitiporia mediterranea MF3/22]	--	--	--	--	--	--	--	--	--	--	--	--	--	--	--	--	--	--	-	-	-
CL3218.Contig3_All	3.01408	2.86054	8.81345e-27	7.17506e-25	gi|393221453|gb|EJD06938.1|	1421.4	0	hypothetical protein FOMMEDRAFT_152276 [Fomitiporia mediterranea MF3/22]	--	--	--	--	--	--	--	--	--	--	--	--	--	--	--	--	--	--	-	-	-
CL479.Contig23_All	3.01369	0.0279428	1.131e-06	9.585e-06	--	--	--	--	--	--	--	--	--	--	--	--	--	--	--	--	--	--	--	--	--	--	-	-	-
CL2474.Contig1_All	3.0127	1.04261	1.99344e-11	3.38608e-10	gi|393216228|gb|EJD01719.1|	100.1	1.00E-19	hypothetical protein FOMMEDRAFT_158873 [Fomitiporia mediterranea MF3/22]	--	--	--	--	--	--	--	--	--	--	--	--	--	--	--	--	--	--	-	-	-
CL358.Contig8_All	3.01126	1.76141	1.52144e-20	7.29405e-19	gi|393215160|gb|EJD00652.1|	125.9	6.00E-27	hypothetical protein FOMMEDRAFT_187143 [Fomitiporia mediterranea MF3/22]	--	--	--	--	sp|Q00359|PGLRX_COCCA	110	7.00E-34	Exopolygalacturonase OS=Cochliobolus carbonum GN=PGX1 PE=3 SV=1	--	--	--	--	--	K01238	3.00E-30	104	afm:AFUA_6G02980	[EC:3.2.1.-]	GO:0005975//carbohydrate metabolic process	GO:0004650//polygalacturonase activity	-
Unigene3695_All	3.01089	-0.530447	7.99029e-05	0.000459146	--	--	--	--	--	--	--	--	--	--	--	--	--	--	--	--	--	--	--	--	--	--	-	-	-
CL1677.Contig18_All	3.00986	2.32826	1.74327e-24	1.1572e-22	gi|393213917|gb|EJC99411.1|	718.8	0	MFS polyamine transporter [Fomitiporia mediterranea MF3/22]	--	--	--	--	sp|Q9USN4|YJA1_SCHPO	422	1.00E-117	Uncharacterized transporter C1529.01 OS=Schizosaccharomyces pombe (strain 972 / ATCC 24843) GN=SPCC1529.01 PE=3 SV=2	SPAC1348.05	248	6.00E-65	COG0477	Permeases of the major facilitator superfamily	K00492	6.00E-146	518	afv:AFLA_131810	[EC:1.14.13.-]	GO:0055085//transmembrane transport	-	GO:0016021//integral to membrane
Unigene3175_All	3.00933	-0.527976	0.000270585	0.00138126	--	--	--	--	--	--	--	--	--	--	--	--	--	--	--	--	--	--	--	--	--	--	-	-	-
CL3902.Contig1_All	3.009	0.613536	1.34328e-10	2.0626e-09	--	--	--	--	gi|347000997|gb|CP003011.1|	58	9.00E-06	Thielavia terrestris NRRL 8126 chromosome 3, complete sequence	--	--	--	--	--	--	--	--	--	--	--	--	--	--	-	-	-
Unigene5721_All	3.00898	0.7871	3.67364e-09	4.71927e-08	--	--	--	--	--	--	--	--	--	--	--	--	--	--	--	--	--	--	--	--	--	--	-	-	-
CL1259.Contig3_All	3.00695	-0.799722	0.000339801	0.00169327	--	--	--	--	--	--	--	--	--	--	--	--	--	--	--	--	--	--	--	--	--	--	-	-	-
CL681.Contig24_All	3.00672	-0.38232	1.17098e-05	8.10341e-05	gi|393219016|gb|EJD04504.1|	88.6	5.00E-16	hypothetical protein FOMMEDRAFT_167675 [Fomitiporia mediterranea MF3/22]	--	--	--	--	--	--	--	--	--	--	--	--	--	--	--	--	--	--	-	-	-
CL1541.Contig4_All	3.00543	2.19546	8.89242e-26	6.61527e-24	gi|393222206|gb|EJD07690.1|	90.5	2.00E-16	hypothetical protein FOMMEDRAFT_101080 [Fomitiporia mediterranea MF3/22]	--	--	--	--	sp|Q6C0K9|BYE1_YARLI	60.5	5.00E-09	Transcription factor BYE1 OS=Yarrowia lipolytica (strain CLIB 122 / E 150) GN=BYE1 PE=3 SV=1	SPAC140.02	60.1	2.00E-08	COG0724	RNA-binding proteins (RRM domain)	K14960	3.00E-18	93.6	ang:ANI_1_2726024	COMPASS component SPP1	-	-	-
CL681.Contig26_All	3.00538	-0.799874	0.000239967	0.00123888	gi|393219016|gb|EJD04504.1|	70.1	1.00E-10	hypothetical protein FOMMEDRAFT_167675 [Fomitiporia mediterranea MF3/22]	--	--	--	--	--	--	--	--	--	--	--	--	--	--	--	--	--	--	-	-	-
Unigene1798_All	3.00443	2.23248	1.97208e-20	9.31222e-19	--	--	--	--	--	--	--	--	--	--	--	--	--	--	--	--	--	--	--	--	--	--	-	-	-
CL2687.Contig1_All	3.00382	0.461208	1.61433e-09	2.18266e-08	--	--	--	--	--	--	--	--	--	--	--	--	--	--	--	--	--	--	--	--	--	--	-	-	-
CL681.Contig27_All	3.00292	-0.800537	0.000241972	0.00124867	gi|393219018|gb|EJD04506.1|	84.3	9.00E-15	hypothetical protein FOMMEDRAFT_167676 [Fomitiporia mediterranea MF3/22]	--	--	--	--	--	--	--	--	--	--	--	--	--	--	--	--	--	--	-	-	-
CL4754.Contig2_All	3.00205	0.918702	1.73482e-13	3.84354e-12	--	--	--	--	--	--	--	--	--	--	--	--	--	--	--	--	--	--	--	--	--	--	-	-	-
CL1357.Contig3_All	3.00076	-0.599233	7.43784e-05	0.000430338	gi|390599332|gb|EIN08728.1|	115.5	1.00E-24	hypothetical protein PUNSTDRAFT_102195 [Punctularia strigosozonata HHB-11173 SS5]	--	--	--	--	--	--	--	--	--	--	--	--	--	--	--	--	--	--	-	-	-
Unigene2997_All	3.00062	8.8995	1.45349e-23	8.9592e-22	gi|393212894|gb|EJC98392.1|	668.7	0	cytochrome P450 [Fomitiporia mediterranea MF3/22]	--	--	--	--	sp|P16496|CP52C_CANMA	102	1.00E-21	Cytochrome P450 52A3 OS=Candida maltosa GN=CYP52A3 PE=1 SV=3	AGc2890	104	6.00E-22	COG2124	Cytochrome P450	K00490	3.00E-44	179	uma:UM00202.1	cytochrome P450, family 4, subfamily F (leukotriene-B4 20-monooxygenase) [EC:1.14.13.30]	-	GO:0016491//oxidoreductase activity;GO:0005488//binding	-
CL3354.Contig1_All	2.99989	3.145	1.29615e-25	9.41904e-24	--	--	--	--	--	--	--	--	--	--	--	--	--	--	--	--	--	--	--	--	--	--	-	-	-
CL2936.Contig1_All	2.99914	6.61455	5.94732e-35	8.55373e-33	gi|393212913|gb|EJC98411.1|	371.3	1.00E-100	Alpha/beta hydrolase fold-3 [Fomitiporia mediterranea MF3/22]	--	--	--	--	sp|Q9US38|YFZ3_SCHPO	73.2	2.00E-12	AB hydrolase superfamily protein C1039.03 OS=Schizosaccharomyces pombe (strain 972 / ATCC 24843) GN=SPAC1039.03 PE=3 SV=1	mll7218	112	4.00E-24	COG0657	Esterase/lipase	K01046	1.00E-20	102	afm:AFUA_5G03770	triacylglycerol lipase [EC:3.1.1.3]	-	-	-
CL4596.Contig3_All	2.99877	5.49217	1.54118e-34	2.15379e-32	gi|393216551|gb|EJD02041.1|	941.8	0	hypothetical protein FOMMEDRAFT_141224 [Fomitiporia mediterranea MF3/22]	--	--	--	--	sp|P24504|NUP3_PENSQ	207	6.00E-53	Nuclease PA3 OS=Penicillium sp. PE=1 SV=1	--	--	--	--	--	K05986	1.00E-46	189	aor:AOR_1_1366164	[EC:3.1.30.1]	-	-	-
CL62.Contig2_All	2.99804	-0.347442	3.55173e-05	0.000221858	gi|403419027|emb|CCM05727.1|	212.2	3.00E-53	predicted protein [Fibroporia radiculosa]	--	--	--	--	--	--	--	--	--	--	--	--	--	--	--	--	--	--	-	-	-
Unigene3625_All	2.99596	1.55954	3.82151e-19	1.55555e-17	--	--	--	--	--	--	--	--	--	--	--	--	--	--	--	--	--	--	--	--	--	--	-	-	-
CL1284.Contig7_All	2.99553	-0.153798	7.8688e-06	5.6258e-05	--	--	--	--	--	--	--	--	--	--	--	--	--	--	--	--	--	--	--	--	--	--	-	-	-
CL3934.Contig1_All	2.99509	0.265021	1.04562e-07	1.05411e-06	--	--	--	--	--	--	--	--	--	--	--	--	--	--	--	--	--	--	--	--	--	--	-	-	-
CL3979.Contig2_All	2.99487	4.61015	5.171e-25	3.58419e-23	gi|336368117|gb|EGN96461.1|	76.3	2.00E-12	hypothetical protein SERLA73DRAFT_162245 [Serpula lacrymans var. lacrymans S7.3] >gi|336380858|gb|EGO22011.1| hypothetical protein SERLADRAFT_451988 [Serpula lacrymans var. lacrymans S7.9]	--	--	--	--	--	--	--	--	--	--	--	--	--	--	--	--	--	--	-	-	-
CL3535.Contig1_All	2.99469	-1.05311	0.00432669	0.0156043	--	--	--	--	--	--	--	--	--	--	--	--	--	--	--	--	--	--	--	--	--	--	-	-	-
CL838.Contig3_All	2.99348	-0.808539	0.000372168	0.0018339	--	--	--	--	--	--	--	--	--	--	--	--	--	--	--	--	--	--	--	--	--	--	-	-	-
Unigene7590_All	2.99344	-1.38823	0.0139369	0.0420299	--	--	--	--	--	--	--	--	--	--	--	--	--	--	--	--	--	--	--	--	--	--	-	-	-
Unigene7293_All	2.99334	-0.396945	0.000320349	0.00160701	--	--	--	--	--	--	--	--	--	--	--	--	--	--	--	--	--	--	--	--	--	--	-	-	-
Unigene3739_All	2.99315	2.0368	3.51058e-22	1.91133e-20	gi|392567278|gb|EIW60453.1|	150.6	3.00E-108	Aldo/keto reductase [Trametes versicolor FP-101664 SS1]	gi|242218991|ref|XM_002475236.1|	58	8.00E-06	Postia placenta Mad-698-R predicted protein, mRNA	sp|Q07747|AAD4_YEAST	48.5	7.00E-06	Probable aryl-alcohol dehydrogenase AAD4 OS=Saccharomyces cerevisiae (strain ATCC 204508 / S288c) GN=AAD4 PE=2 SV=1	VNG1628G	69.7	1.00E-16	COG0667	Predicted oxidoreductases (related to aryl-alcohol dehydrogenases)	K15303	3.00E-104	274	ppl:POSPLDRAFT_97423	aflatoxin B1 aldehyde reductase	-	-	-
CL3018.Contig3_All	2.99268	-1.09093	0.0035051	0.0130376	--	--	--	--	--	--	--	--	--	--	--	--	--	--	--	--	--	--	--	--	--	--	-	-	-
CL993.Contig21_All	2.99094	-0.564884	3.07464e-05	0.000194663	gi|393219265|gb|EJD04752.1|	204.9	6.00E-111	alpha-ketoglutarate-dependent 2,4-dichlorophenoxyacetate dioxygenase [Fomitiporia mediterranea MF3/22]	--	--	--	--	--	--	--	--	RSc0746	66.2	8.00E-20	COG2175	Probable taurine catabolism dioxygenase	K06912	3.00E-46	116	cnb:CNBH1210	alpha-ketoglutarate-dependent 2,4-dichlorophenoxyacetate dioxygenase [EC:1.14.11.-]	-	-	-
Unigene7595_All	2.99083	-1.09106	0.00223578	0.00885539	--	--	--	--	--	--	--	--	--	--	--	--	--	--	--	--	--	--	--	--	--	--	-	-	-
Unigene1541_All	2.99081	3.35646	1.10328e-29	1.08809e-27	--	--	--	--	gi|134078197|emb|AM270198.1|	61.9	1.00E-06	Aspergillus niger contig An09c0090, genomic contig	--	--	--	--	--	--	--	--	--	--	--	--	--	--	-	-	-
CL629.Contig4_All	2.99031	-0.0118396	3.18307e-07	2.96714e-06	--	--	--	--	--	--	--	--	--	--	--	--	--	--	--	--	--	--	--	--	--	--	-	-	-
CL2007.Contig1_All	2.98985	3.81046	1.88141e-25	1.35297e-23	gi|49523483|emb|CAE81289.1|	126.7	0	laccase [Rigidoporus microporus]	gi|49523482|emb|AJ609490.1|	2662	0	Rigidoporus microporus mRNA for laccase (lcc1 gene)	sp|Q99044|LAC1_TRAVI	553	2.00E-176	Laccase-1 OS=Trametes villosa GN=LCC1 PE=3 SV=1	SPAC1F7.08	178	3.00E-50	COG2132	Putative multicopper oxidases	K05909	2.00E-56	220	afm:AFUA_5G03790	[EC:1.10.3.2]	-	-	-
CL358.Contig7_All	2.98879	2.13586	1.25737e-21	6.5463e-20	gi|393215160|gb|EJD00652.1|	585.1	3.00E-165	hypothetical protein FOMMEDRAFT_187143 [Fomitiporia mediterranea MF3/22]	--	--	--	--	sp|A2QG68|RGXB_ASPNC	205	2.00E-52	Alpha-L-rhamnosidase rgxB OS=Aspergillus niger (strain CBS 513.88 / FGSC A1513) GN=rgxB PE=2 SV=2	--	--	--	--	--	K01238	2.00E-48	194	afm:AFUA_7G06410	[EC:3.2.1.-]	-	GO:0016787//hydrolase activity	-
CL3051.Contig7_All	2.98869	1.36812	2.03124e-15	5.77074e-14	gi|449544690|gb|EMD35663.1|	143.3	6.00E-33	hypothetical protein CERSUDRAFT_157551 [Ceriporiopsis subvermispora B]	--	--	--	--	--	--	--	--	--	--	--	--	--	--	--	--	--	--	-	-	-
CL2025.Contig8_All	2.98776	-0.76539	0.000799022	0.00360956	--	--	--	--	--	--	--	--	--	--	--	--	--	--	--	--	--	--	--	--	--	--	-	-	-
CL1311.Contig11_All	2.98757	5.66477	9.51782e-23	5.45741e-21	gi|395329715|gb|EJF62101.1|	465.3	1.00E-129	Formamidase [Dichomitus squalens LYAD-421 SS1]	--	--	--	--	sp|Q9URY7|FMDA_SCHPO	113	2.00E-25	Putative formamidase C869.04 OS=Schizosaccharomyces pombe (strain 972 / ATCC 24843) GN=SPAC869.04 PE=3 SV=1	SMc04290	266	7.00E-71	COG2421	Predicted acetamidase/formamidase	K01463	3.00E-82	304	afm:AFUA_2G03900	[EC:3.5.1.-]	-	-	-
CL3073.Contig2_All	2.98677	-0.262265	5.66538e-05	0.000338276	gi|393216922|gb|EJD02412.1|	21.2	1.00E-08	FAD/NAD-binding domain-containing protein [Fomitiporia mediterranea MF3/22]	--	--	--	--	--	--	--	--	--	--	--	--	--	--	--	--	--	--	-	-	-
CL629.Contig3_All	2.98668	-0.0516118	3.49076e-07	3.22522e-06	--	--	--	--	--	--	--	--	--	--	--	--	--	--	--	--	--	--	--	--	--	--	-	-	-
CL403.Contig26_All	2.98659	-1.39537	0.0133903	0.040655	--	--	--	--	--	--	--	--	--	--	--	--	--	--	--	--	--	--	--	--	--	--	-	-	-
Unigene6506_All	2.98303	-1.05565	0.00435217	0.0156896	--	--	--	--	--	--	--	--	--	--	--	--	--	--	--	--	--	--	--	--	--	--	-	-	-
Unigene548_All	2.98269	-0.587427	8.74819e-05	0.000498712	--	--	--	--	--	--	--	--	--	--	--	--	--	--	--	--	--	--	--	--	--	--	-	-	-
CL896.Contig9_All	2.98157	3.70325	1.72392e-20	8.20776e-19	gi|380478856|emb|CCF43361.1|	33.9	3.00E-107	hypothetical protein CH063_13087 [Colletotrichum higginsianum]	--	--	--	--	sp|P39932|STL1_YEAST	177	4.00E-79	Sugar transporter STL1 OS=Saccharomyces cerevisiae (strain ATCC 204508 / S288c) GN=STL1 PE=1 SV=2	araE	119	2.00E-36	COG0477	Permeases of the major facilitator superfamily	K05841	2.00E-97	225	fgr:FG07850.1	sterol 3beta-glucosyltransferase [EC:2.4.1.173]	-	-	-
CL61.Contig6_All	2.98152	1.37943	4.87231e-16	1.47141e-14	--	--	--	--	--	--	--	--	--	--	--	--	--	--	--	--	--	--	--	--	--	--	-	-	-
Unigene3771_All	2.97928	-0.609653	0.00202234	0.00813817	--	--	--	--	--	--	--	--	--	--	--	--	--	--	--	--	--	--	--	--	--	--	-	-	-
Unigene3662_All	2.97902	0.246705	1.28014e-06	1.07513e-05	--	--	--	--	--	--	--	--	--	--	--	--	--	--	--	--	--	--	--	--	--	--	-	-	-
CL1669.Contig6_All	2.97902	-0.568635	6.33111e-05	0.00037293	gi|393213755|gb|EJC99250.1|	60.8	1.00E-07	S-adenosyl-L-methionine-dependent methyltransferase [Fomitiporia mediterranea MF3/22]	--	--	--	--	--	--	--	--	--	--	--	--	--	--	--	--	--	--	-	-	-
CL900.Contig2_All	2.97878	8.08971	4.95485e-22	2.66404e-20	gi|392558616|gb|EIW51803.1|	536.2	1.00E-150	terpenoid synthase [Trametes versicolor FP-101664 SS1]	--	--	--	--	sp|A8NE23|COP3_COPC7	506	4.00E-143	Alpha-muurolene synthase OS=Coprinopsis cinerea (strain Okayama-7 / 130 / ATCC MYA-4618 / FGSC 9003) GN=COP3 PE=1 SV=1	--	--	--	--	--	--	--	--	--	--	-	-	-
CL3483.Contig3_All	2.97877	0.232984	3.47469e-07	3.21122e-06	--	--	--	--	--	--	--	--	--	--	--	--	--	--	--	--	--	--	--	--	--	--	-	-	-
Unigene3198_All	2.97796	-1.12747	0.00381651	0.0140356	--	--	--	--	--	--	--	--	--	--	--	--	--	--	--	--	--	--	--	--	--	--	-	-	-
Unigene2496_All	2.97742	0.149655	1.24357e-06	1.04671e-05	--	--	--	--	--	--	--	--	--	--	--	--	--	--	--	--	--	--	--	--	--	--	-	-	-
Unigene6869_All	2.97674	-1.08311	0.00737777	0.0245793	--	--	--	--	--	--	--	--	--	--	--	--	--	--	--	--	--	--	--	--	--	--	-	-	-
CL61.Contig25_All	2.97577	1.18506	5.6885e-16	1.70744e-14	--	--	--	--	--	--	--	--	--	--	--	--	--	--	--	--	--	--	--	--	--	--	-	-	-
CL2285.Contig2_All	2.97575	-1.09859	0.0018109	0.00741677	--	--	--	--	--	--	--	--	--	--	--	--	--	--	--	--	--	--	--	--	--	--	-	-	-
Unigene5720_All	2.97419	4.22939	4.95877e-20	2.21719e-18	--	--	--	--	--	--	--	--	--	--	--	--	--	--	--	--	--	--	--	--	--	--	-	-	-
Unigene1864_All	2.97412	-0.241654	2.40481e-06	1.91177e-05	--	--	--	--	--	--	--	--	--	--	--	--	--	--	--	--	--	--	--	--	--	--	-	-	-
CL3443.Contig1_All	2.97367	2.45244	1.65238e-19	6.94725e-18	gi|390605344|gb|EIN14735.1|	66.2	4.00E-09	hypothetical protein PUNSTDRAFT_130367 [Punctularia strigosozonata HHB-11173 SS5]	--	--	--	--	--	--	--	--	--	--	--	--	--	--	--	--	--	--	-	-	-
CL58.Contig13_All	2.97337	0.999033	1.00852e-10	1.57166e-09	gi|393222484|gb|EJD07968.1|	296.6	3.00E-78	hypothetical protein FOMMEDRAFT_150579 [Fomitiporia mediterranea MF3/22]	--	--	--	--	--	--	--	--	--	--	--	--	--	--	--	--	--	--	-	-	-
CL1321.Contig2_All	2.97277	3.67473	1.00194e-20	4.89871e-19	gi|403411493|emb|CCL98193.1|	609.4	0	predicted protein [Fibroporia radiculosa]	gi|242213883|ref|XM_002472723.1|	65.9	1.00E-07	Postia placenta Mad-698-R hypothetical protein, mRNA	sp|Q2UN00|MANBA_ASPOR	335	0	Probable beta-mannosidase A OS=Aspergillus oryzae (strain ATCC 42149 / RIB 40) GN=mndA PE=3 SV=1	SMc04255	194	7.00E-49	COG3250	Beta-galactosidase/beta-glucuronidase	K01192	0	582	ppl:POSPLDRAFT_57564	beta-mannosidase [EC:3.2.1.25]	-	GO:0016787//hydrolase activity	-
Unigene3121_All	2.97243	-0.235848	1.80155e-05	0.00012005	--	--	--	--	--	--	--	--	--	--	--	--	--	--	--	--	--	--	--	--	--	--	-	-	-
CL2505.Contig1_All	2.96992	-1.39803	0.0144671	0.0433449	gi|336365670|gb|EGN94020.1|	105.5	0	hypothetical protein SERLA73DRAFT_171854 [Serpula lacrymans var. lacrymans S7.3] >gi|336378216|gb|EGO19375.1| hypothetical protein SERLADRAFT_453835 [Serpula lacrymans var. lacrymans S7.9]	gi|189201440|ref|XM_001937022.1|	60	4.00E-06	Pyrenophora tritici-repentis Pt-1C-BFP sulfite oxidase, mitochondrial precursor, mRNA	sp|P39863|NIA_FUSOX	101	4.00E-28	Nitrate reductase [NADPH] OS=Fusarium oxysporum GN=NIA PE=3 SV=1	MT1801	132	4.00E-40	COG2041	Sulfite oxidase and related enzymes	K00387	0	378	pte:PTT_03253	sulfite oxidase [EC:1.8.3.1]	GO:0055114//oxidation-reduction process	GO:0016491//oxidoreductase activity;GO:0030151//molybdenum ion binding;GO:0009055//electron carrier activity	-
CL4554.Contig2_All	2.96912	-0.409199	2.29439e-05	0.000149148	--	--	--	--	--	--	--	--	--	--	--	--	--	--	--	--	--	--	--	--	--	--	-	-	-
Unigene3145_All	2.96908	-0.792762	0.0031635	0.011942	--	--	--	--	--	--	--	--	--	--	--	--	--	--	--	--	--	--	--	--	--	--	-	-	-
CL2509.Contig9_All	2.96901	5.6232	1.30176e-32	1.62218e-30	gi|393216458|gb|EJD01948.1|	179.1	1.00E-42	hypothetical protein FOMMEDRAFT_141163 [Fomitiporia mediterranea MF3/22]	gi|170939815|emb|CU633870.1|	61.9	3.00E-06	Podospora anserina S mat+ genomic DNA chromosome 5, supercontig 8	sp|O94317|YH5D_SCHPO	71.2	7.00E-12	Uncharacterized serine-rich protein C215.13 OS=Schizosaccharomyces pombe (strain 972 / ATCC 24843) GN=SPBC215.13 PE=1 SV=1	CC1007	52.4	8.00E-06	COG2931	RTX toxins and related Ca2+-binding proteins	K01178	4.00E-11	70.9	sce:YIR019C	glucoamylase [EC:3.2.1.3]	-	-	-
CL349.Contig3_All	2.96727	1.2397	1.83186e-16	5.79578e-15	--	--	--	--	--	--	--	--	--	--	--	--	--	--	--	--	--	--	--	--	--	--	-	-	-
CL406.Contig13_All	2.96617	-0.844705	0.000366281	0.00180825	--	--	--	--	--	--	--	--	--	--	--	--	--	--	--	--	--	--	--	--	--	--	-	-	-
Unigene6981_All	2.96478	-0.434189	0.0085549	0.0278268	gi|393245058|gb|EJD52569.1|	65.1	5.00E-10	hypothetical protein AURDEDRAFT_158303, partial [Auricularia delicata TFB-10046 SS5]	gi|223644147|emb|FM992693.1|	67.9	2.00E-09	Candida dubliniensis CD36 chromosome 6, complete sequence	sp|Q4WLB9|YA090_ASPFU	56.6	4.00E-09	Uncharacterized protein AFUA_6G14090 OS=Neosartorya fumigata (strain ATCC MYA-4609 / Af293 / CBS 101355 / FGSC A1100) GN=AFUA_6G14090 PE=1 SV=1	XF0818	51.6	3.00E-07	COG2730	Endoglucanase	K11380	4.00E-08	55.5	act:ACLA_006950	NuA3 HAT complex component NTO1	-	-	-
CL762.Contig2_All	2.96388	-0.407842	3.81102e-05	0.000236471	--	--	--	--	--	--	--	--	--	--	--	--	--	--	--	--	--	--	--	--	--	--	-	-	-
CL2223.Contig1_All	2.96228	-0.62827	0.000135894	0.000740925	gi|242216821|ref|XP_002474215.1|	122.9	3.00E-85	predicted protein [Postia placenta Mad-698-R] >gi|220726633|gb|EED80576.1| predicted protein [Postia placenta Mad-698-R]	--	--	--	--	--	--	--	--	--	--	--	--	--	K01216	6.00E-06	50.8	pic:PICST_25832	licheninase [EC:3.2.1.73]	-	-	-
CL415.Contig4_All	2.96149	1.77046	4.91477e-17	1.66159e-15	gi|403419093|emb|CCM05793.1|	411.8	2.00E-113	predicted protein [Fibroporia radiculosa]	gi|299754111|ref|XM_001833715.2|	61.9	9.00E-07	Coprinopsis cinerea okayama7#130 KQ# hypothetical protein, mRNA	--	--	--	--	--	--	--	--	--	K01771	1.00E-108	392	scm:SCHCODRAFT_51562	1-phosphatidylinositol phosphodiesterase [EC:4.6.1.13]	-	-	-
Unigene3038_All	2.95972	1.42492	5.53522e-13	1.13797e-11	--	--	--	--	--	--	--	--	--	--	--	--	--	--	--	--	--	--	--	--	--	--	-	-	-
CL2672.Contig2_All	2.95914	-0.0215274	1.10328e-06	9.3639e-06	--	--	--	--	--	--	--	--	--	--	--	--	--	--	--	--	--	--	--	--	--	--	-	-	-
CL1648.Contig3_All	2.95749	3.51869	7.08976e-17	2.35312e-15	--	--	--	--	--	--	--	--	--	--	--	--	--	--	--	--	--	--	--	--	--	--	-	-	-
CL64.Contig11_All	2.95679	-1.08758	0.00282477	0.0108532	--	--	--	--	--	--	--	--	--	--	--	--	--	--	--	--	--	--	--	--	--	--	-	-	-
Unigene989_All	2.95675	5.55485	9.08073e-26	6.71196e-24	gi|403413176|emb|CCL99876.1|	385.2	1.00E-105	predicted protein [Fibroporia radiculosa]	--	--	--	--	--	--	--	--	--	--	--	--	--	--	--	--	--	--	-	-	-
CL288.Contig5_All	2.95595	0.451637	4.26182e-09	5.39851e-08	--	--	--	--	--	--	--	--	--	--	--	--	--	--	--	--	--	--	--	--	--	--	-	-	-
CL2634.Contig4_All	2.95583	0.969906	1.23443e-11	2.14877e-10	gi|393214215|gb|EJC99708.1|	133.3	2.00E-29	hypothetical protein FOMMEDRAFT_160136 [Fomitiporia mediterranea MF3/22]	--	--	--	--	--	--	--	--	--	--	--	--	--	--	--	--	--	--	-	-	-
Unigene7240_All	2.95352	-0.141319	0.00289943	0.0110846	--	--	--	--	--	--	--	--	--	--	--	--	--	--	--	--	--	--	--	--	--	--	-	-	-
Unigene4087_All	2.9533	0.709637	1.8529e-12	3.56512e-11	--	--	--	--	--	--	--	--	--	--	--	--	--	--	--	--	--	--	--	--	--	--	-	-	-
CL4597.Contig1_All	2.95196	-1.14163	0.00338458	0.0126452	--	--	--	--	--	--	--	--	--	--	--	--	--	--	--	--	--	--	--	--	--	--	-	-	-
Unigene4326_All	2.95133	0.0527549	7.58861e-06	5.44588e-05	--	--	--	--	--	--	--	--	--	--	--	--	--	--	--	--	--	--	--	--	--	--	-	-	-
Unigene7557_All	2.95087	-0.784065	0.00471292	0.0167781	--	--	--	--	--	--	--	--	--	--	--	--	--	--	--	--	--	--	--	--	--	--	-	-	-
CL3947.Contig1_All	2.94939	1.55013	1.27316e-18	4.96015e-17	gi|393219386|gb|EJD04873.1|	644.8	0	general substrate transporter [Fomitiporia mediterranea MF3/22]	--	--	--	--	sp|P23585|HXT2_YEAST	227	3.00E-59	High-affinity glucose transporter HXT2 OS=Saccharomyces cerevisiae (strain ATCC 204508 / S288c) GN=HXT2 PE=1 SV=1	Cgl0181	152	1.00E-36	COG0477	Permeases of the major facilitator superfamily	K08139	7.00E-64	244	ang:ANI_1_486024	MFS transporter, SP family, sugar:H+ symporter	-	-	-
Unigene2535_All	2.94846	-0.605307	0.00196882	0.00794942	--	--	--	--	--	--	--	--	--	--	--	--	--	--	--	--	--	--	--	--	--	--	-	-	-
Unigene1850_All	2.94703	0.317703	3.92406e-09	5.00372e-08	--	--	--	--	--	--	--	--	--	--	--	--	--	--	--	--	--	--	--	--	--	--	-	-	-
CL906.Contig10_All	2.9455	-0.623875	0.000107302	0.000599231	--	--	--	--	--	--	--	--	--	--	--	--	--	--	--	--	--	--	--	--	--	--	-	-	-
CL2355.Contig1_All	2.94434	0.0848763	7.01123e-07	6.13158e-06	--	--	--	--	--	--	--	--	--	--	--	--	--	--	--	--	--	--	--	--	--	--	-	-	-
CL2479.Contig1_All	2.94403	-1.08383	0.00596416	0.0205051	--	--	--	--	--	--	--	--	--	--	--	--	--	--	--	--	--	--	--	--	--	--	-	-	-
Unigene3997_All	2.94396	1.28886	2.19955e-12	4.18544e-11	--	--	--	--	--	--	--	--	--	--	--	--	--	--	--	--	--	--	--	--	--	--	-	-	-
CL3965.Contig2_All	2.94395	-0.405391	2.19834e-05	0.000143553	--	--	--	--	--	--	--	--	--	--	--	--	--	--	--	--	--	--	--	--	--	--	-	-	-
Unigene1944_All	2.9438	0.774034	5.11261e-05	0.000308688	--	--	--	--	--	--	--	--	--	--	--	--	--	--	--	--	--	--	--	--	--	--	-	-	-
CL3438.Contig2_All	2.94352	-0.036609	8.24006e-06	5.86092e-05	--	--	--	--	--	--	--	--	--	--	--	--	--	--	--	--	--	--	--	--	--	--	-	-	-
CL675.Contig3_All	2.94345	-1.39679	0.0147611	0.0440918	--	--	--	--	--	--	--	--	--	--	--	--	--	--	--	--	--	--	--	--	--	--	-	-	-
CL1682.Contig2_All	2.94265	2.97549	1.29355e-24	8.72086e-23	--	--	--	--	--	--	--	--	--	--	--	--	--	--	--	--	--	--	--	--	--	--	-	-	-
CL376.Contig17_All	2.94208	-0.126252	4.27577e-06	3.23593e-05	gi|392571132|gb|EIW64304.1|	247.3	1.00E-140	MFS general substrate transporter [Trametes versicolor FP-101664 SS1]	--	--	--	--	sp|Q9P6J0|YHDC_SCHPO	159	4.00E-57	Uncharacterized transporter C1683.12 OS=Schizosaccharomyces pombe (strain 972 / ATCC 24843) GN=SPBC1683.12 PE=3 SV=1	SPAC1002.16c	163	5.00E-54	COG0477	Permeases of the major facilitator superfamily	K11369	2.00E-54	145	ani:AN3929.2	retrograde regulation protein 2	-	-	-
CL844.Contig10_All	2.94107	0.935281	1.26689e-11	2.19751e-10	gi|393219235|gb|EJD04722.1|	259.6	4.00E-142	aryl-alcohol dehydrogenase [NADP+] [Fomitiporia mediterranea MF3/22]	gi|405123455|gb|CP003831.1|	73.8	4.00E-10	Cryptococcus neoformans var. grubii H99 chromosome 12, complete sequence	sp|Q01752|AAD_PHACH	240	7.00E-124	Aryl-alcohol dehydrogenase [NADP(+)] OS=Phanerochaete chrysosporium PE=1 SV=1	YNL331c	212	7.00E-110	COG0667	Predicted oxidoreductases (related to aryl-alcohol dehydrogenases)	K00100	4.00E-111	216	ani:AN5887.2	[EC:1.1.1.-]	-	-	-
CL3975.Contig2_All	2.94006	-0.843419	0.00165732	0.00686683	gi|390600151|gb|EIN09546.1|	133.3	1.00E-30	hypothetical protein PUNSTDRAFT_125733 [Punctularia strigosozonata HHB-11173 SS5]	--	--	--	--	sp|P56739|Y212_BOTFU	90.1	3.00E-19	Uncharacterized 21.2 kDa protein OS=Botryotinia fuckeliana PE=2 SV=1	mll2280	52.8	2.00E-07	COG3805	Aromatic ring-cleaving dioxygenase	K10253	4.00E-31	131	lbc:LACBIDRAFT_188130	DOPA 4,5-dioxygenase [EC:1.14.99.-]	-	-	-
Unigene4580_All	2.93868	4.7873	4.44536e-20	2.00844e-18	gi|170101013|ref|XP_001881724.1|	112.5	1.00E-23	predicted protein [Laccaria bicolor S238N-H82] >gi|164643683|gb|EDR07935.1| predicted protein [Laccaria bicolor S238N-H82]	--	--	--	--	--	--	--	--	--	--	--	--	--	--	--	--	--	--	-	-	-
CL1523.Contig3_All	2.93822	0.127492	2.16362e-06	1.73724e-05	gi|393221963|gb|EJD07447.1|	146.7	6.00E-34	hypothetical protein FOMMEDRAFT_149976 [Fomitiporia mediterranea MF3/22]	--	--	--	--	--	--	--	--	--	--	--	--	--	--	--	--	--	--	-	-	-
CL5101.Contig1_All	2.93776	-1.17747	0.00808267	0.0265409	--	--	--	--	--	--	--	--	--	--	--	--	--	--	--	--	--	--	--	--	--	--	-	-	-
CL2857.Contig17_All	2.93695	-0.627732	0.000222812	0.00115666	gi|393223077|gb|EJD08561.1|	25	1.00E-35	NAD-binding protein [Fomitiporia mediterranea MF3/22]	--	--	--	--	--	--	--	--	--	--	--	--	--	--	--	--	--	--	-	-	-
Unigene5151_All	2.93687	3.03588	1.49911e-18	5.80114e-17	gi|393215122|gb|EJD00614.1|	159.1	2.00E-37	hypothetical protein FOMMEDRAFT_30591 [Fomitiporia mediterranea MF3/22]	--	--	--	--	--	--	--	--	--	--	--	--	--	--	--	--	--	--	-	-	-
CL455.Contig5_All	2.93668	3.42018	5.36178e-22	2.86942e-20	gi|393217258|gb|EJD02747.1|	679.5	0	triacylglycerol lipase [Fomitiporia mediterranea MF3/22]	--	--	--	--	sp|P79066|LIP1_GEOFE	177	8.00E-44	Lipase 1 OS=Geotrichum fermentans GN=LIP1 PE=1 SV=1	DR2626	181	1.00E-44	COG2272	Carboxylesterase type B	K01050	6.00E-148	525	afm:AFUA_8G04210	cholinesterase [EC:3.1.1.8]	-	GO:0016787//hydrolase activity	-
CL540.Contig6_All	2.93635	2.20347	8.30813e-17	2.72346e-15	gi|393236197|gb|EJD43747.1|	26.6	3.00E-06	UPF0187-domain-containing protein [Auricularia delicata TFB-10046 SS5]	--	--	--	--	--	--	--	--	alr2987	100	1.00E-20	COG3781	Predicted membrane protein	K08994	9.00E-15	81.6	pno:SNOG_10237	putative membrane protein	-	-	-
Unigene2503_All	2.93631	0.170319	4.05561e-07	3.69663e-06	--	--	--	--	--	--	--	--	--	--	--	--	--	--	--	--	--	--	--	--	--	--	-	-	-
Unigene2559_All	2.93528	-1.13297	0.0013602	0.00576092	--	--	--	--	--	--	--	--	--	--	--	--	--	--	--	--	--	--	--	--	--	--	-	-	-
CL1694.Contig1_All	2.93354	1.8782	1.24499e-14	3.19401e-13	gi|393213284|gb|EJC98781.1|	283.5	1.00E-74	glycosyl transferase, partial [Fomitiporia mediterranea MF3/22]	--	--	--	--	--	--	--	--	--	--	--	--	--	K00737	2.00E-54	212	scm:SCHCODRAFT_69062	beta-1,4-mannosyl-glycoprotein beta-1,4-N-acetylglucosaminyltransferase [EC:2.4.1.144]	-	-	-
CL844.Contig40_All	2.93321	1.31759	7.55465e-15	2.01057e-13	gi|393219235|gb|EJD04722.1|	211.8	5.00E-124	aryl-alcohol dehydrogenase [NADP+] [Fomitiporia mediterranea MF3/22]	gi|405123455|gb|CP003831.1|	73.8	4.00E-10	Cryptococcus neoformans var. grubii H99 chromosome 12, complete sequence	sp|Q01752|AAD_PHACH	224	3.00E-106	Aryl-alcohol dehydrogenase [NADP(+)] OS=Phanerochaete chrysosporium PE=1 SV=1	YNL331c	207	4.00E-95	COG0667	Predicted oxidoreductases (related to aryl-alcohol dehydrogenases)	K00100	5.00E-98	207	ani:AN5887.2	[EC:1.1.1.-]	-	-	-
Unigene2472_All	2.93285	1.4326	3.36721e-16	1.03499e-14	--	--	--	--	--	--	--	--	--	--	--	--	--	--	--	--	--	--	--	--	--	--	-	-	-
CL729.Contig15_All	2.93226	-1.1364	0.00520088	0.0182592	--	--	--	--	--	--	--	--	--	--	--	--	--	--	--	--	--	--	--	--	--	--	-	-	-
CL729.Contig3_All	2.93226	-1.1364	0.00519953	0.0182563	--	--	--	--	--	--	--	--	--	--	--	--	--	--	--	--	--	--	--	--	--	--	-	-	-
Unigene2425_All	2.93138	0.304602	2.30651e-09	3.05297e-08	--	--	--	--	--	--	--	--	--	--	--	--	--	--	--	--	--	--	--	--	--	--	-	-	-
CL2199.Contig2_All	2.93104	-0.845206	0.00103679	0.00453536	--	--	--	--	--	--	--	--	--	--	--	--	--	--	--	--	--	--	--	--	--	--	-	-	-
Unigene7280_All	2.92995	-0.898737	0.00398345	0.0145288	--	--	--	--	--	--	--	--	--	--	--	--	--	--	--	--	--	--	--	--	--	--	-	-	-
CL681.Contig18_All	2.92921	-0.615375	9.16977e-05	0.000519229	gi|393219016|gb|EJD04504.1|	84.3	1.00E-14	hypothetical protein FOMMEDRAFT_167675 [Fomitiporia mediterranea MF3/22]	--	--	--	--	--	--	--	--	--	--	--	--	--	--	--	--	--	--	-	-	-
CL114.Contig12_All	2.92878	-1.44976	0.0127791	0.0391055	gi|411170266|gb|AFW16059.1|	147.9	1.00E-33	beta-xylosidase/alpha-L-arabinofuranosidase [Phanerochaete chrysosporium]	--	--	--	--	--	--	--	--	BS_xynB	119	2.00E-42	COG3507	Beta-xylosidase	K01238	2.00E-68	195	afm:AFUA_6G14550	[EC:3.2.1.-]	-	-	-
Unigene6892_All	2.92844	-1.12031	0.0131019	0.039948	--	--	--	--	--	--	--	--	--	--	--	--	--	--	--	--	--	--	--	--	--	--	-	-	-
CL61.Contig30_All	2.92759	0.432984	1.85644e-09	2.49243e-08	--	--	--	--	--	--	--	--	--	--	--	--	--	--	--	--	--	--	--	--	--	--	-	-	-
Unigene5718_All	2.9265	4.94606	2.07775e-25	1.48488e-23	gi|393229712|gb|EJD37330.1|	102.1	4.00E-20	hypothetical protein AURDEDRAFT_173605 [Auricularia delicata TFB-10046 SS5]	--	--	--	--	--	--	--	--	--	--	--	--	--	--	--	--	--	--	-	-	-
CL937.Contig1_All	2.9265	-0.800057	0.00128858	0.00549867	gi|389744084|gb|EIM85267.1|	160.2	7.00E-38	hypothetical protein STEHIDRAFT_157908 [Stereum hirsutum FP-91666 SS1]	--	--	--	--	--	--	--	--	--	--	--	--	--	--	--	--	--	--	-	-	-
Unigene3929_All	2.92527	2.99655	1.7807e-26	1.39379e-24	--	--	--	--	--	--	--	--	--	--	--	--	--	--	--	--	--	--	--	--	--	--	-	-	-
CL1922.Contig5_All	2.92494	1.75401	1.94172e-19	8.10449e-18	gi|393216529|gb|EJD02019.1|	50.8	2.00E-94	hypothetical protein FOMMEDRAFT_168582 [Fomitiporia mediterranea MF3/22]	--	--	--	--	--	--	--	--	--	--	--	--	--	--	--	--	--	--	-	-	-
CL4000.Contig1_All	2.92385	0.899175	3.32771e-09	4.28764e-08	--	--	--	--	--	--	--	--	--	--	--	--	--	--	--	--	--	--	--	--	--	--	-	-	-
CL3438.Contig1_All	2.92303	0.175804	1.06319e-07	1.07088e-06	--	--	--	--	--	--	--	--	--	--	--	--	--	--	--	--	--	--	--	--	--	--	-	-	-
Unigene4271_All	2.92273	-0.0738121	6.58993e-07	5.79397e-06	--	--	--	--	--	--	--	--	--	--	--	--	--	--	--	--	--	--	--	--	--	--	-	-	-
CL2718.Contig2_All	2.9224	-1.08772	0.0105629	0.0333038	--	--	--	--	--	--	--	--	--	--	--	--	--	--	--	--	--	--	--	--	--	--	-	-	-
Unigene2579_All	2.92212	0.332551	5.32978e-07	4.76492e-06	--	--	--	--	--	--	--	--	--	--	--	--	--	--	--	--	--	--	--	--	--	--	-	-	-
CL61.Contig32_All	2.92112	3.58846	1.0189e-25	7.48307e-24	--	--	--	--	--	--	--	--	--	--	--	--	--	--	--	--	--	--	--	--	--	--	-	-	-
Unigene5872_All	2.92074	2.90373	7.7424e-20	3.40016e-18	--	--	--	--	--	--	--	--	--	--	--	--	--	--	--	--	--	--	--	--	--	--	-	-	-
CL1677.Contig9_All	2.91969	1.43041	5.47097e-14	1.29259e-12	gi|393213917|gb|EJC99411.1|	718.8	0	MFS polyamine transporter [Fomitiporia mediterranea MF3/22]	--	--	--	--	sp|Q9USN4|YJA1_SCHPO	422	1.00E-117	Uncharacterized transporter C1529.01 OS=Schizosaccharomyces pombe (strain 972 / ATCC 24843) GN=SPCC1529.01 PE=3 SV=2	SPAC1348.05	248	7.00E-65	COG0477	Permeases of the major facilitator superfamily	K00492	7.00E-146	518	afv:AFLA_131810	[EC:1.14.13.-]	GO:0055085//transmembrane transport	-	GO:0016021//integral to membrane
CL2887.Contig3_All	2.91956	-0.108473	3.54774e-06	2.73228e-05	--	--	--	--	--	--	--	--	--	--	--	--	--	--	--	--	--	--	--	--	--	--	-	-	-
CL5.Contig15_All	2.91886	2.77619	2.82305e-17	9.73487e-16	gi|299752644|ref|XP_001841141.2|	70.9	4.00E-10	HNWD1 [Coprinopsis cinerea okayama7#130] >gi|298409933|gb|EAU80678.2| HNWD1 [Coprinopsis cinerea okayama7#130]	--	--	--	--	sp|Q00808|HETE1_PODAS	240	9.00E-63	Vegetative incompatibility protein HET-E-1 OS=Podospora anserina GN=HET-E1 PE=4 SV=1	MA2580	120	1.00E-39	COG2319	FOG: WD40 repeat	K14855	3.00E-64	238	lbc:LACBIDRAFT_296068	ribosome assembly protein 4	-	-	-
Unigene621_All	2.91838	-1.07843	0.00557035	0.019373	--	--	--	--	--	--	--	--	--	--	--	--	--	--	--	--	--	--	--	--	--	--	-	-	-
Unigene535_All	2.91825	-0.410118	2.81493e-05	0.000179472	--	--	--	--	--	--	--	--	--	--	--	--	--	--	--	--	--	--	--	--	--	--	-	-	-
CL114.Contig11_All	2.91654	2.67311	2.52946e-23	1.53448e-21	gi|409046084|gb|EKM55564.1|	151.8	1.00E-34	glycoside hydrolase family 43 protein [Phanerochaete carnosa HHB-10118-sp]	--	--	--	--	sp|Q9HDW5|YFW6_SCHPO	85.5	3.00E-16	UPF0644 protein PB2B4.06 OS=Schizosaccharomyces pombe (strain 972 / ATCC 24843) GN=SPAPB2B4.06 PE=3 SV=2	BS_xynB	120	2.00E-42	COG3507	Beta-xylosidase	K01238	3.00E-68	195	afm:AFUA_6G14550	[EC:3.2.1.-]	-	-	-
Unigene4320_All	2.91581	-0.13	4.97063e-06	3.7186e-05	--	--	--	--	--	--	--	--	--	--	--	--	--	--	--	--	--	--	--	--	--	--	-	-	-
CL1577.Contig4_All	2.91553	-0.0613743	1.29578e-05	8.88334e-05	--	--	--	--	--	--	--	--	--	--	--	--	--	--	--	--	--	--	--	--	--	--	-	-	-
CL4433.Contig3_All	2.91382	1.27515	3.34341e-13	7.08893e-12	--	--	--	--	--	--	--	--	--	--	--	--	--	--	--	--	--	--	--	--	--	--	-	-	-
CL830.Contig11_All	2.91275	4.32367	4.47957e-30	4.57473e-28	gi|395326305|gb|EJF58716.1|	105.9	1.00E-128	ABC1-domain-containing protein [Dichomitus squalens LYAD-421 SS1]	--	--	--	--	sp|P27697|COQ8_YEAST	239	2.00E-74	Probable serine/threonine-protein kinase COQ8, mitochondrial OS=Saccharomyces cerevisiae (strain ATCC 204508 / S288c) GN=COQ8 PE=1 SV=1	YGL119w	239	4.00E-74	COG0661	Predicted unusual protein kinase	K08869	2.00E-95	267	cci:CC1G_11046	aarF domain-containing kinase	-	-	-
Unigene6487_All	2.91116	-0.839408	0.00268028	0.0103534	--	--	--	--	--	--	--	--	--	--	--	--	--	--	--	--	--	--	--	--	--	--	-	-	-
Unigene6473_All	2.91004	0.414847	1.21062e-09	1.66156e-08	--	--	--	--	--	--	--	--	--	--	--	--	--	--	--	--	--	--	--	--	--	--	-	-	-
CL2518.Contig4_All	2.90997	2.16422	6.99896e-18	2.55111e-16	gi|336370196|gb|EGN98537.1|	159.8	4.00E-38	hypothetical protein SERLA73DRAFT_91948 [Serpula lacrymans var. lacrymans S7.3] >gi|336382957|gb|EGO24107.1| hypothetical protein SERLADRAFT_450391 [Serpula lacrymans var. lacrymans S7.9]	--	--	--	--	sp|Q9HDZ9|YKP5_SCHPO	60.5	1.00E-09	UPF0553 protein C589.05c OS=Schizosaccharomyces pombe (strain 972 / ATCC 24843) GN=SPAC589.05c PE=3 SV=1	--	--	--	--	--	--	--	--	--	--	-	-	-
CL4515.Contig1_All	2.90945	-0.434106	1.28252e-05	8.80119e-05	--	--	--	--	--	--	--	--	--	--	--	--	--	--	--	--	--	--	--	--	--	--	-	-	-
Unigene529_All	2.90847	0.775978	3.75603e-11	6.17679e-10	--	--	--	--	--	--	--	--	--	--	--	--	--	--	--	--	--	--	--	--	--	--	-	-	-
CL2920.Contig1_All	2.90717	0.507203	2.05941e-07	1.98899e-06	--	--	--	--	--	--	--	--	--	--	--	--	--	--	--	--	--	--	--	--	--	--	-	-	-
CL358.Contig18_All	2.90621	-0.845858	0.00138048	0.00583821	gi|393215160|gb|EJD00652.1|	102.4	2.00E-146	hypothetical protein FOMMEDRAFT_187143 [Fomitiporia mediterranea MF3/22]	--	--	--	--	sp|A2QG68|RGXB_ASPNC	121	2.00E-27	Alpha-L-rhamnosidase rgxB OS=Aspergillus niger (strain CBS 513.88 / FGSC A1513) GN=rgxB PE=2 SV=2	--	--	--	--	--	K01213	6.00E-22	105	afm:AFUA_8G02630	galacturan 1,4-alpha-galacturonidase [EC:3.2.1.67]	-	-	-
CL1060.Contig4_All	2.90429	-0.618872	7.29037e-05	0.000422655	--	--	--	--	--	--	--	--	--	--	--	--	--	--	--	--	--	--	--	--	--	--	-	-	-
Unigene1886_All	2.90418	-0.461989	0.000217755	0.0011337	--	--	--	--	--	--	--	--	--	--	--	--	--	--	--	--	--	--	--	--	--	--	-	-	-
CL2035.Contig1_All	2.90126	0.673795	4.0363e-11	6.60935e-10	--	--	--	--	--	--	--	--	--	--	--	--	--	--	--	--	--	--	--	--	--	--	-	-	-
Unigene7294_All	2.90064	-0.511044	0.00208734	0.00835759	--	--	--	--	--	--	--	--	--	--	--	--	--	--	--	--	--	--	--	--	--	--	-	-	-
CL5.Contig9_All	2.90024	-1.18146	0.0062669	0.0213987	gi|170114191|ref|XP_001888293.1|	55.5	6.00E-06	predicted protein [Laccaria bicolor S238N-H82] >gi|164636782|gb|EDR01074.1| predicted protein [Laccaria bicolor S238N-H82]	--	--	--	--	sp|Q00808|HETE1_PODAS	153	4.00E-37	Vegetative incompatibility protein HET-E-1 OS=Podospora anserina GN=HET-E1 PE=4 SV=1	MA2525	115	3.00E-46	COG2319	FOG: WD40 repeat	K14855	3.00E-70	166	lbc:LACBIDRAFT_296068	ribosome assembly protein 4	-	-	-
CL89.Contig14_All	2.90011	-0.108856	6.68432e-06	4.85542e-05	gi|393220051|gb|EJD05537.1|	540.8	1.00E-151	FAD-binding domain-containing protein [Fomitiporia mediterranea MF3/22]	--	--	--	--	sp|O13345|ORDA_ASPPA	142	2.00E-33	O-methylsterigmatocystin oxidoreductase OS=Aspergillus parasiticus GN=ordA PE=3 SV=1	mlr6875	100	2.00E-20	COG0277	FAD/FMN-containing dehydrogenases	K00309	6.00E-77	289	uma:UM02157.1	[EC:1.5.3.-]	-	-	-
CL1176.Contig1_All	2.89946	2.36359	7.91982e-23	4.61785e-21	--	--	--	--	--	--	--	--	--	--	--	--	--	--	--	--	--	--	--	--	--	--	-	-	-
CL76.Contig9_All	2.89904	-1.50309	0.0120753	0.0372621	gi|393221609|gb|EJD07094.1|	69.7	1.00E-36	kinase-like protein [Fomitiporia mediterranea MF3/22]	--	--	--	--	sp|P27636|CDC15_YEAST	69.7	6.00E-12	Cell division control protein 15 OS=Saccharomyces cerevisiae (strain ATCC 204508 / S288c) GN=CDC15 PE=1 SV=3	YAR019c	69.7	1.00E-11	COG0515	Serine/threonine protein kinase	K04345	1.00E-12	73.9	afv:AFLA_091910	protein kinase A [EC:2.7.11.11]	-	GO:0016772//transferase activity, transferring phosphorus-containing groups	-
Unigene1133_All	2.89863	0.811684	4.42163e-09	5.57843e-08	gi|393222221|gb|EJD07705.1|	74.7	9.00E-13	hypothetical protein FOMMEDRAFT_164602 [Fomitiporia mediterranea MF3/22]	--	--	--	--	--	--	--	--	--	--	--	--	--	--	--	--	--	--	-	-	-
CL3066.Contig3_All	2.89806	-1.12636	0.00392953	0.0143808	gi|449549300|gb|EMD40265.1|	802.4	0	hypothetical protein CERSUDRAFT_110871 [Ceriporiopsis subvermispora B]	--	--	--	--	sp|O60113|YG64_SCHPO	333	2.00E-91	Uncharacterized amino-acid permease C15C4.04c OS=Schizosaccharomyces pombe (strain 972 / ATCC 24843) GN=SPBC15C4.04c PE=3 SV=1	SPBC15C4.04c	333	6.00E-91	COG0531	Amino acid transporters	K09885	4.00E-76	285	ani:AN7168.2	aquaporin rerated protein, other eukaryote	GO:0003333//amino acid transmembrane transport	GO:0015171//amino acid transmembrane transporter activity	GO:0016021//integral to membrane
CL1970.Contig1_All	2.89745	-0.839105	0.00141978	0.00597952	--	--	--	--	--	--	--	--	--	--	--	--	--	--	--	--	--	--	--	--	--	--	-	-	-
CL3899.Contig2_All	2.89606	-1.50183	0.00816291	0.0267712	--	--	--	--	--	--	--	--	--	--	--	--	--	--	--	--	--	--	--	--	--	--	-	-	-
CL340.Contig47_All	2.8934	1.89131	6.93897e-17	2.30529e-15	gi|393222061|gb|EJD07545.1|	208.8	9.00E-52	hypothetical protein FOMMEDRAFT_24889 [Fomitiporia mediterranea MF3/22]	--	--	--	--	sp|P38222|RKM3_YEAST	78.6	3.00E-14	Ribosomal N-lysine methyltransferase 3 OS=Saccharomyces cerevisiae (strain ATCC 204508 / S288c) GN=RKM3 PE=1 SV=1	--	--	--	--	--	--	--	--	--	--	-	-	-
CL105.Contig1_All	2.89097	0.891478	2.45282e-11	4.11401e-10	gi|409044509|gb|EKM53990.1|	193.4	2.00E-47	hypothetical protein PHACADRAFT_122666 [Phanerochaete carnosa HHB-10118-sp]	--	--	--	--	--	--	--	--	--	--	--	--	--	--	--	--	--	--	-	-	-
CL1650.Contig2_All	2.88942	4.3568	1.55352e-26	1.2243e-24	--	--	--	--	--	--	--	--	--	--	--	--	--	--	--	--	--	--	--	--	--	--	-	-	-
Unigene6357_All	2.88939	-1.50471	0.0128531	0.0393074	--	--	--	--	--	--	--	--	--	--	--	--	--	--	--	--	--	--	--	--	--	--	-	-	-
CL377.Contig2_All	2.88892	-0.658262	0.000215809	0.00112544	gi|336367042|gb|EGN95387.1|	92	5.00E-45	hypothetical protein SERLA73DRAFT_186333 [Serpula lacrymans var. lacrymans S7.3] >gi|336379768|gb|EGO20922.1| hypothetical protein SERLADRAFT_452062 [Serpula lacrymans var. lacrymans S7.9]	--	--	--	--	--	--	--	--	--	--	--	--	--	--	--	--	--	--	GO:0055114//oxidation-reduction process	GO:0016706//oxidoreductase activity, acting on paired donors, with incorporation or reduction of molecular oxygen, 2-oxoglutarate as one donor, and incorporation of one atom each of oxygen into both donors	-
Unigene4908_All	2.8826	-0.289564	7.65701e-06	5.48805e-05	--	--	--	--	--	--	--	--	--	--	--	--	--	--	--	--	--	--	--	--	--	--	-	-	-
CL1703.Contig6_All	2.88203	3.45378	8.66969e-25	5.93771e-23	gi|392562005|gb|EIW55186.1|	38.9	6.00E-99	hypothetical protein TRAVEDRAFT_172836 [Trametes versicolor FP-101664 SS1]	gi|302674348|ref|XM_003026813.1|	79.8	6.00E-12	Schizophyllum commune H4-8 hypothetical protein, mRNA	sp|O59767|MAD3_SCHPO	127	4.00E-29	Mitotic spindle checkpoint component mad3 OS=Schizosaccharomyces pombe (strain 972 / ATCC 24843) GN=mad3 PE=1 SV=2	MA2536	55.1	6.00E-07	COG0663	Carbonic anhydrases/acetyltransferases, isoleucine patch superfamily	K06680	5.00E-91	323	lbc:LACBIDRAFT_297584	spindle assembly checkpoint component MAD3	-	GO:0016740//transferase activity	-
CL114.Contig10_All	2.88148	2.67111	8.53239e-26	6.36115e-24	gi|409046084|gb|EKM55564.1|	691	0	glycoside hydrolase family 43 protein [Phanerochaete carnosa HHB-10118-sp]	--	--	--	--	--	--	--	--	CC2802	206	2.00E-52	COG3507	Beta-xylosidase	K01238	7.00E-71	268	afm:AFUA_6G14550	[EC:3.2.1.-]	-	-	-
CL1121.Contig1_All	2.88146	0.727053	1.43248e-11	2.46824e-10	--	--	--	--	--	--	--	--	--	--	--	--	--	--	--	--	--	--	--	--	--	--	-	-	-
CL1515.Contig1_All	2.88143	-0.906298	0.00190811	0.00774145	--	--	--	--	--	--	--	--	--	--	--	--	--	--	--	--	--	--	--	--	--	--	-	-	-
CL2355.Contig2_All	2.88136	-1.50345	0.00706442	0.0237023	--	--	--	--	--	--	--	--	--	--	--	--	--	--	--	--	--	--	--	--	--	--	-	-	-
CL714.Contig2_All	2.87942	0.109677	1.30464e-06	1.09331e-05	gi|389746208|gb|EIM87388.1|	131	2.00E-118	Aldo/keto reductase [Stereum hirsutum FP-91666 SS1]	--	--	--	--	sp|Q00258|NORA_ASPPA	58.9	5.00E-11	Norsolorinic acid reductase OS=Aspergillus parasiticus GN=norA PE=3 SV=1	TM0313	58.5	6.00E-19	COG0667	Predicted oxidoreductases (related to aryl-alcohol dehydrogenases)	K15303	1.00E-79	130	pan:PODANSg250	aflatoxin B1 aldehyde reductase	-	-	-
Unigene6191_All	2.87848	-0.0372993	5.72696e-06	4.22581e-05	gi|170094430|ref|XP_001878436.1|	53.5	1.00E-06	predicted protein [Laccaria bicolor S238N-H82] >gi|164646890|gb|EDR11135.1| predicted protein [Laccaria bicolor S238N-H82]	--	--	--	--	--	--	--	--	--	--	--	--	--	--	--	--	--	--	-	-	-
CL1908.Contig12_All	2.87622	0.645706	9.86997e-11	1.5402e-09	gi|393221590|gb|EJD07075.1|	391.7	5.00E-107	GroES-like protein [Fomitiporia mediterranea MF3/22]	--	--	--	--	sp|Q9P7F4|YKK1_SCHPO	137	3.00E-32	Zinc-type alcohol dehydrogenase-like protein C2E1P3.01 OS=Schizosaccharomyces pombe (strain 972 / ATCC 24843) GN=SPAC2E1P3.01 PE=3 SV=1	SPAC2E1P3.01	137	7.00E-32	COG0604	NADPH:quinone reductase and related Zn-dependent oxidoreductases	K00344	4.00E-32	139	afm:AFUA_5G10220	NADPH2:quinone reductase [EC:1.6.5.5]	-	-	-
CL4343.Contig6_All	2.87578	-1.12549	0.00558056	0.0194027	--	--	--	--	--	--	--	--	--	--	--	--	--	--	--	--	--	--	--	--	--	--	-	-	-
Unigene5684_All	2.87458	0.905222	1.28975e-11	2.23381e-10	gi|449543732|gb|EMD34707.1|	96.7	2.00E-59	hypothetical protein CERSUDRAFT_116895 [Ceriporiopsis subvermispora B]	--	--	--	--	sp|Q12634|T4HR_MAGO7	82.4	4.00E-28	Tetrahydroxynaphthalene reductase OS=Magnaporthe oryzae (strain 70-15 / ATCC MYA-4617 / FGSC 8958) GN=MGG_02252 PE=1 SV=2	BS_fabG	119	8.00E-44	COG1028	Dehydrogenases with different specificities (related to short-chain alcohol dehydrogenases)	K00059	2.00E-31	84.3	scm:SCHCODRAFT_17565	3-oxoacyl-[acyl-carrier protein] reductase [EC:1.1.1.100]	GO:0008152//metabolic process	-	-
Unigene2030_All	2.87299	-0.843039	0.00377959	0.0139191	--	--	--	--	--	--	--	--	--	--	--	--	--	--	--	--	--	--	--	--	--	--	-	-	-
CL4069.Contig1_All	2.87256	-0.946527	0.0020975	0.0083895	gi|390600167|gb|EIN09562.1|	142.5	7.00E-33	hypothetical protein PUNSTDRAFT_66748 [Punctularia strigosozonata HHB-11173 SS5]	--	--	--	--	--	--	--	--	--	--	--	--	--	--	--	--	--	--	-	-	-
Unigene4584_All	2.87254	5.96754	6.10046e-29	5.72217e-27	gi|393213916|gb|EJC99410.1|	751.5	0	general substrate transporter [Fomitiporia mediterranea MF3/22]	gi|170101684|ref|XM_001882024.1|	63.9	2.00E-07	Laccaria bicolor S238N-H82 hypothetical protein partial mRNA	sp|B0XQS8|QUTD_ASPFC	328	1.00E-89	Probable quinate permease OS=Neosartorya fumigata (strain CEA10 / CBS 144.89 / FGSC A1163) GN=qutD PE=3 SV=1	CAC1339	193	7.00E-49	COG0477	Permeases of the major facilitator superfamily	K08139	1.00E-67	256	dha:DEHA2C11374g	MFS transporter, SP family, sugar:H+ symporter	GO:0055085//transmembrane transport;GO:0008643//carbohydrate transport	GO:0022891//substrate-specific transmembrane transporter activity	GO:0016021//integral to membrane
Unigene6155_All	2.87244	-0.866391	0.00103472	0.00452795	--	--	--	--	--	--	--	--	--	--	--	--	--	--	--	--	--	--	--	--	--	--	-	-	-
CL926.Contig4_All	2.87009	-0.902922	0.00105915	0.00461964	--	--	--	--	--	--	--	--	--	--	--	--	--	--	--	--	--	--	--	--	--	--	-	-	-
CL911.Contig2_All	2.86977	0.950874	1.27187e-10	1.95905e-09	--	--	--	--	--	--	--	--	--	--	--	--	--	--	--	--	--	--	--	--	--	--	-	-	-
Unigene4258_All	2.86767	1.35651	1.53192e-14	3.88245e-13	--	--	--	--	--	--	--	--	--	--	--	--	--	--	--	--	--	--	--	--	--	--	-	-	-
Unigene7803_All	2.86766	-0.867731	0.000959779	0.00423653	--	--	--	--	--	--	--	--	--	--	--	--	--	--	--	--	--	--	--	--	--	--	-	-	-
CL967.Contig1_All	2.86739	0.369215	1.81772e-09	2.44331e-08	gi|393216501|gb|EJD01991.1|	156.4	8.00E-37	DnaJ-domain-containing protein [Fomitiporia mediterranea MF3/22]	--	--	--	--	sp|P35191|MDJ1_YEAST	67.4	1.00E-11	DnaJ homolog 1, mitochondrial OS=Saccharomyces cerevisiae (strain ATCC 204508 / S288c) GN=MDJ1 PE=1 SV=1	MTH1291	72	1.00E-12	COG0484	DnaJ-class molecular chaperone with C-terminal Zn finger domain	K03686	6.00E-12	70.5	mgl:MGL_1047	molecular chaperone DnaJ	-	-	-
CL1440.Contig2_All	2.86639	0.319106	3.58803e-08	3.91193e-07	gi|353234649|emb|CCA66672.1|	103.6	6.00E-70	probable cellulose 1,4-beta-cellobiosidase II precursor [Piriformospora indica DSM 11827]	--	--	--	--	sp|Q0CFP1|CBHC_ASPTN	126	1.00E-45	Probable 1,4-beta-D-glucan cellobiohydrolase C OS=Aspergillus terreus (strain NIH 2624 / FGSC A1156) GN=cbhC PE=3 SV=1	RSp0583	57	5.00E-08	COG5297	Cellobiohydrolase A (1,4-beta-cellobiosidase A)	K01238	8.00E-41	121	afm:AFUA_3G01910	[EC:3.2.1.-]	-	-	-
CL332.Contig21_All	2.86628	-1.1755	0.00332432	0.0124402	gi|393217176|gb|EJD02665.1|	39.3	5.00E-20	hypothetical protein FOMMEDRAFT_167853 [Fomitiporia mediterranea MF3/22]	--	--	--	--	--	--	--	--	--	--	--	--	--	--	--	--	--	--	-	-	-
CL1869.Contig4_All	2.86593	0.926819	2.95676e-10	4.38974e-09	gi|336364197|gb|EGN92559.1|	275.8	3.00E-177	hypothetical protein SERLA73DRAFT_146976 [Serpula lacrymans var. lacrymans S7.3] >gi|336388162|gb|EGO29306.1| hypothetical protein SERLADRAFT_377969 [Serpula lacrymans var. lacrymans S7.9]	gi|238589637|ref|XM_002392037.1|	63.9	3.00E-07	Moniliophthora perniciosa FA553 hypothetical protein (MPER_08395) mRNA, partial cds	sp|Q9P6I8|YHG1_SCHPO	117	1.00E-47	Zinc-type alcohol dehydrogenase-like protein C1198.01 OS=Schizosaccharomyces pombe (strain 972 / ATCC 24843) GN=SPBC1198.01 PE=3 SV=1	MA0417	180	5.00E-92	COG1063	Threonine dehydrogenase and related Zn-dependent dehydrogenases	K00540	5.00E-39	111	afm:AFUA_5G03930	[EC:1.-.-.-]	GO:0055114//oxidation-reduction process	GO:0016491//oxidoreductase activity;GO:0000166//nucleotide binding;GO:0008270//zinc ion binding	-
CL2887.Contig2_All	2.86592	0.628975	2.04863e-11	3.46981e-10	--	--	--	--	--	--	--	--	--	--	--	--	--	--	--	--	--	--	--	--	--	--	-	-	-
CL1093.Contig16_All	2.86468	-0.145592	5.16065e-06	3.84078e-05	--	--	--	--	--	--	--	--	--	--	--	--	--	--	--	--	--	--	--	--	--	--	-	-	-
CL1128.Contig10_All	2.86394	1.54171	1.82509e-14	4.58838e-13	gi|403413365|emb|CCM00065.1|	446.4	1.00E-123	predicted protein [Fibroporia radiculosa]	--	--	--	--	sp|O60188|UTP6_SCHPO	138	2.00E-32	U3 small nucleolar RNA-associated protein 6 OS=Schizosaccharomyces pombe (strain 972 / ATCC 24843) GN=utp6 PE=3 SV=1	SPBC244.02c	138	5.00E-32	COG5191	Uncharacterized conserved protein, contains HAT (Half-A-TPR) repeat	K14557	5.00E-111	401	cci:CC1G_14209	U3 small nucleolar RNA-associated protein 6	-	-	-
CL373.Contig2_All	2.86366	0.55699	1.61603e-10	2.45736e-09	--	--	--	--	--	--	--	--	--	--	--	--	--	--	--	--	--	--	--	--	--	--	-	-	-
CL3399.Contig2_All	2.8633	1.7133	9.69494e-19	3.82895e-17	gi|393217390|gb|EJD02879.1|	145.6	4.00E-33	hypothetical protein FOMMEDRAFT_28524 [Fomitiporia mediterranea MF3/22]	--	--	--	--	--	--	--	--	--	--	--	--	--	--	--	--	--	--	-	-	-
CL597.Contig2_All	2.86297	-0.641408	0.000823784	0.0037058	gi|390605103|gb|EIN14494.1|	73.6	6.00E-12	hypothetical protein PUNSTDRAFT_80917 [Punctularia strigosozonata HHB-11173 SS5]	--	--	--	--	--	--	--	--	--	--	--	--	--	--	--	--	--	--	-	-	-
CL2357.Contig4_All	2.86258	8.72921	1.44161e-13	3.23967e-12	gi|395324659|gb|EJF57095.1|	448	1.00E-123	phospholipase D [Dichomitus squalens LYAD-421 SS1]	--	--	--	--	sp|Q09706|PLD1_SCHPO	88.2	5.00E-17	Phospholipase D1 OS=Schizosaccharomyces pombe (strain 972 / ATCC 24843) GN=pld1 PE=1 SV=1	SPAC2F7.16c	88.2	1.00E-16	COG1502	Phosphatidylserine/phosphatidylglycerophosphate/cardiolipin synthases and related enzymes	K01115	7.00E-109	395	lbc:LACBIDRAFT_245542	phospholipase D [EC:3.1.4.4]	GO:0008152//metabolic process;GO:0007154//cell communication	GO:0035091//phosphatidylinositol binding;GO:0003824//catalytic activity	-
CL340.Contig28_All	2.86223	-0.262472	2.06745e-05	0.000135725	gi|409040893|gb|EKM50379.1|	57.4	2.00E-06	hypothetical protein PHACADRAFT_152301 [Phanerochaete carnosa HHB-10118-sp]	--	--	--	--	--	--	--	--	--	--	--	--	--	--	--	--	--	--	-	-	-
CL4025.Contig3_All	2.8614	2.17433	1.18663e-23	7.39351e-22	--	--	--	--	--	--	--	--	--	--	--	--	--	--	--	--	--	--	--	--	--	--	-	-	-
Unigene4410_All	2.86039	-0.111439	1.20952e-05	8.35002e-05	gi|393214273|gb|EJC99766.1|	43.5	4.00E-78	cytochrome P450 [Fomitiporia mediterranea MF3/22]	--	--	--	--	sp|O13345|ORDA_ASPPA	130	3.00E-30	O-methylsterigmatocystin oxidoreductase OS=Aspergillus parasiticus GN=ordA PE=3 SV=1	all1361	61.6	3.00E-09	COG2124	Cytochrome P450	K00517	9.00E-27	120	afm:AFUA_8G00760	[EC:1.14.-.-]	-	-	-
Unigene3152_All	2.85986	-1.16729	0.00987611	0.0314748	--	--	--	--	gi|347010928|gb|CP003005.1|	60	5.00E-07	Myceliophthora thermophila ATCC 42464 chromosome 4, complete sequence	--	--	--	--	--	--	--	--	--	--	--	--	--	--	-	-	-
CL3763.Contig2_All	2.85921	8.656	8.70775e-25	5.95196e-23	gi|395334381|gb|EJF66757.1|	674.1	0	splicing factor CC1-like protein [Dichomitus squalens LYAD-421 SS1]	gi|299755303|ref|XM_002912043.1|	81.8	2.00E-12	Coprinopsis cinerea okayama7#130 ### hypothetical protein, mRNA	sp|O13845|RSD1_SCHPO	264	4.00E-70	RNA-binding protein rsd1 OS=Schizosaccharomyces pombe (strain 972 / ATCC 24843) GN=rsd1 PE=1 SV=2	SSO1322	182	3.00E-45	COG0059	Ketol-acid reductoisomerase	K13091	0	664	cci:CC1G_13622	RNA-binding protein 39	-	GO:0003676//nucleic acid binding	-
CL729.Contig17_All	2.85859	-1.17877	0.00668528	0.0226038	--	--	--	--	--	--	--	--	--	--	--	--	--	--	--	--	--	--	--	--	--	--	-	-	-
CL729.Contig18_All	2.85859	-1.17877	0.00668371	0.0226007	--	--	--	--	--	--	--	--	--	--	--	--	--	--	--	--	--	--	--	--	--	--	-	-	-
Unigene6885_All	2.85817	-0.697772	0.00377374	0.0138991	--	--	--	--	--	--	--	--	--	--	--	--	--	--	--	--	--	--	--	--	--	--	-	-	-
Unigene2264_All	2.858	5.80713	6.89742e-15	1.83992e-13	gi|393219823|gb|EJD05309.1|	204.5	4.00E-51	hypothetical protein FOMMEDRAFT_165774 [Fomitiporia mediterranea MF3/22]	--	--	--	--	--	--	--	--	--	--	--	--	--	--	--	--	--	--	-	-	-
CL4168.Contig1_All	2.85674	4.29898	1.75706e-20	8.354e-19	gi|395331542|gb|EJF63923.1|	208.8	7.00E-137	Ftr1 protein [Dichomitus squalens LYAD-421 SS1]	gi|242217670|ref|XM_002474588.1|	63.9	2.00E-07	Postia placenta Mad-698-R candidate iron permease FTR1, mRNA	sp|P40088|FTR1_YEAST	156	2.00E-64	Plasma membrane iron permease OS=Saccharomyces cerevisiae (strain ATCC 204508 / S288c) GN=FTR1 PE=1 SV=1	YER145c	156	4.00E-64	COG0672	High-affinity Fe2+/Pb2+ permease	K07243	3.00E-134	301	ppl:POSPLDRAFT_118556	high-affinity iron transporter	-	-	-
CL551.Contig33_All	2.85538	-0.315615	4.71181e-06	3.53647e-05	--	--	--	--	--	--	--	--	--	--	--	--	--	--	--	--	--	--	--	--	--	--	-	-	-
CL1661.Contig1_All	2.85491	-0.254345	6.08391e-05	0.000359966	--	--	--	--	--	--	--	--	--	--	--	--	--	--	--	--	--	--	--	--	--	--	-	-	-
Unigene601_All	2.85466	-0.942963	0.00368315	0.0136163	--	--	--	--	--	--	--	--	--	--	--	--	--	--	--	--	--	--	--	--	--	--	-	-	-
CL844.Contig7_All	2.85406	1.3017	1.26521e-13	2.86753e-12	gi|393219235|gb|EJD04722.1|	259.6	6.00E-142	aryl-alcohol dehydrogenase [NADP+] [Fomitiporia mediterranea MF3/22]	gi|405123455|gb|CP003831.1|	73.8	4.00E-10	Cryptococcus neoformans var. grubii H99 chromosome 12, complete sequence	sp|Q01752|AAD_PHACH	240	1.00E-123	Aryl-alcohol dehydrogenase [NADP(+)] OS=Phanerochaete chrysosporium PE=1 SV=1	YNL331c	212	1.00E-109	COG0667	Predicted oxidoreductases (related to aryl-alcohol dehydrogenases)	K00100	4.00E-111	217	ani:AN5887.2	[EC:1.1.1.-]	-	-	-
Unigene3090_All	2.85325	-0.285365	7.24399e-06	5.22348e-05	--	--	--	--	--	--	--	--	--	--	--	--	--	--	--	--	--	--	--	--	--	--	-	-	-
CL2649.Contig1_All	2.8532	-1.21898	0.00538266	0.0188055	gi|393221834|gb|EJD07318.1|	76.6	1.00E-13	hypothetical protein FOMMEDRAFT_164318 [Fomitiporia mediterranea MF3/22]	--	--	--	--	sp|A5DNM7|TRM82_PICGU	47.4	2.00E-06	tRNA (guanine-N(7)-)-methyltransferase subunit TRM82 OS=Meyerozyma guilliermondii (strain ATCC 6260 / CBS 566 / DSM 6381 / JCM 1539 / NBRC 10279 / NRRL Y-324) GN=TRM82 PE=3 SV=1	--	--	--	--	--	K15443	2.00E-13	73.2	scm:SCHCODRAFT_108152	tRNA (guanine-N(7)-)-methyltransferase subunit TRM82	-	GO:0003824//catalytic activity	-
Unigene3972_All	2.85299	3.42065	1.04068e-20	5.07374e-19	gi|393218099|gb|EJD03587.1|	115.9	1.00E-24	hypothetical protein FOMMEDRAFT_139814 [Fomitiporia mediterranea MF3/22]	--	--	--	--	--	--	--	--	--	--	--	--	--	--	--	--	--	--	-	-	-
CL567.Contig1_All	2.85268	-0.731923	0.00390722	0.0143173	gi|353236907|emb|CCA68892.1|	169.5	1.00E-104	probable cellulose 1,4-beta-cellobiosidase II precursor [Piriformospora indica DSM 11827]	gi|378737109|dbj|AB699568.1|	103	2.00E-19	Phanerochaete chrysosporium cel6A mRNA for cellobiohydrolase II, partial cds, strain: K-3	sp|P49075|GUX3_AGABI	240	1.00E-63	Exoglucanase 3 OS=Agaricus bisporus GN=cel3 PE=1 SV=1	XF1267	114	4.00E-41	COG5297	Cellobiohydrolase A (1,4-beta-cellobiosidase A)	K01238	1.00E-43	176	afm:AFUA_3G01910	[EC:3.2.1.-]	GO:0030245//cellulose catabolic process	GO:0004553//hydrolase activity, hydrolyzing O-glycosyl compounds;GO:0030248//cellulose binding	GO:0005576//extracellular region
CL1792.Contig1_All	2.85051	-0.686071	0.000218771	0.00113865	--	--	--	--	--	--	--	--	--	--	--	--	--	--	--	--	--	--	--	--	--	--	-	-	-
Unigene5426_All	2.84787	1.40035	1.21769e-15	3.5351e-14	--	--	--	--	--	--	--	--	--	--	--	--	--	--	--	--	--	--	--	--	--	--	-	-	-
Unigene1503_All	2.84727	-1.17463	0.00444539	0.0159773	--	--	--	--	--	--	--	--	--	--	--	--	--	--	--	--	--	--	--	--	--	--	-	-	-
CL3493.Contig2_All	2.84636	2.90063	1.86877e-26	1.45942e-24	--	--	--	--	--	--	--	--	--	--	--	--	--	--	--	--	--	--	--	--	--	--	-	-	-
CL753.Contig4_All	2.84559	2.4819	3.70935e-24	2.40224e-22	gi|393220306|gb|EJD05792.1|	55.1	1.00E-133	MFS general substrate transporter [Fomitiporia mediterranea MF3/22]	--	--	--	--	sp|Q9UUD8|YOD1_SCHPO	188	2.00E-47	Uncharacterized peptidase C18A7.01 OS=Schizosaccharomyces pombe (strain 972 / ATCC 24843) GN=SPBC18A7.01 PE=3 SV=1	PA4498	145	6.00E-34	COG0006	Xaa-Pro aminopeptidase	K01271	1.00E-46	188	spo:SPBC18A7.01	Xaa-Pro dipeptidase [EC:3.4.13.9]	-	-	-
CL2007.Contig3_All	2.84466	3.59751	9.76341e-24	6.13868e-22	gi|49523483|emb|CAE81289.1|	1068.5	0	laccase [Rigidoporus microporus]	gi|49523482|emb|AJ609490.1|	3017	0	Rigidoporus microporus mRNA for laccase (lcc1 gene)	sp|Q99044|LAC1_TRAVI	631	1.00E-180	Laccase-1 OS=Trametes villosa GN=LCC1 PE=3 SV=1	YMR058w	222	5.00E-57	COG2132	Putative multicopper oxidases	K05909	3.00E-66	253	afm:AFUA_5G03790	[EC:1.10.3.2]	-	-	-
CL4145.Contig2_All	2.84447	-0.953215	0.00290497	0.0111008	--	--	--	--	--	--	--	--	--	--	--	--	--	--	--	--	--	--	--	--	--	--	-	-	-
CL1044.Contig5_All	2.84384	1.3117	5.94847e-12	1.07671e-10	gi|321264556|ref|XP_003196995.1|	69.3	5.00E-171	hexokinase [Cryptococcus gattii WM276]	gi|170095332|ref|XM_001878852.1|	65.9	5.00E-08	Laccaria bicolor S238N-H82 hexokinase partial mRNA	sp|P04806|HXKA_YEAST	201	6.00E-89	Hexokinase-1 OS=Saccharomyces cerevisiae (strain ATCC 204508 / S288c) GN=HXK1 PE=1 SV=2	YFR053c	201	1.00E-88	COG5026	Hexokinase	K00844	8.00E-120	389	cci:CC1G_11986	hexokinase [EC:2.7.1.1]	GO:0016310//phosphorylation;GO:0006096//glycolysis	GO:0005524//ATP binding;GO:0004396//hexokinase activity	-
CL3899.Contig1_All	2.84319	-0.0304478	1.31901e-05	9.01618e-05	--	--	--	--	--	--	--	--	--	--	--	--	--	--	--	--	--	--	--	--	--	--	-	-	-
CL1311.Contig13_All	2.84209	0.814421	6.74758e-10	9.61259e-09	gi|395329715|gb|EJF62101.1|	478	2.00E-133	Formamidase [Dichomitus squalens LYAD-421 SS1]	--	--	--	--	sp|Q9URY7|FMDA_SCHPO	116	4.00E-26	Putative formamidase C869.04 OS=Schizosaccharomyces pombe (strain 972 / ATCC 24843) GN=SPAC869.04 PE=3 SV=1	SMc04290	283	4.00E-76	COG2421	Predicted acetamidase/formamidase	K01463	1.00E-86	319	afm:AFUA_2G03900	[EC:3.5.1.-]	-	-	-
Unigene4325_All	2.84181	0.572769	2.85338e-08	3.1548e-07	--	--	--	--	--	--	--	--	--	--	--	--	--	--	--	--	--	--	--	--	--	--	-	-	-
Unigene3966_All	2.84154	3.83878	1.13743e-26	9.13079e-25	--	--	--	--	--	--	--	--	--	--	--	--	--	--	--	--	--	--	--	--	--	--	-	-	-
CL906.Contig20_All	2.84144	-0.489269	6.61867e-05	0.000387817	--	--	--	--	--	--	--	--	--	--	--	--	--	--	--	--	--	--	--	--	--	--	-	-	-
CL479.Contig52_All	2.84141	-1.18069	0.00404192	0.014711	--	--	--	--	--	--	--	--	--	--	--	--	--	--	--	--	--	--	--	--	--	--	-	-	-
Unigene6257_All	2.84122	-1.17499	0.00257797	0.0100007	--	--	--	--	--	--	--	--	--	--	--	--	--	--	--	--	--	--	--	--	--	--	-	-	-
CL596.Contig27_All	2.841	0.0925811	2.48394e-07	2.362e-06	gi|393220099|gb|EJD05585.1|	53.1	2.00E-06	WD40 repeat-like protein [Fomitiporia mediterranea MF3/22]	--	--	--	--	--	--	--	--	--	--	--	--	--	--	--	--	--	--	-	-	-
Unigene7673_All	2.84081	-1.16522	0.0125068	0.0383879	--	--	--	--	--	--	--	--	--	--	--	--	--	--	--	--	--	--	--	--	--	--	-	-	-
CL906.Contig21_All	2.83944	-0.90975	0.000666702	0.00307745	--	--	--	--	--	--	--	--	--	--	--	--	--	--	--	--	--	--	--	--	--	--	-	-	-
CL3798.Contig3_All	2.83898	-0.517497	0.000118866	0.000657116	--	--	--	--	--	--	--	--	--	--	--	--	--	--	--	--	--	--	--	--	--	--	-	-	-
[truncated: 4,718 more rows]
