# Supplementary material for: De novo transcriptomic assembly and profiling of Rigidoporus microporus during saprotrophic growth on rubber wood
Source: BMC Genomics. 2016 Mar 15;17:234. doi: 10.1186/s12864-016-2574-9 (PMC4791870; doi:10.1186/s12864-016-2574-9)
Supplement: Additional file 6: Table S5. — All differentially down-regulated genes during saprotrophic growth of R. microporus. (XLSX 1631 kb) [file 12864_2016_2574_MOESM6_ESM.xlsx]

## Sheet: Sheet1
Table S5: All differentially down-regulated genes during saprotrophic growth of R. microporus (FDR < 0.05)
Gene ID	log2_FC	logCPM	PValue	FDR	Nr.ID	Nr.Score	Nr.Evalue	Nr.annotation	Nt.ID	Nt.Score	Nt.Evalue	Nt.annotation	Swissprot.ID	Swissprot.Score	Swissprot.Evalue	Swissprot.annotation	COG.Protein.or.Domain	COG.Score	COG.Evalue	COG.ID	COG.Function.Description	KO_id	KEGG.Evalue	KEGG.Score	KEGG.Gene	ko_definition	GO.BiologicalProcess	GO.MolecularFunction	Go.CellularComponent
Unigene4869_All	-10.1557	10.466	5.52816e-57	2.84807e-54	gi|449548931|gb|EMD39897.1|	611.3	2.00E-173	hypothetical protein CERSUDRAFT_150644 [Ceriporiopsis subvermispora B]	gi|115399037|ref|XM_001215108.1|	60	3.00E-06	Aspergillus terreus NIH2624 conserved hypothetical protein (ATEG_05930) partial mRNA	sp|P41816|OYE3_YEAST	108	1.00E-23	NADPH dehydrogenase 3 OS=Saccharomyces cerevisiae (strain ATCC 204508 / S288c) GN=OYE3 PE=1 SV=2	SPBC23G7.10c	384	3.00E-106	COG1902	NADH:flavin oxidoreductases, Old Yellow Enzyme family	K00540	1.00E-133	475	afm:AFUA_7G06420	[EC:1.-.-.-]	GO:0055114//oxidation-reduction process	GO:0016491//oxidoreductase activity;GO:0010181//FMN binding	-
Unigene5217_All	-9.85066	11.5738	1.38587e-70	1.44962e-67	gi|471874872|emb|CCO35931.1|	226.9	1.00E-57	hypothetical protein BN14_10052 [Rhizoctonia solani AG-1 IB]	--	--	--	--	--	--	--	--	--	--	--	--	--	--	--	--	--	--	-	-	-
CL2604.Contig1_All	-8.67673	1.11698	2.44013e-19	1.00872e-17	gi|299742944|ref|XP_001835437.2|	150.2	4.00E-35	YjgH family protein [Coprinopsis cinerea okayama7#130] >gi|298405425|gb|EAU86405.2| YjgH family protein [Coprinopsis cinerea okayama7#130]	--	--	--	--	--	--	--	--	DR0033	70.1	4.00E-12	COG0251	Putative translation initiation inhibitor, yjgF family	K14552	6.00E-15	80.1	tve:TRV_05177	NET1-associated nuclear protein 1 (U3 small nucleolar RNA-associated protein 17)	-	-	-
CL3203.Contig1_All	-8.30154	9.11724	6.53995e-20	2.88396e-18	gi|471874872|emb|CCO35931.1|	219.2	2.00E-55	hypothetical protein BN14_10052 [Rhizoctonia solani AG-1 IB]	--	--	--	--	--	--	--	--	--	--	--	--	--	--	--	--	--	--	-	-	-
CL2057.Contig1_All	-8.0304	8.59092	6.04033e-93	1.60385e-89	gi|242221141|ref|XP_002476325.1|	170.2	1.00E-40	predicted protein [Postia placenta Mad-698-R] >gi|220724429|gb|EED78472.1| predicted protein [Postia placenta Mad-698-R]	--	--	--	--	--	--	--	--	--	--	--	--	--	--	--	--	--	--	-	-	-
Unigene4932_All	-7.99731	6.30745	5.16075e-102	2.22674e-98	--	--	--	--	--	--	--	--	--	--	--	--	--	--	--	--	--	--	--	--	--	--	-	-	-
Unigene802_All	-7.74419	9.09208	1.04568e-132	3.60947e-128	gi|390599568|gb|EIN08964.1|	302.8	1.00E-80	NAD(P)-binding protein [Punctularia strigosozonata HHB-11173 SS5]	--	--	--	--	sp|O74959|YJCD_SCHPO	140	3.00E-33	Uncharacterized oxidoreductase C736.13 OS=Schizosaccharomyces pombe (strain 972 / ATCC 24843) GN=SPCC736.13 PE=3 SV=1	MT0074	117	7.00E-26	COG1028	Dehydrogenases with different specificities (related to short-chain alcohol dehydrogenases)	K01412	2.00E-52	206	cci:CC1G_15045	mitochondrial processing peptidase [EC:3.4.24.64]	-	-	-
CL391.Contig4_All	-7.68905	0.226343	3.89211e-14	9.36222e-13	gi|409076081|gb|EKM76455.1|	595.1	2.00E-168	hypothetical protein AGABI1DRAFT_115791 [Agaricus bisporus var. burnettii JB137-S8]	gi|15787631|gb|AY052476.1|	105	7.00E-20	Hebeloma cylindrosporum NADP-dependent glutamate dehydrogenase mRNA, complete cds	sp|P54387|DHE4_AGABI	593	2.00E-169	NADP-specific glutamate dehydrogenase OS=Agaricus bisporus GN=gdhA PE=3 SV=1	YOR375c	460	3.00E-129	COG0334	Glutamate dehydrogenase/leucine dehydrogenase	K00262	4.00E-167	587	cci:CC1G_05483	glutamate dehydrogenase (NADP+) [EC:1.4.1.4]	GO:0006520//cellular amino acid metabolic process;GO:0055114//oxidation-reduction process	GO:0000166//nucleotide binding;GO:0004354//glutamate dehydrogenase (NADP+) activity	-
CL2624.Contig2_All	-7.66949	9.3519	2.71621e-81	4.26173e-78	gi|299750828|ref|XP_001829858.2|	144.8	6.00E-33	hypothetical protein CC1G_11128 [Coprinopsis cinerea okayama7#130] >gi|298409089|gb|EAU91942.2| hypothetical protein CC1G_11128 [Coprinopsis cinerea okayama7#130]	--	--	--	--	--	--	--	--	--	--	--	--	--	--	--	--	--	--	-	-	-
CL391.Contig2_All	-7.65988	0.206526	1.79665e-13	3.9678e-12	gi|409076081|gb|EKM76455.1|	695.7	0	hypothetical protein AGABI1DRAFT_115791 [Agaricus bisporus var. burnettii JB137-S8]	gi|67528355|ref|XM_656888.1|	137	3.00E-29	Aspergillus nidulans FGSC A4 NADP-specific glutamate dehydroganse partial mRNA	sp|P54387|DHE4_AGABI	692	0	NADP-specific glutamate dehydrogenase OS=Agaricus bisporus GN=gdhA PE=3 SV=1	YOR375c	525	2.00E-148	COG0334	Glutamate dehydrogenase/leucine dehydrogenase	K00262	0	691	scm:SCHCODRAFT_69850	glutamate dehydrogenase (NADP+) [EC:1.4.1.4]	GO:0006520//cellular amino acid metabolic process;GO:0055114//oxidation-reduction process	GO:0000166//nucleotide binding;GO:0004354//glutamate dehydrogenase (NADP+) activity	-
CL391.Contig3_All	-7.59415	0.149903	5.55548e-13	1.14077e-11	gi|409076081|gb|EKM76455.1|	595.1	2.00E-168	hypothetical protein AGABI1DRAFT_115791 [Agaricus bisporus var. burnettii JB137-S8]	gi|15787631|gb|AY052476.1|	105	7.00E-20	Hebeloma cylindrosporum NADP-dependent glutamate dehydrogenase mRNA, complete cds	sp|P54387|DHE4_AGABI	593	2.00E-169	NADP-specific glutamate dehydrogenase OS=Agaricus bisporus GN=gdhA PE=3 SV=1	YOR375c	460	3.00E-129	COG0334	Glutamate dehydrogenase/leucine dehydrogenase	K00262	4.00E-167	587	cci:CC1G_05483	glutamate dehydrogenase (NADP+) [EC:1.4.1.4]	GO:0006520//cellular amino acid metabolic process;GO:0055114//oxidation-reduction process	GO:0000166//nucleotide binding;GO:0004354//glutamate dehydrogenase (NADP+) activity	-
CL2624.Contig1_All	-7.52563	8.09943	1.15516e-69	1.17276e-66	gi|299750828|ref|XP_001829858.2|	61.2	1.00E-29	hypothetical protein CC1G_11128 [Coprinopsis cinerea okayama7#130] >gi|298409089|gb|EAU91942.2| hypothetical protein CC1G_11128 [Coprinopsis cinerea okayama7#130]	--	--	--	--	--	--	--	--	--	--	--	--	--	--	--	--	--	--	-	-	-
CL4092.Contig1_All	-7.34511	7.64878	2.84797e-43	6.38352e-41	gi|390596157|gb|EIN05560.1|	479.9	9.00E-134	cytochrome P450 [Punctularia strigosozonata HHB-11173 SS5]	--	--	--	--	sp|B8NHY4|ORDA_ASPFN	273	3.00E-73	O-methylsterigmatocystin oxidoreductase OS=Aspergillus flavus (strain ATCC 200026 / FGSC A1120 / NRRL 3357 / JCM 12722 / SRRC 167) GN=ordA PE=2 SV=1	alr4766	79	3.00E-14	COG2124	Cytochrome P450	K00517	4.00E-57	222	afm:AFUA_8G00760	[EC:1.14.-.-]	-	GO:0016491//oxidoreductase activity;GO:0005488//binding	-
Unigene172_All	-7.2683	9.91749	2.17607e-97	7.51136e-94	--	--	--	--	--	--	--	--	--	--	--	--	--	--	--	--	--	--	--	--	--	--	-	-	-
CL2382.Contig2_All	-7.1771	1.53711	1.38375e-27	1.18229e-25	gi|393216193|gb|EJD01684.1|	142.9	2.00E-32	fungal hydrophobin [Fomitiporia mediterranea MF3/22]	gi|16974107|emb|AJ320544.1|	63.9	2.00E-07	Dictyonema glabratum partial mRNA for hydrophobin 1 (h1 gene)	sp|P16933|SC3_SCHCO	117	2.00E-26	Fruiting body protein SC3 OS=Schizophyllum commune GN=SC3 PE=1 SV=2	Rv2264c	57	1.00E-07	COG0443	Molecular chaperone	K11238	2.00E-15	83.2	ncr:NCU01431	cytokinesis protein	-	GO:0005199//structural constituent of cell wall	GO:0009277//fungal-type cell wall
Unigene3673_All	-7.16545	5.23798	1.41549e-19	6.00985e-18	--	--	--	--	--	--	--	--	--	--	--	--	--	--	--	--	--	--	--	--	--	--	-	-	-
CL1408.Contig6_All	-7.09188	-0.181537	3.47734e-06	2.68106e-05	gi|449545181|gb|EMD36152.1|	85.5	4.00E-15	hypothetical protein CERSUDRAFT_115123 [Ceriporiopsis subvermispora B]	--	--	--	--	--	--	--	--	--	--	--	--	--	--	--	--	--	--	-	-	-
Unigene5403_All	-7.0015	11.3812	7.87829e-80	1.1331e-76	gi|302661129|ref|XP_003022235.1|	63.2	1.00E-08	PHD finger and BAH domain protein (Snt2), putative [Trichophyton verrucosum HKI 0517] >gi|291186172|gb|EFE41617.1| PHD finger and BAH domain protein (Snt2), putative [Trichophyton verrucosum HKI 0517]	--	--	--	--	sp|P38898|YH17_YEAST	49.3	4.00E-06	Putative uncharacterized protein YHR217C OS=Saccharomyces cerevisiae (strain ATCC 204508 / S288c) GN=YHR217C PE=5 SV=1	--	--	--	--	--	K09265	1.00E-07	56.2	cpw:CPC735_043100	MADS-box transcription factor, other eukaryote	-	-	-
CL144.Contig15_All	-6.896	-0.371688	2.7082e-06	2.13088e-05	gi|393222794|gb|EJD08278.1|	675.6	0	glycoside hydrolase [Fomitiporia mediterranea MF3/22]	gi|242222103|ref|XM_002476738.1|	60	4.00E-06	Postia placenta Mad-698-R hypothetical protein, mRNA	sp|A2QX52|EXGD_ASPNC	233	3.00E-61	Probable glucan 1,3-beta-glucosidase D OS=Aspergillus niger (strain CBS 513.88 / FGSC A1513) GN=exgD PE=3 SV=1	SPAC12B10.11	187	6.00E-47	COG2730	Endoglucanase	K01210	5.00E-154	543	ppl:POSPLDRAFT_57386	glucan 1,3-beta-glucosidase [EC:3.2.1.58]	-	GO:0003824//catalytic activity	-
CL243.Contig5_All	-6.83925	-0.481531	1.20374e-08	1.41088e-07	--	--	--	--	--	--	--	--	--	--	--	--	--	--	--	--	--	--	--	--	--	--	-	-	-
CL1408.Contig5_All	-6.81814	-0.3764	0.000125097	0.00068836	gi|389738462|gb|EIM79660.1|	67.4	1.00E-09	hypothetical protein STEHIDRAFT_173009 [Stereum hirsutum FP-91666 SS1]	--	--	--	--	--	--	--	--	--	--	--	--	--	--	--	--	--	--	-	-	-
CL160.Contig25_All	-6.79839	-0.496865	5.11347e-08	5.43599e-07	gi|393216591|gb|EJD02081.1|	743.8	0	Pkinase-domain-containing protein [Fomitiporia mediterranea MF3/22]	gi|299753862|ref|XM_001833533.2|	216	6.00E-53	Coprinopsis cinerea okayama7#130 KQ# CMGC/GSK protein kinase, mRNA	sp|Q10452|GSK3_SCHPO	519	6.00E-147	Protein kinase gsk3 OS=Schizosaccharomyces pombe (strain 972 / ATCC 24843) GN=gsk3 PE=1 SV=3	SPAC1687.15	519	1.00E-146	COG0515	Serine/threonine protein kinase	K03083	0	652	cne:CNB00720	glycogen synthase kinase 3 beta [EC:2.7.11.26]	GO:0006468//protein phosphorylation	GO:0005524//ATP binding;GO:0004674//protein serine/threonine kinase activity	-
CL160.Contig23_All	-6.77198	-0.519196	6.48757e-08	6.77779e-07	gi|393216591|gb|EJD02081.1|	743.8	0	Pkinase-domain-containing protein [Fomitiporia mediterranea MF3/22]	gi|299753862|ref|XM_001833533.2|	216	6.00E-53	Coprinopsis cinerea okayama7#130 KQ# CMGC/GSK protein kinase, mRNA	sp|Q10452|GSK3_SCHPO	519	6.00E-147	Protein kinase gsk3 OS=Schizosaccharomyces pombe (strain 972 / ATCC 24843) GN=gsk3 PE=1 SV=3	SPAC1687.15	519	1.00E-146	COG0515	Serine/threonine protein kinase	K03083	0	652	cne:CNB00720	glycogen synthase kinase 3 beta [EC:2.7.11.26]	GO:0006468//protein phosphorylation	GO:0005524//ATP binding;GO:0004674//protein serine/threonine kinase activity	-
CL160.Contig19_All	-6.77198	-0.519196	6.49063e-08	6.77893e-07	gi|393216591|gb|EJD02081.1|	743.8	0	Pkinase-domain-containing protein [Fomitiporia mediterranea MF3/22]	gi|299753862|ref|XM_001833533.2|	216	6.00E-53	Coprinopsis cinerea okayama7#130 KQ# CMGC/GSK protein kinase, mRNA	sp|Q10452|GSK3_SCHPO	519	6.00E-147	Protein kinase gsk3 OS=Schizosaccharomyces pombe (strain 972 / ATCC 24843) GN=gsk3 PE=1 SV=3	SPAC1687.15	519	1.00E-146	COG0515	Serine/threonine protein kinase	K03083	0	652	cne:CNB00720	glycogen synthase kinase 3 beta [EC:2.7.11.26]	GO:0006468//protein phosphorylation	GO:0005524//ATP binding;GO:0004674//protein serine/threonine kinase activity	-
CL160.Contig15_All	-6.77198	-0.519196	6.49659e-08	6.7831e-07	gi|393216591|gb|EJD02081.1|	743.8	0	Pkinase-domain-containing protein [Fomitiporia mediterranea MF3/22]	gi|299753862|ref|XM_001833533.2|	216	6.00E-53	Coprinopsis cinerea okayama7#130 KQ# CMGC/GSK protein kinase, mRNA	sp|Q10452|GSK3_SCHPO	519	6.00E-147	Protein kinase gsk3 OS=Schizosaccharomyces pombe (strain 972 / ATCC 24843) GN=gsk3 PE=1 SV=3	SPAC1687.15	519	1.00E-146	COG0515	Serine/threonine protein kinase	K03083	0	652	cne:CNB00720	glycogen synthase kinase 3 beta [EC:2.7.11.26]	GO:0006468//protein phosphorylation	GO:0005524//ATP binding;GO:0004674//protein serine/threonine kinase activity	-
CL160.Contig33_All	-6.74501	-0.541927	8.2936e-08	8.52856e-07	gi|393216591|gb|EJD02081.1|	743.8	0	Pkinase-domain-containing protein [Fomitiporia mediterranea MF3/22]	gi|299753862|ref|XM_001833533.2|	216	5.00E-53	Coprinopsis cinerea okayama7#130 KQ# CMGC/GSK protein kinase, mRNA	sp|Q10452|GSK3_SCHPO	519	5.00E-147	Protein kinase gsk3 OS=Schizosaccharomyces pombe (strain 972 / ATCC 24843) GN=gsk3 PE=1 SV=3	SPAC1687.15	519	1.00E-146	COG0515	Serine/threonine protein kinase	K03083	0	652	cne:CNB00720	glycogen synthase kinase 3 beta [EC:2.7.11.26]	GO:0006468//protein phosphorylation	GO:0005524//ATP binding;GO:0004674//protein serine/threonine kinase activity	-
CL160.Contig51_All	-6.74501	-0.541927	8.29434e-08	8.52856e-07	gi|393216591|gb|EJD02081.1|	743.8	0	Pkinase-domain-containing protein [Fomitiporia mediterranea MF3/22]	gi|299753862|ref|XM_001833533.2|	216	5.00E-53	Coprinopsis cinerea okayama7#130 KQ# CMGC/GSK protein kinase, mRNA	sp|Q10452|GSK3_SCHPO	519	5.00E-147	Protein kinase gsk3 OS=Schizosaccharomyces pombe (strain 972 / ATCC 24843) GN=gsk3 PE=1 SV=3	SPAC1687.15	519	1.00E-146	COG0515	Serine/threonine protein kinase	K03083	0	652	cne:CNB00720	glycogen synthase kinase 3 beta [EC:2.7.11.26]	GO:0006468//protein phosphorylation	GO:0005524//ATP binding;GO:0004674//protein serine/threonine kinase activity	-
CL160.Contig4_All	-6.74501	-0.541927	8.2986e-08	8.5304e-07	gi|393216591|gb|EJD02081.1|	743.8	0	Pkinase-domain-containing protein [Fomitiporia mediterranea MF3/22]	gi|299753862|ref|XM_001833533.2|	216	5.00E-53	Coprinopsis cinerea okayama7#130 KQ# CMGC/GSK protein kinase, mRNA	sp|Q10452|GSK3_SCHPO	519	5.00E-147	Protein kinase gsk3 OS=Schizosaccharomyces pombe (strain 972 / ATCC 24843) GN=gsk3 PE=1 SV=3	SPAC1687.15	519	1.00E-146	COG0515	Serine/threonine protein kinase	K03083	0	652	cne:CNB00720	glycogen synthase kinase 3 beta [EC:2.7.11.26]	GO:0006468//protein phosphorylation	GO:0005524//ATP binding;GO:0004674//protein serine/threonine kinase activity	-
CL160.Contig3_All	-6.74501	-0.541927	8.31308e-08	8.53861e-07	gi|393216591|gb|EJD02081.1|	743.8	0	Pkinase-domain-containing protein [Fomitiporia mediterranea MF3/22]	gi|299753862|ref|XM_001833533.2|	216	5.00E-53	Coprinopsis cinerea okayama7#130 KQ# CMGC/GSK protein kinase, mRNA	sp|Q10452|GSK3_SCHPO	519	5.00E-147	Protein kinase gsk3 OS=Schizosaccharomyces pombe (strain 972 / ATCC 24843) GN=gsk3 PE=1 SV=3	SPAC1687.15	519	1.00E-146	COG0515	Serine/threonine protein kinase	K03083	0	652	cne:CNB00720	glycogen synthase kinase 3 beta [EC:2.7.11.26]	GO:0006468//protein phosphorylation	GO:0005524//ATP binding;GO:0004674//protein serine/threonine kinase activity	-
CL160.Contig22_All	-6.68109	-0.591485	1.34646e-07	1.33631e-06	gi|393216591|gb|EJD02081.1|	743.8	0	Pkinase-domain-containing protein [Fomitiporia mediterranea MF3/22]	gi|299753862|ref|XM_001833533.2|	216	4.00E-53	Coprinopsis cinerea okayama7#130 KQ# CMGC/GSK protein kinase, mRNA	sp|Q10452|GSK3_SCHPO	519	4.00E-147	Protein kinase gsk3 OS=Schizosaccharomyces pombe (strain 972 / ATCC 24843) GN=gsk3 PE=1 SV=3	SPAC1687.15	519	1.00E-146	COG0515	Serine/threonine protein kinase	K03083	0	652	cne:CNB00720	glycogen synthase kinase 3 beta [EC:2.7.11.26]	GO:0006468//protein phosphorylation	GO:0005524//ATP binding;GO:0004674//protein serine/threonine kinase activity	-
CL160.Contig16_All	-6.68109	-0.591485	1.34817e-07	1.33763e-06	gi|393216591|gb|EJD02081.1|	743.8	0	Pkinase-domain-containing protein [Fomitiporia mediterranea MF3/22]	gi|299753862|ref|XM_001833533.2|	216	4.00E-53	Coprinopsis cinerea okayama7#130 KQ# CMGC/GSK protein kinase, mRNA	sp|Q10452|GSK3_SCHPO	519	4.00E-147	Protein kinase gsk3 OS=Schizosaccharomyces pombe (strain 972 / ATCC 24843) GN=gsk3 PE=1 SV=3	SPAC1687.15	519	1.00E-146	COG0515	Serine/threonine protein kinase	K03083	0	652	cne:CNB00720	glycogen synthase kinase 3 beta [EC:2.7.11.26]	GO:0006468//protein phosphorylation	GO:0005524//ATP binding;GO:0004674//protein serine/threonine kinase activity	-
CL160.Contig13_All	-6.68109	-0.591485	1.35003e-07	1.33909e-06	gi|393216591|gb|EJD02081.1|	743.8	0	Pkinase-domain-containing protein [Fomitiporia mediterranea MF3/22]	gi|299753862|ref|XM_001833533.2|	216	4.00E-53	Coprinopsis cinerea okayama7#130 KQ# CMGC/GSK protein kinase, mRNA	sp|Q10452|GSK3_SCHPO	519	4.00E-147	Protein kinase gsk3 OS=Schizosaccharomyces pombe (strain 972 / ATCC 24843) GN=gsk3 PE=1 SV=3	SPAC1687.15	519	9.00E-147	COG0515	Serine/threonine protein kinase	K03083	0	652	cne:CNB00720	glycogen synthase kinase 3 beta [EC:2.7.11.26]	GO:0006468//protein phosphorylation	GO:0005524//ATP binding;GO:0004674//protein serine/threonine kinase activity	-
CL160.Contig60_All	-6.68106	-0.591485	1.36203e-07	1.34972e-06	gi|393216591|gb|EJD02081.1|	743.8	0	Pkinase-domain-containing protein [Fomitiporia mediterranea MF3/22]	gi|299753862|ref|XM_001833533.2|	216	4.00E-53	Coprinopsis cinerea okayama7#130 KQ# CMGC/GSK protein kinase, mRNA	sp|Q10452|GSK3_SCHPO	519	4.00E-147	Protein kinase gsk3 OS=Schizosaccharomyces pombe (strain 972 / ATCC 24843) GN=gsk3 PE=1 SV=3	SPAC1687.15	519	1.00E-146	COG0515	Serine/threonine protein kinase	K03083	0	652	cne:CNB00720	glycogen synthase kinase 3 beta [EC:2.7.11.26]	GO:0006468//protein phosphorylation	GO:0005524//ATP binding;GO:0004674//protein serine/threonine kinase activity	-
CL160.Contig43_All	-6.68106	-0.591485	1.3624e-07	1.34972e-06	gi|393216591|gb|EJD02081.1|	743.8	0	Pkinase-domain-containing protein [Fomitiporia mediterranea MF3/22]	gi|299753862|ref|XM_001833533.2|	216	4.00E-53	Coprinopsis cinerea okayama7#130 KQ# CMGC/GSK protein kinase, mRNA	sp|Q10452|GSK3_SCHPO	519	4.00E-147	Protein kinase gsk3 OS=Schizosaccharomyces pombe (strain 972 / ATCC 24843) GN=gsk3 PE=1 SV=3	SPAC1687.15	519	9.00E-147	COG0515	Serine/threonine protein kinase	K03083	0	652	cne:CNB00720	glycogen synthase kinase 3 beta [EC:2.7.11.26]	GO:0006468//protein phosphorylation	GO:0005524//ATP binding;GO:0004674//protein serine/threonine kinase activity	-
CL486.Contig2_All	-6.56972	6.97507	8.36577e-39	1.4511e-36	gi|393212245|gb|EJC97746.1|	828.5	0	hexose transporter [Fomitiporia mediterranea MF3/22]	gi|299742312|ref|XM_001832332.2|	95.6	8.00E-17	Coprinopsis cinerea okayama7#130 hexose transporter, mRNA	sp|P07921|LACP_KLULA	253	3.00E-67	Lactose permease OS=Kluyveromyces lactis (strain ATCC 8585 / CBS 2359 / DSM 70799 / NBRC 1267 / NRRL Y-1140 / WM37) GN=LAC12 PE=3 SV=1	BS_araE	123	1.00E-27	COG0477	Permeases of the major facilitator superfamily	K05841	7.00E-42	171	fgr:FG07850.1	sterol 3beta-glucosyltransferase [EC:2.4.1.173]	GO:0055085//transmembrane transport	GO:0022891//substrate-specific transmembrane transporter activity	GO:0016021//integral to membrane
Unigene6185_All	-6.5028	3.41434	5.56899e-27	4.57691e-25	--	--	--	--	--	--	--	--	--	--	--	--	--	--	--	--	--	--	--	--	--	--	-	-	-
CL354.Contig15_All	-6.46074	6.79476	1.1386e-59	7.27816e-57	gi|392563156|gb|EIW56335.1|	398.7	2.00E-109	cytochrome P450 [Trametes versicolor FP-101664 SS1]	--	--	--	--	sp|B8NHY4|ORDA_ASPFN	222	5.00E-58	O-methylsterigmatocystin oxidoreductase OS=Aspergillus flavus (strain ATCC 200026 / FGSC A1120 / NRRL 3357 / JCM 12722 / SRRC 167) GN=ordA PE=2 SV=1	alr4766	85.9	2.00E-16	COG2124	Cytochrome P450	K00517	2.00E-45	183	afm:AFUA_8G00760	[EC:1.14.-.-]	-	GO:0016491//oxidoreductase activity;GO:0005488//binding	-
CL1122.Contig7_All	-6.44434	-0.774869	2.43758e-06	1.93471e-05	gi|393215613|gb|EJD01104.1|	565.8	2.00E-159	hypothetical protein FOMMEDRAFT_125748 [Fomitiporia mediterranea MF3/22]	--	--	--	--	sp|O14351|YB45_SCHPO	148	2.00E-35	Uncharacterized oxidoreductase C30D10.05c OS=Schizosaccharomyces pombe (strain 972 / ATCC 24843) GN=SPBC30D10.05c PE=3 SV=1	YIR036c	124	1.00E-34	COG1028	Dehydrogenases with different specificities (related to short-chain alcohol dehydrogenases)	K00540	5.00E-36	135	cgr:CAGL0F06919g	[EC:1.-.-.-]	-	-	-
CL1122.Contig5_All	-6.43541	-0.777862	2.36514e-06	1.88371e-05	gi|393215613|gb|EJD01104.1|	374.8	4.00E-102	hypothetical protein FOMMEDRAFT_125748 [Fomitiporia mediterranea MF3/22]	--	--	--	--	sp|O14351|YB45_SCHPO	148	1.00E-35	Uncharacterized oxidoreductase C30D10.05c OS=Schizosaccharomyces pombe (strain 972 / ATCC 24843) GN=SPBC30D10.05c PE=3 SV=1	YIR036c	124	6.00E-35	COG1028	Dehydrogenases with different specificities (related to short-chain alcohol dehydrogenases)	K00540	3.00E-36	135	cgr:CAGL0F06919g	[EC:1.-.-.-]	GO:0008152//metabolic process	-	-
CL144.Contig16_All	-6.41589	-0.690915	0.000272781	0.00139103	gi|393222794|gb|EJD08278.1|	726.9	0	glycoside hydrolase [Fomitiporia mediterranea MF3/22]	gi|242222103|ref|XM_002476738.1|	60	4.00E-06	Postia placenta Mad-698-R hypothetical protein, mRNA	sp|Q0CHZ8|EXGD_ASPTN	244	2.00E-64	Probable glucan 1,3-beta-glucosidase D OS=Aspergillus terreus (strain NIH 2624 / FGSC A1156) GN=exgD PE=3 SV=1	SPAC12B10.11	196	1.00E-49	COG2730	Endoglucanase	K01210	2.00E-164	578	ppl:POSPLDRAFT_57386	glucan 1,3-beta-glucosidase [EC:3.2.1.58]	-	GO:0003824//catalytic activity	-
CL476.Contig3_All	-6.38881	-0.789982	1.19586e-05	8.25907e-05	gi|393219076|gb|EJD04564.1|	780.4	0	FAD/NAD-binding domain-containing protein [Fomitiporia mediterranea MF3/22]	--	--	--	--	--	--	--	--	AGl284	380	6.00E-105	COG2072	Predicted flavoprotein involved in K+ transport	K03379	7.00E-11	68.9	mgr:MGG_06577	cyclohexanone monooxygenase [EC:1.14.13.22]	-	-	-
CL4150.Contig2_All	-6.38778	-0.773006	1.73986e-05	0.000116163	gi|393214148|gb|EJC99641.1|	120.6	2.00E-109	FAD/NAD-binding domain-containing protein [Fomitiporia mediterranea MF3/22]	--	--	--	--	--	--	--	--	Z3390	53.9	9.00E-07	COG0654	2-polyprenyl-6-methoxyphenol hydroxylase and related FAD-dependent oxidoreductases	K00480	8.00E-36	111	afm:AFUA_4G01530	salicylate hydroxylase [EC:1.14.13.1]	-	-	-
CL144.Contig13_All	-6.36936	-0.71912	0.000431258	0.00209399	gi|393222794|gb|EJD08278.1|	307.4	0	glycoside hydrolase [Fomitiporia mediterranea MF3/22]	gi|242222103|ref|XM_002476738.1|	60	4.00E-06	Postia placenta Mad-698-R hypothetical protein, mRNA	sp|Q5AVZ7|EXGD_EMENI	183	8.00E-60	Glucan 1,3-beta-glucosidase D OS=Emericella nidulans (strain FGSC A4 / ATCC 38163 / CBS 112.46 / NRRL 194 / M139) GN=exgD PE=2 SV=1	SPAC12B10.11	140	1.00E-44	COG2730	Endoglucanase	K01210	2.00E-158	332	ppl:POSPLDRAFT_57386	glucan 1,3-beta-glucosidase [EC:3.2.1.58]	-	GO:0003824//catalytic activity	-
CL1090.Contig1_All	-6.31233	8.91703	3.46099e-106	1.99111e-102	gi|393219633|gb|EJD05120.1|	445.7	3.00E-123	hypothetical protein FOMMEDRAFT_166789 [Fomitiporia mediterranea MF3/22]	--	--	--	--	--	--	--	--	--	--	--	--	--	--	--	--	--	--	-	-	-
CL1122.Contig8_All	-6.29176	-0.892632	7.5887e-06	5.44588e-05	gi|393215613|gb|EJD01104.1|	565.8	2.00E-159	hypothetical protein FOMMEDRAFT_125748 [Fomitiporia mediterranea MF3/22]	--	--	--	--	sp|P40580|BZRD_YEAST	104	9.00E-31	Benzil reductase ((S)-benzoin forming) IRC24 OS=Saccharomyces cerevisiae (strain ATCC 204508 / S288c) GN=IRC24 PE=1 SV=1	YIR036c	104	2.00E-30	COG1028	Dehydrogenases with different specificities (related to short-chain alcohol dehydrogenases)	K00540	1.00E-31	113	cgr:CAGL0F06919g	[EC:1.-.-.-]	-	-	-
Unigene5818_All	-6.28266	7.34835	1.34231e-90	3.30955e-87	gi|409045118|gb|EKM54599.1|	374	5.00E-102	glycoside hydrolase family 16 protein [Phanerochaete carnosa HHB-10118-sp]	--	--	--	--	sp|Q9USW3|YHZ7_SCHPO	221	1.00E-57	Probable glycosidase C21B10.07 OS=Schizosaccharomyces pombe (strain 972 / ATCC 24843) GN=SPBC21B10.07 PE=3 SV=1	--	--	--	--	--	K01180	4.00E-62	238	afm:AFUA_1G05290	endo-1,3(4)-beta-glucanase [EC:3.2.1.6]	-	-	-
CL144.Contig11_All	-6.17512	-0.856874	0.0010952	0.00475687	gi|393222794|gb|EJD08278.1|	307.4	0	glycoside hydrolase [Fomitiporia mediterranea MF3/22]	gi|242222103|ref|XM_002476738.1|	60	4.00E-06	Postia placenta Mad-698-R hypothetical protein, mRNA	sp|Q5AVZ7|EXGD_EMENI	183	8.00E-57	Glucan 1,3-beta-glucosidase D OS=Emericella nidulans (strain FGSC A4 / ATCC 38163 / CBS 112.46 / NRRL 194 / M139) GN=exgD PE=2 SV=1	SPAC12B10.11	140	4.00E-42	COG2730	Endoglucanase	K01210	5.00E-148	297	ppl:POSPLDRAFT_57386	glucan 1,3-beta-glucosidase [EC:3.2.1.58]	-	-	-
CL354.Contig5_All	-6.14497	1.33113	1.93702e-25	1.39006e-23	gi|392563156|gb|EIW56335.1|	456.4	1.00E-126	cytochrome P450 [Trametes versicolor FP-101664 SS1]	--	--	--	--	sp|B8NHY4|ORDA_ASPFN	255	9.00E-68	O-methylsterigmatocystin oxidoreductase OS=Aspergillus flavus (strain ATCC 200026 / FGSC A1120 / NRRL 3357 / JCM 12722 / SRRC 167) GN=ordA PE=2 SV=1	BH0579	95.1	4.00E-19	COG2124	Cytochrome P450	K00517	4.00E-49	195	afm:AFUA_8G00220	[EC:1.14.-.-]	-	-	-
CL1413.Contig3_All	-6.13739	-0.884191	0.00142976	0.00601785	gi|393216185|gb|EJD01676.1|	355.5	2.00E-96	14-3-3 protein [Fomitiporia mediterranea MF3/22]	gi|308818277|gb|AC242775.1|	69.9	4.00E-09	Postia placenta clone ACWS41-G02, complete sequence	sp|P34730|BMH2_YEAST	261	9.00E-70	Protein BMH2 OS=Saccharomyces cerevisiae (strain ATCC 204508 / S288c) GN=BMH2 PE=1 SV=3	YDR099w	261	2.00E-69	COG5040	14-3-3 family protein	K06630	1.00E-72	273	uma:UM01366.1	tyrosine 3-monooxygenase/tryptophan 5-monooxygenase activation protein	-	-	-
CL623.Contig4_All	-6.13095	3.06555	3.37463e-42	7.10278e-40	gi|242218927|ref|XP_002475249.1|	322.8	2.00E-86	predicted protein [Postia placenta Mad-698-R] >gi|220725581|gb|EED79562.1| predicted protein [Postia placenta Mad-698-R]	--	--	--	--	--	--	--	--	--	--	--	--	--	--	--	--	--	--	-	-	-
CL4617.Contig2_All	-6.12625	8.06339	9.81644e-97	3.0804e-93	gi|340520432|gb|EGR50668.1|	55.1	6.00E-06	N-terminal WSC domain-containing protein [Trichoderma reesei QM6a]	--	--	--	--	sp|P47179|DAN4_YEAST	60.1	5.00E-09	Cell wall protein DAN4 OS=Saccharomyces cerevisiae (strain ATCC 204508 / S288c) GN=DAN4 PE=2 SV=1	--	--	--	--	--	--	--	--	--	--	-	-	-
CL1.Contig6_All	-6.10422	-0.935931	0.000526227	0.0024927	gi|403417613|emb|CCM04313.1|	527.3	7.00E-148	predicted protein [Fibroporia radiculosa]	gi|299749761|ref|XM_001836260.2|	73.8	4.00E-10	Coprinopsis cinerea okayama7#130 ### cyclin, mRNA	sp|P10815|CG23_SCHPO	266	7.00E-71	G2/mitotic-specific cyclin cdc13 OS=Schizosaccharomyces pombe (strain 972 / ATCC 24843) GN=cdc13 PE=1 SV=1	SPBC582.03	266	2.00E-70	COG5024	Cyclin	K02220	1.00E-101	370	ppl:POSPLDRAFT_42433	G2/mitotic-specific cyclin 1/2	GO:0000079//regulation of cyclin-dependent protein serine/threonine kinase activity;GO:0051301//cell division	GO:0019901//protein kinase binding	GO:0005634//nucleus
CL1339.Contig8_All	-6.10175	1.76428	6.45152e-34	8.76747e-32	gi|403413604|emb|CCM00304.1|	103.2	2.00E-84	predicted protein [Fibroporia radiculosa]	gi|111182668|gb|DQ813344.1|	89.7	3.00E-15	Moniliophthora perniciosa cys 2 peroxiredoxin (tsa) gene, complete cds	sp|O74887|TSA1_SCHPO	176	4.00E-56	Peroxiredoxin tpx1 OS=Schizosaccharomyces pombe (strain 972 / ATCC 24843) GN=tpx1 PE=1 SV=1	SPCC576.03c	176	1.00E-55	COG0450	Peroxiredoxin	K03386	4.00E-82	226	mpr:MPER_10926	peroxiredoxin (alkyl hydroperoxide reductase subunit C) [EC:1.11.1.15]	GO:0055114//oxidation-reduction process	GO:0016209//antioxidant activity;GO:0051920//peroxiredoxin activity	-
CL1413.Contig5_All	-6.09739	-0.91357	0.00166088	0.00687989	gi|393216185|gb|EJD01676.1|	355.5	2.00E-96	14-3-3 protein [Fomitiporia mediterranea MF3/22]	gi|308818277|gb|AC242775.1|	69.9	4.00E-09	Postia placenta clone ACWS41-G02, complete sequence	sp|P34730|BMH2_YEAST	261	9.00E-70	Protein BMH2 OS=Saccharomyces cerevisiae (strain ATCC 204508 / S288c) GN=BMH2 PE=1 SV=3	YDR099w	261	2.00E-69	COG5040	14-3-3 family protein	K06630	1.00E-72	273	uma:UM01366.1	tyrosine 3-monooxygenase/tryptophan 5-monooxygenase activation protein	-	-	-
CL1413.Contig4_All	-6.09739	-0.91357	0.00166113	0.00688013	gi|393216185|gb|EJD01676.1|	347.1	1.00E-93	14-3-3 protein [Fomitiporia mediterranea MF3/22]	gi|308818277|gb|AC242775.1|	69.9	4.00E-09	Postia placenta clone ACWS41-G02, complete sequence	sp|P34730|BMH2_YEAST	263	3.00E-70	Protein BMH2 OS=Saccharomyces cerevisiae (strain ATCC 204508 / S288c) GN=BMH2 PE=1 SV=3	YDR099w	263	8.00E-70	COG5040	14-3-3 family protein	K06630	6.00E-72	271	uma:UM01366.1	tyrosine 3-monooxygenase/tryptophan 5-monooxygenase activation protein	-	-	-
CL275.Contig13_All	-6.09248	-0.960481	0.000363804	0.00179782	gi|392568364|gb|EIW61538.1|	338.6	8.00E-91	hypothetical protein TRAVEDRAFT_117935 [Trametes versicolor FP-101664 SS1]	--	--	--	--	sp|P08640|MUC1_YEAST	80.1	1.00E-14	Flocculation protein FLO11 OS=Saccharomyces cerevisiae (strain ATCC 204508 / S288c) GN=MUC1 PE=1 SV=2	Rv3876	63.9	2.00E-09	COG0455	ATPases involved in chromosome partitioning	K01178	5.00E-14	80.1	sce:YIR019C	glucoamylase [EC:3.2.1.3]	-	-	-
CL275.Contig9_All	-6.09247	-0.960481	0.000364027	0.00179867	gi|392568364|gb|EIW61538.1|	338.6	8.00E-91	hypothetical protein TRAVEDRAFT_117935 [Trametes versicolor FP-101664 SS1]	--	--	--	--	sp|P08640|MUC1_YEAST	80.1	1.00E-14	Flocculation protein FLO11 OS=Saccharomyces cerevisiae (strain ATCC 204508 / S288c) GN=MUC1 PE=1 SV=2	Rv3876	63.9	2.00E-09	COG0455	ATPases involved in chromosome partitioning	K01178	5.00E-14	80.1	sce:YIR019C	glucoamylase [EC:3.2.1.3]	-	-	-
CL1.Contig5_All	-6.09097	-0.961955	0.000282271	0.00143497	gi|403417613|emb|CCM04313.1|	515.8	2.00E-144	predicted protein [Fibroporia radiculosa]	gi|299749761|ref|XM_001836260.2|	73.8	4.00E-10	Coprinopsis cinerea okayama7#130 ### cyclin, mRNA	sp|P10815|CG23_SCHPO	254	2.00E-67	G2/mitotic-specific cyclin cdc13 OS=Schizosaccharomyces pombe (strain 972 / ATCC 24843) GN=cdc13 PE=1 SV=1	SPBC582.03	254	5.00E-67	COG5024	Cyclin	K02220	1.00E-101	370	ppl:POSPLDRAFT_42433	G2/mitotic-specific cyclin 1/2	GO:0051726//regulation of cell cycle	-	-
CL69.Contig14_All	-6.08547	-1.00976	5.63474e-05	0.000336738	gi|393222351|gb|EJD07835.1|	381.3	7.00E-104	hypothetical protein FOMMEDRAFT_130907 [Fomitiporia mediterranea MF3/22]	--	--	--	--	sp|Q6C315|ATG13_YARLI	105	2.00E-22	Autophagy-related protein 13 OS=Yarrowia lipolytica (strain CLIB 122 / E 150) GN=ATG13 PE=3 SV=1	--	--	--	--	--	K08331	1.00E-21	105	yli:YALI0F03432g	autophagy-related protein 13	-	-	-
CL995.Contig6_All	-6.06401	-1.03783	4.75133e-05	0.000288845	gi|393215550|gb|EJD01041.1|	166.8	7.00E-149	hypothetical protein FOMMEDRAFT_141779 [Fomitiporia mediterranea MF3/22]	--	--	--	--	sp|O42859|RT02_SCHPO	102	1.00E-21	Probable 37S ribosomal protein mrp2, mitochondrial OS=Schizosaccharomyces pombe (strain 972 / ATCC 24843) GN=mrp2 PE=3 SV=2	SPAC23H3.07c	102	3.00E-21	COG0199	Ribosomal protein S14	K09043	3.00E-08	60.1	nhe:NECHADRAFT_99622	fungal AP-1-like factor	-	-	-
CL1.Contig17_All	-6.06292	-0.966644	0.000633212	0.00294056	gi|403417613|emb|CCM04313.1|	528.1	4.00E-148	predicted protein [Fibroporia radiculosa]	gi|321259414|ref|XM_003194380.1|	71.9	1.00E-09	Cryptococcus gattii WM276 cyclin-dependent protein kinase regulator, partial mRNA	sp|P10815|CG23_SCHPO	254	2.00E-67	G2/mitotic-specific cyclin cdc13 OS=Schizosaccharomyces pombe (strain 972 / ATCC 24843) GN=cdc13 PE=1 SV=1	SPBC582.03	254	4.00E-67	COG5024	Cyclin	K02220	1.00E-101	370	ppl:POSPLDRAFT_42433	G2/mitotic-specific cyclin 1/2	GO:0051726//regulation of cell cycle	-	-
CL1089.Contig5_All	-6.05755	-1.03796	7.96713e-05	0.000458044	gi|390598262|gb|EIN07660.1|	83.6	1.00E-15	kinase-like protein, partial [Punctularia strigosozonata HHB-11173 SS5]	--	--	--	--	sp|O74536|SNF1_SCHPO	49.7	4.00E-07	SNF1-like protein kinase ssp2 OS=Schizosaccharomyces pombe (strain 972 / ATCC 24843) GN=ssp2 PE=1 SV=1	--	--	--	--	--	K05743	1.00E-08	57.4	mpr:MPER_07246	LIM domain kinase 1 [EC:2.7.11.1]	-	GO:0016772//transferase activity, transferring phosphorus-containing groups	-
CL144.Contig12_All	-6.03052	-0.972797	0.00105746	0.00461301	gi|393222794|gb|EJD08278.1|	307.4	0	glycoside hydrolase [Fomitiporia mediterranea MF3/22]	gi|242222103|ref|XM_002476738.1|	60	4.00E-06	Postia placenta Mad-698-R hypothetical protein, mRNA	sp|Q5AVZ7|EXGD_EMENI	183	1.00E-56	Glucan 1,3-beta-glucosidase D OS=Emericella nidulans (strain FGSC A4 / ATCC 38163 / CBS 112.46 / NRRL 194 / M139) GN=exgD PE=2 SV=1	SPAC12B10.11	140	1.00E-32	COG2730	Endoglucanase	K01210	1.00E-154	320	ppl:POSPLDRAFT_57386	glucan 1,3-beta-glucosidase [EC:3.2.1.58]	-	-	-
CL1.Contig14_All	-6.02077	-0.998102	0.000614208	0.00286287	gi|393221491|gb|EJD06976.1|	407.9	5.00E-112	hypothetical protein FOMMEDRAFT_75761 [Fomitiporia mediterranea MF3/22]	gi|321259414|ref|XM_003194380.1|	71.9	1.00E-09	Cryptococcus gattii WM276 cyclin-dependent protein kinase regulator, partial mRNA	sp|P10815|CG23_SCHPO	241	2.00E-63	G2/mitotic-specific cyclin cdc13 OS=Schizosaccharomyces pombe (strain 972 / ATCC 24843) GN=cdc13 PE=1 SV=1	SPBC582.03	241	5.00E-63	COG5024	Cyclin	K02220	1.00E-101	370	ppl:POSPLDRAFT_42433	G2/mitotic-specific cyclin 1/2	GO:0000079//regulation of cyclin-dependent protein serine/threonine kinase activity;GO:0051301//cell division	GO:0019901//protein kinase binding	GO:0005634//nucleus
CL1.Contig13_All	-6.02077	-0.998102	0.000614243	0.00286287	gi|403417613|emb|CCM04313.1|	474.6	5.00E-132	predicted protein [Fibroporia radiculosa]	gi|321259414|ref|XM_003194380.1|	71.9	1.00E-09	Cryptococcus gattii WM276 cyclin-dependent protein kinase regulator, partial mRNA	sp|P10815|CG23_SCHPO	247	3.00E-65	G2/mitotic-specific cyclin cdc13 OS=Schizosaccharomyces pombe (strain 972 / ATCC 24843) GN=cdc13 PE=1 SV=1	SPBC582.03	247	8.00E-65	COG5024	Cyclin	K02220	1.00E-101	370	ppl:POSPLDRAFT_42433	G2/mitotic-specific cyclin 1/2	GO:0000079//regulation of cyclin-dependent protein serine/threonine kinase activity;GO:0051301//cell division	GO:0019901//protein kinase binding	GO:0005634//nucleus
CL1.Contig12_All	-6.02076	-0.998102	0.000614642	0.00286435	gi|403417613|emb|CCM04313.1|	486.9	9.00E-136	predicted protein [Fibroporia radiculosa]	gi|321259414|ref|XM_003194380.1|	71.9	1.00E-09	Cryptococcus gattii WM276 cyclin-dependent protein kinase regulator, partial mRNA	sp|P10815|CG23_SCHPO	247	3.00E-65	G2/mitotic-specific cyclin cdc13 OS=Schizosaccharomyces pombe (strain 972 / ATCC 24843) GN=cdc13 PE=1 SV=1	SPBC582.03	247	7.00E-65	COG5024	Cyclin	K02220	1.00E-101	370	ppl:POSPLDRAFT_42433	G2/mitotic-specific cyclin 1/2	GO:0051726//regulation of cell cycle	-	-
CL1.Contig11_All	-6.02075	-0.998102	0.000615027	0.00286498	gi|393221491|gb|EJD06976.1|	407.9	6.00E-112	hypothetical protein FOMMEDRAFT_75761 [Fomitiporia mediterranea MF3/22]	gi|321259414|ref|XM_003194380.1|	71.9	1.00E-09	Cryptococcus gattii WM276 cyclin-dependent protein kinase regulator, partial mRNA	sp|P10815|CG23_SCHPO	241	2.00E-63	G2/mitotic-specific cyclin cdc13 OS=Schizosaccharomyces pombe (strain 972 / ATCC 24843) GN=cdc13 PE=1 SV=1	SPBC582.03	241	5.00E-63	COG5024	Cyclin	K02220	1.00E-101	370	ppl:POSPLDRAFT_42433	G2/mitotic-specific cyclin 1/2	GO:0000079//regulation of cyclin-dependent protein serine/threonine kinase activity;GO:0051301//cell division	GO:0019901//protein kinase binding	GO:0005634//nucleus
CL1.Contig10_All	-6.02075	-0.998102	0.00061539	0.0028659	gi|393221491|gb|EJD06976.1|	407.9	6.00E-112	hypothetical protein FOMMEDRAFT_75761 [Fomitiporia mediterranea MF3/22]	gi|321259414|ref|XM_003194380.1|	71.9	1.00E-09	Cryptococcus gattii WM276 cyclin-dependent protein kinase regulator, partial mRNA	sp|P10815|CG23_SCHPO	241	2.00E-63	G2/mitotic-specific cyclin cdc13 OS=Schizosaccharomyces pombe (strain 972 / ATCC 24843) GN=cdc13 PE=1 SV=1	SPBC582.03	241	5.00E-63	COG5024	Cyclin	K02220	1.00E-101	370	ppl:POSPLDRAFT_42433	G2/mitotic-specific cyclin 1/2	GO:0000079//regulation of cyclin-dependent protein serine/threonine kinase activity;GO:0051301//cell division	GO:0019901//protein kinase binding	GO:0005634//nucleus
CL275.Contig8_All	-6.00774	-1.02408	0.000525164	0.00248869	gi|392568364|gb|EIW61538.1|	338.6	8.00E-91	hypothetical protein TRAVEDRAFT_117935 [Trametes versicolor FP-101664 SS1]	--	--	--	--	sp|P08640|MUC1_YEAST	77.4	2.00E-15	Flocculation protein FLO11 OS=Saccharomyces cerevisiae (strain ATCC 204508 / S288c) GN=MUC1 PE=1 SV=2	Rv3876	63.9	2.00E-09	COG0455	ATPases involved in chromosome partitioning	K01178	1.00E-14	77.4	sce:YIR019C	glucoamylase [EC:3.2.1.3]	-	-	-
CL4617.Contig1_All	-6.00626	7.45399	6.00453e-96	1.7272e-92	gi|340520432|gb|EGR50668.1|	55.1	5.00E-06	N-terminal WSC domain-containing protein [Trichoderma reesei QM6a]	--	--	--	--	sp|P47179|DAN4_YEAST	60.1	4.00E-09	Cell wall protein DAN4 OS=Saccharomyces cerevisiae (strain ATCC 204508 / S288c) GN=DAN4 PE=2 SV=1	--	--	--	--	--	--	--	--	--	--	-	-	-
CL3762.Contig1_All	-6.00553	5.22326	3.88661e-82	7.06094e-79	gi|390604056|gb|EIN13447.1|	297.7	4.00E-79	hypothetical protein PUNSTDRAFT_129132 [Punctularia strigosozonata HHB-11173 SS5]	--	--	--	--	--	--	--	--	--	--	--	--	--	--	--	--	--	--	-	-	-
CL69.Contig21_All	-5.98741	-1.07808	0.000123617	0.000680544	gi|393222351|gb|EJD07835.1|	34.7	1.00E-102	hypothetical protein FOMMEDRAFT_130907 [Fomitiporia mediterranea MF3/22]	--	--	--	--	sp|Q6C315|ATG13_YARLI	104	4.00E-22	Autophagy-related protein 13 OS=Yarrowia lipolytica (strain CLIB 122 / E 150) GN=ATG13 PE=3 SV=1	--	--	--	--	--	K08331	2.00E-21	104	yli:YALI0F03432g	autophagy-related protein 13	-	-	-
CL1.Contig7_All	-5.97687	-1.03034	0.000744079	0.00338817	gi|403417613|emb|CCM04313.1|	58.2	3.00E-141	predicted protein [Fibroporia radiculosa]	gi|299749761|ref|XM_001836260.2|	73.8	4.00E-10	Coprinopsis cinerea okayama7#130 ### cyclin, mRNA	sp|P10815|CG23_SCHPO	254	2.00E-67	G2/mitotic-specific cyclin cdc13 OS=Schizosaccharomyces pombe (strain 972 / ATCC 24843) GN=cdc13 PE=1 SV=1	SPBC582.03	254	5.00E-67	COG5024	Cyclin	K02220	1.00E-101	370	ppl:POSPLDRAFT_42433	G2/mitotic-specific cyclin 1/2	GO:0051726//regulation of cell cycle	-	-
CL1.Contig9_All	-5.97687	-1.03034	0.000744082	0.00338817	gi|393221491|gb|EJD06976.1|	407.9	6.00E-112	hypothetical protein FOMMEDRAFT_75761 [Fomitiporia mediterranea MF3/22]	gi|321259414|ref|XM_003194380.1|	71.9	1.00E-09	Cryptococcus gattii WM276 cyclin-dependent protein kinase regulator, partial mRNA	sp|P10815|CG23_SCHPO	241	2.00E-63	G2/mitotic-specific cyclin cdc13 OS=Schizosaccharomyces pombe (strain 972 / ATCC 24843) GN=cdc13 PE=1 SV=1	SPBC582.03	241	5.00E-63	COG5024	Cyclin	K02220	1.00E-101	370	ppl:POSPLDRAFT_42433	G2/mitotic-specific cyclin 1/2	GO:0000079//regulation of cyclin-dependent protein serine/threonine kinase activity;GO:0051301//cell division	GO:0019901//protein kinase binding	GO:0005634//nucleus
CL1.Contig8_All	-5.97687	-1.03034	0.000744099	0.00338817	gi|393221491|gb|EJD06976.1|	407.9	6.00E-112	hypothetical protein FOMMEDRAFT_75761 [Fomitiporia mediterranea MF3/22]	gi|321259414|ref|XM_003194380.1|	71.9	1.00E-09	Cryptococcus gattii WM276 cyclin-dependent protein kinase regulator, partial mRNA	sp|P10815|CG23_SCHPO	241	2.00E-63	G2/mitotic-specific cyclin cdc13 OS=Schizosaccharomyces pombe (strain 972 / ATCC 24843) GN=cdc13 PE=1 SV=1	SPBC582.03	241	5.00E-63	COG5024	Cyclin	K02220	1.00E-101	370	ppl:POSPLDRAFT_42433	G2/mitotic-specific cyclin 1/2	GO:0000079//regulation of cyclin-dependent protein serine/threonine kinase activity;GO:0051301//cell division	GO:0019901//protein kinase binding	GO:0005634//nucleus
CL1.Contig16_All	-5.97687	-1.03034	0.000744283	0.00338844	gi|403417613|emb|CCM04313.1|	58.2	6.00E-129	predicted protein [Fibroporia radiculosa]	gi|321259414|ref|XM_003194380.1|	71.9	1.00E-09	Cryptococcus gattii WM276 cyclin-dependent protein kinase regulator, partial mRNA	sp|P10815|CG23_SCHPO	247	3.00E-65	G2/mitotic-specific cyclin cdc13 OS=Schizosaccharomyces pombe (strain 972 / ATCC 24843) GN=cdc13 PE=1 SV=1	SPBC582.03	247	7.00E-65	COG5024	Cyclin	K02220	1.00E-101	370	ppl:POSPLDRAFT_42433	G2/mitotic-specific cyclin 1/2	GO:0000079//regulation of cyclin-dependent protein serine/threonine kinase activity;GO:0051301//cell division	GO:0019901//protein kinase binding	GO:0005634//nucleus
CL2975.Contig1_All	-5.97456	12.9695	1.60738e-69	1.58524e-66	gi|393214908|gb|EJD00400.1|	159.1	2.00E-37	hydrophobin-251 [Fomitiporia mediterranea MF3/22]	gi|238583312|ref|XM_002390160.1|	99.6	3.00E-18	Moniliophthora perniciosa FA553 hypothetical protein (MPER_10560) mRNA, complete cds	sp|P16933|SC3_SCHCO	115	9.00E-26	Fruiting body protein SC3 OS=Schizophyllum commune GN=SC3 PE=1 SV=2	--	--	--	--	--	--	--	--	--	--	-	GO:0005199//structural constituent of cell wall	GO:0009277//fungal-type cell wall
CL69.Contig31_All	-5.97367	-1.08127	0.000143971	0.000780156	gi|393222351|gb|EJD07835.1|	100.5	3.00E-105	hypothetical protein FOMMEDRAFT_130907 [Fomitiporia mediterranea MF3/22]	--	--	--	--	sp|Q6C315|ATG13_YARLI	104	4.00E-22	Autophagy-related protein 13 OS=Yarrowia lipolytica (strain CLIB 122 / E 150) GN=ATG13 PE=3 SV=1	--	--	--	--	--	K08331	2.00E-21	104	yli:YALI0F03432g	autophagy-related protein 13	-	-	-
CL1567.Contig31_All	-5.95829	-1.03197	0.00165629	0.00686335	gi|393218689|gb|EJD04177.1|	804.7	0	acetyl-CoA synthetase-like protein [Fomitiporia mediterranea MF3/22]	gi|170084068|ref|XM_001873223.1|	71.9	3.00E-09	Laccaria bicolor S238N-H82 hypothetical protein partial mRNA	sp|Q9P6I0|SYNM_SCHPO	345	1.00E-94	Asparagine--tRNA ligase, mitochondrial OS=Schizosaccharomyces pombe (strain 972 / ATCC 24843) GN=slm5 PE=3 SV=1	XF2563	357	8.00E-98	COG0017	Aspartyl/asparaginyl-tRNA synthetases	K01893	5.00E-131	469	lbc:LACBIDRAFT_166907	asparaginyl-tRNA synthetase [EC:6.1.1.22]	GO:0008152//metabolic process	GO:0003824//catalytic activity	-
CL476.Contig26_All	-5.95416	-1.10953	0.000112938	0.000627256	gi|393219076|gb|EJD04564.1|	476.1	1.00E-132	FAD/NAD-binding domain-containing protein [Fomitiporia mediterranea MF3/22]	--	--	--	--	--	--	--	--	Cgl2825	251	2.00E-66	COG2072	Predicted flavoprotein involved in K+ transport	--	--	--	--	--	-	-	-
CL476.Contig23_All	-5.95416	-1.10953	0.000112963	0.000627294	gi|393219076|gb|EJD04564.1|	476.1	1.00E-132	FAD/NAD-binding domain-containing protein [Fomitiporia mediterranea MF3/22]	--	--	--	--	--	--	--	--	Cgl2825	251	2.00E-66	COG2072	Predicted flavoprotein involved in K+ transport	--	--	--	--	--	-	-	-
CL1101.Contig5_All	-5.93534	-1.1908	0.000195082	0.00102854	--	--	--	--	--	--	--	--	--	--	--	--	--	--	--	--	--	--	--	--	--	--	-	-	-
Unigene7799_All	-5.92263	-1.16528	0.000352788	0.00174889	gi|390596670|gb|EIN06071.1|	21.2	6.00E-06	L-serine ammonia-lyase [Punctularia strigosozonata HHB-11173 SS5]	--	--	--	--	--	--	--	--	--	--	--	--	--	--	--	--	--	--	-	-	-
Unigene3998_All	-5.90266	6.98053	1.21301e-89	2.79138e-86	--	--	--	--	--	--	--	--	--	--	--	--	--	--	--	--	--	--	--	--	--	--	-	-	-
Unigene8013_All	-5.88214	-1.15154	0.000199323	0.0010477	gi|390596410|gb|EIN05812.1|	86.3	2.00E-16	hypothetical protein PUNSTDRAFT_137297 [Punctularia strigosozonata HHB-11173 SS5]	--	--	--	--	--	--	--	--	--	--	--	--	--	--	--	--	--	--	-	-	-
CL69.Contig12_All	-5.87895	-1.15164	0.000230293	0.00119276	gi|393222351|gb|EJD07835.1|	56.6	1.00E-100	hypothetical protein FOMMEDRAFT_130907 [Fomitiporia mediterranea MF3/22]	--	--	--	--	sp|Q6C315|ATG13_YARLI	104	3.00E-22	Autophagy-related protein 13 OS=Yarrowia lipolytica (strain CLIB 122 / E 150) GN=ATG13 PE=3 SV=1	--	--	--	--	--	K08331	1.00E-21	104	yli:YALI0F03432g	autophagy-related protein 13	-	-	-
CL1567.Contig8_All	-5.86548	-1.09897	0.00233591	0.00919185	gi|393218689|gb|EJD04177.1|	802.4	0	acetyl-CoA synthetase-like protein [Fomitiporia mediterranea MF3/22]	gi|170084068|ref|XM_001873223.1|	71.9	3.00E-09	Laccaria bicolor S238N-H82 hypothetical protein partial mRNA	sp|Q9P6I0|SYNM_SCHPO	346	8.00E-95	Asparagine--tRNA ligase, mitochondrial OS=Schizosaccharomyces pombe (strain 972 / ATCC 24843) GN=slm5 PE=3 SV=1	XF2563	357	9.00E-98	COG0017	Aspartyl/asparaginyl-tRNA synthetases	K01893	7.00E-131	468	lbc:LACBIDRAFT_166907	asparaginyl-tRNA synthetase [EC:6.1.1.22]	GO:0008152//metabolic process	GO:0016874//ligase activity	-
CL144.Contig9_All	-5.86123	-1.10204	0.00154761	0.00646268	gi|393222794|gb|EJD08278.1|	307.4	0	glycoside hydrolase [Fomitiporia mediterranea MF3/22]	gi|242222103|ref|XM_002476738.1|	60	4.00E-06	Postia placenta Mad-698-R hypothetical protein, mRNA	sp|Q5AVZ7|EXGD_EMENI	183	1.00E-53	Glucan 1,3-beta-glucosidase D OS=Emericella nidulans (strain FGSC A4 / ATCC 38163 / CBS 112.46 / NRRL 194 / M139) GN=exgD PE=2 SV=1	SPAC12B10.11	140	9.00E-33	COG2730	Endoglucanase	K01210	3.00E-144	285	ppl:POSPLDRAFT_57386	glucan 1,3-beta-glucosidase [EC:3.2.1.58]	-	GO:0016787//hydrolase activity	-
Unigene3860_All	-5.84933	12.8561	2.89082e-52	1.02872e-49	gi|393214908|gb|EJD00400.1|	170.6	1.00E-40	hydrophobin-251 [Fomitiporia mediterranea MF3/22]	--	--	--	--	sp|P16933|SC3_SCHCO	118	2.00E-26	Fruiting body protein SC3 OS=Schizophyllum commune GN=SC3 PE=1 SV=2	--	--	--	--	--	--	--	--	--	--	-	-	-
CL721.Contig16_All	-5.81651	-1.13382	0.00283143	0.0108728	gi|393213144|gb|EJC98641.1|	85.5	1.00E-14	alpha/beta-hydrolase [Fomitiporia mediterranea MF3/22]	--	--	--	--	sp|P54069|BEM46_SCHPO	151	3.00E-36	Protein bem46 OS=Schizosaccharomyces pombe (strain 972 / ATCC 24843) GN=bem46 PE=2 SV=3	SPBC32H8.03	151	8.00E-36	COG1073	Hydrolases of the alpha/beta superfamily	K06889	2.00E-55	217	scm:SCHCODRAFT_61665		-	-	-
CL119.Contig23_All	-5.8163	-1.19	0.00044387	0.00214421	gi|389750242|gb|EIM91413.1|	116.7	2.00E-141	calcium/proton exchanger [Stereum hirsutum FP-91666 SS1]	--	--	--	--	sp|Q99385|VCX1_YEAST	168	5.00E-41	Vacuolar calcium ion transporter OS=Saccharomyces cerevisiae (strain ATCC 204508 / S288c) GN=VCX1 PE=1 SV=1	DR0373	137	1.00E-43	COG0387	Ca2+/H+ antiporter	K07300	5.00E-127	370	scm:SCHCODRAFT_68183	Ca2+:H+ antiporter	-	-	-
CL119.Contig6_All	-5.8163	-1.19	0.0004439	0.00214421	gi|389750242|gb|EIM91413.1|	116.7	2.00E-141	calcium/proton exchanger [Stereum hirsutum FP-91666 SS1]	--	--	--	--	sp|Q99385|VCX1_YEAST	168	5.00E-41	Vacuolar calcium ion transporter OS=Saccharomyces cerevisiae (strain ATCC 204508 / S288c) GN=VCX1 PE=1 SV=1	DR0373	137	1.00E-43	COG0387	Ca2+/H+ antiporter	K07300	5.00E-127	370	scm:SCHCODRAFT_68183	Ca2+:H+ antiporter	-	-	-
Unigene5516_All	-5.81271	0.272289	3.70778e-10	5.4254e-09	--	--	--	--	--	--	--	--	--	--	--	--	--	--	--	--	--	--	--	--	--	--	-	-	-
CL1567.Contig29_All	-5.79905	-1.13702	0.00320562	0.0120688	gi|393218689|gb|EJD04177.1|	802.4	0	acetyl-CoA synthetase-like protein [Fomitiporia mediterranea MF3/22]	gi|169764940|ref|XM_001816890.1|	60	9.00E-06	Aspergillus oryzae RIB40 AMP-binding domain protein, mRNA	sp|P25345|SYNM_YEAST	159	2.00E-38	Asparagine--tRNA ligase, mitochondrial OS=Saccharomyces cerevisiae (strain ATCC 204508 / S288c) GN=SLM5 PE=1 SV=1	DR0336	323	1.00E-87	COG0318	Acyl-CoA synthetases (AMP-forming)/AMP-acid ligases II	K01893	2.00E-56	221	lbc:LACBIDRAFT_166907	asparaginyl-tRNA synthetase [EC:6.1.1.22]	GO:0008152//metabolic process	GO:0016874//ligase activity	-
CL1567.Contig28_All	-5.79905	-1.13702	0.00320609	0.0120688	gi|393218689|gb|EJD04177.1|	802.4	0	acetyl-CoA synthetase-like protein [Fomitiporia mediterranea MF3/22]	gi|169764940|ref|XM_001816890.1|	60	8.00E-06	Aspergillus oryzae RIB40 AMP-binding domain protein, mRNA	sp|P25345|SYNM_YEAST	159	2.00E-38	Asparagine--tRNA ligase, mitochondrial OS=Saccharomyces cerevisiae (strain ATCC 204508 / S288c) GN=SLM5 PE=1 SV=1	DR0336	323	1.00E-87	COG0318	Acyl-CoA synthetases (AMP-forming)/AMP-acid ligases II	K01893	2.00E-56	221	lbc:LACBIDRAFT_166907	asparaginyl-tRNA synthetase [EC:6.1.1.22]	GO:0008152//metabolic process	GO:0016874//ligase activity	-
CL1567.Contig21_All	-5.79904	-1.13702	0.00320654	0.0120688	gi|393218689|gb|EJD04177.1|	802.4	0	acetyl-CoA synthetase-like protein [Fomitiporia mediterranea MF3/22]	gi|170084068|ref|XM_001873223.1|	71.9	3.00E-09	Laccaria bicolor S238N-H82 hypothetical protein partial mRNA	sp|Q9P6I0|SYNM_SCHPO	345	1.00E-94	Asparagine--tRNA ligase, mitochondrial OS=Schizosaccharomyces pombe (strain 972 / ATCC 24843) GN=slm5 PE=3 SV=1	XF2563	357	8.00E-98	COG0017	Aspartyl/asparaginyl-tRNA synthetases	K01893	5.00E-131	469	lbc:LACBIDRAFT_166907	asparaginyl-tRNA synthetase [EC:6.1.1.22]	GO:0008152//metabolic process	GO:0016874//ligase activity	-
CL69.Contig13_All	-5.79104	-1.22275	0.00026813	0.00137075	gi|393222351|gb|EJD07835.1|	388.3	5.00E-106	hypothetical protein FOMMEDRAFT_130907 [Fomitiporia mediterranea MF3/22]	--	--	--	--	sp|A7KAM4|ATG13_PENCW	115	2.00E-25	Autophagy-related protein 13 OS=Penicillium chrysogenum (strain ATCC 28089 / DSM 1075 / Wisconsin 54-1255) GN=atg13 PE=3 SV=1	--	--	--	--	--	K08331	6.00E-24	112	yli:YALI0F03432g	autophagy-related protein 13	-	-	-
CL69.Contig20_All	-5.79104	-1.22275	0.000268265	0.00137119	gi|393222351|gb|EJD07835.1|	79	3.00E-103	hypothetical protein FOMMEDRAFT_130907 [Fomitiporia mediterranea MF3/22]	--	--	--	--	sp|Q6C315|ATG13_YARLI	108	2.00E-23	Autophagy-related protein 13 OS=Yarrowia lipolytica (strain CLIB 122 / E 150) GN=ATG13 PE=3 SV=1	--	--	--	--	--	K08331	1.00E-22	108	yli:YALI0F03432g	autophagy-related protein 13	-	-	-
CL69.Contig16_All	-5.79104	-1.22275	0.000268295	0.00137119	gi|393222351|gb|EJD07835.1|	377.5	1.00E-102	hypothetical protein FOMMEDRAFT_130907 [Fomitiporia mediterranea MF3/22]	--	--	--	--	sp|Q6C315|ATG13_YARLI	112	1.00E-24	Autophagy-related protein 13 OS=Yarrowia lipolytica (strain CLIB 122 / E 150) GN=ATG13 PE=3 SV=1	--	--	--	--	--	K08331	6.00E-24	112	yli:YALI0F03432g	autophagy-related protein 13	-	-	-
CL2051.Contig2_All	-5.77858	-1.22444	0.000435346	0.00211027	gi|392569083|gb|EIW62257.1|	207.2	4.00E-52	Cerato-platanin [Trametes versicolor FP-101664 SS1]	--	--	--	--	sp|O74238|SNP1_PHANO	148	6.00E-36	Protein SnodProt1 OS=Phaeosphaeria nodorum (strain SN15 / ATCC MYA-4574 / FGSC 10173) GN=SNOG_13722 PE=2 SV=1	--	--	--	--	--	K03626	3.00E-08	58.5	ppl:POSPLDRAFT_97401	nascent polypeptide-associated complex subunit alpha	-	-	-
CL119.Contig25_All	-5.74871	-1.23106	0.000474885	0.00227605	gi|389750242|gb|EIM91413.1|	511.5	1.00E-142	calcium/proton exchanger [Stereum hirsutum FP-91666 SS1]	--	--	--	--	sp|Q99385|VCX1_YEAST	171	5.00E-42	Vacuolar calcium ion transporter OS=Saccharomyces cerevisiae (strain ATCC 204508 / S288c) GN=VCX1 PE=1 SV=1	DR0373	192	5.00E-48	COG0387	Ca2+/H+ antiporter	K07300	1.00E-128	461	scm:SCHCODRAFT_68183	Ca2+:H+ antiporter	-	-	-
CL119.Contig12_All	-5.74871	-1.23106	0.000475078	0.00227634	gi|389750242|gb|EIM91413.1|	102.4	3.00E-137	calcium/proton exchanger [Stereum hirsutum FP-91666 SS1]	--	--	--	--	sp|Q99385|VCX1_YEAST	168	5.00E-41	Vacuolar calcium ion transporter OS=Saccharomyces cerevisiae (strain ATCC 204508 / S288c) GN=VCX1 PE=1 SV=1	DR0373	137	2.00E-42	COG0387	Ca2+/H+ antiporter	K07300	3.00E-123	370	scm:SCHCODRAFT_68183	Ca2+:H+ antiporter	-	-	-
CL4075.Contig2_All	-5.74442	6.58749	3.38081e-72	3.76448e-69	gi|392559373|gb|EIW52557.1|	235.3	1.00E-60	hypothetical protein TRAVEDRAFT_100743, partial [Trametes versicolor FP-101664 SS1]	--	--	--	--	sp|P40586|YIW2_YEAST	73.2	3.00E-13	Uncharacterized protein YIR042C OS=Saccharomyces cerevisiae (strain ATCC 204508 / S288c) GN=YIR042C PE=4 SV=1	YIR042c	73.2	6.00E-13	COG1670	Acetyltransferases, including N-acetylases of ribosomal proteins	K00680	6.00E-14	77.4	afm:AFUA_7G00850	[EC:2.3.1.-]	-	-	-
CL69.Contig18_All	-5.72243	-1.26493	0.000373462	0.00183871	gi|393222351|gb|EJD07835.1|	388.7	4.00E-106	hypothetical protein FOMMEDRAFT_130907 [Fomitiporia mediterranea MF3/22]	--	--	--	--	sp|Q6C315|ATG13_YARLI	110	5.00E-24	Autophagy-related protein 13 OS=Yarrowia lipolytica (strain CLIB 122 / E 150) GN=ATG13 PE=3 SV=1	--	--	--	--	--	K08331	2.00E-23	110	yli:YALI0F03432g	autophagy-related protein 13	-	-	-
CL69.Contig10_All	-5.72242	-1.26493	0.000373871	0.00184046	gi|393222351|gb|EJD07835.1|	77.8	4.00E-107	hypothetical protein FOMMEDRAFT_130907 [Fomitiporia mediterranea MF3/22]	--	--	--	--	sp|Q6C315|ATG13_YARLI	104	3.00E-22	Autophagy-related protein 13 OS=Yarrowia lipolytica (strain CLIB 122 / E 150) GN=ATG13 PE=3 SV=1	--	--	--	--	--	K08331	1.00E-21	104	yli:YALI0F03432g	autophagy-related protein 13	-	-	-
CL282.Contig1_All	-5.71655	-1.23605	0.00116622	0.00503133	--	--	--	--	--	--	--	--	--	--	--	--	--	--	--	--	--	--	--	--	--	--	-	-	-
CL1522.Contig4_All	-5.68577	0.260829	3.00661e-09	3.90452e-08	gi|393218421|gb|EJD03909.1|	222.6	0	actin-related protein [Fomitiporia mediterranea MF3/22]	gi|299755559|ref|XM_001828687.2|	194	1.00E-46	Coprinopsis cinerea okayama7#130 60S ribosomal protein L15, partial mRNA	sp|P42023|ACTZ_PNECA	439	3.00E-123	Actin-2 OS=Pneumocystis carinii PE=2 SV=1	ECU01g0460	336	3.00E-118	COG5277	Actin and related proteins	K05692	9.00E-117	326	mgl:MGL_1986	actin beta/gamma 1	-	-	-
CL2051.Contig1_All	-5.66579	-1.305	0.000487148	0.00232867	gi|392569083|gb|EIW62257.1|	207.2	3.00E-52	Cerato-platanin [Trametes versicolor FP-101664 SS1]	--	--	--	--	sp|O74238|SNP1_PHANO	148	4.00E-36	Protein SnodProt1 OS=Phaeosphaeria nodorum (strain SN15 / ATCC MYA-4574 / FGSC 10173) GN=SNOG_13722 PE=2 SV=1	--	--	--	--	--	K03626	2.00E-08	58.5	ppl:POSPLDRAFT_97401	nascent polypeptide-associated complex subunit alpha	-	-	-
CL1339.Contig5_All	-5.66307	0.201313	4.17304e-11	6.79778e-10	gi|403413604|emb|CCM00304.1|	346.3	1.00E-93	predicted protein [Fibroporia radiculosa]	gi|111182668|gb|DQ813344.1|	89.7	4.00E-15	Moniliophthora perniciosa cys 2 peroxiredoxin (tsa) gene, complete cds	sp|O74887|TSA1_SCHPO	246	3.00E-65	Peroxiredoxin tpx1 OS=Schizosaccharomyces pombe (strain 972 / ATCC 24843) GN=tpx1 PE=1 SV=1	SPCC576.03c	246	7.00E-65	COG0450	Peroxiredoxin	K03386	2.00E-91	335	mpr:MPER_10926	peroxiredoxin (alkyl hydroperoxide reductase subunit C) [EC:1.11.1.15]	GO:0055114//oxidation-reduction process	GO:0016209//antioxidant activity;GO:0051920//peroxiredoxin activity	-
CL3347.Contig2_All	-5.66202	-1.24593	0.00230597	0.00908956	gi|393219540|gb|EJD05027.1|	446.8	1.00E-123	cysteine proteinase [Fomitiporia mediterranea MF3/22]	--	--	--	--	sp|P37370|VRP1_YEAST	61.2	3.00E-09	Verprolin OS=Saccharomyces cerevisiae (strain ATCC 204508 / S288c) GN=VRP1 PE=1 SV=2	--	--	--	--	--	K01183	5.00E-08	59.3	nfi:NFIA_038360	chitinase [EC:3.2.1.14]	-	-	-
CL243.Contig6_All	-5.65289	-1.30672	0.000742397	0.00338253	--	--	--	--	--	--	--	--	--	--	--	--	--	--	--	--	--	--	--	--	--	--	-	-	-
CL1339.Contig1_All	-5.64863	0.18854	1.57981e-10	2.40758e-09	gi|403413604|emb|CCM00304.1|	346.3	1.00E-93	predicted protein [Fibroporia radiculosa]	gi|111182668|gb|DQ813344.1|	89.7	3.00E-15	Moniliophthora perniciosa cys 2 peroxiredoxin (tsa) gene, complete cds	sp|O74887|TSA1_SCHPO	246	3.00E-65	Peroxiredoxin tpx1 OS=Schizosaccharomyces pombe (strain 972 / ATCC 24843) GN=tpx1 PE=1 SV=1	SPCC576.03c	246	7.00E-65	COG0450	Peroxiredoxin	K03386	2.00E-91	335	mpr:MPER_10926	peroxiredoxin (alkyl hydroperoxide reductase subunit C) [EC:1.11.1.15]	GO:0055114//oxidation-reduction process	GO:0016209//antioxidant activity;GO:0051920//peroxiredoxin activity	-
Unigene2238_All	-5.64282	12.2744	7.562e-59	4.4421e-56	gi|116201233|ref|XP_001226428.1|	192.6	1.00E-47	predicted protein [Chaetomium globosum CBS 148.51] >gi|88177019|gb|EAQ84487.1| predicted protein [Chaetomium globosum CBS 148.51]	--	--	--	--	sp|P18891|LECF_ALEAU	84	2.00E-16	Fucose-specific lectin OS=Aleuria aurantia PE=1 SV=3	--	--	--	--	--	--	--	--	--	--	-	-	-
CL1589.Contig10_All	-5.62476	-1.31338	0.000897331	0.00399842	gi|393220112|gb|EJD05598.1|	154.8	9.00E-36	hypothetical protein FOMMEDRAFT_139003 [Fomitiporia mediterranea MF3/22]	gi|347012982|gb|CP003007.1|	65.9	8.00E-08	Myceliophthora thermophila ATCC 42464 chromosome 6, complete sequence	sp|Q8TGE1|AWA1_YEASK	68.6	2.00E-11	Cell wall protein AWA1 OS=Saccharomyces cerevisiae (strain Kyokai no. 7 / NBRC 101557) GN=AWA1 PE=1 SV=1	STM0960	53.5	2.00E-06	COG1674	DNA segregation ATPase FtsK/SpoIIIE and related proteins	K01183	3.00E-09	63.5	ctp:CTRG_05827	chitinase [EC:3.2.1.14]	-	-	-
CL1589.Contig11_All	-5.62476	-1.31338	0.000897379	0.00399842	gi|393220112|gb|EJD05598.1|	156.8	2.00E-36	hypothetical protein FOMMEDRAFT_139003 [Fomitiporia mediterranea MF3/22]	--	--	--	--	sp|Q8TGE1|AWA1_YEASK	74.3	4.00E-13	Cell wall protein AWA1 OS=Saccharomyces cerevisiae (strain Kyokai no. 7 / NBRC 101557) GN=AWA1 PE=1 SV=1	STM0960	53.5	2.00E-06	COG1674	DNA segregation ATPase FtsK/SpoIIIE and related proteins	K01183	8.00E-12	72	spo:SPAPB1E7.04c	chitinase [EC:3.2.1.14]	-	-	-
CL1122.Contig6_All	-5.62111	-1.34295	0.000505972	0.00240765	gi|393215613|gb|EJD01104.1|	364.4	4.00E-99	hypothetical protein FOMMEDRAFT_125748 [Fomitiporia mediterranea MF3/22]	--	--	--	--	sp|P40580|BZRD_YEAST	64.3	2.00E-17	Benzil reductase ((S)-benzoin forming) IRC24 OS=Saccharomyces cerevisiae (strain ATCC 204508 / S288c) GN=IRC24 PE=1 SV=1	YIR036c	64.3	4.00E-17	COG1028	Dehydrogenases with different specificities (related to short-chain alcohol dehydrogenases)	K00540	8.00E-17	64.3	sce:YIR036C	[EC:1.-.-.-]	-	-	-
CL69.Contig9_All	-5.60622	-1.34635	0.000486741	0.00232738	gi|393222351|gb|EJD07835.1|	77.8	6.00E-103	hypothetical protein FOMMEDRAFT_130907 [Fomitiporia mediterranea MF3/22]	--	--	--	--	sp|Q6C315|ATG13_YARLI	108	2.00E-23	Autophagy-related protein 13 OS=Yarrowia lipolytica (strain CLIB 122 / E 150) GN=ATG13 PE=3 SV=1	--	--	--	--	--	K08331	1.00E-22	108	yli:YALI0F03432g	autophagy-related protein 13	-	-	-
CL69.Contig15_All	-5.60622	-1.34635	0.0004869	0.00232781	gi|393222351|gb|EJD07835.1|	376.3	2.00E-102	hypothetical protein FOMMEDRAFT_130907 [Fomitiporia mediterranea MF3/22]	--	--	--	--	sp|Q6C315|ATG13_YARLI	112	1.00E-24	Autophagy-related protein 13 OS=Yarrowia lipolytica (strain CLIB 122 / E 150) GN=ATG13 PE=3 SV=1	--	--	--	--	--	K08331	6.00E-24	112	yli:YALI0F03432g	autophagy-related protein 13	-	-	-
CL1137.Contig12_All	-5.60441	8.97106	6.68179e-62	4.61284e-59	gi|393219608|gb|EJD05095.1|	408.7	1.00E-111	glycoside hydrolase [Fomitiporia mediterranea MF3/22]	--	--	--	--	sp|O74553|DUS4_SCHPO	156	7.00E-45	tRNA-dihydrouridine(20a/20b) synthase [NAD(P)+] OS=Schizosaccharomyces pombe (strain 972 / ATCC 24843) GN=dus4 PE=3 SV=1	SPCC777.15	156	2.00E-44	COG0042	tRNA-dihydrouridine synthase	K05545	1.00E-96	256	cnb:CNBA2100	tRNA-dihydrouridine synthase 4 [EC:1.3.1.90]	GO:0008033//tRNA processing	GO:0003824//catalytic activity	-
CL476.Contig25_All	-5.6038	-1.31516	0.00143174	0.00602397	gi|393219076|gb|EJD04564.1|	115.5	3.00E-127	FAD/NAD-binding domain-containing protein [Fomitiporia mediterranea MF3/22]	--	--	--	--	--	--	--	--	Cgl2825	197	3.00E-61	COG2072	Predicted flavoprotein involved in K+ transport	--	--	--	--	--	-	-	-
CL476.Contig24_All	-5.60379	-1.31516	0.0014323	0.00602543	gi|393219076|gb|EJD04564.1|	115.5	3.00E-127	FAD/NAD-binding domain-containing protein [Fomitiporia mediterranea MF3/22]	--	--	--	--	--	--	--	--	Cgl2825	197	3.00E-61	COG2072	Predicted flavoprotein involved in K+ transport	--	--	--	--	--	-	-	-
Unigene1540_All	-5.58356	5.39354	1.45442e-64	1.22448e-61	gi|393241220|gb|EJD48743.1|	196.4	6.00E-49	class I glutamine amidotransferase-like protein [Auricularia delicata TFB-10046 SS5]	--	--	--	--	--	--	--	--	CAC2826	97.8	2.00E-20	COG0693	Putative intracellular protease/amidase	--	--	--	--	--	-	-	-
CL604.Contig25_All	-5.57369	-1.35314	0.000831829	0.00373868	gi|409043822|gb|EKM53304.1|	178.3	3.00E-43	hypothetical protein PHACADRAFT_211002 [Phanerochaete carnosa HHB-10118-sp]	--	--	--	--	--	--	--	--	--	--	--	--	--	--	--	--	--	--	-	-	-
CL1589.Contig9_All	-5.56498	-1.35481	0.00113241	0.00489955	gi|393220112|gb|EJD05598.1|	28.9	1.00E-33	hypothetical protein FOMMEDRAFT_139003 [Fomitiporia mediterranea MF3/22]	gi|347012982|gb|CP003007.1|	65.9	8.00E-08	Myceliophthora thermophila ATCC 42464 chromosome 6, complete sequence	sp|Q8TGE1|AWA1_YEASK	68.9	1.00E-11	Cell wall protein AWA1 OS=Saccharomyces cerevisiae (strain Kyokai no. 7 / NBRC 101557) GN=AWA1 PE=1 SV=1	STM0960	53.5	1.00E-06	COG1674	DNA segregation ATPase FtsK/SpoIIIE and related proteins	K11397	8.00E-09	62	ncr:NCU07863	chromatin modification-related protein VID21	-	-	-
CL3228.Contig1_All	-5.53533	1.31218	4.36055e-10	6.32025e-09	gi|353236816|emb|CCA68803.1|	127.9	2.00E-27	related to poly(A) polymerase [Piriformospora indica DSM 11827]	gi|170090829|ref|XM_001876602.1|	137	5.00E-29	Laccaria bicolor S238N-H82 cysteine peroxiredoxin (LbPrx1-Cys) partial mRNA	sp|P34227|PRX1_YEAST	240	8.00E-63	Mitochondrial peroxiredoxin PRX1 OS=Saccharomyces cerevisiae (strain ATCC 204508 / S288c) GN=PRX1 PE=1 SV=1	RSc0754	246	2.00E-64	COG0450	Peroxiredoxin	K03386	1.00E-87	325	uma:UM06404.1	peroxiredoxin (alkyl hydroperoxide reductase subunit C) [EC:1.11.1.15]	GO:0055114//oxidation-reduction process	GO:0016209//antioxidant activity;GO:0051920//peroxiredoxin activity	-
CL163.Contig23_All	-5.51543	-1.39254	0.00191711	0.0077743	gi|395330087|gb|EJF62471.1|	62.8	0	hypothetical protein DICSQDRAFT_58028 [Dichomitus squalens LYAD-421 SS1]	--	--	--	--	sp|P38142|YB91_YEAST	225	3.00E-58	Probable metabolite transport protein YBR241C OS=Saccharomyces cerevisiae (strain ATCC 204508 / S288c) GN=YBR241C PE=1 SV=1	YBR241c	225	6.00E-58	COG0477	Permeases of the major facilitator superfamily	K12604	8.00E-88	325	cci:CC1G_05143	CCR4-NOT transcription complex subunit 1	-	-	-
CL163.Contig46_All	-5.51543	-1.39254	0.00191843	0.00777874	gi|395330087|gb|EJF62471.1|	62.8	0	hypothetical protein DICSQDRAFT_58028 [Dichomitus squalens LYAD-421 SS1]	--	--	--	--	sp|P38142|YB91_YEAST	222	2.00E-57	Probable metabolite transport protein YBR241C OS=Saccharomyces cerevisiae (strain ATCC 204508 / S288c) GN=YBR241C PE=1 SV=1	YBR241c	222	4.00E-57	COG0477	Permeases of the major facilitator superfamily	K12604	8.00E-88	325	cci:CC1G_05143	CCR4-NOT transcription complex subunit 1	-	-	-
CL3801.Contig4_All	-5.49761	-1.39765	0.0014187	0.00597643	gi|393214666|gb|EJD00159.1|	255.8	2.00E-147	high nitrogen upregulated cytochrome P450 monooxygenase 2 [Fomitiporia mediterranea MF3/22]	--	--	--	--	sp|Q12732|AVNA_ASPPA	97.4	1.00E-35	Averantin oxidoreductase OS=Aspergillus parasiticus GN=avnA PE=1 SV=2	VNG0422G	89.7	2.00E-17	COG2124	Cytochrome P450	K00517	3.00E-58	134	afm:AFUA_8G00190	[EC:1.14.-.-]	-	-	-
CL521.Contig14_All	-5.48637	-1.36669	0.00471467	0.0167826	--	--	--	--	--	--	--	--	--	--	--	--	--	--	--	--	--	--	--	--	--	--	-	-	-
CL1339.Contig4_All	-5.48174	0.059531	4.94065e-09	6.17903e-08	gi|403413604|emb|CCM00304.1|	346.3	1.00E-93	predicted protein [Fibroporia radiculosa]	gi|111182668|gb|DQ813344.1|	89.7	3.00E-15	Moniliophthora perniciosa cys 2 peroxiredoxin (tsa) gene, complete cds	sp|O74887|TSA1_SCHPO	246	3.00E-65	Peroxiredoxin tpx1 OS=Schizosaccharomyces pombe (strain 972 / ATCC 24843) GN=tpx1 PE=1 SV=1	SPCC576.03c	246	7.00E-65	COG0450	Peroxiredoxin	K03386	2.00E-91	335	mpr:MPER_10926	peroxiredoxin (alkyl hydroperoxide reductase subunit C) [EC:1.11.1.15]	GO:0055114//oxidation-reduction process	GO:0016209//antioxidant activity;GO:0051920//peroxiredoxin activity	-
CL2051.Contig3_All	-5.47483	5.4781	3.6665e-30	3.76667e-28	gi|392569083|gb|EIW62257.1|	211.8	2.00E-53	Cerato-platanin [Trametes versicolor FP-101664 SS1]	--	--	--	--	sp|O74238|SNP1_PHANO	154	7.00E-38	Protein SnodProt1 OS=Phaeosphaeria nodorum (strain SN15 / ATCC MYA-4574 / FGSC 10173) GN=SNOG_13722 PE=2 SV=1	--	--	--	--	--	K03626	2.00E-08	59.3	ppl:POSPLDRAFT_97401	nascent polypeptide-associated complex subunit alpha	-	-	-
CL1587.Contig3_All	-5.45916	-1.40449	0.00194806	0.00787667	gi|393215223|gb|EJD00714.1|	253.8	0	TPR-like protein [Fomitiporia mediterranea MF3/22]	gi|211587300|emb|AM920435.1|	61.9	1.00E-06	Penicillium chrysogenum Wisconsin 54-1255 complete genome, contig Pc00c20	sp|Q9HGM9|DNJC7_SCHPO	124	3.00E-28	DnaJ homolog subfamily C member 7 homolog OS=Schizosaccharomyces pombe (strain 972 / ATCC 24843) GN=SPBC543.02c PE=4 SV=1	Rv2373c	90.9	8.00E-18	COG0484	DnaJ-class molecular chaperone with C-terminal Zn finger domain	K09523	8.00E-140	342	cci:CC1G_08881	DnaJ homolog subfamily C member 3	-	-	-
CL1766.Contig6_All	-5.45567	-1.43839	0.000994196	0.00436778	gi|395334008|gb|EJF66384.1|	183	3.00E-44	ribonuclease H-like protein [Dichomitus squalens LYAD-421 SS1]	--	--	--	--	--	--	--	--	--	--	--	--	--	--	--	--	--	--	-	-	-
CL2382.Contig1_All	-5.44798	2.02929	6.74348e-37	1.05805e-34	gi|393216193|gb|EJD01684.1|	142.9	2.00E-32	fungal hydrophobin [Fomitiporia mediterranea MF3/22]	gi|16974107|emb|AJ320544.1|	63.9	2.00E-07	Dictyonema glabratum partial mRNA for hydrophobin 1 (h1 gene)	sp|P16933|SC3_SCHCO	117	2.00E-26	Fruiting body protein SC3 OS=Schizophyllum commune GN=SC3 PE=1 SV=2	Rv0171	57.8	6.00E-08	COG1463	ABC-type transport system involved in resistance to organic solvents, periplasmic component	K11238	4.00E-15	82.4	ncr:NCU01431	cytokinesis protein	-	GO:0005199//structural constituent of cell wall	GO:0009277//fungal-type cell wall
CL354.Contig3_All	-5.44432	1.18727	2.66218e-16	8.26377e-15	gi|392563156|gb|EIW56335.1|	424.1	6.00E-117	cytochrome P450 [Trametes versicolor FP-101664 SS1]	--	--	--	--	sp|B8NHY4|ORDA_ASPFN	243	3.00E-64	O-methylsterigmatocystin oxidoreductase OS=Aspergillus flavus (strain ATCC 200026 / FGSC A1120 / NRRL 3357 / JCM 12722 / SRRC 167) GN=ordA PE=2 SV=1	BH0579	88.2	4.00E-17	COG2124	Cytochrome P450	K00517	6.00E-49	194	afm:AFUA_8G00760	[EC:1.14.-.-]	-	-	-
CL1904.Contig6_All	-5.43729	-1.40454	0.00595556	0.0204796	gi|426195454|gb|EKV45384.1|	572.4	1.00E-161	hypothetical protein AGABI2DRAFT_73831 [Agaricus bisporus var. bisporus H97]	--	--	--	--	sp|Q1K615|CARD_NEUCR	342	4.00E-94	Beta-apo-4'-carotenal oxygenase OS=Neurospora crassa (strain ATCC 24698 / 74-OR23-1A / CBS 708.71 / DSM 1257 / FGSC 987) GN=ylo-1 PE=1 SV=1	alr3672	371	2.00E-102	COG1012	NAD-dependent aldehyde dehydrogenases	K00129	2.00E-153	541	lbc:LACBIDRAFT_392399	aldehyde dehydrogenase (NAD(P)+) [EC:1.2.1.5]	GO:0008152//metabolic process	GO:0016491//oxidoreductase activity	-
CL2973.Contig4_All	-5.41293	-1.44534	0.00206274	0.00827636	gi|393219043|gb|EJD04531.1|	627.9	4.00E-178	Cullin-domain-containing protein [Fomitiporia mediterranea MF3/22]	--	--	--	--	sp|Q09760|CUL3_SCHPO	249	1.00E-65	Cullin-3 OS=Schizosaccharomyces pombe (strain 972 / ATCC 24843) GN=cul3 PE=1 SV=2	SPAC24H6.03	249	2.00E-65	COG5647	Cullin, a subunit of E3 ubiquitin ligase	K10609	3.00E-145	515	cci:CC1G_02887	cullin 4	-	-	-
CL1122.Contig11_All	-5.40898	-1.47892	0.00141792	0.00597385	gi|393215613|gb|EJD01104.1|	364.4	4.00E-99	hypothetical protein FOMMEDRAFT_125748 [Fomitiporia mediterranea MF3/22]	--	--	--	--	sp|P40580|BZRD_YEAST	61.6	1.00E-16	Benzil reductase ((S)-benzoin forming) IRC24 OS=Saccharomyces cerevisiae (strain ATCC 204508 / S288c) GN=IRC24 PE=1 SV=1	YIR036c	61.6	3.00E-16	COG1028	Dehydrogenases with different specificities (related to short-chain alcohol dehydrogenases)	K00540	2.00E-25	91.3	afm:AFUA_3G02370	[EC:1.-.-.-]	-	-	-
CL3809.Contig1_All	-5.3951	-1.44708	0.00318154	0.0119957	gi|395323299|gb|EJF55778.1|	96.7	7.00E-19	hypothetical protein DICSQDRAFT_141808 [Dichomitus squalens LYAD-421 SS1]	--	--	--	--	--	--	--	--	--	--	--	--	--	--	--	--	--	--	-	-	-
CL1122.Contig10_All	-5.39245	-1.48242	0.00131557	0.00560143	gi|393215613|gb|EJD01104.1|	374.8	2.00E-102	hypothetical protein FOMMEDRAFT_125748 [Fomitiporia mediterranea MF3/22]	--	--	--	--	sp|P40580|BZRD_YEAST	61.6	1.00E-16	Benzil reductase ((S)-benzoin forming) IRC24 OS=Saccharomyces cerevisiae (strain ATCC 204508 / S288c) GN=IRC24 PE=1 SV=1	YIR036c	61.6	2.00E-16	COG1028	Dehydrogenases with different specificities (related to short-chain alcohol dehydrogenases)	K00540	2.00E-25	91.3	afm:AFUA_3G02370	[EC:1.-.-.-]	-	-	-
CL471.Contig7_All	-5.38129	-1.45049	0.00340323	0.0127066	gi|449541458|gb|EMD32442.1|	50.4	4.00E-175	hypothetical protein CERSUDRAFT_161831 [Ceriporiopsis subvermispora B]	gi|321252015|ref|XM_003192209.1|	69.9	1.00E-08	Cryptococcus gattii WM276 aromatic amino acid family biosynthesis-related protein, partial mRNA	sp|B0D6H2|ARO1_LACBS	1079	0	Pentafunctional AROM polypeptide OS=Laccaria bicolor (strain S238N-H82 / ATCC MYA-4686) GN=LACBIDRAFT_233717 PE=3 SV=1	SPAC1834.02_2	509	2.00E-143	COG0128	5-enolpyruvylshikimate-3-phosphate synthase	K13830	0	1079	lbc:LACBIDRAFT_233717	pentafunctional AROM polypeptide [EC:4.2.3.4 4.2.1.10 1.1.1.25 2.7.1.71 2.5.1.19]	GO:0055114//oxidation-reduction process;GO:0009423//chorismate biosynthetic process;GO:0016310//phosphorylation;GO:0009073//aromatic amino acid family biosynthetic process	GO:0003855//3-dehydroquinate dehydratase activity;GO:0004765//shikimate kinase activity;GO:0003866//3-phosphoshikimate 1-carboxyvinyltransferase activity;GO:0046872//metal ion binding;GO:0005524//ATP binding;GO:0004764//shikimate 3-dehydrogenase (NADP+) activity;GO:0003856//3-dehydroquinate synthase activity	GO:0005737//cytoplasm
CL127.Contig30_All	-5.34874	-1.45227	0.00779011	0.0257415	gi|393212481|gb|EJC97981.1|	119	0	P-loop containing nucleoside triphosphate hydrolase protein [Fomitiporia mediterranea MF3/22]	gi|299743620|ref|XM_001835830.2|	73.8	3.00E-10	Coprinopsis cinerea okayama7#130 #n# translation elongation factor 2, mRNA	sp|O74945|RIA1_SCHPO	345	8.00E-117	Ribosome assembly protein 1 OS=Schizosaccharomyces pombe (strain 972 / ATCC 24843) GN=ria1 PE=3 SV=1	SPCC553.08c	345	2.00E-116	COG0480	Translation elongation factors (GTPases)	K14536	0	617	scm:SCHCODRAFT_75231	ribosome assembly protein 1 [EC:3.6.5.-]	-	GO:0097159//organic cyclic compound binding;GO:1901363	-
CL3824.Contig3_All	-5.33616	-1.52629	0.00152928	0.00639618	gi|353239274|emb|CCA71192.1|	840.9	0	probable HUPF1 protein [Piriformospora indica DSM 11827]	gi|299740198|ref|XM_001838919.2|	65.9	1.00E-07	Coprinopsis cinerea okayama7#130 RNA helicase, mRNA	sp|Q9HEH1|RENT1_NEUCR	185	2.00E-46	Regulator of nonsense transcripts 1 homolog OS=Neurospora crassa (strain ATCC 24698 / 74-OR23-1A / CBS 708.71 / DSM 1257 / FGSC 987) GN=2E4.130 PE=3 SV=1	SPAC16C9.06c	184	7.00E-46	COG1112	Superfamily I DNA and RNA helicases and helicase subunits	K14326	4.00E-47	189	mgr:MGG_00976	regulator of nonsense transcripts 1 [EC:3.6.4.-]	-	-	-
CL1122.Contig2_All	-5.33616	-1.52629	0.0015295	0.00639631	gi|393215613|gb|EJD01104.1|	364.4	4.00E-99	hypothetical protein FOMMEDRAFT_125748 [Fomitiporia mediterranea MF3/22]	--	--	--	--	sp|P40580|BZRD_YEAST	43.9	2.00E-13	Benzil reductase ((S)-benzoin forming) IRC24 OS=Saccharomyces cerevisiae (strain ATCC 204508 / S288c) GN=IRC24 PE=1 SV=1	YIR036c	43.9	5.00E-13	COG1028	Dehydrogenases with different specificities (related to short-chain alcohol dehydrogenases)	K00540	9.00E-13	43.9	sce:YIR036C	[EC:1.-.-.-]	-	-	-
CL127.Contig10_All	-5.33519	-1.49289	0.00217052	0.00863955	gi|393212481|gb|EJC97981.1|	231.1	6.00E-59	P-loop containing nucleoside triphosphate hydrolase protein [Fomitiporia mediterranea MF3/22]	gi|299743620|ref|XM_001835830.2|	99.6	4.00E-18	Coprinopsis cinerea okayama7#130 #n# translation elongation factor 2, mRNA	sp|P53893|RIA1_YEAST	187	8.00E-65	Ribosome assembly protein 1 OS=Saccharomyces cerevisiae (strain ATCC 204508 / S288c) GN=RIA1 PE=1 SV=1	YNL163c	187	2.00E-64	COG0480	Translation elongation factors (GTPases)	K14536	1.00E-114	294	scm:SCHCODRAFT_75231	ribosome assembly protein 1 [EC:3.6.5.-]	GO:0006184//GTP catabolic process	GO:0003924//GTPase activity;GO:0005525//GTP binding	-
CL354.Contig4_All	-5.33519	1.09111	3.37015e-15	9.35887e-14	gi|170096098|ref|XP_001879269.1|	32.7	3.00E-107	predicted protein [Laccaria bicolor S238N-H82] >gi|164645637|gb|EDR09884.1| predicted protein [Laccaria bicolor S238N-H82]	--	--	--	--	sp|O13345|ORDA_ASPPA	158	1.00E-38	O-methylsterigmatocystin oxidoreductase OS=Aspergillus parasiticus GN=ordA PE=3 SV=1	BH0579	83.2	1.00E-15	COG2124	Cytochrome P450	K00517	4.00E-36	152	afm:AFUA_8G00760	[EC:1.14.-.-]	-	GO:0016491//oxidoreductase activity;GO:0005488//binding	-
CL521.Contig20_All	-5.32248	-1.45738	0.0143296	0.0430069	--	--	--	--	--	--	--	--	--	--	--	--	--	--	--	--	--	--	--	--	--	--	-	-	-
CL521.Contig17_All	-5.32247	-1.45738	0.0143314	0.0430069	--	--	--	--	--	--	--	--	--	--	--	--	--	--	--	--	--	--	--	--	--	--	-	-	-
CL521.Contig30_All	-5.32247	-1.45738	0.0143319	0.0430069	--	--	--	--	--	--	--	--	--	--	--	--	--	--	--	--	--	--	--	--	--	--	-	-	-
CL773.Contig7_All	-5.3223	-1.49464	0.00316459	0.0119445	gi|392571494|gb|EIW64666.1|	409.5	3.00E-112	hypothetical protein TRAVEDRAFT_159189 [Trametes versicolor FP-101664 SS1]	--	--	--	--	sp|P38332|WDR85_YEAST	87.8	5.00E-17	Diphthamide biosynthesis protein RRT2 OS=Saccharomyces cerevisiae (strain ATCC 204508 / S288c) GN=RRT2 PE=1 SV=1	--	--	--	--	--	--	--	--	--	--	-	-	-
CL773.Contig5_All	-5.3223	-1.49464	0.00316485	0.0119445	gi|392571494|gb|EIW64666.1|	409.5	3.00E-112	hypothetical protein TRAVEDRAFT_159189 [Trametes versicolor FP-101664 SS1]	--	--	--	--	sp|O74865|WDR85_SCHPO	146	1.00E-34	WD repeat-containing protein C18.15 OS=Schizosaccharomyces pombe (strain 972 / ATCC 24843) GN=SPCC18.15 PE=3 SV=2	--	--	--	--	--	K14549	4.00E-08	60.5	ncr:NCU09843	U3 small nucleolar RNA-associated protein 15	-	-	-
CL1122.Contig9_All	-5.31884	-1.52982	0.00188135	0.00765448	gi|393215613|gb|EJD01104.1|	374.8	3.00E-102	hypothetical protein FOMMEDRAFT_125748 [Fomitiporia mediterranea MF3/22]	--	--	--	--	sp|P40580|BZRD_YEAST	43.9	2.00E-13	Benzil reductase ((S)-benzoin forming) IRC24 OS=Saccharomyces cerevisiae (strain ATCC 204508 / S288c) GN=IRC24 PE=1 SV=1	YIR036c	43.9	4.00E-13	COG1028	Dehydrogenases with different specificities (related to short-chain alcohol dehydrogenases)	K00540	8.00E-13	43.9	sce:YIR036C	[EC:1.-.-.-]	-	-	-
CL471.Contig13_All	-5.3109	-1.49637	0.00428133	0.0154712	gi|449541458|gb|EMD32442.1|	50.4	0	hypothetical protein CERSUDRAFT_161831 [Ceriporiopsis subvermispora B]	gi|321252015|ref|XM_003192209.1|	69.9	1.00E-08	Cryptococcus gattii WM276 aromatic amino acid family biosynthesis-related protein, partial mRNA	sp|B0D6H2|ARO1_LACBS	1033	0	Pentafunctional AROM polypeptide OS=Laccaria bicolor (strain S238N-H82 / ATCC MYA-4686) GN=LACBIDRAFT_233717 PE=3 SV=1	SPAC1834.02_2	509	2.00E-143	COG0128	5-enolpyruvylshikimate-3-phosphate synthase	K13830	0	1033	lbc:LACBIDRAFT_233717	pentafunctional AROM polypeptide [EC:4.2.3.4 4.2.1.10 1.1.1.25 2.7.1.71 2.5.1.19]	GO:0055114//oxidation-reduction process;GO:0009423//chorismate biosynthetic process;GO:0016310//phosphorylation;GO:0009073//aromatic amino acid family biosynthetic process	GO:0003855//3-dehydroquinate dehydratase activity;GO:0004765//shikimate kinase activity;GO:0003866//3-phosphoshikimate 1-carboxyvinyltransferase activity;GO:0046872//metal ion binding;GO:0005524//ATP binding;GO:0004764//shikimate 3-dehydrogenase (NADP+) activity;GO:0003856//3-dehydroquinate synthase activity	GO:0005737//cytoplasm
CL471.Contig10_All	-5.31089	-1.49637	0.00428173	0.0154712	gi|449541458|gb|EMD32442.1|	50.4	0	hypothetical protein CERSUDRAFT_161831 [Ceriporiopsis subvermispora B]	gi|321252015|ref|XM_003192209.1|	69.9	1.00E-08	Cryptococcus gattii WM276 aromatic amino acid family biosynthesis-related protein, partial mRNA	sp|B0D6H2|ARO1_LACBS	1033	0	Pentafunctional AROM polypeptide OS=Laccaria bicolor (strain S238N-H82 / ATCC MYA-4686) GN=LACBIDRAFT_233717 PE=3 SV=1	SPAC1834.02_2	509	2.00E-143	COG0128	5-enolpyruvylshikimate-3-phosphate synthase	K13830	0	1033	lbc:LACBIDRAFT_233717	pentafunctional AROM polypeptide [EC:4.2.3.4 4.2.1.10 1.1.1.25 2.7.1.71 2.5.1.19]	GO:0055114//oxidation-reduction process;GO:0009423//chorismate biosynthetic process;GO:0016310//phosphorylation;GO:0009073//aromatic amino acid family biosynthetic process	GO:0003855//3-dehydroquinate dehydratase activity;GO:0004765//shikimate kinase activity;GO:0003866//3-phosphoshikimate 1-carboxyvinyltransferase activity;GO:0046872//metal ion binding;GO:0005524//ATP binding;GO:0004764//shikimate 3-dehydrogenase (NADP+) activity;GO:0003856//3-dehydroquinate synthase activity	GO:0005737//cytoplasm
CL246.Contig1_All	-5.30308	-1.45915	0.0114899	0.0357208	gi|393219495|gb|EJD04982.1|	122.9	2.00E-142	mitochondrial carrier [Fomitiporia mediterranea MF3/22]	gi|242210632|ref|XM_002471113.1|	85.7	5.00E-14	Postia placenta Mad-698-R predicted protein, mRNA	sp|Q9P3T7|ODC_SCHPO	248	8.00E-83	Probable mitochondrial 2-oxodicarboxylate carrier OS=Schizosaccharomyces pombe (strain 972 / ATCC 24843) GN=SPAC328.09 PE=3 SV=1	--	--	--	--	--	K15110	3.00E-135	394	scm:SCHCODRAFT_83237	solute carrier family 25 (mitochondrial 2-oxodicarboxylate transporter), member 21	GO:0055085//transmembrane transport	-	GO:0016021//integral to membrane
CL97.Contig3_All	-5.30264	-1.46085	0.00848367	0.0276394	gi|393218256|gb|EJD03744.1|	35	1.00E-78	hypothetical protein FOMMEDRAFT_19108 [Fomitiporia mediterranea MF3/22]	--	--	--	--	--	--	--	--	lin2045	55.8	4.00E-07	COG2226	Methylase involved in ubiquinone/menaquinone biosynthesis	K00559	8.00E-07	55.8	cim:CIMG_06139	sterol 24-C-methyltransferase [EC:2.1.1.41]	-	-	-
CL5010.Contig1_All	-5.29764	-0.0429645	6.87685e-07	6.02628e-06	gi|170086690|ref|XP_001874568.1|	797.7	0	MFS monosaccharide transporter [Laccaria bicolor S238N-H82] >gi|164649768|gb|EDR14009.1| MFS monosaccharide transporter [Laccaria bicolor S238N-H82]	gi|170086689|ref|XM_001874533.1|	125	8.00E-26	Laccaria bicolor S238N-H82 MFS monosaccharide transporter (LbMST1) partial mRNA	sp|Q92253|RCO3_NEUCR	414	9.00E-116	Probable glucose transporter rco-3 OS=Neurospora crassa (strain ATCC 24698 / 74-OR23-1A / CBS 708.71 / DSM 1257 / FGSC 987) GN=rco-3 PE=3 SV=2	CAC1339	208	3.00E-53	COG0477	Permeases of the major facilitator superfamily	K08139	6.00E-114	410	kla:KLLA0F05181g	MFS transporter, SP family, sugar:H+ symporter	GO:0055085//transmembrane transport	GO:0022891//substrate-specific transmembrane transporter activity	GO:0016021//integral to membrane
CL354.Contig10_All	-5.29747	1.05509	1.23755e-15	3.58972e-14	gi|449551041|gb|EMD42005.1|	218.8	1.00E-114	hypothetical protein CERSUDRAFT_110546 [Ceriporiopsis subvermispora B]	--	--	--	--	sp|O13345|ORDA_ASPPA	148	2.00E-35	O-methylsterigmatocystin oxidoreductase OS=Aspergillus parasiticus GN=ordA PE=3 SV=1	all3746	83.6	1.00E-15	COG2124	Cytochrome P450	K00517	3.00E-34	146	afm:AFUA_8G00760	[EC:1.14.-.-]	-	GO:0016491//oxidoreductase activity;GO:0005488//binding	-
Unigene3663_All	-5.2942	3.90248	1.24786e-30	1.32943e-28	gi|393242300|gb|EJD49819.1|	90.1	1.00E-17	O-methylsterigmatocystin oxidoreductase [Auricularia delicata TFB-10046 SS5]	--	--	--	--	sp|B8NHY4|ORDA_ASPFN	45.8	9.00E-06	O-methylsterigmatocystin oxidoreductase OS=Aspergillus flavus (strain ATCC 200026 / FGSC A1120 / NRRL 3357 / JCM 12722 / SRRC 167) GN=ordA PE=2 SV=1	--	--	--	--	--	K00517	1.00E-06	50.4	afm:AFUA_8G00220	[EC:1.14.-.-]	GO:0055114//oxidation-reduction process	GO:0020037//heme binding;GO:0016705//oxidoreductase activity, acting on paired donors, with incorporation or reduction of molecular oxygen;GO:0004497//monooxygenase activity;GO:0005506//iron ion binding;GO:0009055//electron carrier activity	-
CL623.Contig1_All	-5.28836	1.13017	9.11513e-08	9.29226e-07	gi|242218927|ref|XP_002475249.1|	322.8	2.00E-86	predicted protein [Postia placenta Mad-698-R] >gi|220725581|gb|EED79562.1| predicted protein [Postia placenta Mad-698-R]	--	--	--	--	--	--	--	--	--	--	--	--	--	--	--	--	--	--	-	-	-
CL471.Contig8_All	-5.27303	-1.50159	0.00561917	0.0195153	gi|403414545|emb|CCM01245.1|	45.1	1.00E-167	predicted protein [Fibroporia radiculosa]	gi|321252015|ref|XM_003192209.1|	69.9	1.00E-08	Cryptococcus gattii WM276 aromatic amino acid family biosynthesis-related protein, partial mRNA	sp|B0D6H2|ARO1_LACBS	912	0	Pentafunctional AROM polypeptide OS=Laccaria bicolor (strain S238N-H82 / ATCC MYA-4686) GN=LACBIDRAFT_233717 PE=3 SV=1	SPAC1834.02_2	441	7.00E-139	COG0128	5-enolpyruvylshikimate-3-phosphate synthase	K13830	0	912	lbc:LACBIDRAFT_233717	pentafunctional AROM polypeptide [EC:4.2.3.4 4.2.1.10 1.1.1.25 2.7.1.71 2.5.1.19]	GO:0055114//oxidation-reduction process;GO:0009423//chorismate biosynthetic process;GO:0016310//phosphorylation;GO:0009073//aromatic amino acid family biosynthetic process	GO:0003855//3-dehydroquinate dehydratase activity;GO:0004765//shikimate kinase activity;GO:0003866//3-phosphoshikimate 1-carboxyvinyltransferase activity;GO:0046872//metal ion binding;GO:0005524//ATP binding;GO:0004764//shikimate 3-dehydrogenase (NADP+) activity;GO:0003856//3-dehydroquinate synthase activity	GO:0005737//cytoplasm
CL471.Contig6_All	-5.27303	-1.50159	0.00562022	0.019517	gi|403414545|emb|CCM01245.1|	45.1	2.00E-180	predicted protein [Fibroporia radiculosa]	gi|321252015|ref|XM_003192209.1|	69.9	1.00E-08	Cryptococcus gattii WM276 aromatic amino acid family biosynthesis-related protein, partial mRNA	sp|B0D6H2|ARO1_LACBS	912	0	Pentafunctional AROM polypeptide OS=Laccaria bicolor (strain S238N-H82 / ATCC MYA-4686) GN=LACBIDRAFT_233717 PE=3 SV=1	SPAC1834.02_2	441	7.00E-139	COG0128	5-enolpyruvylshikimate-3-phosphate synthase	K13830	0	912	lbc:LACBIDRAFT_233717	pentafunctional AROM polypeptide [EC:4.2.3.4 4.2.1.10 1.1.1.25 2.7.1.71 2.5.1.19]	GO:0055114//oxidation-reduction process;GO:0009423//chorismate biosynthetic process;GO:0016310//phosphorylation;GO:0009073//aromatic amino acid family biosynthetic process	GO:0003855//3-dehydroquinate dehydratase activity;GO:0004765//shikimate kinase activity;GO:0003866//3-phosphoshikimate 1-carboxyvinyltransferase activity;GO:0046872//metal ion binding;GO:0005524//ATP binding;GO:0004764//shikimate 3-dehydrogenase (NADP+) activity;GO:0003856//3-dehydroquinate synthase activity	GO:0005737//cytoplasm
CL471.Contig17_All	-5.27302	-1.50159	0.00562189	0.0195208	gi|403414545|emb|CCM01245.1|	177.2	0	predicted protein [Fibroporia radiculosa]	gi|321252015|ref|XM_003192209.1|	69.9	1.00E-08	Cryptococcus gattii WM276 aromatic amino acid family biosynthesis-related protein, partial mRNA	sp|B0D6H2|ARO1_LACBS	949	0	Pentafunctional AROM polypeptide OS=Laccaria bicolor (strain S238N-H82 / ATCC MYA-4686) GN=LACBIDRAFT_233717 PE=3 SV=1	SPAC1834.02_2	441	8.00E-139	COG0128	5-enolpyruvylshikimate-3-phosphate synthase	K13830	0	949	lbc:LACBIDRAFT_233717	pentafunctional AROM polypeptide [EC:4.2.3.4 4.2.1.10 1.1.1.25 2.7.1.71 2.5.1.19]	GO:0055114//oxidation-reduction process;GO:0009423//chorismate biosynthetic process;GO:0016310//phosphorylation;GO:0009073//aromatic amino acid family biosynthetic process	GO:0003855//3-dehydroquinate dehydratase activity;GO:0004765//shikimate kinase activity;GO:0003866//3-phosphoshikimate 1-carboxyvinyltransferase activity;GO:0046872//metal ion binding;GO:0005524//ATP binding;GO:0004764//shikimate 3-dehydrogenase (NADP+) activity;GO:0003856//3-dehydroquinate synthase activity	GO:0005737//cytoplasm
CL163.Contig24_All	-5.2706	-1.53689	0.00409256	0.0148671	gi|302673656|ref|XP_003026514.1|	428.3	6.00E-118	hypothetical protein SCHCODRAFT_71117 [Schizophyllum commune H4-8] >gi|300100197|gb|EFI91611.1| hypothetical protein SCHCODRAFT_71117 [Schizophyllum commune H4-8]	--	--	--	--	sp|P38142|YB91_YEAST	207	5.00E-53	Probable metabolite transport protein YBR241C OS=Saccharomyces cerevisiae (strain ATCC 204508 / S288c) GN=YBR241C PE=1 SV=1	YBR241c	207	1.00E-52	COG0477	Permeases of the major facilitator superfamily	K12604	1.00E-84	314	cci:CC1G_05143	CCR4-NOT transcription complex subunit 1	-	-	-
CL1587.Contig1_All	-5.2692	-1.53864	0.00253951	0.00986927	gi|393215223|gb|EJD00714.1|	536.6	6.00E-151	TPR-like protein [Fomitiporia mediterranea MF3/22]	--	--	--	--	sp|Q9HGM9|DNJC7_SCHPO	97.4	2.00E-20	DnaJ homolog subfamily C member 7 homolog OS=Schizosaccharomyces pombe (strain 972 / ATCC 24843) GN=SPBC543.02c PE=4 SV=1	MYPU_7330	73.9	6.00E-13	COG0484	DnaJ-class molecular chaperone with C-terminal Zn finger domain	K09523	7.00E-127	453	scm:SCHCODRAFT_80682	DnaJ homolog subfamily C member 3	-	-	-
Unigene3742_All	-5.26888	2.40544	5.14527e-40	9.49755e-38	--	--	--	--	--	--	--	--	--	--	--	--	--	--	--	--	--	--	--	--	--	--	-	-	-
CL2754.Contig5_All	-5.26743	1.35159	1.87314e-28	1.68378e-26	gi|393213970|gb|EJC99464.1|	82.4	1.00E-13	phospholipase D [Fomitiporia mediterranea MF3/22]	gi|409971578|gb|AC253826.1|	69.9	1.00E-08	Agaricus bisporus clone FWBA05-O15, complete sequence	sp|P36126|SPO14_YEAST	295	2.00E-79	Phospholipase D1 OS=Saccharomyces cerevisiae (strain ATCC 204508 / S288c) GN=SPO14 PE=1 SV=3	YKR031c	295	4.00E-79	COG1502	Phosphatidylserine/phosphatidylglycerophosphate/cardiolipin synthases and related enzymes	K01115	0	1048	scm:SCHCODRAFT_56132	phospholipase D [EC:3.1.4.4]	GO:0008152//metabolic process	GO:0003824//catalytic activity	-
CL4240.Contig1_All	-5.26142	-1.54039	0.00273219	0.0105362	gi|393213166|gb|EJC98663.1|	1099	0	hypothetical protein FOMMEDRAFT_161494 [Fomitiporia mediterranea MF3/22]	gi|189203276|ref|XM_001937939.1|	65.9	1.00E-07	Pyrenophora tritici-repentis Pt-1C-BFP paired amphipathic helix protein Sin3a, mRNA	sp|P22579|SIN3_YEAST	468	2.00E-131	Transcriptional regulatory protein SIN3 OS=Saccharomyces cerevisiae (strain ATCC 204508 / S288c) GN=SIN3 PE=1 SV=2	YOL004w	468	4.00E-131	COG5602	Histone deacetylase complex, SIN3 component	K11644	0	794	lbc:LACBIDRAFT_291720	paired amphipathic helix protein Sin3a	-	-	-
CL471.Contig16_All	-5.25696	-1.50334	0.00631429	0.021533	gi|403414545|emb|CCM01245.1|	170.2	5.00E-40	predicted protein [Fibroporia radiculosa]	gi|321252015|ref|XM_003192209.1|	69.9	1.00E-08	Cryptococcus gattii WM276 aromatic amino acid family biosynthesis-related protein, partial mRNA	sp|B0D6H2|ARO1_LACBS	819	0	Pentafunctional AROM polypeptide OS=Laccaria bicolor (strain S238N-H82 / ATCC MYA-4686) GN=LACBIDRAFT_233717 PE=3 SV=1	SPAC1834.02_2	441	8.00E-139	COG0128	5-enolpyruvylshikimate-3-phosphate synthase	K13830	0	819	lbc:LACBIDRAFT_233717	pentafunctional AROM polypeptide [EC:4.2.3.4 4.2.1.10 1.1.1.25 2.7.1.71 2.5.1.19]	GO:0055114//oxidation-reduction process;GO:0009423//chorismate biosynthetic process;GO:0016310//phosphorylation;GO:0009073//aromatic amino acid family biosynthetic process	GO:0003855//3-dehydroquinate dehydratase activity;GO:0004765//shikimate kinase activity;GO:0003866//3-phosphoshikimate 1-carboxyvinyltransferase activity;GO:0046872//metal ion binding;GO:0005524//ATP binding;GO:0004764//shikimate 3-dehydrogenase (NADP+) activity;GO:0003856//3-dehydroquinate synthase activity	GO:0005737//cytoplasm
CL604.Contig32_All	-5.25081	-1.54041	0.00401814	0.0146368	gi|409043822|gb|EKM53304.1|	73.2	4.00E-38	hypothetical protein PHACADRAFT_211002 [Phanerochaete carnosa HHB-10118-sp]	--	--	--	--	--	--	--	--	--	--	--	--	--	--	--	--	--	--	-	-	-
CL2382.Contig4_All	-5.25023	3.89566	1.63778e-47	4.67214e-45	gi|393216193|gb|EJD01684.1|	142.9	2.00E-32	fungal hydrophobin [Fomitiporia mediterranea MF3/22]	gi|16974107|emb|AJ320544.1|	63.9	2.00E-07	Dictyonema glabratum partial mRNA for hydrophobin 1 (h1 gene)	sp|P16933|SC3_SCHCO	117	2.00E-26	Fruiting body protein SC3 OS=Schizophyllum commune GN=SC3 PE=1 SV=2	Rv2264c	57	9.00E-08	COG0443	Molecular chaperone	K11238	2.00E-15	83.2	ncr:NCU01431	cytokinesis protein	-	GO:0005199//structural constituent of cell wall	GO:0009277//fungal-type cell wall
CL1587.Contig7_All	-5.24835	-1.54216	0.0029337	0.0111834	gi|393215223|gb|EJD00714.1|	203	1.00E-167	TPR-like protein [Fomitiporia mediterranea MF3/22]	gi|211587300|emb|AM920435.1|	61.9	9.00E-07	Penicillium chrysogenum Wisconsin 54-1255 complete genome, contig Pc00c20	sp|Q9HGM9|DNJC7_SCHPO	124	3.00E-28	DnaJ homolog subfamily C member 7 homolog OS=Schizosaccharomyces pombe (strain 972 / ATCC 24843) GN=SPBC543.02c PE=4 SV=1	Rv2373c	90.9	6.00E-18	COG0484	DnaJ-class molecular chaperone with C-terminal Zn finger domain	K09523	6.00E-130	342	cci:CC1G_08881	DnaJ homolog subfamily C member 3	-	-	-
CL43.Contig37_All	-5.2454	5.86084	9.35777e-48	2.69176e-45	gi|336368800|gb|EGN97142.1|	414.5	5.00E-114	hypothetical protein SERLA73DRAFT_183764 [Serpula lacrymans var. lacrymans S7.3]	--	--	--	--	sp|O13345|ORDA_ASPPA	249	4.00E-66	O-methylsterigmatocystin oxidoreductase OS=Aspergillus parasiticus GN=ordA PE=3 SV=1	BH0579	102	3.00E-21	COG2124	Cytochrome P450	K00517	2.00E-44	180	afm:AFUA_8G00220	[EC:1.14.-.-]	-	-	-
CL4647.Contig1_All	-5.24352	7.20851	2.02855e-81	3.33436e-78	gi|393222284|gb|EJD07768.1|	335.9	2.00E-90	glycoside hydrolase/deacetylase [Fomitiporia mediterranea MF3/22]	--	--	--	--	sp|P50325|CDA_AMYRO	89	1.00E-17	Chitin deacetylase OS=Amylomyces rouxii PE=1 SV=1	ML1950	101	5.00E-21	COG0726	Predicted xylanase/chitin deacetylase	K01452	2.00E-29	129	mgr:MGG_09159	chitin deacetylase [EC:3.5.1.41]	-	-	-
CL97.Contig4_All	-5.22968	-1.50681	0.00832131	0.0271823	gi|393218256|gb|EJD03744.1|	286.2	3.00E-75	hypothetical protein FOMMEDRAFT_19108 [Fomitiporia mediterranea MF3/22]	--	--	--	--	--	--	--	--	lin2045	55.8	4.00E-07	COG2226	Methylase involved in ubiquinone/menaquinone biosynthesis	K00559	8.00E-07	55.8	cim:CIMG_06139	sterol 24-C-methyltransferase [EC:2.1.1.41]	-	-	-
CL51.Contig4_All	-5.22293	-1.58257	0.00179142	0.00734745	--	--	--	--	--	--	--	--	--	--	--	--	--	--	--	--	--	--	--	--	--	--	-	-	-
CL35.Contig1_All	-5.20986	0.563797	1.16081e-08	1.36521e-07	gi|389747139|gb|EIM88318.1|	210.7	0	translation elongation factor 2 [Stereum hirsutum FP-91666 SS1]	gi|242208524|ref|XM_002470068.1|	83.8	7.00E-13	Postia placenta Mad-698-R 60S ribosomal protein L9, mRNA	sp|Q6CBI0|RRF2M_YARLI	229	4.00E-94	Ribosome-releasing factor 2, mitochondrial OS=Yarrowia lipolytica (strain CLIB 122 / E 150) GN=MEF2 PE=3 SV=1	CT437	220	5.00E-85	COG0480	Translation elongation factors (GTPases)	K02355	0	623	lbc:LACBIDRAFT_311928	elongation factor G	-	GO:0097159//organic cyclic compound binding;GO:1901363	-
CL2950.Contig3_All	-5.20692	5.18547	2.18411e-41	4.40885e-39	gi|393215758|gb|EJD01249.1|	376.3	1.00E-102	GTP cyclohydrolase I [Fomitiporia mediterranea MF3/22]	gi|299748028|ref|XM_002911197.1|	67.9	1.00E-08	Coprinopsis cinerea okayama7#130 t## GTP cyclohydrolase I, mRNA	sp|O13774|GCH1_SCHPO	293	2.00E-79	GTP cyclohydrolase 1 OS=Schizosaccharomyces pombe (strain 972 / ATCC 24843) GN=SPAC17A5.13 PE=1 SV=1	SPAC17A5.13	293	5.00E-79	COG0302	GTP cyclohydrolase I	K01495	2.00E-93	342	cnb:CNBB0800	GTP cyclohydrolase I [EC:3.5.4.16]	-	-	-
CL604.Contig26_All	-5.20676	-1.54743	0.0064418	0.0218942	gi|409043105|gb|EKM52588.1|	77.4	5.00E-38	hypothetical protein PHACADRAFT_198638 [Phanerochaete carnosa HHB-10118-sp]	--	--	--	--	--	--	--	--	--	--	--	--	--	--	--	--	--	--	-	-	-
CL1064.Contig6_All	-5.19905	-1.51027	0.0148501	0.0443078	gi|393230534|gb|EJD38138.1|	169.5	6.00E-93	DUF6-domain-containing protein [Auricularia delicata TFB-10046 SS5]	--	--	--	--	sp|Q08980|YP264_YEAST	113	4.00E-51	Probable transport protein YPL264C OS=Saccharomyces cerevisiae (strain ATCC 204508 / S288c) GN=YPL264C PE=1 SV=1	YPL264c	113	1.00E-50	COG0697	Permeases of the drug/metabolite transporter (DMT) superfamily	--	--	--	--	--	-	-	-
CL471.Contig12_All	-5.19792	-1.54918	0.00696021	0.0234119	gi|403414545|emb|CCM01245.1|	56.6	0	predicted protein [Fibroporia radiculosa]	gi|321252015|ref|XM_003192209.1|	69.9	1.00E-08	Cryptococcus gattii WM276 aromatic amino acid family biosynthesis-related protein, partial mRNA	sp|B0D6H2|ARO1_LACBS	912	0	Pentafunctional AROM polypeptide OS=Laccaria bicolor (strain S238N-H82 / ATCC MYA-4686) GN=LACBIDRAFT_233717 PE=3 SV=1	SPAC1834.02_2	441	7.00E-139	COG0128	5-enolpyruvylshikimate-3-phosphate synthase	K13830	0	912	lbc:LACBIDRAFT_233717	pentafunctional AROM polypeptide [EC:4.2.3.4 4.2.1.10 1.1.1.25 2.7.1.71 2.5.1.19]	GO:0055114//oxidation-reduction process;GO:0009423//chorismate biosynthetic process;GO:0016310//phosphorylation;GO:0009073//aromatic amino acid family biosynthetic process	GO:0003855//3-dehydroquinate dehydratase activity;GO:0004765//shikimate kinase activity;GO:0003866//3-phosphoshikimate 1-carboxyvinyltransferase activity;GO:0046872//metal ion binding;GO:0005524//ATP binding;GO:0004764//shikimate 3-dehydrogenase (NADP+) activity;GO:0003856//3-dehydroquinate synthase activity	GO:0005737//cytoplasm
CL32.Contig5_All	-5.19275	1.82082	1.29391e-11	2.23988e-10	gi|393220222|gb|EJD05708.1|	521.2	7.00E-146	L-tyrosine:2-oxoglutarate aminotransferase, partial [Fomitiporia mediterranea MF3/22]	--	--	--	--	sp|O14192|AATR1_SCHPO	248	3.00E-65	Aromatic amino acid aminotransferase C56E4.03 OS=Schizosaccharomyces pombe (strain 972 / ATCC 24843) GN=SPAC56E4.03 PE=3 SV=1	SPAC56E4.03	248	6.00E-65	COG1167	Transcriptional regulators containing a DNA-binding HTH domain and an aminotransferase domain (MocR family) and their eukaryotic orthologs	K00838	1.00E-69	265	nhe:NECHADRAFT_74483	aromatic amino acid aminotransferase I [EC:2.6.1.57 2.6.1.27 2.6.1.5]	-	-	-
CL4954.Contig2_All	-5.1916	8.0858	2.47619e-44	5.73645e-42	gi|393215866|gb|EJD01357.1|	742.7	0	DUF300-domain-containing protein, partial [Fomitiporia mediterranea MF3/22]	gi|242212782|ref|XM_002472178.1|	65.9	2.00E-07	Postia placenta Mad-698-R predicted protein, mRNA	sp|Q09906|TM184_SCHPO	309	1.00E-83	Transmembrane protein 184 homolog C30D11.06c OS=Schizosaccharomyces pombe (strain 972 / ATCC 24843) GN=SPAC30D11.06c PE=1 SV=1	--	--	--	--	--	--	--	--	--	--	-	-	-
CL476.Contig15_All	-5.19116	-0.18435	6.34161e-08	6.63333e-07	gi|393219076|gb|EJD04564.1|	115.5	0	FAD/NAD-binding domain-containing protein [Fomitiporia mediterranea MF3/22]	--	--	--	--	sp|P08640|MUC1_YEAST	82	4.00E-15	Flocculation protein FLO11 OS=Saccharomyces cerevisiae (strain ATCC 204508 / S288c) GN=MUC1 PE=1 SV=2	AGl284	334	3.00E-99	COG2072	Predicted flavoprotein involved in K+ transport	K00601	5.00E-22	107	uma:UM00468.1	phosphoribosylglycinamide formyltransferase [EC:2.1.2.2]	-	-	-
CL3344.Contig1_All	-5.19094	-0.126847	1.35977e-06	1.13731e-05	gi|449548318|gb|EMD39285.1|	646	0	hypothetical protein CERSUDRAFT_152383 [Ceriporiopsis subvermispora B]	gi|299745248|ref|XM_002910848.1|	60	4.00E-06	Coprinopsis cinerea okayama7#130 # hypothetical protein, mRNA	sp|O94562|YGD3_SCHPO	334	1.00E-91	Uncharacterized aminotransferase C1771.03c OS=Schizosaccharomyces pombe (strain 972 / ATCC 24843) GN=SPBC1773.03c PE=3 SV=1	RSc0082	347	3.00E-95	COG0161	Adenosylmethionine-8-amino-7-oxononanoate aminotransferase	K00833	1.00E-95	350	pic:PICST_38281	adenosylmethionine-8-amino-7-oxononanoate aminotransferase [EC:2.6.1.62]	-	GO:0003824//catalytic activity	-
CL32.Contig6_All	-5.18859	1.81698	1.27388e-11	2.20853e-10	gi|393220222|gb|EJD05708.1|	521.2	7.00E-146	L-tyrosine:2-oxoglutarate aminotransferase, partial [Fomitiporia mediterranea MF3/22]	--	--	--	--	sp|O14192|AATR1_SCHPO	248	3.00E-65	Aromatic amino acid aminotransferase C56E4.03 OS=Schizosaccharomyces pombe (strain 972 / ATCC 24843) GN=SPAC56E4.03 PE=3 SV=1	SPAC56E4.03	248	6.00E-65	COG1167	Transcriptional regulators containing a DNA-binding HTH domain and an aminotransferase domain (MocR family) and their eukaryotic orthologs	K00838	1.00E-69	265	nhe:NECHADRAFT_74483	aromatic amino acid aminotransferase I [EC:2.6.1.57 2.6.1.27 2.6.1.5]	-	-	-
CL3344.Contig4_All	-5.18563	-0.139636	6.80022e-07	5.9667e-06	gi|449548318|gb|EMD39285.1|	99	0	hypothetical protein CERSUDRAFT_152383 [Ceriporiopsis subvermispora B]	gi|299745248|ref|XM_002910848.1|	60	4.00E-06	Coprinopsis cinerea okayama7#130 # hypothetical protein, mRNA	sp|O94562|YGD3_SCHPO	284	1.00E-88	Uncharacterized aminotransferase C1771.03c OS=Schizosaccharomyces pombe (strain 972 / ATCC 24843) GN=SPBC1773.03c PE=3 SV=1	RSc0082	315	5.00E-94	COG0161	Adenosylmethionine-8-amino-7-oxononanoate aminotransferase	K00833	6.00E-93	312	pic:PICST_38281	adenosylmethionine-8-amino-7-oxononanoate aminotransferase [EC:2.6.1.62]	-	GO:0003824//catalytic activity	-
CL127.Contig2_All	-5.17814	-1.54919	0.0129638	0.0395863	gi|393212481|gb|EJC97981.1|	119	0	P-loop containing nucleoside triphosphate hydrolase protein [Fomitiporia mediterranea MF3/22]	gi|321250576|ref|XM_003191807.1|	73.8	3.00E-10	Cryptococcus gattii WM276 translation elongation factor 2, partial mRNA	sp|O74945|RIA1_SCHPO	275	2.00E-132	Ribosome assembly protein 1 OS=Schizosaccharomyces pombe (strain 972 / ATCC 24843) GN=ria1 PE=3 SV=1	SPCC553.08c	275	5.00E-132	COG0480	Translation elongation factors (GTPases)	K14536	0	529	scm:SCHCODRAFT_75231	ribosome assembly protein 1 [EC:3.6.5.-]	-	GO:0097159//organic cyclic compound binding;GO:1901363	-
CL243.Contig4_All	-5.17218	-1.58969	0.00529456	0.0185334	--	--	--	--	--	--	--	--	--	--	--	--	--	--	--	--	--	--	--	--	--	--	-	-	-
CL1587.Contig6_All	-5.16981	-1.59146	0.00375721	0.013847	gi|393215223|gb|EJD00714.1|	203	1.00E-144	TPR-like protein [Fomitiporia mediterranea MF3/22]	--	--	--	--	sp|Q9HGM9|DNJC7_SCHPO	93.2	4.00E-19	DnaJ homolog subfamily C member 7 homolog OS=Schizosaccharomyces pombe (strain 972 / ATCC 24843) GN=SPBC543.02c PE=4 SV=1	MYPU_7330	73.9	6.00E-13	COG0484	DnaJ-class molecular chaperone with C-terminal Zn finger domain	K09523	4.00E-112	282	cci:CC1G_08881	DnaJ homolog subfamily C member 3	-	-	-
CL127.Contig26_All	-5.1529	-1.5527	0.0142314	0.0427575	gi|393212481|gb|EJC97981.1|	299.3	0	P-loop containing nucleoside triphosphate hydrolase protein [Fomitiporia mediterranea MF3/22]	gi|299743620|ref|XM_001835830.2|	99.6	6.00E-18	Coprinopsis cinerea okayama7#130 #n# translation elongation factor 2, mRNA	sp|O74945|RIA1_SCHPO	275	3.00E-137	Ribosome assembly protein 1 OS=Schizosaccharomyces pombe (strain 972 / ATCC 24843) GN=ria1 PE=3 SV=1	SPCC553.08c	275	7.00E-137	COG0480	Translation elongation factors (GTPases)	K14536	0	528	scm:SCHCODRAFT_75231	ribosome assembly protein 1 [EC:3.6.5.-]	-	GO:0097159//organic cyclic compound binding;GO:1901363	-
CL1903.Contig4_All	-5.15081	8.72089	2.90757e-36	4.48052e-34	gi|393212770|gb|EJC98269.1|	170.2	3.00E-40	fungal hydrophobin [Fomitiporia mediterranea MF3/22]	gi|2982617|emb|AJ225060.1|	67.9	3.00E-08	Pleurotus ostreatus POH1 gene	sp|P16933|SC3_SCHCO	154	5.00E-37	Fruiting body protein SC3 OS=Schizophyllum commune GN=SC3 PE=1 SV=2	--	--	--	--	--	--	--	--	--	--	-	-	-
CL4569.Contig1_All	-5.15075	-1.59324	0.00546199	0.019048	gi|392595787|gb|EIW85110.1|	40	4.00E-23	hypothetical protein CONPUDRAFT_141833 [Coniophora puteana RWD-64-598 SS2]	--	--	--	--	--	--	--	--	--	--	--	--	--	--	--	--	--	--	-	-	-
CL32.Contig8_All	-5.12641	1.76023	1.35174e-11	2.3318e-10	gi|393220222|gb|EJD05708.1|	509.6	2.00E-142	L-tyrosine:2-oxoglutarate aminotransferase, partial [Fomitiporia mediterranea MF3/22]	--	--	--	--	sp|O14192|AATR1_SCHPO	236	8.00E-62	Aromatic amino acid aminotransferase C56E4.03 OS=Schizosaccharomyces pombe (strain 972 / ATCC 24843) GN=SPAC56E4.03 PE=3 SV=1	SPAC56E4.03	236	2.00E-61	COG1167	Transcriptional regulators containing a DNA-binding HTH domain and an aminotransferase domain (MocR family) and their eukaryotic orthologs	K00838	3.00E-66	253	nhe:NECHADRAFT_74483	aromatic amino acid aminotransferase I [EC:2.6.1.57 2.6.1.27 2.6.1.5]	-	-	-
CL995.Contig3_All	-5.12587	-1.63551	0.00350983	0.0130524	gi|393215550|gb|EJD01041.1|	548.9	1.00E-154	hypothetical protein FOMMEDRAFT_141779 [Fomitiporia mediterranea MF3/22]	--	--	--	--	sp|P56095|AP1_KLULA	52.8	8.00E-07	AP-1-like transcription factor OS=Kluyveromyces lactis (strain ATCC 8585 / CBS 2359 / DSM 70799 / NBRC 1267 / NRRL Y-1140 / WM37) GN=YAP1 PE=3 SV=1	--	--	--	--	--	K09043	2.00E-08	60.1	nhe:NECHADRAFT_99622	fungal AP-1-like factor	-	-	-
CL2382.Contig3_All	-5.11465	4.87088	1.83284e-51	6.26396e-49	gi|393216193|gb|EJD01684.1|	142.9	2.00E-32	fungal hydrophobin [Fomitiporia mediterranea MF3/22]	gi|16974107|emb|AJ320544.1|	63.9	2.00E-07	Dictyonema glabratum partial mRNA for hydrophobin 1 (h1 gene)	sp|P16933|SC3_SCHCO	117	2.00E-26	Fruiting body protein SC3 OS=Schizophyllum commune GN=SC3 PE=1 SV=2	Rv0171	57.8	6.00E-08	COG1463	ABC-type transport system involved in resistance to organic solvents, periplasmic component	K11238	4.00E-15	82.4	ncr:NCU01431	cytokinesis protein	-	GO:0005199//structural constituent of cell wall	GO:0009277//fungal-type cell wall
CL1594.Contig2_All	-5.11142	6.62233	2.76276e-31	3.18946e-29	gi|471874870|emb|CCO35929.1|	289.7	2.00E-76	hypothetical protein BN14_10050 [Rhizoctonia solani AG-1 IB]	--	--	--	--	--	--	--	--	--	--	--	--	--	K09291	9.00E-07	55.1	lth:KLTH0E01056g	nucleoprotein TPR	-	-	-
CL333.Contig8_All	-5.09894	-1.6409	0.0047079	0.016762	gi|393221571|gb|EJD07056.1|	31.2	5.00E-162	galactokinase gal [Fomitiporia mediterranea MF3/22]	--	--	--	--	sp|P09608|GAL1_KLULA	215	2.00E-57	Galactokinase OS=Kluyveromyces lactis (strain ATCC 8585 / CBS 2359 / DSM 70799 / NBRC 1267 / NRRL Y-1140 / WM37) GN=GAL1 PE=2 SV=2	YBR020w	211	3.00E-56	COG0153	Galactokinase	K00849	4.00E-139	484	lbc:LACBIDRAFT_251636	galactokinase [EC:2.7.1.6]	GO:0008152//metabolic process	GO:0016772//transferase activity, transferring phosphorus-containing groups	-
CL354.Contig8_All	-5.09702	2.82151	9.82762e-20	4.26704e-18	gi|392563156|gb|EIW56335.1|	453.8	7.00E-126	cytochrome P450 [Trametes versicolor FP-101664 SS1]	--	--	--	--	sp|O13345|ORDA_ASPPA	262	7.00E-70	O-methylsterigmatocystin oxidoreductase OS=Aspergillus parasiticus GN=ordA PE=3 SV=1	BH0579	87.4	8.00E-17	COG2124	Cytochrome P450	K00517	5.00E-48	191	afm:AFUA_8G00760	[EC:1.14.-.-]	-	GO:0016491//oxidoreductase activity;GO:0005488//binding	-
CL4366.Contig5_All	-5.09429	3.93857	1.12747e-58	6.48631e-56	--	--	--	--	--	--	--	--	--	--	--	--	--	--	--	--	--	--	--	--	--	--	-	-	-
CL2877.Contig4_All	-5.0872	0.396949	2.92835e-13	6.27052e-12	gi|393217277|gb|EJD02766.1|	185.7	3.00E-45	hypothetical protein FOMMEDRAFT_156100 [Fomitiporia mediterranea MF3/22]	--	--	--	--	sp|Q9UT46|MOC3_SCHPO	62.4	9.00E-10	Transcriptional regulatory protein moc3 OS=Schizosaccharomyces pombe (strain 972 / ATCC 24843) GN=moc3 PE=1 SV=4	--	--	--	--	--	K09245	3.00E-08	59.7	clu:CLUG_05768	transcriptional activator protein UGA3	GO:0006351//transcription, DNA-dependent	-	-
CL471.Contig2_All	-5.08634	-1.60208	0.0132279	0.0402789	gi|403414545|emb|CCM01245.1|	45.1	1.00E-23	predicted protein [Fibroporia radiculosa]	gi|321252015|ref|XM_003192209.1|	69.9	1.00E-08	Cryptococcus gattii WM276 aromatic amino acid family biosynthesis-related protein, partial mRNA	sp|B0D6H2|ARO1_LACBS	912	0	Pentafunctional AROM polypeptide OS=Laccaria bicolor (strain S238N-H82 / ATCC MYA-4686) GN=LACBIDRAFT_233717 PE=3 SV=1	SPAC1834.02_2	441	7.00E-139	COG0128	5-enolpyruvylshikimate-3-phosphate synthase	K13830	0	912	lbc:LACBIDRAFT_233717	pentafunctional AROM polypeptide [EC:4.2.3.4 4.2.1.10 1.1.1.25 2.7.1.71 2.5.1.19]	GO:0055114//oxidation-reduction process;GO:0009423//chorismate biosynthetic process;GO:0016310//phosphorylation;GO:0009073//aromatic amino acid family biosynthetic process	GO:0003855//3-dehydroquinate dehydratase activity;GO:0004765//shikimate kinase activity;GO:0003866//3-phosphoshikimate 1-carboxyvinyltransferase activity;GO:0046872//metal ion binding;GO:0005524//ATP binding;GO:0004764//shikimate 3-dehydrogenase (NADP+) activity;GO:0003856//3-dehydroquinate synthase activity	GO:0005737//cytoplasm
CL1044.Contig17_All	-5.08634	-1.60208	0.0132319	0.0402876	gi|336372802|gb|EGO01141.1|	133.7	2.00E-122	hypothetical protein SERLA73DRAFT_179212 [Serpula lacrymans var. lacrymans S7.3] >gi|336385643|gb|EGO26790.1| hypothetical protein SERLADRAFT_464226 [Serpula lacrymans var. lacrymans S7.9]	gi|170095332|ref|XM_001878852.1|	97.6	9.00E-18	Laccaria bicolor S238N-H82 hexokinase partial mRNA	sp|P04806|HXKA_YEAST	173	1.00E-65	Hexokinase-1 OS=Saccharomyces cerevisiae (strain ATCC 204508 / S288c) GN=HXK1 PE=1 SV=2	YFR053c	173	2.00E-65	COG5026	Hexokinase	K00844	3.00E-121	330	mpr:MPER_06863	hexokinase [EC:2.7.1.1]	GO:0016310//phosphorylation;GO:0006096//glycolysis	GO:0005524//ATP binding;GO:0004396//hexokinase activity	-
Unigene4896_All	-5.0761	2.66833	6.8768e-14	1.60171e-12	gi|348599964|dbj|BAL02922.1|	123.6	1.00E-27	hydrophobin-319 [Pholiota nameko]	--	--	--	--	sp|P16933|SC3_SCHCO	107	3.00E-24	Fruiting body protein SC3 OS=Schizophyllum commune GN=SC3 PE=1 SV=2	--	--	--	--	--	--	--	--	--	--	-	-	-
CL471.Contig15_All	-5.07187	-1.60386	0.0125938	0.0386342	gi|403414545|emb|CCM01245.1|	45.1	0	predicted protein [Fibroporia radiculosa]	gi|321252015|ref|XM_003192209.1|	69.9	1.00E-08	Cryptococcus gattii WM276 aromatic amino acid family biosynthesis-related protein, partial mRNA	sp|B0D6H2|ARO1_LACBS	949	0	Pentafunctional AROM polypeptide OS=Laccaria bicolor (strain S238N-H82 / ATCC MYA-4686) GN=LACBIDRAFT_233717 PE=3 SV=1	SPAC1834.02_2	441	8.00E-139	COG0128	5-enolpyruvylshikimate-3-phosphate synthase	K13830	0	949	lbc:LACBIDRAFT_233717	pentafunctional AROM polypeptide [EC:4.2.3.4 4.2.1.10 1.1.1.25 2.7.1.71 2.5.1.19]	GO:0055114//oxidation-reduction process;GO:0009423//chorismate biosynthetic process;GO:0016310//phosphorylation;GO:0009073//aromatic amino acid family biosynthetic process	GO:0003855//3-dehydroquinate dehydratase activity;GO:0004765//shikimate kinase activity;GO:0003866//3-phosphoshikimate 1-carboxyvinyltransferase activity;GO:0046872//metal ion binding;GO:0005524//ATP binding;GO:0004764//shikimate 3-dehydrogenase (NADP+) activity;GO:0003856//3-dehydroquinate synthase activity	GO:0005737//cytoplasm
CL465.Contig25_All	-5.07186	-1.60386	0.0125975	0.038642	gi|390601709|gb|EIN11103.1|	58.2	1.00E-06	cytochrome P450 [Punctularia strigosozonata HHB-11173 SS5]	--	--	--	--	--	--	--	--	--	--	--	--	--	--	--	--	--	--	-	-	-
CL2874.Contig8_All	-5.06166	-1.64627	0.0060805	0.0208386	gi|336369429|gb|EGN97770.1|	38.5	0	glycoside hydrolase family 15 protein [Serpula lacrymans var. lacrymans S7.3] >gi|336382214|gb|EGO23364.1| glycoside hydrolase family 15 protein [Serpula lacrymans var. lacrymans S7.9]	gi|299744098|ref|XM_001840826.2|	63.9	3.00E-07	Coprinopsis cinerea okayama7#130 #n# glycosyl hydrolase, mRNA	sp|Q10211|YAY3_SCHPO	337	6.00E-154	Uncharacterized protein C4H3.03c OS=Schizosaccharomyces pombe (strain 972 / ATCC 24843) GN=SPAC4H3.03c PE=4 SV=1	SPAC4H3.03c	337	1.00E-153	COG3387	Glucoamylase and related glycosyl hydrolases	--	--	--	--	--	GO:0005976//polysaccharide metabolic process	GO:0004553//hydrolase activity, hydrolyzing O-glycosyl compounds	-
CL643.Contig26_All	-5.06115	-1.68512	0.00401119	0.0146161	--	--	--	--	--	--	--	--	--	--	--	--	--	--	--	--	--	--	--	--	--	--	-	-	-
CL2604.Contig2_All	-5.04519	1.16136	3.81605e-20	1.74006e-18	gi|299742944|ref|XP_001835437.2|	150.2	4.00E-35	YjgH family protein [Coprinopsis cinerea okayama7#130] >gi|298405425|gb|EAU86405.2| YjgH family protein [Coprinopsis cinerea okayama7#130]	--	--	--	--	--	--	--	--	DR0033	70.1	4.00E-12	COG0251	Putative translation initiation inhibitor, yjgF family	K14552	7.00E-15	80.1	tve:TRV_05177	NET1-associated nuclear protein 1 (U3 small nucleolar RNA-associated protein 17)	-	-	-
CL1418.Contig2_All	-5.03489	1.67844	4.20248e-20	1.90369e-18	gi|390601623|gb|EIN11017.1|	119.4	2.00E-26	Ham1-like protein [Punctularia strigosozonata HHB-11173 SS5]	--	--	--	--	sp|E3KAB5|ITPA_PUCGT	100	2.00E-22	Inosine triphosphate pyrophosphatase OS=Puccinia graminis f. sp. tritici (strain CRL 75-36-700-3 / race SCCL) GN=PGTG_06893 PE=3 SV=1	SPCC830.10	73.6	8.00E-14	COG0127	Xanthosine triphosphate pyrophosphatase	K01519	2.00E-24	109	ppl:POSPLDRAFT_105335	inosine triphosphate pyrophosphatase [EC:3.6.1.19]	GO:0009117//nucleotide metabolic process	GO:0046872//metal ion binding;GO:0047429//nucleoside-triphosphate diphosphatase activity;GO:0000166//nucleotide binding	GO:0005737//cytoplasm;GO:0005634//nucleus
CL3281.Contig3_All	-5.03367	-1.64985	0.00820884	0.0268938	gi|393218203|gb|EJD03691.1|	242.3	7.00E-62	hypothetical protein FOMMEDRAFT_19080 [Fomitiporia mediterranea MF3/22]	gi|28950360|emb|BX294025.1|	61.9	2.00E-06	Neurospora crassa DNA linkage group V BAC clone B16M17	sp|Q4IJ84|RAD5_GIBZE	138	8.00E-60	DNA repair protein RAD5 OS=Gibberella zeae (strain PH-1 / ATCC MYA-4620 / FGSC 9075 / NRRL 31084) GN=RAD5 PE=3 SV=1	YBR114w	120	1.00E-26	COG0553	Superfamily II DNA/RNA helicases, SNF2 family	K15505	4.00E-59	138	fgr:FG02724.1	DNA repair protein RAD5 [EC:3.6.4.-]	-	GO:1901363;GO:0097159//organic cyclic compound binding	-
CL208.Contig3_All	-5.02031	-1.73322	0.0082773	0.0270707	--	--	--	--	--	--	--	--	--	--	--	--	--	--	--	--	--	--	--	--	--	--	-	-	-
CL604.Contig29_All	-5.01612	-1.65163	0.00925781	0.0298209	gi|409043822|gb|EKM53304.1|	178.3	3.00E-43	hypothetical protein PHACADRAFT_211002 [Phanerochaete carnosa HHB-10118-sp]	--	--	--	--	--	--	--	--	--	--	--	--	--	--	--	--	--	--	-	-	-
CL604.Contig28_All	-5.01612	-1.65163	0.00925908	0.0298222	gi|395331276|gb|EJF63657.1|	173.3	9.00E-42	hypothetical protein DICSQDRAFT_167710 [Dichomitus squalens LYAD-421 SS1]	--	--	--	--	--	--	--	--	--	--	--	--	--	--	--	--	--	--	-	-	-
CL3718.Contig7_All	-5.0161	-1.69237	0.00470203	0.0167497	gi|392570385|gb|EIW63558.1|	634.8	2.00E-180	TPR-like protein [Trametes versicolor FP-101664 SS1]	--	--	--	--	sp|Q99144|PEX5_YARLI	277	2.00E-74	Peroxisomal targeting signal receptor OS=Yarrowia lipolytica (strain CLIB 122 / E 150) GN=PAY32 PE=3 SV=1	MA1613	62.8	2.00E-09	COG0457	FOG: TPR repeat	K13342	1.00E-175	616	cci:CC1G_12639	peroxin-5	-	-	-
CL243.Contig9_All	-5.0161	-1.69237	0.00470285	0.0167509	--	--	--	--	--	--	--	--	--	--	--	--	--	--	--	--	--	--	--	--	--	--	-	-	-
CL4366.Contig1_All	-5.0025	4.57914	4.49529e-58	2.46299e-55	--	--	--	--	--	--	--	--	--	--	--	--	--	--	--	--	--	--	--	--	--	--	-	-	-
CL471.Contig5_All	-4.98566	-1.6552	0.0158079	0.0466373	gi|449541458|gb|EMD32442.1|	622.9	2.00E-176	hypothetical protein CERSUDRAFT_161831 [Ceriporiopsis subvermispora B]	gi|321252015|ref|XM_003192209.1|	69.9	9.00E-09	Cryptococcus gattii WM276 aromatic amino acid family biosynthesis-related protein, partial mRNA	sp|B0D6H2|ARO1_LACBS	1079	0	Pentafunctional AROM polypeptide OS=Laccaria bicolor (strain S238N-H82 / ATCC MYA-4686) GN=LACBIDRAFT_233717 PE=3 SV=1	SPAC1834.02_2	509	2.00E-143	COG0128	5-enolpyruvylshikimate-3-phosphate synthase	K13830	0	1079	lbc:LACBIDRAFT_233717	pentafunctional AROM polypeptide [EC:4.2.3.4 4.2.1.10 1.1.1.25 2.7.1.71 2.5.1.19]	GO:0055114//oxidation-reduction process;GO:0009423//chorismate biosynthetic process;GO:0016310//phosphorylation;GO:0009073//aromatic amino acid family biosynthetic process	GO:0003855//3-dehydroquinate dehydratase activity;GO:0004765//shikimate kinase activity;GO:0003866//3-phosphoshikimate 1-carboxyvinyltransferase activity;GO:0046872//metal ion binding;GO:0005524//ATP binding;GO:0004764//shikimate 3-dehydrogenase (NADP+) activity;GO:0003856//3-dehydroquinate synthase activity	GO:0005737//cytoplasm
CL471.Contig4_All	-4.98566	-1.6552	0.0158119	0.0466451	gi|449541458|gb|EMD32442.1|	652.1	0	hypothetical protein CERSUDRAFT_161831 [Ceriporiopsis subvermispora B]	gi|321252015|ref|XM_003192209.1|	69.9	9.00E-09	Cryptococcus gattii WM276 aromatic amino acid family biosynthesis-related protein, partial mRNA	sp|B0D6H2|ARO1_LACBS	1079	0	Pentafunctional AROM polypeptide OS=Laccaria bicolor (strain S238N-H82 / ATCC MYA-4686) GN=LACBIDRAFT_233717 PE=3 SV=1	SPAC1834.02_2	509	2.00E-143	COG0128	5-enolpyruvylshikimate-3-phosphate synthase	K13830	0	1079	lbc:LACBIDRAFT_233717	pentafunctional AROM polypeptide [EC:4.2.3.4 4.2.1.10 1.1.1.25 2.7.1.71 2.5.1.19]	GO:0055114//oxidation-reduction process;GO:0009423//chorismate biosynthetic process;GO:0016310//phosphorylation;GO:0009073//aromatic amino acid family biosynthetic process	GO:0003855//3-dehydroquinate dehydratase activity;GO:0004765//shikimate kinase activity;GO:0003866//3-phosphoshikimate 1-carboxyvinyltransferase activity;GO:0046872//metal ion binding;GO:0005524//ATP binding;GO:0004764//shikimate 3-dehydrogenase (NADP+) activity;GO:0003856//3-dehydroquinate synthase activity	GO:0005737//cytoplasm
Unigene1590_All	-4.9755	4.6617	7.13309e-29	6.60108e-27	gi|393220831|gb|EJD06316.1|	121.7	3.00E-26	hypothetical protein FOMMEDRAFT_165160 [Fomitiporia mediterranea MF3/22]	--	--	--	--	--	--	--	--	--	--	--	--	--	--	--	--	--	--	-	-	-
CL333.Contig4_All	-4.97148	-1.69961	0.00799355	0.0263008	gi|393221571|gb|EJD07056.1|	31.2	6.00E-166	galactokinase gal [Fomitiporia mediterranea MF3/22]	--	--	--	--	sp|P09608|GAL1_KLULA	228	2.00E-61	Galactokinase OS=Kluyveromyces lactis (strain ATCC 8585 / CBS 2359 / DSM 70799 / NBRC 1267 / NRRL Y-1140 / WM37) GN=GAL1 PE=2 SV=2	YBR020w	224	3.00E-60	COG0153	Galactokinase	K00849	3.00E-142	498	scm:SCHCODRAFT_61248	galactokinase [EC:2.7.1.6]	GO:0008152//metabolic process	GO:0016772//transferase activity, transferring phosphorus-containing groups	-
CL2874.Contig6_All	-4.97148	-1.69961	0.00799605	0.0263065	gi|336369429|gb|EGN97770.1|	38.5	0	glycoside hydrolase family 15 protein [Serpula lacrymans var. lacrymans S7.3] >gi|336382214|gb|EGO23364.1| glycoside hydrolase family 15 protein [Serpula lacrymans var. lacrymans S7.9]	gi|299744098|ref|XM_001840826.2|	63.9	3.00E-07	Coprinopsis cinerea okayama7#130 #n# glycosyl hydrolase, mRNA	sp|Q10211|YAY3_SCHPO	337	8.00E-151	Uncharacterized protein C4H3.03c OS=Schizosaccharomyces pombe (strain 972 / ATCC 24843) GN=SPAC4H3.03c PE=4 SV=1	SPAC4H3.03c	337	2.00E-150	COG3387	Glucoamylase and related glycosyl hydrolases	--	--	--	--	--	GO:0005976//polysaccharide metabolic process	GO:0004553//hydrolase activity, hydrolyzing O-glycosyl compounds	-
CL360.Contig25_All	-4.945	-1.74425	0.00648612	0.022034	gi|392568807|gb|EIW61981.1|	40	3.00E-108	hypothetical protein TRAVEDRAFT_118295 [Trametes versicolor FP-101664 SS1]	--	--	--	--	--	--	--	--	--	--	--	--	--	K15219	2.00E-77	226	lbc:LACBIDRAFT_311869	RNA polymerase I-specific transcription initiation factor RRN7	-	-	-
CL643.Contig27_All	-4.945	-1.74425	0.00648383	0.0220306	--	--	--	--	--	--	--	--	--	--	--	--	--	--	--	--	--	--	--	--	--	--	-	-	-
CL333.Contig6_All	-4.92532	-1.70502	0.011711	0.0363133	gi|393221571|gb|EJD07056.1|	31.2	9.00E-165	galactokinase gal [Fomitiporia mediterranea MF3/22]	--	--	--	--	sp|P09608|GAL1_KLULA	228	2.00E-61	Galactokinase OS=Kluyveromyces lactis (strain ATCC 8585 / CBS 2359 / DSM 70799 / NBRC 1267 / NRRL Y-1140 / WM37) GN=GAL1 PE=2 SV=2	YBR020w	224	3.00E-60	COG0153	Galactokinase	K00849	4.00E-141	494	scm:SCHCODRAFT_61248	galactokinase [EC:2.7.1.6]	GO:0008152//metabolic process	GO:0016772//transferase activity, transferring phosphorus-containing groups	-
CL2180.Contig2_All	-4.92532	-1.70502	0.0117129	0.0363161	gi|390604930|gb|EIN14321.1|	194.1	4.00E-138	Choline/ethanolaminephosphotransferase [Punctularia strigosozonata HHB-11173 SS5]	--	--	--	--	sp|O13901|YF3A_SCHPO	140	7.00E-55	Uncharacterized CDP-alcohol phosphatidyltransferase class-I family protein C22A12.10 OS=Schizosaccharomyces pombe (strain 972 / ATCC 24843) GN=SPAC22A12.10 PE=3 SV=1	SPAC22A12.10	140	2.00E-54	COG5050	sn-1,2-diacylglycerol ethanolamine- and cholinephosphotranferases	K00993	9.00E-132	293	scm:SCHCODRAFT_238660	ethanolaminephosphotransferase [EC:2.7.8.1]	-	-	-
CL4277.Contig1_All	-4.90181	10.0565	1.01211e-75	1.29393e-72	gi|393222771|gb|EJD08255.1|	365.5	8.00E-99	phosphoglycerate mutase-like protein [Fomitiporia mediterranea MF3/22]	--	--	--	--	sp|O94317|YH5D_SCHPO	60.8	9.00E-09	Uncharacterized serine-rich protein C215.13 OS=Schizosaccharomyces pombe (strain 972 / ATCC 24843) GN=SPBC215.13 PE=1 SV=1	--	--	--	--	--	K01078	8.00E-137	488	scm:SCHCODRAFT_66537	acid phosphatase [EC:3.1.3.2]	-	-	-
CL43.Contig9_All	-4.90152	-0.394236	1.61648e-06	1.33487e-05	gi|392563156|gb|EIW56335.1|	371.7	3.00E-101	cytochrome P450 [Trametes versicolor FP-101664 SS1]	--	--	--	--	sp|O13345|ORDA_ASPPA	225	7.00E-59	O-methylsterigmatocystin oxidoreductase OS=Aspergillus parasiticus GN=ordA PE=3 SV=1	BH0579	96.3	1.00E-19	COG2124	Cytochrome P450	K00517	9.00E-47	187	afm:AFUA_8G00220	[EC:1.14.-.-]	-	-	-
CL2004.Contig8_All	-4.90037	0.257268	7.48194e-10	1.05891e-08	gi|393216565|gb|EJD02055.1|	649.4	0	GDP-mannose 4,6-dehydratase [Fomitiporia mediterranea MF3/22]	gi|299746319|ref|XM_001837842.2|	83.8	5.00E-13	Coprinopsis cinerea okayama7#130 GDP-mannose 4,6-dehydratase, mRNA	--	--	--	--	mlr5849	459	1.00E-128	COG1089	GDP-D-mannose dehydratase	K01711	0	640	lbc:LACBIDRAFT_183999	GDPmannose 4,6-dehydratase [EC:4.2.1.47]	GO:0019673//GDP-mannose metabolic process	GO:0008446//GDP-mannose 4,6-dehydratase activity;GO:0050662//coenzyme binding;GO:0000166//nucleotide binding	GO:0005622//intracellular
CL476.Contig7_All	-4.89642	-0.397865	5.99896e-06	4.40579e-05	gi|393219076|gb|EJD04564.1|	780.4	0	FAD/NAD-binding domain-containing protein [Fomitiporia mediterranea MF3/22]	--	--	--	--	sp|P08640|MUC1_YEAST	86.7	1.00E-16	Flocculation protein FLO11 OS=Saccharomyces cerevisiae (strain ATCC 204508 / S288c) GN=MUC1 PE=1 SV=2	AGl284	380	1.00E-104	COG2072	Predicted flavoprotein involved in K+ transport	K00601	3.00E-22	107	uma:UM00468.1	phosphoribosylglycinamide formyltransferase [EC:2.1.2.2]	-	-	-
CL471.Contig11_All	-4.89402	-1.70863	0.0148291	0.0442604	gi|449541458|gb|EMD32442.1|	652.1	0	hypothetical protein CERSUDRAFT_161831 [Ceriporiopsis subvermispora B]	gi|321252015|ref|XM_003192209.1|	69.9	9.00E-09	Cryptococcus gattii WM276 aromatic amino acid family biosynthesis-related protein, partial mRNA	sp|B0D6H2|ARO1_LACBS	1033	0	Pentafunctional AROM polypeptide OS=Laccaria bicolor (strain S238N-H82 / ATCC MYA-4686) GN=LACBIDRAFT_233717 PE=3 SV=1	SPAC1834.02_2	509	2.00E-143	COG0128	5-enolpyruvylshikimate-3-phosphate synthase	K13830	0	1033	lbc:LACBIDRAFT_233717	pentafunctional AROM polypeptide [EC:4.2.3.4 4.2.1.10 1.1.1.25 2.7.1.71 2.5.1.19]	GO:0055114//oxidation-reduction process;GO:0009423//chorismate biosynthetic process;GO:0016310//phosphorylation;GO:0009073//aromatic amino acid family biosynthetic process	GO:0003855//3-dehydroquinate dehydratase activity;GO:0004765//shikimate kinase activity;GO:0003866//3-phosphoshikimate 1-carboxyvinyltransferase activity;GO:0046872//metal ion binding;GO:0005524//ATP binding;GO:0004764//shikimate 3-dehydrogenase (NADP+) activity;GO:0003856//3-dehydroquinate synthase activity	GO:0005737//cytoplasm
CL1744.Contig11_All	-4.89401	-1.70863	0.0148319	0.0442649	gi|393218932|gb|EJD04420.1|	137.1	2.00E-30	hypothetical protein FOMMEDRAFT_84061 [Fomitiporia mediterranea MF3/22]	--	--	--	--	sp|P22697|CYS3_NEUCR	67.4	5.00E-11	Regulatory protein cys-3 OS=Neurospora crassa (strain ATCC 24698 / 74-OR23-1A / CBS 708.71 / DSM 1257 / FGSC 987) GN=cys-3 PE=1 SV=1	--	--	--	--	--	K12609	2.00E-06	54.7	cdu:CD36_11180	CCR4-NOT transcriptional complex subunit CAF120	-	-	-
CL1522.Contig3_All	-4.89372	0.290714	8.21037e-08	8.45979e-07	gi|393218421|gb|EJD03909.1|	222.6	0	actin-related protein [Fomitiporia mediterranea MF3/22]	gi|299755559|ref|XM_001828687.2|	194	1.00E-46	Coprinopsis cinerea okayama7#130 60S ribosomal protein L15, partial mRNA	sp|P42023|ACTZ_PNECA	426	3.00E-119	Actin-2 OS=Pneumocystis carinii PE=2 SV=1	ECU01g0460	324	1.00E-114	COG5277	Actin and related proteins	K05692	3.00E-113	315	mgl:MGL_1986	actin beta/gamma 1	-	-	-
CL442.Contig10_All	-4.88674	-1.75339	0.00809242	0.0265663	gi|295669816|ref|XP_002795456.1|	79.7	5.00E-13	predicted protein [Paracoccidioides sp. &apos;lutzii&apos; Pb01] >gi|226285390|gb|EEH40956.1| predicted protein [Paracoccidioides sp. &apos;lutzii&apos; Pb01]	gi|196049137|emb|CR380955.2|	71.9	2.00E-09	Candida glabrata strain CBS138 chromosome I complete sequence	sp|A2QQA8|PRP5_ASPNC	65.5	2.00E-10	Pre-mRNA-processing ATP-dependent RNA helicase prp5 OS=Aspergillus niger (strain CBS 513.88 / FGSC A1513) GN=prp5 PE=3 SV=2	--	--	--	--	--	K12879	7.00E-10	66.2	scm:SCHCODRAFT_103232	THO complex subunit 2	-	-	-
CL4366.Contig4_All	-4.88461	3.06423	3.10986e-43	6.92556e-41	--	--	--	--	--	--	--	--	--	--	--	--	--	--	--	--	--	--	--	--	--	--	-	-	-
CL4261.Contig1_All	-4.88191	-1.79661	0.0116172	0.0360548	--	--	--	--	--	--	--	--	--	--	--	--	--	--	--	--	--	--	--	--	--	--	-	-	-
CL160.Contig54_All	-4.87871	-1.75337	0.00966832	0.0309071	gi|393219393|gb|EJD04880.1|	206.5	5.00E-51	hypothetical protein FOMMEDRAFT_18603 [Fomitiporia mediterranea MF3/22]	--	--	--	--	sp|P08640|MUC1_YEAST	53.9	9.00E-07	Flocculation protein FLO11 OS=Saccharomyces cerevisiae (strain ATCC 204508 / S288c) GN=MUC1 PE=1 SV=2	--	--	--	--	--	K01178	4.00E-06	53.9	sce:YIR019C	glucoamylase [EC:3.2.1.3]	-	-	-
CL2004.Contig10_All	-4.8725	0.232045	7.08453e-10	1.00635e-08	gi|393216565|gb|EJD02055.1|	688	0	GDP-mannose 4,6-dehydratase [Fomitiporia mediterranea MF3/22]	gi|299746319|ref|XM_001837842.2|	83.8	4.00E-13	Coprinopsis cinerea okayama7#130 GDP-mannose 4,6-dehydratase, mRNA	--	--	--	--	mlr5849	472	2.00E-132	COG1089	GDP-D-mannose dehydratase	K01711	0	652	scm:SCHCODRAFT_16219	GDPmannose 4,6-dehydratase [EC:4.2.1.47]	GO:0019673//GDP-mannose metabolic process	GO:0008446//GDP-mannose 4,6-dehydratase activity;GO:0050662//coenzyme binding;GO:0000166//nucleotide binding	GO:0005622//intracellular
CL476.Contig5_All	-4.87176	-0.418433	7.1721e-06	5.18023e-05	gi|393219076|gb|EJD04564.1|	769.6	0	FAD/NAD-binding domain-containing protein [Fomitiporia mediterranea MF3/22]	--	--	--	--	sp|P08640|MUC1_YEAST	86.7	1.00E-16	Flocculation protein FLO11 OS=Saccharomyces cerevisiae (strain ATCC 204508 / S288c) GN=MUC1 PE=1 SV=2	AGl284	369	2.00E-101	COG2072	Predicted flavoprotein involved in K+ transport	K00601	3.00E-22	107	uma:UM00468.1	phosphoribosylglycinamide formyltransferase [EC:2.1.2.2]	-	-	-
CL476.Contig8_All	-4.87176	-0.418433	7.17351e-06	5.18023e-05	gi|393219076|gb|EJD04564.1|	769.6	0	FAD/NAD-binding domain-containing protein [Fomitiporia mediterranea MF3/22]	--	--	--	--	sp|P08640|MUC1_YEAST	86.7	1.00E-16	Flocculation protein FLO11 OS=Saccharomyces cerevisiae (strain ATCC 204508 / S288c) GN=MUC1 PE=1 SV=2	AGl284	369	2.00E-101	COG2072	Predicted flavoprotein involved in K+ transport	K00601	3.00E-22	107	uma:UM00468.1	phosphoribosylglycinamide formyltransferase [EC:2.1.2.2]	-	-	-
CL476.Contig22_All	-4.87176	-0.418433	7.1773e-06	5.18189e-05	gi|393219076|gb|EJD04564.1|	780.4	0	FAD/NAD-binding domain-containing protein [Fomitiporia mediterranea MF3/22]	--	--	--	--	sp|P08640|MUC1_YEAST	82	4.00E-15	Flocculation protein FLO11 OS=Saccharomyces cerevisiae (strain ATCC 204508 / S288c) GN=MUC1 PE=1 SV=2	AGl284	380	1.00E-104	COG2072	Predicted flavoprotein involved in K+ transport	K00601	5.00E-22	107	uma:UM00468.1	phosphoribosylglycinamide formyltransferase [EC:2.1.2.2]	-	-	-
CL476.Contig21_All	-4.87176	-0.418433	7.17949e-06	5.18239e-05	gi|393219076|gb|EJD04564.1|	780.4	0	FAD/NAD-binding domain-containing protein [Fomitiporia mediterranea MF3/22]	--	--	--	--	sp|P08640|MUC1_YEAST	82	4.00E-15	Flocculation protein FLO11 OS=Saccharomyces cerevisiae (strain ATCC 204508 / S288c) GN=MUC1 PE=1 SV=2	AGl284	380	1.00E-104	COG2072	Predicted flavoprotein involved in K+ transport	K00601	5.00E-22	107	uma:UM00468.1	phosphoribosylglycinamide formyltransferase [EC:2.1.2.2]	-	-	-
CL476.Contig1_All	-4.87175	-0.418433	7.20301e-06	5.19719e-05	gi|393219076|gb|EJD04564.1|	780.4	0	FAD/NAD-binding domain-containing protein [Fomitiporia mediterranea MF3/22]	--	--	--	--	sp|P08640|MUC1_YEAST	86.7	1.00E-16	Flocculation protein FLO11 OS=Saccharomyces cerevisiae (strain ATCC 204508 / S288c) GN=MUC1 PE=1 SV=2	AGl284	380	1.00E-104	COG2072	Predicted flavoprotein involved in K+ transport	K00601	3.00E-22	107	uma:UM00468.1	phosphoribosylglycinamide formyltransferase [EC:2.1.2.2]	-	-	-
CL1043.Contig1_All	-4.86766	-1.79845	0.0142078	0.0427089	gi|390596154|gb|EIN05557.1|	285	1.00E-75	cytochrome P450 [Punctularia strigosozonata HHB-11173 SS5]	--	--	--	--	sp|B8NHY4|ORDA_ASPFN	184	1.00E-46	O-methylsterigmatocystin oxidoreductase OS=Aspergillus flavus (strain ATCC 200026 / FGSC A1120 / NRRL 3357 / JCM 12722 / SRRC 167) GN=ordA PE=2 SV=1	BH0579	84	4.00E-16	COG2124	Cytochrome P450	K00517	3.00E-43	174	afm:AFUA_8G00760	[EC:1.14.-.-]	-	GO:0016491//oxidoreductase activity;GO:0005488//binding	-
Unigene2871_All	-4.86467	8.47942	6.13397e-78	8.4693e-75	gi|242815669|ref|XP_002486615.1|	58.2	5.00E-07	fruiting body protein SC3 precursor, putative [Talaromyces stipitatus ATCC 10500] >gi|218714954|gb|EED14377.1| fruiting body protein SC3 precursor, putative [Talaromyces stipitatus ATCC 10500]	--	--	--	--	--	--	--	--	--	--	--	--	--	--	--	--	--	--	-	-	-
Unigene3275_All	-4.86328	7.10752	5.11678e-68	4.77354e-65	gi|393217340|gb|EJD02829.1|	1001.5	0	ATP-sulfurylase [Fomitiporia mediterranea MF3/22]	gi|259482018|tpe|BN001303.1|	107	2.00E-20	TPA_reasm: Aspergillus nidulans FGSC A4 chromosome III	sp|Q4P460|MET3_USTMA	885	0	Sulfate adenylyltransferase OS=Ustilago maydis (strain 521 / FGSC 9021) GN=MET3 PE=3 SV=1	YJR010w	508	1.00E-143	COG2046	ATP sulfurylase (sulfate adenylyltransferase)	K00958	0	974	lbc:LACBIDRAFT_183631	sulfate adenylyltransferase [EC:2.7.7.4]	GO:0000103//sulfate assimilation	GO:0004781//sulfate adenylyltransferase (ATP) activity;GO:0005524//ATP binding;GO:0004020//adenylylsulfate kinase activity	-
CL1733.Contig2_All	-4.85699	-1.75705	0.017031	0.0496308	gi|389751495|gb|EIM92568.1|	37.7	1.00E-57	hypothetical protein STEHIDRAFT_164825 [Stereum hirsutum FP-91666 SS1]	--	--	--	--	sp|Q06522|YP147_YEAST	67	2.00E-11	Uncharacterized protein YPR147C OS=Saccharomyces cerevisiae (strain ATCC 204508 / S288c) GN=YPR147C PE=1 SV=1	--	--	--	--	--	--	--	--	--	--	-	-	-
CL160.Contig41_All	-4.85455	-1.75702	0.0138232	0.041738	gi|393219393|gb|EJD04880.1|	206.8	4.00E-51	hypothetical protein FOMMEDRAFT_18603 [Fomitiporia mediterranea MF3/22]	--	--	--	--	sp|P08640|MUC1_YEAST	55.1	4.00E-07	Flocculation protein FLO11 OS=Saccharomyces cerevisiae (strain ATCC 204508 / S288c) GN=MUC1 PE=1 SV=2	--	--	--	--	--	K01178	2.00E-06	55.1	sce:YIR019C	glucoamylase [EC:3.2.1.3]	-	-	-
CL476.Contig18_All	-4.8468	-0.439338	8.14973e-06	5.80744e-05	gi|393219076|gb|EJD04564.1|	780.4	0	FAD/NAD-binding domain-containing protein [Fomitiporia mediterranea MF3/22]	--	--	--	--	sp|P08640|MUC1_YEAST	82	3.00E-15	Flocculation protein FLO11 OS=Saccharomyces cerevisiae (strain ATCC 204508 / S288c) GN=MUC1 PE=1 SV=2	AGl284	380	1.00E-104	COG2072	Predicted flavoprotein involved in K+ transport	K00601	5.00E-22	107	uma:UM00468.1	phosphoribosylglycinamide formyltransferase [EC:2.1.2.2]	-	-	-
CL442.Contig11_All	-4.84555	-1.75886	0.0138163	0.0417207	gi|395333660|gb|EJF66037.1|	87.8	2.00E-15	hypothetical protein DICSQDRAFT_132203 [Dichomitus squalens LYAD-421 SS1]	gi|196049137|emb|CR380955.2|	71.9	2.00E-09	Candida glabrata strain CBS138 chromosome I complete sequence	sp|A2QQA8|PRP5_ASPNC	66.6	1.00E-10	Pre-mRNA-processing ATP-dependent RNA helicase prp5 OS=Aspergillus niger (strain CBS 513.88 / FGSC A1513) GN=prp5 PE=3 SV=2	--	--	--	--	--	K12879	7.00E-10	66.2	scm:SCHCODRAFT_103232	THO complex subunit 2	-	-	-
CL643.Contig24_All	-4.84171	-1.80219	0.0104891	0.0330983	--	--	--	--	--	--	--	--	--	--	--	--	--	--	--	--	--	--	--	--	--	--	-	-	-
CL2115.Contig1_All	-4.83407	4.8641	2.18232e-45	5.57994e-43	gi|336363262|gb|EGN91670.1|	177.6	6.00E-43	hypothetical protein SERLA73DRAFT_192164 [Serpula lacrymans var. lacrymans S7.3] >gi|336381919|gb|EGO23070.1| hypothetical protein SERLADRAFT_471754 [Serpula lacrymans var. lacrymans S7.9]	--	--	--	--	sp|P38013|AHP1_YEAST	72	9.00E-13	Peroxiredoxin type-2 OS=Saccharomyces cerevisiae (strain ATCC 204508 / S288c) GN=AHP1 PE=1 SV=4	SPCC330.06c	144	4.00E-34	COG0678	Peroxiredoxin	K11187	4.00E-43	174	cci:CC1G_02672	peroxiredoxin 5, atypical 2-Cys peroxiredoxin [EC:1.11.1.15]	-	-	-
CL333.Contig5_All	-4.82726	-1.76067	0.0153974	0.0456761	gi|393221571|gb|EJD07056.1|	65.9	4.00E-09	galactokinase gal [Fomitiporia mediterranea MF3/22]	--	--	--	--	sp|P09608|GAL1_KLULA	209	9.00E-56	Galactokinase OS=Kluyveromyces lactis (strain ATCC 8585 / CBS 2359 / DSM 70799 / NBRC 1267 / NRRL Y-1140 / WM37) GN=GAL1 PE=2 SV=2	YBR020w	198	2.00E-52	COG0153	Galactokinase	K00849	7.00E-129	450	lbc:LACBIDRAFT_251636	galactokinase [EC:2.7.1.6]	GO:0008152//metabolic process	GO:0016772//transferase activity, transferring phosphorus-containing groups	-
CL333.Contig3_All	-4.82726	-1.76067	0.0153995	0.0456781	gi|393221571|gb|EJD07056.1|	31.2	2.00E-160	galactokinase gal [Fomitiporia mediterranea MF3/22]	--	--	--	--	sp|P09608|GAL1_KLULA	214	4.00E-57	Galactokinase OS=Kluyveromyces lactis (strain ATCC 8585 / CBS 2359 / DSM 70799 / NBRC 1267 / NRRL Y-1140 / WM37) GN=GAL1 PE=2 SV=2	YBR020w	202	4.00E-55	COG0153	Galactokinase	K00849	9.00E-138	450	lbc:LACBIDRAFT_251636	galactokinase [EC:2.7.1.6]	GO:0008152//metabolic process	GO:0016772//transferase activity, transferring phosphorus-containing groups	-
CL1679.Contig12_All	-4.82725	-1.76067	0.0154018	0.0456781	gi|393216795|gb|EJD02285.1|	401.7	1.00E-110	hypothetical protein FOMMEDRAFT_141383 [Fomitiporia mediterranea MF3/22]	--	--	--	--	--	--	--	--	DR2405	53.5	6.00E-07	COG2226	Methylase involved in ubiquinone/menaquinone biosynthesis	K12584	6.00E-19	94.4	ure:UREG_00738	scavenger mRNA-decapping enzyme DcpS [EC:3.-.-.-]	-	-	-
Unigene2739_All	-4.82538	7.31488	1.2616e-62	9.2655e-60	gi|393218075|gb|EJD03563.1|	733.8	0	glutamic oxaloacetic transaminase AAT1 [Fomitiporia mediterranea MF3/22]	gi|299755597|ref|XM_001828710.2|	93.7	2.00E-16	Coprinopsis cinerea okayama7#130 ### aspartate Aminotransferase, mRNA	sp|O94320|AATM_SCHPO	454	6.00E-128	Aspartate aminotransferase, mitochondrial OS=Schizosaccharomyces pombe (strain 972 / ATCC 24843) GN=SPBC725.01 PE=3 SV=1	SPBC725.01	454	1.00E-127	COG1448	Aspartate/tyrosine/aromatic aminotransferase	K14455	0	696	scm:SCHCODRAFT_42521	aspartate aminotransferase, mitochondrial [EC:2.6.1.1]	GO:0006520//cellular amino acid metabolic process;GO:0009058//biosynthetic process	GO:0030170//pyridoxal phosphate binding;GO:0004069//L-aspartate:2-oxoglutarate aminotransferase activity;GO:0080130//L-phenylalanine:2-oxoglutarate aminotransferase activity	-
CL43.Contig5_All	-4.82418	0.613725	4.92462e-17	1.66329e-15	gi|390597931|gb|EIN07330.1|	28.1	1.00E-104	cytochrome P450 [Punctularia strigosozonata HHB-11173 SS5]	--	--	--	--	sp|O13345|ORDA_ASPPA	249	4.00E-66	O-methylsterigmatocystin oxidoreductase OS=Aspergillus parasiticus GN=ordA PE=3 SV=1	BH0579	93.2	1.00E-18	COG2124	Cytochrome P450	K00517	2.00E-44	179	afm:AFUA_8G00220	[EC:1.14.-.-]	-	-	-
CL160.Contig49_All	-4.82273	-0.470692	5.14768e-07	4.60808e-06	gi|393216591|gb|EJD02081.1|	743.8	0	Pkinase-domain-containing protein [Fomitiporia mediterranea MF3/22]	gi|299753862|ref|XM_001833533.2|	216	6.00E-53	Coprinopsis cinerea okayama7#130 KQ# CMGC/GSK protein kinase, mRNA	sp|Q10452|GSK3_SCHPO	519	6.00E-147	Protein kinase gsk3 OS=Schizosaccharomyces pombe (strain 972 / ATCC 24843) GN=gsk3 PE=1 SV=3	SPAC1687.15	519	1.00E-146	COG0515	Serine/threonine protein kinase	K03083	0	652	cne:CNB00720	glycogen synthase kinase 3 beta [EC:2.7.11.26]	GO:0006468//protein phosphorylation	GO:0005524//ATP binding;GO:0004674//protein serine/threonine kinase activity	-
CL2056.Contig18_All	-4.80063	0.167765	2.30113e-09	3.04798e-08	gi|170116698|ref|XP_001889539.1|	324.3	0	sodium-potassium ATPase [Laccaria bicolor S238N-H82] >gi|164635541|gb|EDQ99847.1| sodium-potassium ATPase [Laccaria bicolor S238N-H82]	gi|325974179|emb|FQ790272.1|	67.9	4.00E-08	Botryotinia fuckeliana isolate T4 SuperContig_48_1 genomic supercontig, whole genome	sp|O43108|ATC1_YARLI	246	1.00E-64	Calcium-transporting ATPase 1 OS=Yarrowia lipolytica (strain CLIB 122 / E 150) GN=PMR1 PE=3 SV=1	MA4378	309	2.00E-111	COG0474	Cation transport ATPase	K01539	0	712	bfu:BC1G_04401	sodium/potassium-transporting ATPase subunit alpha [EC:3.6.3.9]	GO:0006812//cation transport	GO:0046872//metal ion binding;GO:0005524//ATP binding;GO:0019829//cation-transporting ATPase activity	GO:0016021//integral to membrane
CL2056.Contig16_All	-4.80062	0.167765	2.30667e-09	3.05297e-08	gi|170116698|ref|XP_001889539.1|	324.3	0	sodium-potassium ATPase [Laccaria bicolor S238N-H82] >gi|164635541|gb|EDQ99847.1| sodium-potassium ATPase [Laccaria bicolor S238N-H82]	gi|325974179|emb|FQ790272.1|	67.9	4.00E-08	Botryotinia fuckeliana isolate T4 SuperContig_48_1 genomic supercontig, whole genome	sp|O43108|ATC1_YARLI	246	1.00E-64	Calcium-transporting ATPase 1 OS=Yarrowia lipolytica (strain CLIB 122 / E 150) GN=PMR1 PE=3 SV=1	MA4378	309	2.00E-111	COG0474	Cation transport ATPase	K01539	0	712	bfu:BC1G_04401	sodium/potassium-transporting ATPase subunit alpha [EC:3.6.3.9]	GO:0006812//cation transport	GO:0046872//metal ion binding;GO:0005524//ATP binding;GO:0019829//cation-transporting ATPase activity	GO:0016021//integral to membrane
CL2056.Contig11_All	-4.80062	0.167765	2.30779e-09	3.05329e-08	gi|170116698|ref|XP_001889539.1|	324.3	0	sodium-potassium ATPase [Laccaria bicolor S238N-H82] >gi|164635541|gb|EDQ99847.1| sodium-potassium ATPase [Laccaria bicolor S238N-H82]	gi|325974179|emb|FQ790272.1|	67.9	4.00E-08	Botryotinia fuckeliana isolate T4 SuperContig_48_1 genomic supercontig, whole genome	sp|O43108|ATC1_YARLI	246	1.00E-64	Calcium-transporting ATPase 1 OS=Yarrowia lipolytica (strain CLIB 122 / E 150) GN=PMR1 PE=3 SV=1	MA4378	309	2.00E-111	COG0474	Cation transport ATPase	K01539	0	712	bfu:BC1G_04401	sodium/potassium-transporting ATPase subunit alpha [EC:3.6.3.9]	GO:0006812//cation transport	GO:0046872//metal ion binding;GO:0005524//ATP binding;GO:0019829//cation-transporting ATPase activity	GO:0016021//integral to membrane
CL2965.Contig3_All	-4.79479	-1.80959	0.0159934	0.0470842	gi|242206336|ref|XP_002469024.1|	116.7	6.00E-25	predicted protein [Postia placenta Mad-698-R] >gi|220731889|gb|EED85729.1| predicted protein [Postia placenta Mad-698-R]	--	--	--	--	--	--	--	--	--	--	--	--	--	--	--	--	--	--	-	-	-
CL4218.Contig2_All	-4.7827	6.89935	3.06351e-63	2.34991e-60	gi|393213784|gb|EJC99279.1|	658.7	0	MFS general substrate transporter [Fomitiporia mediterranea MF3/22]	--	--	--	--	sp|Q9C0U9|YQD3_SCHPO	280	6.00E-75	Uncharacterized transporter PB1C11.03 OS=Schizosaccharomyces pombe (strain 972 / ATCC 24843) GN=SPCPB1C11.03 PE=1 SV=1	SPAC11D3.18c	159	6.00E-38	COG0477	Permeases of the major facilitator superfamily	K08192	3.00E-70	267	dha:DEHA2C12276g	MFS transporter, ACS family, allantoate permease	-	-	-
Unigene5273_All	-4.78087	7.32698	5.52449e-77	7.3344e-74	gi|409042378|gb|EKM51862.1|	347.1	5.00E-94	hypothetical protein PHACADRAFT_212481 [Phanerochaete carnosa HHB-10118-sp]	--	--	--	--	sp|P36623|PMGY_SCHPO	67	3.00E-11	Phosphoglycerate mutase OS=Schizosaccharomyces pombe (strain 972 / ATCC 24843) GN=gpm1 PE=1 SV=1	YPO1133	73.6	6.00E-13	COG0588	Phosphoglycerate mutase 1	K15634	7.00E-11	67.8	lth:KLTH0D12826g	probable phosphoglycerate mutase [EC:5.4.2.1]	-	-	-
CL1071.Contig5_All	-4.78085	-1.81142	0.011429	0.0355828	gi|389740459|gb|EIM81650.1|	66.2	1.00E-108	hypothetical protein STEHIDRAFT_142212 [Stereum hirsutum FP-91666 SS1]	gi|302691071|ref|XM_003035169.1|	69.9	4.00E-09	Schizophyllum commune H4-8 hypothetical protein, mRNA	sp|O60066|ALKBH_SCHPO	78.2	5.00E-16	Alpha-ketoglutarate-dependent dioxygenase abh1 OS=Schizosaccharomyces pombe (strain 972 / ATCC 24843) GN=abh1 PE=2 SV=3	SPBC13G1.04c	80.9	6.00E-15	COG3145	Alkylated DNA repair protein	K10765	2.00E-99	325	lbc:LACBIDRAFT_305933	alkylated DNA repair protein alkB homolog 1 [EC:1.14.11.- 4.2.99.18]	-	-	-
Unigene102_All	-4.76482	10.63	3.07287e-66	2.71973e-63	gi|393219304|gb|EJD04791.1|	2448.3	0	hypothetical protein FOMMEDRAFT_153883 [Fomitiporia mediterranea MF3/22]	--	--	--	--	sp|P47054|NU192_YEAST	116	3.00E-25	Nucleoporin NUP192 OS=Saccharomyces cerevisiae (strain ATCC 204508 / S288c) GN=NUP192 PE=1 SV=1	--	--	--	--	--	K14310	0	1617	cci:CC1G_11206	nuclear pore complex protein Nup205	-	-	-
CL1619.Contig2_All	-4.76169	2.85833	8.63045e-38	1.4186e-35	gi|392563873|gb|EIW57052.1|	136.3	6.00E-148	iron reductase [Trametes versicolor FP-101664 SS1]	--	--	--	--	sp|Q04800|FRP1_SCHPO	60.1	1.00E-15	Ferric reductase transmembrane component 1 OS=Schizosaccharomyces pombe (strain 972 / ATCC 24843) GN=frp1 PE=1 SV=1	--	--	--	--	--	K00521	1.00E-74	170	cne:CNA02040	ferric-chelate reductase [EC:1.16.1.7]	GO:0055114//oxidation-reduction process	GO:0016491//oxidoreductase activity	GO:0016021//integral to membrane
CL35.Contig2_All	-4.73609	0.607779	2.45644e-08	2.74051e-07	gi|389747139|gb|EIM88318.1|	847.4	0	translation elongation factor 2 [Stereum hirsutum FP-91666 SS1]	gi|242208524|ref|XM_002470068.1|	83.8	7.00E-13	Postia placenta Mad-698-R 60S ribosomal protein L9, mRNA	sp|A2R994|RRF2M_ASPNC	360	6.00E-99	Ribosome-releasing factor 2, mitochondrial OS=Aspergillus niger (strain CBS 513.88 / FGSC A1513) GN=mef2 PE=3 SV=1	CT437	332	4.00E-90	COG0480	Translation elongation factors (GTPases)	K02355	0	818	lbc:LACBIDRAFT_311928	elongation factor G	-	GO:0097159//organic cyclic compound binding;GO:1901363	-
CL1000.Contig4_All	-4.73287	3.28161	8.31866e-30	8.3472e-28	gi|393213407|gb|EJC98903.1|	201.4	9.00E-50	S-adenosyl-L-methionine-dependent methyltransferase [Fomitiporia mediterranea MF3/22]	--	--	--	--	sp|O94628|YGE9_SCHPO	101	2.00E-21	Uncharacterized methyltransferase C1347.09 OS=Schizosaccharomyces pombe (strain 972 / ATCC 24843) GN=SPBC1347.09 PE=3 SV=1	ML2303	46.6	2.00E-07	COG0491	Zn-dependent hydrolases, including glyoxylases	K15318	3.00E-06	47.8	nfi:NFIA_112270	hydrolase	-	-	-
CL4151.Contig1_All	-4.70783	0.155911	2.09999e-06	1.69126e-05	gi|393215957|gb|EJD01448.1|	676.8	0	ribonucleotide reductase small subunit [Fomitiporia mediterranea MF3/22]	gi|299747485|ref|XM_001837013.2|	355	1.00E-94	Coprinopsis cinerea okayama7#130 t## ribonucleotide reductase small subunit, mRNA	sp|Q9C167|RIR2_NEUCR	536	6.00E-152	Ribonucleoside-diphosphate reductase small chain OS=Neurospora crassa (strain ATCC 24698 / 74-OR23-1A / CBS 708.71 / DSM 1257 / FGSC 987) GN=rnr-2 PE=3 SV=2	YJL026w	495	4.00E-139	COG0208	Ribonucleotide reductase, beta subunit	K10808	0	653	cci:CC1G_00201	ribonucleoside-diphosphate reductase subunit M2 [EC:1.17.4.1]	GO:0009186//deoxyribonucleoside diphosphate metabolic process;GO:0055114//oxidation-reduction process	GO:0046914//transition metal ion binding;GO:0004748//ribonucleoside-diphosphate reductase activity, thioredoxin disulfide as acceptor	GO:0005971//ribonucleoside-diphosphate reductase complex
CL3344.Contig3_All	-4.70637	0.117365	7.0279e-08	7.28934e-07	gi|449548318|gb|EMD39285.1|	649.4	0	hypothetical protein CERSUDRAFT_152383 [Ceriporiopsis subvermispora B]	gi|299745248|ref|XM_002910848.1|	60	4.00E-06	Coprinopsis cinerea okayama7#130 # hypothetical protein, mRNA	sp|O94562|YGD3_SCHPO	343	3.00E-94	Uncharacterized aminotransferase C1771.03c OS=Schizosaccharomyces pombe (strain 972 / ATCC 24843) GN=SPBC1773.03c PE=3 SV=1	RSc0082	359	7.00E-99	COG0161	Adenosylmethionine-8-amino-7-oxononanoate aminotransferase	K00833	1.00E-98	360	pic:PICST_38281	adenosylmethionine-8-amino-7-oxononanoate aminotransferase [EC:2.6.1.62]	GO:0008152//metabolic process	GO:0030170//pyridoxal phosphate binding;GO:0008483//transaminase activity	-
CL643.Contig19_All	-4.68954	-1.86838	0.0153059	0.0454517	--	--	--	--	--	--	--	--	--	--	--	--	--	--	--	--	--	--	--	--	--	--	-	-	-
CL643.Contig23_All	-4.68954	-1.86838	0.0153007	0.045444	--	--	--	--	--	--	--	--	--	--	--	--	--	--	--	--	--	--	--	--	--	--	-	-	-
CL476.Contig6_All	-4.68943	-0.540651	0.000115206	0.000639133	gi|393219076|gb|EJD04564.1|	115.5	0	FAD/NAD-binding domain-containing protein [Fomitiporia mediterranea MF3/22]	--	--	--	--	sp|P08640|MUC1_YEAST	86.7	1.00E-16	Flocculation protein FLO11 OS=Saccharomyces cerevisiae (strain ATCC 204508 / S288c) GN=MUC1 PE=1 SV=2	AGl284	323	5.00E-96	COG2072	Predicted flavoprotein involved in K+ transport	K00601	3.00E-22	107	uma:UM00468.1	phosphoribosylglycinamide formyltransferase [EC:2.1.2.2]	-	-	-
CL476.Contig27_All	-4.68943	-0.540651	0.000115244	0.000639238	gi|393219076|gb|EJD04564.1|	115.5	0	FAD/NAD-binding domain-containing protein [Fomitiporia mediterranea MF3/22]	--	--	--	--	sp|P08640|MUC1_YEAST	86.7	1.00E-16	Flocculation protein FLO11 OS=Saccharomyces cerevisiae (strain ATCC 204508 / S288c) GN=MUC1 PE=1 SV=2	AGl284	334	3.00E-99	COG2072	Predicted flavoprotein involved in K+ transport	K00601	3.00E-22	107	uma:UM00468.1	phosphoribosylglycinamide formyltransferase [EC:2.1.2.2]	-	-	-
CL476.Contig17_All	-4.68942	-0.540651	0.000115296	0.000639424	gi|393219076|gb|EJD04564.1|	115.5	0	FAD/NAD-binding domain-containing protein [Fomitiporia mediterranea MF3/22]	--	--	--	--	sp|P08640|MUC1_YEAST	82	4.00E-15	Flocculation protein FLO11 OS=Saccharomyces cerevisiae (strain ATCC 204508 / S288c) GN=MUC1 PE=1 SV=2	AGl284	334	3.00E-99	COG2072	Predicted flavoprotein involved in K+ transport	K00601	5.00E-22	107	uma:UM00468.1	phosphoribosylglycinamide formyltransferase [EC:2.1.2.2]	-	-	-
CL1408.Contig3_All	-4.67036	0.148585	8.61162e-06	6.10006e-05	gi|449545181|gb|EMD36152.1|	85.5	4.00E-15	hypothetical protein CERSUDRAFT_115123 [Ceriporiopsis subvermispora B]	--	--	--	--	--	--	--	--	--	--	--	--	--	--	--	--	--	--	-	-	-
CL476.Contig20_All	-4.66119	-0.563514	0.000131552	0.000719867	gi|393219076|gb|EJD04564.1|	115.5	0	FAD/NAD-binding domain-containing protein [Fomitiporia mediterranea MF3/22]	--	--	--	--	sp|P08640|MUC1_YEAST	82	4.00E-15	Flocculation protein FLO11 OS=Saccharomyces cerevisiae (strain ATCC 204508 / S288c) GN=MUC1 PE=1 SV=2	AGl284	323	5.00E-96	COG2072	Predicted flavoprotein involved in K+ transport	K00601	5.00E-22	107	uma:UM00468.1	phosphoribosylglycinamide formyltransferase [EC:2.1.2.2]	-	-	-
CL476.Contig14_All	-4.66119	-0.563514	0.000131585	0.00071993	gi|393219076|gb|EJD04564.1|	115.5	0	FAD/NAD-binding domain-containing protein [Fomitiporia mediterranea MF3/22]	--	--	--	--	sp|P08640|MUC1_YEAST	82	4.00E-15	Flocculation protein FLO11 OS=Saccharomyces cerevisiae (strain ATCC 204508 / S288c) GN=MUC1 PE=1 SV=2	AGl284	323	5.00E-96	COG2072	Predicted flavoprotein involved in K+ transport	K00601	5.00E-22	107	uma:UM00468.1	phosphoribosylglycinamide formyltransferase [EC:2.1.2.2]	-	-	-
CL476.Contig11_All	-4.66119	-0.563514	0.000131693	0.000720294	gi|393219076|gb|EJD04564.1|	115.5	0	FAD/NAD-binding domain-containing protein [Fomitiporia mediterranea MF3/22]	--	--	--	--	sp|P08640|MUC1_YEAST	86.7	1.00E-16	Flocculation protein FLO11 OS=Saccharomyces cerevisiae (strain ATCC 204508 / S288c) GN=MUC1 PE=1 SV=2	AGl284	323	5.00E-96	COG2072	Predicted flavoprotein involved in K+ transport	K00601	3.00E-22	107	uma:UM00468.1	phosphoribosylglycinamide formyltransferase [EC:2.1.2.2]	-	-	-
Unigene6195_All	-4.64791	1.4929	5.90703e-17	1.98152e-15	gi|395332357|gb|EJF64736.1|	74.7	1.00E-12	fungal hydrophobin [Dichomitus squalens LYAD-421 SS1]	--	--	--	--	sp|P52748|HYP1_PISTI	63.2	1.00E-10	Hydrophobin-1 OS=Pisolithus tinctorius GN=HYD-1 PE=2 SV=1	--	--	--	--	--	--	--	--	--	--	-	-	-
CL32.Contig7_All	-4.64059	1.68862	3.02208e-10	4.47708e-09	gi|393220222|gb|EJD05708.1|	25.8	1.00E-139	L-tyrosine:2-oxoglutarate aminotransferase, partial [Fomitiporia mediterranea MF3/22]	--	--	--	--	sp|O14192|AATR1_SCHPO	244	2.00E-64	Aromatic amino acid aminotransferase C56E4.03 OS=Schizosaccharomyces pombe (strain 972 / ATCC 24843) GN=SPAC56E4.03 PE=3 SV=1	SPAC56E4.03	244	5.00E-64	COG1167	Transcriptional regulators containing a DNA-binding HTH domain and an aminotransferase domain (MocR family) and their eukaryotic orthologs	K00838	1.00E-66	254	nhe:NECHADRAFT_74483	aromatic amino acid aminotransferase I [EC:2.6.1.57 2.6.1.27 2.6.1.5]	-	-	-
CL1101.Contig17_All	-4.6402	-0.0242429	2.32478e-07	2.22504e-06	--	--	--	--	--	--	--	--	--	--	--	--	--	--	--	--	--	--	--	--	--	--	-	-	-
CL3807.Contig2_All	-4.63635	-0.598698	6.8898e-06	4.99207e-05	gi|392559515|gb|EIW52699.1|	467.2	8.00E-130	mitochondrial carrier [Trametes versicolor FP-101664 SS1]	gi|299738260|ref|XM_001838170.2|	119	6.00E-24	Coprinopsis cinerea okayama7#130 ]# peptidyl-prolyl cis-trans isomerase H, mRNA	sp|P0CP82|PPIH_CRYNJ	298	1.00E-80	Peptidyl-prolyl cis-trans isomerase H OS=Cryptococcus neoformans var. neoformans serotype D (strain JEC21 / ATCC MYA-565) GN=CYP3 PE=3 SV=1	SPBC1709.04c	223	1.00E-57	COG0652	Peptidyl-prolyl cis-trans isomerase (rotamase) - cyclophilin family	K09567	2.00E-92	340	ppl:POSPLDRAFT_89526	peptidyl-prolyl isomerase H (cyclophilin H) [EC:5.2.1.8]	GO:0006810//transport	-	GO:0016021//integral to membrane
CL32.Contig4_All	-4.61904	1.66975	3.93528e-10	5.73156e-09	gi|393220222|gb|EJD05708.1|	25.8	1.00E-139	L-tyrosine:2-oxoglutarate aminotransferase, partial [Fomitiporia mediterranea MF3/22]	--	--	--	--	sp|O14192|AATR1_SCHPO	244	2.00E-64	Aromatic amino acid aminotransferase C56E4.03 OS=Schizosaccharomyces pombe (strain 972 / ATCC 24843) GN=SPAC56E4.03 PE=3 SV=1	SPAC56E4.03	244	5.00E-64	COG1167	Transcriptional regulators containing a DNA-binding HTH domain and an aminotransferase domain (MocR family) and their eukaryotic orthologs	K00838	1.00E-66	254	nhe:NECHADRAFT_74483	aromatic amino acid aminotransferase I [EC:2.6.1.57 2.6.1.27 2.6.1.5]	-	-	-
CL391.Contig5_All	-4.59188	1.02574	4.00394e-21	2.01764e-19	gi|409076081|gb|EKM76455.1|	608.6	1.00E-172	hypothetical protein AGABI1DRAFT_115791 [Agaricus bisporus var. burnettii JB137-S8]	gi|15787631|gb|AY052476.1|	105	7.00E-20	Hebeloma cylindrosporum NADP-dependent glutamate dehydrogenase mRNA, complete cds	sp|P54387|DHE4_AGABI	606	1.00E-173	NADP-specific glutamate dehydrogenase OS=Agaricus bisporus GN=gdhA PE=3 SV=1	YOR375c	471	1.00E-132	COG0334	Glutamate dehydrogenase/leucine dehydrogenase	K00262	4.00E-171	600	cci:CC1G_05483	glutamate dehydrogenase (NADP+) [EC:1.4.1.4]	GO:0006520//cellular amino acid metabolic process;GO:0055114//oxidation-reduction process	GO:0000166//nucleotide binding;GO:0004354//glutamate dehydrogenase (NADP+) activity	-
CL1548.Contig1_All	-4.58548	5.48817	6.14532e-64	5.05058e-61	gi|336372321|gb|EGO00660.1|	526.2	2.00E-147	hypothetical protein SERLA73DRAFT_50406 [Serpula lacrymans var. lacrymans S7.3]	--	--	--	--	sp|P07703|RPAC1_YEAST	283	5.00E-76	DNA-directed RNA polymerases I and III subunit RPAC1 OS=Saccharomyces cerevisiae (strain ATCC 204508 / S288c) GN=RPC40 PE=1 SV=1	YPR110c	283	1.00E-75	COG0202	DNA-directed RNA polymerase, alpha subunit/40 kD subunit	K03027	9.00E-114	410	scm:SCHCODRAFT_45907	DNA-directed RNA polymerases I and III subunit RPAC1	GO:0008152//metabolic process	GO:1901363;GO:0097159//organic cyclic compound binding;GO:0003824//catalytic activity	-
CL5010.Contig2_All	-4.5799	4.77588	1.32921e-44	3.12119e-42	gi|170086690|ref|XP_001874568.1|	808.5	0	MFS monosaccharide transporter [Laccaria bicolor S238N-H82] >gi|164649768|gb|EDR14009.1| MFS monosaccharide transporter [Laccaria bicolor S238N-H82]	gi|170086689|ref|XM_001874533.1|	147	2.00E-32	Laccaria bicolor S238N-H82 MFS monosaccharide transporter (LbMST1) partial mRNA	sp|Q92253|RCO3_NEUCR	415	7.00E-116	Probable glucose transporter rco-3 OS=Neurospora crassa (strain ATCC 24698 / 74-OR23-1A / CBS 708.71 / DSM 1257 / FGSC 987) GN=rco-3 PE=3 SV=2	CAC1339	209	1.00E-53	COG0477	Permeases of the major facilitator superfamily	K08139	2.00E-115	416	kla:KLLA0F05181g	MFS transporter, SP family, sugar:H+ symporter	GO:0055085//transmembrane transport	GO:0022891//substrate-specific transmembrane transporter activity	GO:0016021//integral to membrane
CL243.Contig15_All	-4.57703	-0.678369	3.03123e-06	2.36831e-05	--	--	--	--	--	--	--	--	--	--	--	--	--	--	--	--	--	--	--	--	--	--	-	-	-
CL2204.Contig3_All	-4.57597	0.404682	2.96513e-13	6.34534e-12	gi|393217762|gb|EJD03251.1|	724.2	0	MFS general substrate transporter [Fomitiporia mediterranea MF3/22]	--	--	--	--	sp|Q9HE13|YI32_SCHPO	399	7.00E-111	Uncharacterized MFS-type transporter C1399.02 OS=Schizosaccharomyces pombe (strain 972 / ATCC 24843) GN=SPAC1399.02 PE=3 SV=1	SPAC1399.02	399	2.00E-110	COG0477	Permeases of the major facilitator superfamily	K10866	4.00E-90	332	nhe:NECHADRAFT_65858	DNA repair protein RAD50 [EC:3.6.-.-]	-	-	-
CL2204.Contig10_All	-4.55382	-0.027184	1.30909e-08	1.52608e-07	gi|393217762|gb|EJD03251.1|	711.8	0	MFS general substrate transporter [Fomitiporia mediterranea MF3/22]	--	--	--	--	sp|Q9HE13|YI32_SCHPO	387	4.00E-107	Uncharacterized MFS-type transporter C1399.02 OS=Schizosaccharomyces pombe (strain 972 / ATCC 24843) GN=SPAC1399.02 PE=3 SV=1	SPAC1399.02	387	9.00E-107	COG0477	Permeases of the major facilitator superfamily	K10866	7.00E-87	322	nhe:NECHADRAFT_65858	DNA repair protein RAD50 [EC:3.6.-.-]	-	-	-
Unigene3320_All	-4.5461	6.77207	8.9593e-51	2.91752e-48	gi|449544815|gb|EMD35787.1|	89.4	4.00E-16	hypothetical protein CERSUDRAFT_115740 [Ceriporiopsis subvermispora B]	--	--	--	--	--	--	--	--	--	--	--	--	--	--	--	--	--	--	-	-	-
CL2056.Contig14_All	-4.5356	-0.051111	3.95268e-08	4.28379e-07	gi|395334204|gb|EJF66580.1|	323.6	0	sodium-potassium ATPase [Dichomitus squalens LYAD-421 SS1]	gi|325974179|emb|FQ790272.1|	67.9	3.00E-08	Botryotinia fuckeliana isolate T4 SuperContig_48_1 genomic supercontig, whole genome	sp|O43108|ATC1_YARLI	231	2.00E-60	Calcium-transporting ATPase 1 OS=Yarrowia lipolytica (strain CLIB 122 / E 150) GN=PMR1 PE=3 SV=1	MA4378	274	6.00E-101	COG0474	Cation transport ATPase	K01539	0	624	bfu:BC1G_04401	sodium/potassium-transporting ATPase subunit alpha [EC:3.6.3.9]	GO:0006812//cation transport	GO:0046872//metal ion binding;GO:0005524//ATP binding;GO:0019829//cation-transporting ATPase activity	GO:0016021//integral to membrane
CL243.Contig3_All	-4.53059	-0.71356	8.70915e-06	6.16535e-05	--	--	--	--	--	--	--	--	--	--	--	--	--	--	--	--	--	--	--	--	--	--	-	-	-
Unigene838_All	-4.52883	4.37235	9.89875e-26	7.28539e-24	gi|12584219|gb|AAG59832.1|AF329732_1	608.2	1.00E-172	endoglucanase [Volvariella volvacea]	gi|189498327|gb|EU716328.1|	81.8	8.00E-13	Volvariella volvacea endoglucanase (egI) mRNA, complete cds	sp|Q12624|GUN3_HUMIN	409	3.00E-114	Endoglucanase 3 OS=Humicola insolens GN=CMC3 PE=1 SV=1	RSp0162	259	8.00E-69	COG2730	Endoglucanase	K01179	7.00E-149	526	cci:CC1G_06324	endoglucanase [EC:3.2.1.4]	-	GO:0016787//hydrolase activity	-
CL1843.Contig5_All	-4.52417	3.39599	1.91132e-47	5.4078e-45	gi|354961625|dbj|BAL05080.1|	525	3.00E-147	cytochrome P450 [Phanerochaete chrysosporium]	--	--	--	--	sp|O13345|ORDA_ASPPA	318	1.00E-86	O-methylsterigmatocystin oxidoreductase OS=Aspergillus parasiticus GN=ordA PE=3 SV=1	BH0579	86.7	1.00E-16	COG2124	Cytochrome P450	K00517	1.00E-50	201	afm:AFUA_8G00760	[EC:1.14.-.-]	-	GO:0016491//oxidoreductase activity;GO:0005488//binding	-
CL2754.Contig1_All	-4.50322	-0.720066	8.09843e-06	5.77684e-05	gi|393213957|gb|EJC99451.1|	308.5	1.00E-82	Metallo-dependent hydrolase [Fomitiporia mediterranea MF3/22]	gi|409971578|gb|AC253826.1|	69.9	2.00E-09	Agaricus bisporus clone FWBA05-O15, complete sequence	sp|Q9UUF1|YNF8_SCHPO	67.8	1.00E-11	Deoxyribonuclease Tat-D OS=Schizosaccharomyces pombe (strain 972 / ATCC 24843) GN=pi038 PE=3 SV=1	lin0224	103	4.00E-22	COG0084	Mg-dependent DNase	K03424	2.00E-78	291	cci:CC1G_05574	TatD DNase family protein [EC:3.1.21.-]	-	-	-
CL1408.Contig8_All	-4.50033	7.21031	2.52337e-37	4.03249e-35	gi|449545181|gb|EMD36152.1|	84.3	9.00E-15	hypothetical protein CERSUDRAFT_115123 [Ceriporiopsis subvermispora B]	--	--	--	--	--	--	--	--	--	--	--	--	--	--	--	--	--	--	-	-	-
CL2945.Contig3_All	-4.47363	-0.71039	5.5902e-05	0.000334424	gi|409052285|gb|EKM61761.1|	274.6	0	hypothetical protein PHACADRAFT_112611 [Phanerochaete carnosa HHB-10118-sp]	--	--	--	--	sp|O74468|SUMT_SCHPO	159	2.00E-74	Probable uroporphyrinogen-III C-methyltransferase OS=Schizosaccharomyces pombe (strain 972 / ATCC 24843) GN=SPCC1739.06c PE=2 SV=1	SPCC1739.06c_2	140	1.00E-54	COG0007	Uroporphyrinogen-III methylase	K00589	0	395	cci:CC1G_10103	uroporphyrin-III C-methyltransferase [EC:2.1.1.107]	GO:0008152//metabolic process	GO:0003824//catalytic activity	-
Unigene3434_All	-4.4704	4.65702	5.71223e-41	1.10772e-38	gi|393213712|gb|EJC99207.1|	401.7	2.00E-110	hypothetical protein FOMMEDRAFT_136574 [Fomitiporia mediterranea MF3/22]	gi|169851643|ref|XM_001832459.1|	60	3.00E-06	Coprinopsis cinerea okayama7#130 endoglucanase II, mRNA	sp|Q2US83|EGLD_ASPOR	182	5.00E-46	Probable endo-beta-1,4-glucanase D OS=Aspergillus oryzae (strain ATCC 42149 / RIB 40) GN=eglD PE=3 SV=1	--	--	--	--	--	K01238	1.00E-44	180	afm:AFUA_8G06830	[EC:3.2.1.-]	-	GO:0016787//hydrolase activity	-
Unigene2353_All	-4.4643	4.18465	4.9077e-36	7.39755e-34	gi|389743845|gb|EIM85029.1|	77.4	1.00E-13	hypothetical protein STEHIDRAFT_122939 [Stereum hirsutum FP-91666 SS1]	--	--	--	--	--	--	--	--	--	--	--	--	--	--	--	--	--	--	GO:0055114//oxidation-reduction process	GO:0051287//NAD binding;GO:0016616//oxidoreductase activity, acting on the CH-OH group of donors, NAD or NADP as acceptor	-
CL476.Contig2_All	-4.46214	-0.729269	5.99881e-05	0.00035548	gi|393219076|gb|EJD04564.1|	780.4	0	FAD/NAD-binding domain-containing protein [Fomitiporia mediterranea MF3/22]	--	--	--	--	--	--	--	--	AGl284	380	6.00E-105	COG2072	Predicted flavoprotein involved in K+ transport	K03379	7.00E-11	68.9	mgr:MGG_06577	cyclohexanone monooxygenase [EC:1.14.13.22]	-	-	-
CL1619.Contig3_All	-4.4606	2.57569	5.04557e-37	7.95265e-35	gi|392563873|gb|EIW57052.1|	273.1	1.00E-152	iron reductase [Trametes versicolor FP-101664 SS1]	--	--	--	--	sp|Q04800|FRP1_SCHPO	60.1	1.00E-14	Ferric reductase transmembrane component 1 OS=Schizosaccharomyces pombe (strain 972 / ATCC 24843) GN=frp1 PE=1 SV=1	--	--	--	--	--	K00521	3.00E-79	170	cne:CNA02040	ferric-chelate reductase [EC:1.16.1.7]	GO:0055114//oxidation-reduction process	GO:0016491//oxidoreductase activity	GO:0016021//integral to membrane
CL5005.Contig1_All	-4.45075	4.33021	2.28826e-51	7.74376e-49	gi|449545295|gb|EMD36266.1|	304.7	4.00E-81	hypothetical protein CERSUDRAFT_137898, partial [Ceriporiopsis subvermispora B]	--	--	--	--	--	--	--	--	--	--	--	--	--	--	--	--	--	--	-	-	-
CL3344.Contig7_All	-4.44843	0.336272	9.1184e-09	1.0925e-07	gi|449548318|gb|EMD39285.1|	99	6.00E-177	hypothetical protein CERSUDRAFT_152383 [Ceriporiopsis subvermispora B]	gi|299745248|ref|XM_002910848.1|	60	4.00E-06	Coprinopsis cinerea okayama7#130 # hypothetical protein, mRNA	sp|O94562|YGD3_SCHPO	273	2.00E-85	Uncharacterized aminotransferase C1771.03c OS=Schizosaccharomyces pombe (strain 972 / ATCC 24843) GN=SPBC1773.03c PE=3 SV=1	RSc0082	302	4.00E-90	COG0161	Adenosylmethionine-8-amino-7-oxononanoate aminotransferase	K00833	8.00E-90	302	pic:PICST_38281	adenosylmethionine-8-amino-7-oxononanoate aminotransferase [EC:2.6.1.62]	-	GO:0003824//catalytic activity	-
CL623.Contig2_All	-4.44243	1.18408	8.26586e-08	8.50621e-07	gi|242218927|ref|XP_002475249.1|	322.8	2.00E-86	predicted protein [Postia placenta Mad-698-R] >gi|220725581|gb|EED79562.1| predicted protein [Postia placenta Mad-698-R]	--	--	--	--	--	--	--	--	--	--	--	--	--	--	--	--	--	--	-	-	-
CL3153.Contig1_All	-4.44149	5.29029	2.55157e-63	2.00171e-60	gi|393247663|gb|EJD55170.1|	348.6	1.00E-94	glycoside hydrolase family 61 protein [Auricularia delicata TFB-10046 SS5]	--	--	--	--	sp|Q0CEU4|EGLD_ASPTN	246	2.00E-65	Probable endo-beta-1,4-glucanase D OS=Aspergillus terreus (strain NIH 2624 / FGSC A1156) GN=eglD PE=3 SV=1	--	--	--	--	--	K01238	1.00E-63	242	afm:AFUA_8G06830	[EC:3.2.1.-]	GO:0005975//carbohydrate metabolic process	GO:0016798//hydrolase activity, acting on glycosyl bonds	-
CL1930.Contig9_All	-4.43159	-0.771708	1.65942e-05	0.000111072	gi|393222630|gb|EJD08114.1|	95.1	3.00E-18	hypothetical protein FOMMEDRAFT_45980, partial [Fomitiporia mediterranea MF3/22]	--	--	--	--	sp|Q9URW3|YIPL_SCHPO	52	8.00E-07	Protein yippee-like PJ691.02 OS=Schizosaccharomyces pombe (strain 972 / ATCC 24843) GN=SPAPJ691.02 PE=3 SV=1	--	--	--	--	--	K15541	2.00E-06	52.8	aor:AOR_1_1332164	protein MPE1	-	-	-
CL4258.Contig3_All	-4.42761	-0.0740871	5.65505e-06	4.17542e-05	gi|393220377|gb|EJD05863.1|	152.5	6.00E-141	mRNA capping enzyme, alpha subunit [Fomitiporia mediterranea MF3/22]	--	--	--	--	sp|Q7SB53|MCE1_NEUCR	161	1.00E-55	mRNA-capping enzyme subunit alpha OS=Neurospora crassa (strain ATCC 24698 / 74-OR23-1A / CBS 708.71 / DSM 1257 / FGSC 987) GN=NCU06260 PE=3 SV=1	SPBC2F12.08c	144	2.00E-48	COG5226	mRNA capping enzyme, guanylyltransferase (alpha) subunit	K00987	1.00E-116	296	cci:CC1G_01010	mRNA guanylyltransferase [EC:2.7.7.50]	GO:0044260;GO:0090304	GO:0016740//transferase activity	-
Unigene2172_All	-4.42501	5.54034	7.58469e-58	4.09075e-55	gi|393217002|gb|EJD02492.1|	428.7	2.00E-118	hypothetical protein FOMMEDRAFT_157715 [Fomitiporia mediterranea MF3/22]	--	--	--	--	--	--	--	--	--	--	--	--	--	--	--	--	--	--	-	-	-
CL32.Contig13_All	-4.41841	6.58556	1.7697e-52	6.43014e-50	gi|393220226|gb|EJD05712.1|	1161.4	0	APG9-domain-containing protein [Fomitiporia mediterranea MF3/22]	--	--	--	--	sp|P0CM40|ATG9_CRYNJ	658	0	Autophagy-related protein 9 OS=Cryptococcus neoformans var. neoformans serotype D (strain JEC21 / ATCC MYA-565) GN=ATG9 PE=3 SV=1	SPAC56E4.03	258	9.00E-68	COG1167	Transcriptional regulators containing a DNA-binding HTH domain and an aminotransferase domain (MocR family) and their eukaryotic orthologs	K00838	2.00E-72	275	nhe:NECHADRAFT_74483	aromatic amino acid aminotransferase I [EC:2.6.1.57 2.6.1.27 2.6.1.5]	-	-	GO:0016020//membrane
CL4258.Contig4_All	-4.40889	-0.0900374	5.37917e-06	3.98879e-05	gi|393220377|gb|EJD05863.1|	520.8	8.00E-146	mRNA capping enzyme, alpha subunit [Fomitiporia mediterranea MF3/22]	--	--	--	--	sp|Q7SB53|MCE1_NEUCR	232	1.00E-60	mRNA-capping enzyme subunit alpha OS=Neurospora crassa (strain ATCC 24698 / 74-OR23-1A / CBS 708.71 / DSM 1257 / FGSC 987) GN=NCU06260 PE=3 SV=1	SPBC2F12.08c	209	3.00E-53	COG5226	mRNA capping enzyme, guanylyltransferase (alpha) subunit	K00987	2.00E-121	436	cci:CC1G_01010	mRNA guanylyltransferase [EC:2.7.7.50]	GO:0044260;GO:0090304	GO:0016740//transferase activity	-
CL4364.Contig1_All	-4.40074	5.20301	1.24758e-48	3.7124e-46	gi|302684539|ref|XP_003031950.1|	465.3	2.00E-129	hypothetical protein SCHCODRAFT_76887 [Schizophyllum commune H4-8] >gi|300105643|gb|EFI97047.1| hypothetical protein SCHCODRAFT_76887 [Schizophyllum commune H4-8]	gi|299740327|ref|XM_002910264.1|	89.7	5.00E-15	Coprinopsis cinerea okayama7#130 macrofage activating glycoprotein, mRNA	--	--	--	--	--	--	--	--	--	--	--	--	--	--	-	-	-
CL2004.Contig6_All	-4.39179	0.271948	7.4852e-10	1.05891e-08	gi|393216565|gb|EJD02055.1|	47.4	0	GDP-mannose 4,6-dehydratase [Fomitiporia mediterranea MF3/22]	gi|299746319|ref|XM_001837842.2|	83.8	5.00E-13	Coprinopsis cinerea okayama7#130 GDP-mannose 4,6-dehydratase, mRNA	--	--	--	--	gmd	441	4.00E-124	COG1089	GDP-D-mannose dehydratase	K01711	3.00E-178	621	lbc:LACBIDRAFT_183999	GDPmannose 4,6-dehydratase [EC:4.2.1.47]	GO:0019673//GDP-mannose metabolic process	GO:0008446//GDP-mannose 4,6-dehydratase activity;GO:0050662//coenzyme binding;GO:0000166//nucleotide binding	GO:0005622//intracellular
CL2004.Contig4_All	-4.39179	0.271948	7.49414e-10	1.05974e-08	gi|393216565|gb|EJD02055.1|	47.4	0	GDP-mannose 4,6-dehydratase [Fomitiporia mediterranea MF3/22]	gi|299746319|ref|XM_001837842.2|	83.8	5.00E-13	Coprinopsis cinerea okayama7#130 GDP-mannose 4,6-dehydratase, mRNA	sp|P04397|GAL10_YEAST	55.5	2.00E-07	Bifunctional protein GAL10 OS=Saccharomyces cerevisiae (strain ATCC 204508 / S288c) GN=GAL10 PE=1 SV=2	gmd	441	4.00E-124	COG1089	GDP-D-mannose dehydratase	K01711	3.00E-178	621	lbc:LACBIDRAFT_183999	GDPmannose 4,6-dehydratase [EC:4.2.1.47]	GO:0019673//GDP-mannose metabolic process	GO:0008446//GDP-mannose 4,6-dehydratase activity;GO:0050662//coenzyme binding;GO:0000166//nucleotide binding	GO:0005622//intracellular
CL32.Contig2_All	-4.37843	1.60804	1.22348e-09	1.67655e-08	gi|393220222|gb|EJD05708.1|	25.8	3.00E-136	L-tyrosine:2-oxoglutarate aminotransferase, partial [Fomitiporia mediterranea MF3/22]	--	--	--	--	sp|O14192|AATR1_SCHPO	233	7.00E-61	Aromatic amino acid aminotransferase C56E4.03 OS=Schizosaccharomyces pombe (strain 972 / ATCC 24843) GN=SPAC56E4.03 PE=3 SV=1	SPAC56E4.03	233	2.00E-60	COG1167	Transcriptional regulators containing a DNA-binding HTH domain and an aminotransferase domain (MocR family) and their eukaryotic orthologs	K00838	4.00E-63	243	nhe:NECHADRAFT_74483	aromatic amino acid aminotransferase I [EC:2.6.1.57 2.6.1.27 2.6.1.5]	-	-	-
CL4258.Contig6_All	-4.36298	-0.124978	8.28972e-06	5.89144e-05	gi|393220377|gb|EJD05863.1|	520.8	8.00E-146	mRNA capping enzyme, alpha subunit [Fomitiporia mediterranea MF3/22]	--	--	--	--	sp|Q7SB53|MCE1_NEUCR	232	9.00E-61	mRNA-capping enzyme subunit alpha OS=Neurospora crassa (strain ATCC 24698 / 74-OR23-1A / CBS 708.71 / DSM 1257 / FGSC 987) GN=NCU06260 PE=3 SV=1	SPBC2F12.08c	209	3.00E-53	COG5226	mRNA capping enzyme, guanylyltransferase (alpha) subunit	K00987	2.00E-121	436	cci:CC1G_01010	mRNA guanylyltransferase [EC:2.7.7.50]	GO:0044260;GO:0090304	GO:0016740//transferase activity	-
CL4258.Contig5_All	-4.36298	-0.124978	8.2898e-06	5.89144e-05	gi|393220377|gb|EJD05863.1|	152.5	5.00E-141	mRNA capping enzyme, alpha subunit [Fomitiporia mediterranea MF3/22]	--	--	--	--	sp|Q7SB53|MCE1_NEUCR	161	1.00E-55	mRNA-capping enzyme subunit alpha OS=Neurospora crassa (strain ATCC 24698 / 74-OR23-1A / CBS 708.71 / DSM 1257 / FGSC 987) GN=NCU06260 PE=3 SV=1	SPBC2F12.08c	144	2.00E-48	COG5226	mRNA capping enzyme, guanylyltransferase (alpha) subunit	K00987	1.00E-116	296	cci:CC1G_01010	mRNA guanylyltransferase [EC:2.7.7.50]	GO:0044260;GO:0090304	GO:0016740//transferase activity	-
CL1548.Contig3_All	-4.3438	5.68094	6.44155e-62	4.53775e-59	gi|336372321|gb|EGO00660.1|	526.2	2.00E-147	hypothetical protein SERLA73DRAFT_50406 [Serpula lacrymans var. lacrymans S7.3]	--	--	--	--	sp|P07703|RPAC1_YEAST	234	2.00E-61	DNA-directed RNA polymerases I and III subunit RPAC1 OS=Saccharomyces cerevisiae (strain ATCC 204508 / S288c) GN=RPC40 PE=1 SV=1	all1865	275	2.00E-73	COG1902	NADH:flavin oxidoreductases, Old Yellow Enzyme family	K03027	3.00E-96	352	scm:SCHCODRAFT_45907	DNA-directed RNA polymerases I and III subunit RPAC1	GO:0008152//metabolic process	GO:1901363;GO:0097159//organic cyclic compound binding;GO:0003824//catalytic activity	-
CL4308.Contig1_All	-4.34151	0.542223	1.93009e-13	4.2381e-12	gi|393213956|gb|EJC99450.1|	72.4	1.00E-11	hypothetical protein FOMMEDRAFT_31171 [Fomitiporia mediterranea MF3/22]	--	--	--	--	--	--	--	--	--	--	--	--	--	--	--	--	--	--	-	-	-
CL1914.Contig16_All	-4.32891	-0.188689	3.90672e-06	2.9795e-05	gi|170087808|ref|XP_001875127.1|	496.5	1.00E-138	predicted protein [Laccaria bicolor S238N-H82] >gi|164650327|gb|EDR14568.1| predicted protein [Laccaria bicolor S238N-H82]	--	--	--	--	sp|Q8TGE1|AWA1_YEASK	74.3	4.00E-13	Cell wall protein AWA1 OS=Saccharomyces cerevisiae (strain Kyokai no. 7 / NBRC 101557) GN=AWA1 PE=1 SV=1	RSp0884	55.1	6.00E-07	COG1674	DNA segregation ATPase FtsK/SpoIIIE and related proteins	K01178	5.00E-11	69.3	sce:YIR019C	glucoamylase [EC:3.2.1.3]	-	-	-
Unigene4559_All	-4.32137	4.90395	4.57677e-48	1.35026e-45	gi|392564440|gb|EIW57618.1|	272.3	1.00E-71	ubiquinone biosynthesis protein COQ4 mitochondrial [Trametes versicolor FP-101664 SS1]	--	--	--	--	sp|B0D5R2|COQ4_LACBS	272	4.00E-73	Ubiquinone biosynthesis protein COQ4, mitochondrial OS=Laccaria bicolor (strain S238N-H82 / ATCC MYA-4686) GN=COQ4 PE=3 SV=1	SPAC1687.12c	164	3.00E-40	COG5031	Uncharacterized protein involved in ubiquinone biosynthesis	--	--	--	--	--	-	-	GO:0016020//membrane;GO:0005739//mitochondrion
CL1122.Contig14_All	-4.32043	-0.862807	4.86187e-05	0.000294942	gi|393215613|gb|EJD01104.1|	576.2	1.00E-162	hypothetical protein FOMMEDRAFT_125748 [Fomitiporia mediterranea MF3/22]	--	--	--	--	sp|P40580|BZRD_YEAST	104	8.00E-31	Benzil reductase ((S)-benzoin forming) IRC24 OS=Saccharomyces cerevisiae (strain ATCC 204508 / S288c) GN=IRC24 PE=1 SV=1	YIR036c	104	2.00E-30	COG1028	Dehydrogenases with different specificities (related to short-chain alcohol dehydrogenases)	K00540	1.00E-31	113	cgr:CAGL0F06919g	[EC:1.-.-.-]	-	-	-
CL2056.Contig8_All	-4.31151	0.203427	1.31835e-08	1.53636e-07	gi|170116698|ref|XP_001889539.1|	324.3	0	sodium-potassium ATPase [Laccaria bicolor S238N-H82] >gi|164635541|gb|EDQ99847.1| sodium-potassium ATPase [Laccaria bicolor S238N-H82]	gi|325974179|emb|FQ790272.1|	67.9	4.00E-08	Botryotinia fuckeliana isolate T4 SuperContig_48_1 genomic supercontig, whole genome	sp|O43108|ATC1_YARLI	240	7.00E-63	Calcium-transporting ATPase 1 OS=Yarrowia lipolytica (strain CLIB 122 / E 150) GN=PMR1 PE=3 SV=1	MA4378	297	6.00E-108	COG0474	Cation transport ATPase	K01539	0	700	bfu:BC1G_04401	sodium/potassium-transporting ATPase subunit alpha [EC:3.6.3.9]	-	GO:0043167//ion binding;GO:0016787//hydrolase activity;GO:0000166//nucleotide binding	GO:0016020//membrane
CL2056.Contig7_All	-4.31151	0.203427	1.31883e-08	1.53639e-07	gi|170116698|ref|XP_001889539.1|	324.3	0	sodium-potassium ATPase [Laccaria bicolor S238N-H82] >gi|164635541|gb|EDQ99847.1| sodium-potassium ATPase [Laccaria bicolor S238N-H82]	gi|325974179|emb|FQ790272.1|	67.9	4.00E-08	Botryotinia fuckeliana isolate T4 SuperContig_48_1 genomic supercontig, whole genome	sp|O43108|ATC1_YARLI	240	7.00E-63	Calcium-transporting ATPase 1 OS=Yarrowia lipolytica (strain CLIB 122 / E 150) GN=PMR1 PE=3 SV=1	MA4378	297	6.00E-108	COG0474	Cation transport ATPase	K01539	0	700	bfu:BC1G_04401	sodium/potassium-transporting ATPase subunit alpha [EC:3.6.3.9]	-	GO:0043167//ion binding;GO:0016787//hydrolase activity;GO:0000166//nucleotide binding	GO:0016020//membrane
CL2056.Contig15_All	-4.31151	0.203427	1.32054e-08	1.53787e-07	gi|170116698|ref|XP_001889539.1|	324.3	0	sodium-potassium ATPase [Laccaria bicolor S238N-H82] >gi|164635541|gb|EDQ99847.1| sodium-potassium ATPase [Laccaria bicolor S238N-H82]	gi|325974179|emb|FQ790272.1|	67.9	4.00E-08	Botryotinia fuckeliana isolate T4 SuperContig_48_1 genomic supercontig, whole genome	sp|O43108|ATC1_YARLI	240	7.00E-63	Calcium-transporting ATPase 1 OS=Yarrowia lipolytica (strain CLIB 122 / E 150) GN=PMR1 PE=3 SV=1	MA4378	297	6.00E-108	COG0474	Cation transport ATPase	K01539	0	700	bfu:BC1G_04401	sodium/potassium-transporting ATPase subunit alpha [EC:3.6.3.9]	-	GO:0043167//ion binding;GO:0016787//hydrolase activity;GO:0000166//nucleotide binding	GO:0016020//membrane
CL2056.Contig13_All	-4.31151	0.203427	1.32237e-08	1.53948e-07	gi|170116698|ref|XP_001889539.1|	324.3	0	sodium-potassium ATPase [Laccaria bicolor S238N-H82] >gi|164635541|gb|EDQ99847.1| sodium-potassium ATPase [Laccaria bicolor S238N-H82]	gi|325974179|emb|FQ790272.1|	67.9	4.00E-08	Botryotinia fuckeliana isolate T4 SuperContig_48_1 genomic supercontig, whole genome	sp|O43108|ATC1_YARLI	240	7.00E-63	Calcium-transporting ATPase 1 OS=Yarrowia lipolytica (strain CLIB 122 / E 150) GN=PMR1 PE=3 SV=1	MA4378	297	6.00E-108	COG0474	Cation transport ATPase	K01539	0	700	bfu:BC1G_04401	sodium/potassium-transporting ATPase subunit alpha [EC:3.6.3.9]	-	GO:0043167//ion binding;GO:0016787//hydrolase activity;GO:0000166//nucleotide binding	GO:0016020//membrane
CL476.Contig19_All	-4.30608	-0.826835	0.000665695	0.00307363	gi|393219076|gb|EJD04564.1|	115.5	1.00E-126	FAD/NAD-binding domain-containing protein [Fomitiporia mediterranea MF3/22]	--	--	--	--	sp|P08640|MUC1_YEAST	82	3.00E-15	Flocculation protein FLO11 OS=Saccharomyces cerevisiae (strain ATCC 204508 / S288c) GN=MUC1 PE=1 SV=2	Cgl2825	197	8.00E-61	COG2072	Predicted flavoprotein involved in K+ transport	K00601	4.00E-22	107	uma:UM00468.1	phosphoribosylglycinamide formyltransferase [EC:2.1.2.2]	-	-	-
CL2056.Contig12_All	-4.2926	0.183428	1.23353e-08	1.44336e-07	gi|170116698|ref|XP_001889539.1|	324.3	0	sodium-potassium ATPase [Laccaria bicolor S238N-H82] >gi|164635541|gb|EDQ99847.1| sodium-potassium ATPase [Laccaria bicolor S238N-H82]	gi|325974179|emb|FQ790272.1|	67.9	4.00E-08	Botryotinia fuckeliana isolate T4 SuperContig_48_1 genomic supercontig, whole genome	sp|O43108|ATC1_YARLI	246	1.00E-64	Calcium-transporting ATPase 1 OS=Yarrowia lipolytica (strain CLIB 122 / E 150) GN=PMR1 PE=3 SV=1	MA4378	309	2.00E-111	COG0474	Cation transport ATPase	K01539	0	712	bfu:BC1G_04401	sodium/potassium-transporting ATPase subunit alpha [EC:3.6.3.9]	GO:0006812//cation transport	GO:0046872//metal ion binding;GO:0005524//ATP binding;GO:0019829//cation-transporting ATPase activity	GO:0016021//integral to membrane
CL2754.Contig3_All	-4.26981	3.32496	3.01522e-41	6.01616e-39	gi|393213970|gb|EJC99464.1|	1257.7	0	phospholipase D [Fomitiporia mediterranea MF3/22]	gi|409971578|gb|AC253826.1|	69.9	1.00E-08	Agaricus bisporus clone FWBA05-O15, complete sequence	sp|P36126|SPO14_YEAST	309	1.00E-83	Phospholipase D1 OS=Saccharomyces cerevisiae (strain ATCC 204508 / S288c) GN=SPO14 PE=1 SV=3	YKR031c	309	2.00E-83	COG1502	Phosphatidylserine/phosphatidylglycerophosphate/cardiolipin synthases and related enzymes	K01115	0	1096	scm:SCHCODRAFT_56132	phospholipase D [EC:3.1.4.4]	GO:0008152//metabolic process	GO:0003824//catalytic activity	-
CL1537.Contig6_All	-4.26431	5.13459	3.66624e-55	1.66515e-52	gi|392562744|gb|EIW55924.1|	833.2	0	MATE efflux family protein [Trametes versicolor FP-101664 SS1]	gi|242219958|ref|XM_002475707.1|	60	5.00E-06	Postia placenta Mad-698-R predicted protein, mRNA	sp|Q9USK3|YJ2D_SCHPO	329	6.00E-90	Uncharacterized transporter C4B3.13 OS=Schizosaccharomyces pombe (strain 972 / ATCC 24843) GN=SPCC4B3.13 PE=3 SV=1	SPCC4B3.13	329	1.00E-89	COG0534	Na+-driven multidrug efflux pump	K03327	0	727	cci:CC1G_05300	multidrug resistance protein, MATE family	GO:0006855//drug transmembrane transport	GO:0015297//antiporter activity;GO:0015238//drug transmembrane transporter activity	GO:0016020//membrane
Unigene2147_All	-4.26363	5.47155	4.41827e-56	2.11819e-53	gi|393213058|gb|EJC98555.1|	304.3	4.00E-81	alpha/beta-hydrolase [Fomitiporia mediterranea MF3/22]	--	--	--	--	sp|Q0CBM7|FAEA_ASPTN	159	4.00E-39	Probable feruloyl esterase A OS=Aspergillus terreus (strain NIH 2624 / FGSC A1156) GN=faeA PE=3 SV=1	YJR107w	70.5	6.00E-12	COG3675	Predicted lipase	K01046	2.00E-27	122	afm:AFUA_5G02040	triacylglycerol lipase [EC:3.1.1.3]	-	-	-
CL1619.Contig4_All	-4.24006	1.59382	1.99595e-27	1.68863e-25	gi|392563873|gb|EIW57052.1|	136.3	4.00E-153	iron reductase [Trametes versicolor FP-101664 SS1]	--	--	--	--	sp|Q04800|FRP1_SCHPO	83.6	5.00E-16	Ferric reductase transmembrane component 1 OS=Schizosaccharomyces pombe (strain 972 / ATCC 24843) GN=frp1 PE=1 SV=1	--	--	--	--	--	K00521	1.00E-78	259	cne:CNA02040	ferric-chelate reductase [EC:1.16.1.7]	-	-	-
CL1413.Contig6_All	-4.22957	-0.249636	1.6515e-05	0.000110585	gi|393216185|gb|EJD01676.1|	347.1	1.00E-93	14-3-3 protein [Fomitiporia mediterranea MF3/22]	gi|308818277|gb|AC242775.1|	69.9	4.00E-09	Postia placenta clone ACWS41-G02, complete sequence	sp|P34730|BMH2_YEAST	263	4.00E-70	Protein BMH2 OS=Saccharomyces cerevisiae (strain ATCC 204508 / S288c) GN=BMH2 PE=1 SV=3	YDR099w	263	8.00E-70	COG5040	14-3-3 family protein	K06630	6.00E-72	271	uma:UM01366.1	tyrosine 3-monooxygenase/tryptophan 5-monooxygenase activation protein	-	-	-
CL2764.Contig5_All	-4.22529	3.28852	3.8247e-41	7.58742e-39	gi|393218677|gb|EJD04165.1|	777.3	0	MFS general substrate transporter [Fomitiporia mediterranea MF3/22]	--	--	--	--	sp|Q7Z9I0|YHA8_SCHPO	365	4.00E-101	Uncharacterized MFS-type transporter C409.08 OS=Schizosaccharomyces pombe (strain 972 / ATCC 24843) GN=SPBC409.08 PE=3 SV=1	SPAC11D3.05	305	2.00E-82	COG0477	Permeases of the major facilitator superfamily	K08157	6.00E-97	354	afv:AFLA_019550	MFS transporter, DHA1 family, multidrug resistance protein	GO:0055085//transmembrane transport	-	GO:0016021//integral to membrane
CL144.Contig10_All	-4.22346	1.70066	4.54828e-28	4.01528e-26	gi|393222794|gb|EJD08278.1|	662.5	0	glycoside hydrolase [Fomitiporia mediterranea MF3/22]	gi|242222103|ref|XM_002476738.1|	60	4.00E-06	Postia placenta Mad-698-R hypothetical protein, mRNA	sp|A2QX52|EXGD_ASPNC	226	5.00E-59	Probable glucan 1,3-beta-glucosidase D OS=Aspergillus niger (strain CBS 513.88 / FGSC A1513) GN=exgD PE=3 SV=1	SPAC12B10.11	181	5.00E-45	COG2730	Endoglucanase	K01210	3.00E-150	531	ppl:POSPLDRAFT_57386	glucan 1,3-beta-glucosidase [EC:3.2.1.58]	-	GO:0003824//catalytic activity	-
Unigene139_All	-4.22326	7.74835	1.95305e-66	1.77409e-63	gi|345569356|gb|EGX52223.1|	117.1	2.00E-24	hypothetical protein AOL_s00043g366 [Arthrobotrys oligospora ATCC 24927]	--	--	--	--	sp|P00440|TYRO_NEUCR	283	5.00E-76	Tyrosinase OS=Neurospora crassa (strain ATCC 24698 / 74-OR23-1A / CBS 708.71 / DSM 1257 / FGSC 987) GN=T PE=1 SV=5	--	--	--	--	--	K00505	8.00E-78	291	ssl:SS1G_14461	tyrosinase [EC:1.14.18.1]	-	-	-
CL496.Contig1_All	-4.21927	-0.317096	1.05695e-07	1.06522e-06	gi|403411802|emb|CCL98502.1|	67.8	1.00E-78	predicted protein [Fibroporia radiculosa]	--	--	--	--	sp|O94639|ZRT1_SCHPO	100	3.00E-21	Zinc-regulated transporter 1 OS=Schizosaccharomyces pombe (strain 972 / ATCC 24843) GN=zrt1 PE=1 SV=1	--	--	--	--	--	K14709	8.00E-26	118	afv:AFLA_025390	solute carrier family 39 (zinc transporter), member 1/2/3	-	-	-
CL2919.Contig2_All	-4.21622	4.56173	3.1075e-37	4.9204e-35	--	--	--	--	--	--	--	--	--	--	--	--	--	--	--	--	--	--	--	--	--	--	-	-	-
CL1914.Contig1_All	-4.21533	-0.281831	7.84009e-06	5.60763e-05	gi|170087808|ref|XP_001875127.1|	122.1	3.00E-26	predicted protein [Laccaria bicolor S238N-H82] >gi|164650327|gb|EDR14568.1| predicted protein [Laccaria bicolor S238N-H82]	--	--	--	--	sp|Q8TGE1|AWA1_YEASK	74.3	2.00E-13	Cell wall protein AWA1 OS=Saccharomyces cerevisiae (strain Kyokai no. 7 / NBRC 101557) GN=AWA1 PE=1 SV=1	RSp0884	55.1	3.00E-07	COG1674	DNA segregation ATPase FtsK/SpoIIIE and related proteins	K01178	3.00E-11	69.3	sce:YIR019C	glucoamylase [EC:3.2.1.3]	-	-	-
CL4549.Contig2_All	-4.20992	7.37385	1.03817e-31	1.23998e-29	gi|242208594|ref|XP_002470147.1|	156	2.00E-36	CTR copper uptake transporter [Postia placenta Mad-698-R] >gi|220730749|gb|EED84601.1| CTR copper uptake transporter [Postia placenta Mad-698-R]	--	--	--	--	--	--	--	--	--	--	--	--	--	K14686	5.00E-30	131	cci:CC1G_14854	solute carrier family 31 (copper transporter), member 1	-	-	-
CL2665.Contig2_All	-4.20794	-0.952326	0.000111511	0.000620128	--	--	--	--	--	--	--	--	--	--	--	--	--	--	--	--	--	--	--	--	--	--	-	-	-
CL275.Contig20_All	-4.20141	-0.862978	0.00108594	0.00472215	gi|403413772|emb|CCM00472.1|	347.1	2.00E-93	predicted protein [Fibroporia radiculosa]	--	--	--	--	sp|P08640|MUC1_YEAST	90.9	6.00E-18	Flocculation protein FLO11 OS=Saccharomyces cerevisiae (strain ATCC 204508 / S288c) GN=MUC1 PE=1 SV=2	Rv3876	67	2.00E-10	COG0455	ATPases involved in chromosome partitioning	K01178	3.00E-17	90.9	sce:YIR019C	glucoamylase [EC:3.2.1.3]	-	-	-
CL275.Contig15_All	-4.20141	-0.862978	0.00108613	0.00472217	gi|403413772|emb|CCM00472.1|	33.5	1.00E-85	predicted protein [Fibroporia radiculosa]	--	--	--	--	sp|P08640|MUC1_YEAST	90.9	6.00E-18	Flocculation protein FLO11 OS=Saccharomyces cerevisiae (strain ATCC 204508 / S288c) GN=MUC1 PE=1 SV=2	Rv3876	67	2.00E-10	COG0455	ATPases involved in chromosome partitioning	K01178	3.00E-17	90.9	sce:YIR019C	glucoamylase [EC:3.2.1.3]	-	-	-
Unigene4018_All	-4.2003	7.21012	3.33659e-39	5.93672e-37	gi|392588058|gb|EIW77391.1|	179.5	2.00E-43	hypothetical protein CONPUDRAFT_84488 [Coniophora puteana RWD-64-598 SS2]	--	--	--	--	--	--	--	--	MA0734	63.2	2.00E-09	COG2020	Putative protein-S-isoprenylcysteine methyltransferase	--	--	--	--	--	-	-	-
CL1483.Contig4_All	-4.19323	1.81499	4.52945e-20	2.03843e-18	gi|409043944|gb|EKM53426.1|	77.4	2.00E-13	hypothetical protein PHACADRAFT_259806 [Phanerochaete carnosa HHB-10118-sp]	--	--	--	--	--	--	--	--	ML0427	51.2	1.00E-06	COG1949	Oligoribonuclease (3'->5' exoribonuclease)	K13288	3.00E-11	67	scm:SCHCODRAFT_57864	oligoribonuclease [EC:3.1.-.-]	-	-	-
CL476.Contig10_All	-4.18721	-0.31082	2.08535e-05	0.000136874	gi|393219076|gb|EJD04564.1|	780.4	0	FAD/NAD-binding domain-containing protein [Fomitiporia mediterranea MF3/22]	--	--	--	--	sp|P08640|MUC1_YEAST	86.7	1.00E-16	Flocculation protein FLO11 OS=Saccharomyces cerevisiae (strain ATCC 204508 / S288c) GN=MUC1 PE=1 SV=2	AGl284	380	1.00E-104	COG2072	Predicted flavoprotein involved in K+ transport	K00601	3.00E-22	107	uma:UM00468.1	phosphoribosylglycinamide formyltransferase [EC:2.1.2.2]	-	-	-
Unigene5190_All	-4.17078	4.29721	4.52485e-47	1.25959e-44	--	--	--	--	--	--	--	--	--	--	--	--	--	--	--	--	--	--	--	--	--	--	-	-	-
CL4136.Contig1_All	-4.15749	3.36391	1.32589e-29	1.29652e-27	gi|393212364|gb|EJC97864.1|	286.6	2.00E-75	hypothetical protein FOMMEDRAFT_114616 [Fomitiporia mediterranea MF3/22]	--	--	--	--	sp|O14405|GUN4_HYPJE	132	2.00E-30	Endoglucanase-4 OS=Hypocrea jecorina GN=cel61a PE=1 SV=1	--	--	--	--	--	K01238	2.00E-29	130	afm:AFUA_1G12560	[EC:3.2.1.-]	-	-	-
Unigene6661_All	-4.15425	-0.960407	0.000192143	0.00101428	gi|393216816|gb|EJD02306.1|	219.9	7.00E-56	WD40 repeat-like protein [Fomitiporia mediterranea MF3/22]	--	--	--	--	sp|Q9UTA8|YL8A_SCHPO	68.2	8.00E-12	Uncharacterized methyltransferase-like C25B8.10 OS=Schizosaccharomyces pombe (strain 972 / ATCC 24843) GN=SPAC25B8.10 PE=3 SV=1	SPAC25B8.10	68.2	2.00E-11	COG0500	SAM-dependent methyltransferases	K14300	1.00E-44	179	cci:CC1G_13903	nuclear pore complex protein Nup133	-	-	-
CL1413.Contig9_All	-4.14518	-0.850921	0.00573111	0.0198402	gi|393216185|gb|EJD01676.1|	355.5	3.00E-96	14-3-3 protein [Fomitiporia mediterranea MF3/22]	gi|308818277|gb|AC242775.1|	69.9	4.00E-09	Postia placenta clone ACWS41-G02, complete sequence	sp|P34730|BMH2_YEAST	261	1.00E-69	Protein BMH2 OS=Saccharomyces cerevisiae (strain ATCC 204508 / S288c) GN=BMH2 PE=1 SV=3	YDR099w	261	2.00E-69	COG5040	14-3-3 family protein	K06630	2.00E-72	273	uma:UM01366.1	tyrosine 3-monooxygenase/tryptophan 5-monooxygenase activation protein	-	-	-
CL1413.Contig10_All	-4.14518	-0.850921	0.00573197	0.0198412	gi|393216185|gb|EJD01676.1|	355.5	3.00E-96	14-3-3 protein [Fomitiporia mediterranea MF3/22]	gi|308818277|gb|AC242775.1|	69.9	4.00E-09	Postia placenta clone ACWS41-G02, complete sequence	sp|P34730|BMH2_YEAST	261	1.00E-69	Protein BMH2 OS=Saccharomyces cerevisiae (strain ATCC 204508 / S288c) GN=BMH2 PE=1 SV=3	YDR099w	261	2.00E-69	COG5040	14-3-3 family protein	K06630	1.00E-72	273	uma:UM01366.1	tyrosine 3-monooxygenase/tryptophan 5-monooxygenase activation protein	-	-	-
CL476.Contig4_All	-4.13891	-0.347505	7.87038e-06	5.6258e-05	gi|393219076|gb|EJD04564.1|	769.6	0	FAD/NAD-binding domain-containing protein [Fomitiporia mediterranea MF3/22]	--	--	--	--	sp|P08640|MUC1_YEAST	86.7	1.00E-16	Flocculation protein FLO11 OS=Saccharomyces cerevisiae (strain ATCC 204508 / S288c) GN=MUC1 PE=1 SV=2	AGl284	369	2.00E-101	COG2072	Predicted flavoprotein involved in K+ transport	K00601	3.00E-22	107	uma:UM00468.1	phosphoribosylglycinamide formyltransferase [EC:2.1.2.2]	-	-	-
CL69.Contig67_All	-4.13687	-0.94328	0.000484797	0.00231905	gi|393222351|gb|EJD07835.1|	381.3	7.00E-104	hypothetical protein FOMMEDRAFT_130907 [Fomitiporia mediterranea MF3/22]	--	--	--	--	sp|Q6C315|ATG13_YARLI	105	2.00E-22	Autophagy-related protein 13 OS=Yarrowia lipolytica (strain CLIB 122 / E 150) GN=ATG13 PE=3 SV=1	--	--	--	--	--	K08331	1.00E-21	105	yli:YALI0F03432g	autophagy-related protein 13	-	-	-
CL212.Contig17_All	-4.13338	-0.947029	0.000573395	0.00269629	gi|336374675|gb|EGO03012.1|	377.1	8.00E-103	hypothetical protein SERLA73DRAFT_176502 [Serpula lacrymans var. lacrymans S7.3] >gi|336387545|gb|EGO28690.1| hypothetical protein SERLADRAFT_459383 [Serpula lacrymans var. lacrymans S7.9]	--	--	--	--	sp|Q12588|CP52J_CANMA	85.9	8.00E-17	Cytochrome P450 52A10 OS=Candida maltosa GN=CYP52A10 PE=2 SV=1	alr4833	87.4	7.00E-17	COG2124	Cytochrome P450	K00490	3.00E-41	169	uma:UM00202.1	cytochrome P450, family 4, subfamily F (leukotriene-B4 20-monooxygenase) [EC:1.14.13.30]	-	-	-
Unigene727_All	-4.13149	-0.971406	0.000640004	0.00296692	gi|393214022|gb|EJC99516.1|	2211.4	0	hypothetical protein FOMMEDRAFT_142756 [Fomitiporia mediterranea MF3/22]	--	--	--	--	sp|Q09853|MON2_SCHPO	359	2.00E-98	Protein MON2 homolog OS=Schizosaccharomyces pombe (strain 972 / ATCC 24843) GN=mon2 PE=1 SV=1	SPBC15C4.04c	221	1.00E-72	COG0531	Amino acid transporters	K09885	4.00E-48	161	ani:AN7168.2	aquaporin rerated protein, other eukaryote	-	-	-
CL3030.Contig5_All	-4.13136	-0.929523	0.00169209	0.00698571	gi|393213548|gb|EJC99044.1|	77.8	1.00E-12	Pkinase-domain-containing protein [Fomitiporia mediterranea MF3/22]	gi|299748915|ref|XM_001840188.2|	81.8	1.00E-12	Coprinopsis cinerea okayama7#130 ### CMGC/CDK/CDC2 protein kinase, mRNA	sp|P43063|CDK1_CANAL	291	2.00E-78	Cyclin-dependent kinase 1 OS=Candida albicans (strain SC5314 / ATCC MYA-2876) GN=CDC28 PE=2 SV=1	ECU02g1450	164	5.00E-40	COG0515	Serine/threonine protein kinase	K04563	8.00E-92	337	scm:SCHCODRAFT_76947	cyclin-dependent kinase [EC:2.7.11.22]	GO:0006468//protein phosphorylation	GO:0005524//ATP binding;GO:0004674//protein serine/threonine kinase activity	-
CL1665.Contig12_All	-4.12385	-0.944899	0.000737142	0.00336259	gi|393214027|gb|EJC99521.1|	131.3	3.00E-28	hypothetical protein FOMMEDRAFT_22997 [Fomitiporia mediterranea MF3/22]	--	--	--	--	sp|P08640|MUC1_YEAST	77.8	9.00E-14	Flocculation protein FLO11 OS=Saccharomyces cerevisiae (strain ATCC 204508 / S288c) GN=MUC1 PE=1 SV=2	ECU06g0500	57	4.00E-07	COG5576	Homeodomain-containing transcription factor	K10631	2.00E-68	261	lbc:LACBIDRAFT_295425	E3 ubiquitin-protein ligase Topors [EC:6.3.2.19]	-	GO:0005488//binding	-
CL275.Contig19_All	-4.12193	-0.922096	0.00156073	0.00650643	gi|403413772|emb|CCM00472.1|	33.5	7.00E-84	predicted protein [Fibroporia radiculosa]	--	--	--	--	sp|P08640|MUC1_YEAST	94	8.00E-19	Flocculation protein FLO11 OS=Saccharomyces cerevisiae (strain ATCC 204508 / S288c) GN=MUC1 PE=1 SV=2	Rv3876	67	2.00E-10	COG0455	ATPases involved in chromosome partitioning	K01178	4.00E-18	94	sce:YIR019C	glucoamylase [EC:3.2.1.3]	-	-	-
CL907.Contig9_All	-4.12094	-0.280197	0.000185276	0.000982542	gi|392587750|gb|EIW77083.1|	280.8	8.00E-74	D-amino-acid oxidase [Coniophora puteana RWD-64-598 SS2]	--	--	--	--	sp|Q99042|OXDA_TRIVR	146	4.00E-35	D-amino-acid oxidase OS=Trigonopsis variabilis GN=DAO1 PE=3 SV=1	SPCC1450.07c	122	2.00E-27	COG0665	Glycine/D-amino acid oxidases (deaminating)	K00272	2.00E-73	276	lbc:LACBIDRAFT_308911	D-aspartate oxidase [EC:1.4.3.1]	-	GO:0016641//oxidoreductase activity, acting on the CH-NH2 group of donors, oxygen as acceptor	-
CL907.Contig4_All	-4.12094	-0.280197	0.000185377	0.000982925	gi|449543710|gb|EMD34685.1|	153.7	2.00E-112	hypothetical protein CERSUDRAFT_116873 [Ceriporiopsis subvermispora B]	--	--	--	--	sp|Q9Y7N4|OXDA_SCHPO	122	6.00E-28	D-amino-acid oxidase OS=Schizosaccharomyces pombe (strain 972 / ATCC 24843) GN=dao1 PE=3 SV=1	SPCC1450.07c	122	1.00E-27	COG0665	Glycine/D-amino acid oxidases (deaminating)	K00272	4.00E-107	276	lbc:LACBIDRAFT_308911	D-aspartate oxidase [EC:1.4.3.1]	-	GO:0016641//oxidoreductase activity, acting on the CH-NH2 group of donors, oxygen as acceptor	-
CL354.Contig7_All	-4.11726	1.49466	2.10993e-17	7.35661e-16	gi|392563156|gb|EIW56335.1|	26.6	2.00E-124	cytochrome P450 [Trametes versicolor FP-101664 SS1]	--	--	--	--	sp|B8NHY4|ORDA_ASPFN	253	3.00E-67	O-methylsterigmatocystin oxidoreductase OS=Aspergillus flavus (strain ATCC 200026 / FGSC A1120 / NRRL 3357 / JCM 12722 / SRRC 167) GN=ordA PE=2 SV=1	BH0579	95.5	4.00E-19	COG2124	Cytochrome P450	K00517	7.00E-48	191	afm:AFUA_8G00220	[EC:1.14.-.-]	-	GO:0016491//oxidoreductase activity;GO:0005488//binding	-
CL354.Contig9_All	-4.11588	1.62038	2.28596e-17	7.96233e-16	gi|170096098|ref|XP_001879269.1|	28.1	1.00E-111	predicted protein [Laccaria bicolor S238N-H82] >gi|164645637|gb|EDR09884.1| predicted protein [Laccaria bicolor S238N-H82]	--	--	--	--	sp|B8NHY4|ORDA_ASPFN	145	1.00E-34	O-methylsterigmatocystin oxidoreductase OS=Aspergillus flavus (strain ATCC 200026 / FGSC A1120 / NRRL 3357 / JCM 12722 / SRRC 167) GN=ordA PE=2 SV=1	BH0579	83.2	2.00E-15	COG2124	Cytochrome P450	K00517	1.00E-32	140	afm:AFUA_8G00760	[EC:1.14.-.-]	-	-	-
CL1537.Contig8_All	-4.11358	3.37488	6.05454e-41	1.16755e-38	gi|392562744|gb|EIW55924.1|	264.2	0	MATE efflux family protein [Trametes versicolor FP-101664 SS1]	gi|242219958|ref|XM_002475707.1|	60	4.00E-06	Postia placenta Mad-698-R predicted protein, mRNA	sp|Q9USK3|YJ2D_SCHPO	223	2.00E-78	Uncharacterized transporter C4B3.13 OS=Schizosaccharomyces pombe (strain 972 / ATCC 24843) GN=SPCC4B3.13 PE=3 SV=1	SPCC4B3.13	223	5.00E-78	COG0534	Na+-driven multidrug efflux pump	K03327	0	502	cci:CC1G_05300	multidrug resistance protein, MATE family	GO:0006855//drug transmembrane transport	GO:0015297//antiporter activity;GO:0015238//drug transmembrane transporter activity	GO:0016020//membrane
Unigene6567_All	-4.11093	-0.932723	0.00285462	0.0109411	gi|393215290|gb|EJD00781.1|	205.3	3.00E-51	Nep1-domain-containing protein [Fomitiporia mediterranea MF3/22]	--	--	--	--	sp|Q06287|NEP1_YEAST	145	5.00E-35	Ribosomal RNA small subunit methyltransferase NEP1 OS=Saccharomyces cerevisiae (strain ATCC 204508 / S288c) GN=EMG1 PE=1 SV=1	YLR186w	145	1.00E-34	COG1756	Uncharacterized conserved protein	K14568	5.00E-48	191	lbc:LACBIDRAFT_252281	essential for mitotic growth 1	GO:0032259//methylation	GO:0008168//methyltransferase activity	-
CL228.Contig13_All	-4.1004	-0.904201	0.00428727	0.015484	gi|393221904|gb|EJD07388.1|	570.5	2.00E-160	NAD-binding protein [Fomitiporia mediterranea MF3/22]	gi|238579212|ref|XM_002388936.1|	95.6	2.00E-16	Moniliophthora perniciosa FA553 hypothetical protein (MPER_11946) mRNA, complete cds	sp|Q9UT60|YKJ6_SCHPO	181	5.00E-45	Uncharacterized oxidoreductase C513.06c OS=Schizosaccharomyces pombe (strain 972 / ATCC 24843) GN=SPAC513.06c PE=3 SV=1	SPAC513.06c	181	1.00E-44	COG0673	Predicted dehydrogenases and related proteins	K15146	3.00E-77	290	cci:CC1G_00991	mediator of RNA polymerase II transcription subunit 4	GO:0055114//oxidation-reduction process	GO:0016491//oxidoreductase activity;GO:0000166//nucleotide binding	-
CL69.Contig66_All	-4.09519	-0.974559	0.000466635	0.00224024	gi|393222351|gb|EJD07835.1|	101.7	1.00E-105	hypothetical protein FOMMEDRAFT_130907 [Fomitiporia mediterranea MF3/22]	--	--	--	--	sp|Q6C315|ATG13_YARLI	104	3.00E-22	Autophagy-related protein 13 OS=Yarrowia lipolytica (strain CLIB 122 / E 150) GN=ATG13 PE=3 SV=1	--	--	--	--	--	K08331	1.00E-21	104	yli:YALI0F03432g	autophagy-related protein 13	-	-	-
CL604.Contig39_All	-4.08893	-0.998668	0.000334205	0.00166833	gi|336366468|gb|EGN94815.1|	107.1	4.00E-22	hypothetical protein SERLA73DRAFT_143687 [Serpula lacrymans var. lacrymans S7.3] >gi|336379158|gb|EGO20314.1| hypothetical protein SERLADRAFT_400545 [Serpula lacrymans var. lacrymans S7.9]	--	--	--	--	--	--	--	--	--	--	--	--	--	--	--	--	--	--	-	-	-
CL391.Contig6_All	-4.08647	1.69371	3.05336e-27	2.55196e-25	gi|409076081|gb|EKM76455.1|	608.6	1.00E-172	hypothetical protein AGABI1DRAFT_115791 [Agaricus bisporus var. burnettii JB137-S8]	gi|15787631|gb|AY052476.1|	105	7.00E-20	Hebeloma cylindrosporum NADP-dependent glutamate dehydrogenase mRNA, complete cds	sp|P54387|DHE4_AGABI	606	1.00E-173	NADP-specific glutamate dehydrogenase OS=Agaricus bisporus GN=gdhA PE=3 SV=1	YOR375c	471	1.00E-132	COG0334	Glutamate dehydrogenase/leucine dehydrogenase	K00262	4.00E-171	600	cci:CC1G_05483	glutamate dehydrogenase (NADP+) [EC:1.4.1.4]	GO:0006520//cellular amino acid metabolic process;GO:0055114//oxidation-reduction process	GO:0000166//nucleotide binding;GO:0004354//glutamate dehydrogenase (NADP+) activity	-
CL1525.Contig2_All	-4.07792	2.30794	7.53258e-34	1.01171e-31	gi|403415667|emb|CCM02367.1|	770	0	predicted protein [Fibroporia radiculosa]	gi|317035323|ref|XM_001396621.2|	63.9	4.00E-07	Aspergillus niger CBS 513.88 mRNA binding protein Pumilio 2, mRNA	sp|O94462|PUF3_SCHPO	330	3.00E-90	mRNA-binding protein puf3 OS=Schizosaccharomyces pombe (strain 972 / ATCC 24843) GN=puf3 PE=2 SV=4	SPAC1687.22c	330	7.00E-90	COG5099	RNA-binding protein of the Puf family, translational repressor	K14306	3.00E-07	57.4	uma:UM04509.1	nuclear pore complex protein Nup62	-	GO:0003723//RNA binding	-
CL69.Contig62_All	-4.05199	-1.00662	0.000580654	0.00272509	gi|393222351|gb|EJD07835.1|	369	3.00E-100	hypothetical protein FOMMEDRAFT_130907 [Fomitiporia mediterranea MF3/22]	--	--	--	--	sp|Q6C315|ATG13_YARLI	109	1.00E-23	Autophagy-related protein 13 OS=Yarrowia lipolytica (strain CLIB 122 / E 150) GN=ATG13 PE=3 SV=1	--	--	--	--	--	K08331	5.00E-23	109	yli:YALI0F03432g	autophagy-related protein 13	-	-	-
Unigene7928_All	-4.04799	-0.40006	1.97742e-05	0.000130545	--	--	--	--	--	--	--	--	--	--	--	--	--	--	--	--	--	--	--	--	--	--	-	-	-
Unigene6585_All	-4.04795	-1.01042	0.000677933	0.00312428	gi|336374675|gb|EGO03012.1|	146.7	4.00E-92	hypothetical protein SERLA73DRAFT_176502 [Serpula lacrymans var. lacrymans S7.3] >gi|336387545|gb|EGO28690.1| hypothetical protein SERLADRAFT_459383 [Serpula lacrymans var. lacrymans S7.9]	--	--	--	--	sp|Q12588|CP52J_CANMA	88.6	1.00E-17	Cytochrome P450 52A10 OS=Candida maltosa GN=CYP52A10 PE=2 SV=1	alr1450	54.3	5.00E-12	COG2124	Cytochrome P450	K00517	1.00E-31	96.7	afm:AFUA_8G02610	[EC:1.14.-.-]	-	-	-
CL929.Contig1_All	-4.0465	2.04656	9.54355e-28	8.33985e-26	gi|393219758|gb|EJD05245.1|	51.6	6.00E-06	hypothetical protein FOMMEDRAFT_18852 [Fomitiporia mediterranea MF3/22]	--	--	--	--	--	--	--	--	--	--	--	--	--	--	--	--	--	--	-	-	-
CL1303.Contig24_All	-4.04401	-1.03627	0.00104504	0.00456847	gi|393222281|gb|EJD07765.1|	160.2	0	general substrate transporter [Fomitiporia mediterranea MF3/22]	gi|169857202|ref|XM_001835202.1|	69.9	4.00E-09	Coprinopsis cinerea okayama7#130 glucose transporter, mRNA	sp|P49374|HGT1_KLULA	343	4.00E-113	High-affinity glucose transporter OS=Kluyveromyces lactis (strain ATCC 8585 / CBS 2359 / DSM 70799 / NBRC 1267 / NRRL Y-1140 / WM37) GN=HGT1 PE=3 SV=1	araE	164	8.00E-46	COG0477	Permeases of the major facilitator superfamily	K08139	6.00E-67	223	dha:DEHA2C11374g	MFS transporter, SP family, sugar:H+ symporter	GO:0055085//transmembrane transport;GO:0008643//carbohydrate transport	GO:0022891//substrate-specific transmembrane transporter activity	GO:0016021//integral to membrane
CL69.Contig17_All	-4.04233	-1.0338	0.000496216	0.00236711	gi|393222351|gb|EJD07835.1|	389.8	2.00E-106	hypothetical protein FOMMEDRAFT_130907 [Fomitiporia mediterranea MF3/22]	--	--	--	--	sp|Q6C315|ATG13_YARLI	110	5.00E-24	Autophagy-related protein 13 OS=Yarrowia lipolytica (strain CLIB 122 / E 150) GN=ATG13 PE=3 SV=1	--	--	--	--	--	K08331	2.00E-23	110	yli:YALI0F03432g	autophagy-related protein 13	-	-	-
CL2204.Contig11_All	-4.04149	-0.00863778	1.89255e-07	1.8388e-06	gi|393217762|gb|EJD03251.1|	711.8	0	MFS general substrate transporter [Fomitiporia mediterranea MF3/22]	--	--	--	--	sp|Q9HE13|YI32_SCHPO	387	4.00E-107	Uncharacterized MFS-type transporter C1399.02 OS=Schizosaccharomyces pombe (strain 972 / ATCC 24843) GN=SPAC1399.02 PE=3 SV=1	SPAC1399.02	387	9.00E-107	COG0477	Permeases of the major facilitator superfamily	K10866	7.00E-87	322	nhe:NECHADRAFT_65858	DNA repair protein RAD50 [EC:3.6.-.-]	-	-	-
CL1619.Contig5_All	-4.03369	3.28099	3.48863e-35	5.05968e-33	gi|449541735|gb|EMD32717.1|	614.4	4.00E-174	hypothetical protein CERSUDRAFT_118461 [Ceriporiopsis subvermispora B]	--	--	--	--	sp|Q08905|FRE3_YEAST	83.2	8.00E-16	Ferric reductase transmembrane component 3 OS=Saccharomyces cerevisiae (strain ATCC 204508 / S288c) GN=FRE3 PE=1 SV=1	--	--	--	--	--	K00521	3.00E-95	349	cne:CNA02040	ferric-chelate reductase [EC:1.16.1.7]	-	-	-
CL2953.Contig2_All	-4.03299	-0.965693	0.00421187	0.015254	gi|393213873|gb|EJC99368.1|	272.7	2.00E-71	NAD-binding protein [Fomitiporia mediterranea MF3/22]	--	--	--	--	sp|O59727|YHX7_SCHPO	154	3.00E-37	Protein PBDC1 homolog OS=Schizosaccharomyces pombe (strain 972 / ATCC 24843) GN=SPBC3E7.07c PE=3 SV=1	SMa0326	102	2.00E-21	COG1028	Dehydrogenases with different specificities (related to short-chain alcohol dehydrogenases)	K00102	2.00E-47	190	uma:UM01069.1	D-lactate dehydrogenase (cytochrome) [EC:1.1.2.4]	-	-	-
CL385.Contig1_All	-4.03066	2.46198	3.92963e-32	4.77616e-30	--	--	--	--	--	--	--	--	--	--	--	--	--	--	--	--	--	--	--	--	--	--	-	-	-
CL118.Contig2_All	-4.01731	0.341995	3.36349e-06	2.59908e-05	gi|336386604|gb|EGO27750.1|	743	0	hypothetical protein SERLADRAFT_360359 [Serpula lacrymans var. lacrymans S7.9]	gi|374107728|gb|CP002709.1|	77.8	5.00E-11	Ashbya gossypii FDAG1 chromosome V, complete sequence	sp|Q01306|CCG8_NEUCR	60.5	1.00E-08	Clock-controlled protein 8 OS=Neurospora crassa (strain ATCC 24698 / 74-OR23-1A / CBS 708.71 / DSM 1257 / FGSC 987) GN=ccg-8 PE=2 SV=3	moeA	178	1.00E-43	COG0303	Molybdopterin biosynthesis enzyme	K15376	0	696	cci:CC1G_14712	gephyrin [EC:2.10.1.1 2.7.7.75]	-	-	-
CL2927.Contig6_All	-4.01483	7.1403	3.1121e-54	1.207e-51	gi|393216525|gb|EJD02015.1|	90.1	8.00E-16	MFS general substrate transporter [Fomitiporia mediterranea MF3/22]	--	--	--	--	sp|A5H0J3|URC4_LACKL	161	8.00E-83	Uracil catabolism protein 4 OS=Lachancea kluyveri GN=URC4 PE=3 SV=1	NMA2100	61.2	2.00E-08	COG0477	Permeases of the major facilitator superfamily	K15378	6.00E-143	509	lbc:LACBIDRAFT_316888	solute carrier family 45, member 1/2/4	-	-	-
CL160.Contig59_All	-4.01059	-0.469147	4.06693e-06	3.09348e-05	gi|393216591|gb|EJD02081.1|	743.8	0	Pkinase-domain-containing protein [Fomitiporia mediterranea MF3/22]	gi|299753862|ref|XM_001833533.2|	216	6.00E-53	Coprinopsis cinerea okayama7#130 KQ# CMGC/GSK protein kinase, mRNA	sp|Q10452|GSK3_SCHPO	519	6.00E-147	Protein kinase gsk3 OS=Schizosaccharomyces pombe (strain 972 / ATCC 24843) GN=gsk3 PE=1 SV=3	SPAC1687.15	519	1.00E-146	COG0515	Serine/threonine protein kinase	K03083	0	652	cne:CNB00720	glycogen synthase kinase 3 beta [EC:2.7.11.26]	GO:0006468//protein phosphorylation	GO:0005524//ATP binding;GO:0004674//protein serine/threonine kinase activity	-
CL160.Contig2_All	-4.01059	-0.469147	4.06971e-06	3.09492e-05	gi|393216591|gb|EJD02081.1|	743.8	0	Pkinase-domain-containing protein [Fomitiporia mediterranea MF3/22]	gi|299753862|ref|XM_001833533.2|	216	6.00E-53	Coprinopsis cinerea okayama7#130 KQ# CMGC/GSK protein kinase, mRNA	sp|Q10452|GSK3_SCHPO	519	6.00E-147	Protein kinase gsk3 OS=Schizosaccharomyces pombe (strain 972 / ATCC 24843) GN=gsk3 PE=1 SV=3	SPAC1687.15	519	1.00E-146	COG0515	Serine/threonine protein kinase	K03083	0	652	cne:CNB00720	glycogen synthase kinase 3 beta [EC:2.7.11.26]	GO:0006468//protein phosphorylation	GO:0005524//ATP binding;GO:0004674//protein serine/threonine kinase activity	-
CL160.Contig17_All	-4.01059	-0.469147	4.07361e-06	3.09599e-05	gi|393216591|gb|EJD02081.1|	743.8	0	Pkinase-domain-containing protein [Fomitiporia mediterranea MF3/22]	gi|299753862|ref|XM_001833533.2|	216	6.00E-53	Coprinopsis cinerea okayama7#130 KQ# CMGC/GSK protein kinase, mRNA	sp|Q10452|GSK3_SCHPO	519	6.00E-147	Protein kinase gsk3 OS=Schizosaccharomyces pombe (strain 972 / ATCC 24843) GN=gsk3 PE=1 SV=3	SPAC1687.15	519	1.00E-146	COG0515	Serine/threonine protein kinase	K03083	0	652	cne:CNB00720	glycogen synthase kinase 3 beta [EC:2.7.11.26]	GO:0006468//protein phosphorylation	GO:0005524//ATP binding;GO:0004674//protein serine/threonine kinase activity	-
CL160.Contig14_All	-4.01058	-0.469147	4.08292e-06	3.10223e-05	gi|393216591|gb|EJD02081.1|	743.8	0	Pkinase-domain-containing protein [Fomitiporia mediterranea MF3/22]	gi|299753862|ref|XM_001833533.2|	216	6.00E-53	Coprinopsis cinerea okayama7#130 KQ# CMGC/GSK protein kinase, mRNA	sp|Q10452|GSK3_SCHPO	519	6.00E-147	Protein kinase gsk3 OS=Schizosaccharomyces pombe (strain 972 / ATCC 24843) GN=gsk3 PE=1 SV=3	SPAC1687.15	519	1.00E-146	COG0515	Serine/threonine protein kinase	K03083	0	652	cne:CNB00720	glycogen synthase kinase 3 beta [EC:2.7.11.26]	GO:0006468//protein phosphorylation	GO:0005524//ATP binding;GO:0004674//protein serine/threonine kinase activity	-
CL201.Contig17_All	-4.01038	-0.0224659	6.03077e-07	5.33633e-06	gi|392588139|gb|EIW77472.1|	167.2	2.00E-39	hypothetical protein CONPUDRAFT_62253 [Coniophora puteana RWD-64-598 SS2]	gi|295672799|ref|XM_002796900.1|	63.9	4.00E-07	Paracoccidioides brasiliensis Pb01 PH domain-containing protein, mRNA	--	--	--	--	--	--	--	--	--	--	--	--	--	--	GO:0055114//oxidation-reduction process	GO:0016706//oxidoreductase activity, acting on paired donors, with incorporation or reduction of molecular oxygen, 2-oxoglutarate as one donor, and incorporation of one atom each of oxygen into both donors	-
CL1481.Contig2_All	-4.00974	-1.0864	0.000775163	0.00351558	--	--	--	--	--	--	--	--	--	--	--	--	--	--	--	--	--	--	--	--	--	--	-	-	-
CL69.Contig24_All	-4.00733	-1.03949	0.000726869	0.00332187	gi|393222351|gb|EJD07835.1|	390.2	1.00E-106	hypothetical protein FOMMEDRAFT_130907 [Fomitiporia mediterranea MF3/22]	--	--	--	--	sp|Q6C315|ATG13_YARLI	103	5.00E-22	Autophagy-related protein 13 OS=Yarrowia lipolytica (strain CLIB 122 / E 150) GN=ATG13 PE=3 SV=1	--	--	--	--	--	K08331	2.00E-21	103	yli:YALI0F03432g	autophagy-related protein 13	-	-	-
CL1843.Contig2_All	-4.00549	1.10694	3.90793e-17	1.3277e-15	gi|354961625|dbj|BAL05080.1|	258.5	1.00E-67	cytochrome P450 [Phanerochaete chrysosporium]	--	--	--	--	sp|O13345|ORDA_ASPPA	171	9.00E-43	O-methylsterigmatocystin oxidoreductase OS=Aspergillus parasiticus GN=ordA PE=3 SV=1	BH0579	66.2	8.00E-11	COG2124	Cytochrome P450	K00517	4.00E-32	137	afm:AFUA_8G00760	[EC:1.14.-.-]	-	GO:0046872//metal ion binding;GO:0016491//oxidoreductase activity	-
CL1914.Contig9_All	-4.00121	-0.43568	2.11765e-05	0.000138652	gi|170087808|ref|XP_001875127.1|	484.2	7.00E-135	predicted protein [Laccaria bicolor S238N-H82] >gi|164650327|gb|EDR14568.1| predicted protein [Laccaria bicolor S238N-H82]	--	--	--	--	sp|Q8TGE1|AWA1_YEASK	74.3	4.00E-13	Cell wall protein AWA1 OS=Saccharomyces cerevisiae (strain Kyokai no. 7 / NBRC 101557) GN=AWA1 PE=1 SV=1	RSp0884	55.5	4.00E-07	COG1674	DNA segregation ATPase FtsK/SpoIIIE and related proteins	K01178	5.00E-12	72.8	sce:YIR019C	glucoamylase [EC:3.2.1.3]	-	-	-
CL1303.Contig21_All	-3.99794	-1.06997	0.00110051	0.00477649	gi|393222281|gb|EJD07765.1|	820.1	0	general substrate transporter [Fomitiporia mediterranea MF3/22]	gi|169857202|ref|XM_001835202.1|	69.9	4.00E-09	Coprinopsis cinerea okayama7#130 glucose transporter, mRNA	sp|P49374|HGT1_KLULA	424	1.00E-118	High-affinity glucose transporter OS=Kluyveromyces lactis (strain ATCC 8585 / CBS 2359 / DSM 70799 / NBRC 1267 / NRRL Y-1140 / WM37) GN=HGT1 PE=3 SV=1	BS_araE	197	4.00E-50	COG0477	Permeases of the major facilitator superfamily	K08139	7.00E-72	271	dha:DEHA2C11374g	MFS transporter, SP family, sugar:H+ symporter	GO:0055085//transmembrane transport;GO:0008643//carbohydrate transport	GO:0022891//substrate-specific transmembrane transporter activity	GO:0016021//integral to membrane
CL1000.Contig1_All	-3.9978	7.09609	7.00391e-47	1.90363e-44	gi|393220799|gb|EJD06285.1|	224.6	1.00E-56	lactamase [Fomitiporia mediterranea MF3/22]	--	--	--	--	sp|O94628|YGE9_SCHPO	103	7.00E-22	Uncharacterized methyltransferase C1347.09 OS=Schizosaccharomyces pombe (strain 972 / ATCC 24843) GN=SPBC1347.09 PE=3 SV=1	CC0923	70.1	2.00E-11	COG0491	Zn-dependent hydrolases, including glyoxylases	K15318	3.00E-16	87	nfi:NFIA_112270	hydrolase	-	-	-
CL248.Contig72_All	-3.99395	-0.406603	0.000236421	0.00122094	gi|471867150|emb|CCO37737.1|	731.9	0	O-acetylhomoserine (thiol)-lyase [Rhizoctonia solani AG-1 IB]	gi|169863259|ref|XM_001838200.1|	178	1.00E-41	Coprinopsis cinerea okayama7#130 ]# cleavage and polyadenylation specific factor 5, mRNA	sp|P50125|CYSD_EMENI	608	8.00E-174	O-acetylhomoserine (thiol)-lyase OS=Emericella nidulans (strain FGSC A4 / ATCC 38163 / CBS 112.46 / NRRL 194 / M139) GN=cysD PE=2 SV=2	SPBC428.11	566	1.00E-160	COG2873	O-acetylhomoserine sulfhydrylase	K01740	0	674	lbc:LACBIDRAFT_309878	O-acetylhomoserine (thiol)-lyase [EC:2.5.1.49]	GO:0006520//cellular amino acid metabolic process	GO:0030170//pyridoxal phosphate binding;GO:0016765//transferase activity, transferring alkyl or aryl (other than methyl) groups	-
CL3476.Contig2_All	-3.98616	-0.0468075	5.89564e-07	5.22882e-06	--	--	--	--	--	--	--	--	--	--	--	--	--	--	--	--	--	--	--	--	--	--	-	-	-
CL160.Contig18_All	-3.98357	-0.491054	5.04383e-06	3.76764e-05	gi|393216591|gb|EJD02081.1|	743.8	0	Pkinase-domain-containing protein [Fomitiporia mediterranea MF3/22]	gi|299753862|ref|XM_001833533.2|	216	5.00E-53	Coprinopsis cinerea okayama7#130 KQ# CMGC/GSK protein kinase, mRNA	sp|Q10452|GSK3_SCHPO	519	5.00E-147	Protein kinase gsk3 OS=Schizosaccharomyces pombe (strain 972 / ATCC 24843) GN=gsk3 PE=1 SV=3	SPAC1687.15	519	1.00E-146	COG0515	Serine/threonine protein kinase	K03083	0	652	cne:CNB00720	glycogen synthase kinase 3 beta [EC:2.7.11.26]	GO:0006468//protein phosphorylation	GO:0005524//ATP binding;GO:0004674//protein serine/threonine kinase activity	-
CL160.Contig58_All	-3.98357	-0.491054	5.05386e-06	3.77294e-05	gi|393216591|gb|EJD02081.1|	743.8	0	Pkinase-domain-containing protein [Fomitiporia mediterranea MF3/22]	gi|299753862|ref|XM_001833533.2|	216	5.00E-53	Coprinopsis cinerea okayama7#130 KQ# CMGC/GSK protein kinase, mRNA	sp|Q10452|GSK3_SCHPO	519	5.00E-147	Protein kinase gsk3 OS=Schizosaccharomyces pombe (strain 972 / ATCC 24843) GN=gsk3 PE=1 SV=3	SPAC1687.15	519	1.00E-146	COG0515	Serine/threonine protein kinase	K03083	0	652	cne:CNB00720	glycogen synthase kinase 3 beta [EC:2.7.11.26]	GO:0006468//protein phosphorylation	GO:0005524//ATP binding;GO:0004674//protein serine/threonine kinase activity	-
CL160.Contig21_All	-3.98356	-0.491054	5.05609e-06	3.77294e-05	gi|393216591|gb|EJD02081.1|	743.8	0	Pkinase-domain-containing protein [Fomitiporia mediterranea MF3/22]	gi|299753862|ref|XM_001833533.2|	216	5.00E-53	Coprinopsis cinerea okayama7#130 KQ# CMGC/GSK protein kinase, mRNA	sp|Q10452|GSK3_SCHPO	519	5.00E-147	Protein kinase gsk3 OS=Schizosaccharomyces pombe (strain 972 / ATCC 24843) GN=gsk3 PE=1 SV=3	SPAC1687.15	519	1.00E-146	COG0515	Serine/threonine protein kinase	K03083	0	652	cne:CNB00720	glycogen synthase kinase 3 beta [EC:2.7.11.26]	GO:0006468//protein phosphorylation	GO:0005524//ATP binding;GO:0004674//protein serine/threonine kinase activity	-
CL160.Contig1_All	-3.98356	-0.491054	5.05638e-06	3.77294e-05	gi|393216591|gb|EJD02081.1|	743.8	0	Pkinase-domain-containing protein [Fomitiporia mediterranea MF3/22]	gi|299753862|ref|XM_001833533.2|	216	5.00E-53	Coprinopsis cinerea okayama7#130 KQ# CMGC/GSK protein kinase, mRNA	sp|Q10452|GSK3_SCHPO	519	5.00E-147	Protein kinase gsk3 OS=Schizosaccharomyces pombe (strain 972 / ATCC 24843) GN=gsk3 PE=1 SV=3	SPAC1687.15	519	1.00E-146	COG0515	Serine/threonine protein kinase	K03083	0	652	cne:CNB00720	glycogen synthase kinase 3 beta [EC:2.7.11.26]	GO:0006468//protein phosphorylation	GO:0005524//ATP binding;GO:0004674//protein serine/threonine kinase activity	-
CL2056.Contig2_All	-3.97561	0.250559	1.20999e-08	1.41773e-07	gi|170116698|ref|XP_001889539.1|	324.3	0	sodium-potassium ATPase [Laccaria bicolor S238N-H82] >gi|164635541|gb|EDQ99847.1| sodium-potassium ATPase [Laccaria bicolor S238N-H82]	gi|325974179|emb|FQ790272.1|	67.9	4.00E-08	Botryotinia fuckeliana isolate T4 SuperContig_48_1 genomic supercontig, whole genome	sp|O43108|ATC1_YARLI	240	7.00E-63	Calcium-transporting ATPase 1 OS=Yarrowia lipolytica (strain CLIB 122 / E 150) GN=PMR1 PE=3 SV=1	MA4378	297	6.00E-108	COG0474	Cation transport ATPase	K01539	0	700	bfu:BC1G_04401	sodium/potassium-transporting ATPase subunit alpha [EC:3.6.3.9]	-	GO:0043167//ion binding;GO:0016787//hydrolase activity;GO:0000166//nucleotide binding	GO:0016020//membrane
CL284.Contig11_All	-3.97327	-0.481611	2.05477e-05	0.00013497	gi|393216753|gb|EJD02243.1|	29.6	6.00E-120	DUF1479-domain-containing protein [Fomitiporia mediterranea MF3/22]	--	--	--	--	--	--	--	--	--	--	--	--	--	--	--	--	--	--	-	-	-
CL757.Contig1_All	-3.96357	-1.03019	0.00484778	0.0171908	gi|392567166|gb|EIW60341.1|	240	3.00E-61	replication protein A subunit RPA32 [Trametes versicolor FP-101664 SS1]	--	--	--	--	sp|Q92373|RFA2_SCHPO	153	7.00E-37	Replication factor A protein 2 OS=Schizosaccharomyces pombe (strain 972 / ATCC 24843) GN=ssb2 PE=1 SV=1	SPCC1753.01c	150	1.00E-35	COG5235	Single-stranded DNA-binding replication protein A (RPA), medium (30 kD) subunit	K10739	2.00E-51	204	cci:CC1G_13904	replication factor A2	-	-	-
CL1914.Contig15_All	-3.96042	-0.0631614	2.08098e-06	1.67869e-05	gi|170087808|ref|XP_001875127.1|	74.3	4.00E-133	predicted protein [Laccaria bicolor S238N-H82] >gi|164650327|gb|EDR14568.1| predicted protein [Laccaria bicolor S238N-H82]	--	--	--	--	sp|Q8TGE1|AWA1_YEASK	72.8	1.00E-12	Cell wall protein AWA1 OS=Saccharomyces cerevisiae (strain Kyokai no. 7 / NBRC 101557) GN=AWA1 PE=1 SV=1	RSp0884	55.1	6.00E-07	COG1674	DNA segregation ATPase FtsK/SpoIIIE and related proteins	K01178	1.00E-10	68.6	sce:YIR019C	glucoamylase [EC:3.2.1.3]	-	-	-
Unigene3112_All	-3.95787	3.03498	8.81045e-20	3.83989e-18	gi|302675785|ref|XP_003027576.1|	342	1.00E-92	glycoside hydrolase family 61 protein [Schizophyllum commune H4-8] >gi|300101263|gb|EFI92673.1| glycoside hydrolase family 61 protein [Schizophyllum commune H4-8]	--	--	--	--	sp|A1DBS6|EGLD_NEOFI	113	2.00E-25	Probable endo-beta-1,4-glucanase D OS=Neosartorya fischeri (strain ATCC 1020 / DSM 3700 / FGSC A1164 / NRRL 181) GN=eglD PE=3 SV=1	--	--	--	--	--	K01238	1.00E-43	176	afm:AFUA_6G09540	[EC:3.2.1.-]	-	GO:0016787//hydrolase activity	-
CL4364.Contig3_All	-3.95645	4.49755	4.66567e-45	1.15863e-42	gi|302684539|ref|XP_003031950.1|	465.3	3.00E-129	hypothetical protein SCHCODRAFT_76887 [Schizophyllum commune H4-8] >gi|300105643|gb|EFI97047.1| hypothetical protein SCHCODRAFT_76887 [Schizophyllum commune H4-8]	gi|299740327|ref|XM_002910264.1|	89.7	5.00E-15	Coprinopsis cinerea okayama7#130 macrofage activating glycoprotein, mRNA	--	--	--	--	--	--	--	--	--	--	--	--	--	--	-	-	-
CL4115.Contig1_All	-3.95252	-0.533353	2.43521e-06	1.93371e-05	gi|449550708|gb|EMD41672.1|	305.4	1.00E-81	hypothetical protein CERSUDRAFT_110244 [Ceriporiopsis subvermispora B]	--	--	--	--	--	--	--	--	--	--	--	--	--	K13350	1.00E-80	298	lbc:LACBIDRAFT_291883	peroxisomal membrane protein 4	-	-	GO:0016021//integral to membrane
CL2754.Contig7_All	-3.9471	0.47488	3.39594e-12	6.30221e-11	gi|393213970|gb|EJC99464.1|	82.4	1.00E-13	phospholipase D [Fomitiporia mediterranea MF3/22]	gi|409971578|gb|AC253826.1|	69.9	1.00E-08	Agaricus bisporus clone FWBA05-O15, complete sequence	sp|P36126|SPO14_YEAST	295	2.00E-79	Phospholipase D1 OS=Saccharomyces cerevisiae (strain ATCC 204508 / S288c) GN=SPO14 PE=1 SV=3	YKR031c	295	4.00E-79	COG1502	Phosphatidylserine/phosphatidylglycerophosphate/cardiolipin synthases and related enzymes	K01115	0	1049	scm:SCHCODRAFT_56132	phospholipase D [EC:3.1.4.4]	GO:0008152//metabolic process	GO:0003824//catalytic activity	-
CL451.Contig4_All	-3.94361	-1.1077	0.000692471	0.00318278	gi|393220091|gb|EJD05577.1|	735.7	0	aspartate kinase [Fomitiporia mediterranea MF3/22]	gi|354547041|emb|HE605207.1|	75.8	8.00E-11	Candida parapsilosis strain CDC317 annotated contig 006139	sp|O60163|AK_SCHPO	448	6.00E-126	Probable aspartokinase OS=Schizosaccharomyces pombe (strain 972 / ATCC 24843) GN=SPBC19F5.04 PE=1 SV=1	SPBC19F5.04	448	1.00E-125	COG0527	Aspartokinases	K00928	0	679	scm:SCHCODRAFT_78569	aspartate kinase [EC:2.7.2.4]	GO:0009088//threonine biosynthetic process;GO:0009089//lysine biosynthetic process via diaminopimelate;GO:0016310//phosphorylation	GO:0004072//aspartate kinase activity	-
CL2378.Contig10_All	-3.9433	-1.07721	0.00250341	0.00975092	gi|449540095|gb|EMD31092.1|	62.8	1.00E-07	hypothetical protein CERSUDRAFT_127630 [Ceriporiopsis subvermispora B]	--	--	--	--	sp|Q10362|SET3_SCHPO	110	1.00E-23	SET domain-containing protein 3 OS=Schizosaccharomyces pombe (strain 972 / ATCC 24843) GN=set3 PE=1 SV=1	SPAC22E12.11c	110	2.00E-23	COG2940	Proteins containing SET domain	K07117	1.00E-103	378	ppl:POSPLDRAFT_105239		-	-	-
CL1072.Contig5_All	-3.94118	-1.07797	0.00112944	0.00488854	--	--	--	--	--	--	--	--	--	--	--	--	--	--	--	--	--	--	--	--	--	--	-	-	-
CL284.Contig33_All	-3.93205	-0.521697	1.55804e-05	0.000104876	gi|393216753|gb|EJD02243.1|	415.2	1.00E-114	DUF1479-domain-containing protein [Fomitiporia mediterranea MF3/22]	--	--	--	--	--	--	--	--	--	--	--	--	--	--	--	--	--	--	-	-	-
CL2229.Contig3_All	-3.92657	6.63792	1.24315e-42	2.6988e-40	gi|392561688|gb|EIW54869.1|	468	3.00E-130	hypothetical protein TRAVEDRAFT_73953 [Trametes versicolor FP-101664 SS1]	gi|238614436|ref|XM_002398637.1|	61.9	8.00E-07	Moniliophthora perniciosa FA553 hypothetical protein (MPER_00682) mRNA, partial cds	--	--	--	--	--	--	--	--	--	--	--	--	--	--	-	-	-
Unigene6123_All	-3.91803	-0.568454	5.99634e-05	0.000355394	--	--	--	--	--	--	--	--	--	--	--	--	--	--	--	--	--	--	--	--	--	--	-	-	-
CL1665.Contig8_All	-3.91782	-1.08128	0.00168053	0.00694881	gi|393214027|gb|EJC99521.1|	405.6	8.00E-111	hypothetical protein FOMMEDRAFT_22997 [Fomitiporia mediterranea MF3/22]	--	--	--	--	sp|O60117|YH73_SCHPO	75.5	4.00E-13	Uncharacterized RING finger protein C16G5.03 OS=Schizosaccharomyces pombe (strain 972 / ATCC 24843) GN=SPBC16G5.03 PE=4 SV=1	ECU06g0500	57	4.00E-07	COG5576	Homeodomain-containing transcription factor	K10631	7.00E-98	359	scm:SCHCODRAFT_109777	E3 ubiquitin-protein ligase Topors [EC:6.3.2.19]	-	GO:0046872//metal ion binding	-
Unigene4619_All	-3.91633	8.25319	1.5382e-38	2.6285e-36	gi|393222389|gb|EJD07873.1|	356.7	1.00E-96	hypothetical protein FOMMEDRAFT_138010 [Fomitiporia mediterranea MF3/22]	--	--	--	--	--	--	--	--	--	--	--	--	--	--	--	--	--	--	-	-	-
CL1914.Contig2_All	-3.91308	-0.503235	3.21576e-05	0.000202891	gi|170087808|ref|XP_001875127.1|	122.1	3.00E-26	predicted protein [Laccaria bicolor S238N-H82] >gi|164650327|gb|EDR14568.1| predicted protein [Laccaria bicolor S238N-H82]	--	--	--	--	sp|Q8TGE1|AWA1_YEASK	74.3	2.00E-13	Cell wall protein AWA1 OS=Saccharomyces cerevisiae (strain Kyokai no. 7 / NBRC 101557) GN=AWA1 PE=1 SV=1	RSp0884	55.1	3.00E-07	COG1674	DNA segregation ATPase FtsK/SpoIIIE and related proteins	K01178	1.00E-11	70.9	sce:YIR019C	glucoamylase [EC:3.2.1.3]	-	-	-
CL119.Contig2_All	-3.91273	-1.10787	0.000924534	0.00410267	gi|389750242|gb|EIM91413.1|	127.1	1.00E-138	calcium/proton exchanger [Stereum hirsutum FP-91666 SS1]	--	--	--	--	sp|Q99385|VCX1_YEAST	101	5.00E-39	Vacuolar calcium ion transporter OS=Saccharomyces cerevisiae (strain ATCC 204508 / S288c) GN=VCX1 PE=1 SV=1	DR0373	122	1.00E-41	COG0387	Ca2+/H+ antiporter	K07300	3.00E-124	350	scm:SCHCODRAFT_68183	Ca2+:H+ antiporter	-	-	-
CL69.Contig26_All	-3.91272	-1.10787	0.00092458	0.00410267	gi|393222351|gb|EJD07835.1|	79	2.00E-103	hypothetical protein FOMMEDRAFT_130907 [Fomitiporia mediterranea MF3/22]	--	--	--	--	sp|Q6C315|ATG13_YARLI	103	6.00E-22	Autophagy-related protein 13 OS=Yarrowia lipolytica (strain CLIB 122 / E 150) GN=ATG13 PE=3 SV=1	--	--	--	--	--	K08331	3.00E-21	103	yli:YALI0F03432g	autophagy-related protein 13	-	-	-
CL119.Contig10_All	-3.91272	-1.10787	0.000924918	0.00410364	gi|389750242|gb|EIM91413.1|	515.8	6.00E-144	calcium/proton exchanger [Stereum hirsutum FP-91666 SS1]	--	--	--	--	sp|Q99385|VCX1_YEAST	177	8.00E-44	Vacuolar calcium ion transporter OS=Saccharomyces cerevisiae (strain ATCC 204508 / S288c) GN=VCX1 PE=1 SV=1	DR0373	189	4.00E-47	COG0387	Ca2+/H+ antiporter	K07300	2.00E-129	464	scm:SCHCODRAFT_68183	Ca2+:H+ antiporter	-	-	-
Unigene500_All	-3.90963	1.65004	3.31346e-24	2.16208e-22	--	--	--	--	--	--	--	--	--	--	--	--	--	--	--	--	--	--	--	--	--	--	-	-	-
CL4954.Contig1_All	-3.90695	6.83977	5.82805e-31	6.53158e-29	gi|393215866|gb|EJD01357.1|	745	0	DUF300-domain-containing protein, partial [Fomitiporia mediterranea MF3/22]	gi|242212782|ref|XM_002472178.1|	65.9	2.00E-07	Postia placenta Mad-698-R predicted protein, mRNA	sp|Q09906|TM184_SCHPO	310	8.00E-84	Transmembrane protein 184 homolog C30D11.06c OS=Schizosaccharomyces pombe (strain 972 / ATCC 24843) GN=SPAC30D11.06c PE=1 SV=1	--	--	--	--	--	--	--	--	--	--	-	-	-
Unigene1387_All	-3.90494	5.89959	8.67997e-57	4.40611e-54	gi|327343331|dbj|BAK09418.1|	620.2	7.00E-176	cytochrome P450 [Postia placenta]	gi|356995550|dbj|AB634458.1|	69.9	5.00E-09	Phlebia brevispora CYP mRNA for cytochrom P450, complete cds, clone: pb-3	sp|P16496|CP52C_CANMA	265	7.00E-71	Cytochrome P450 52A3 OS=Candida maltosa GN=CYP52A3 PE=1 SV=3	BH0579	135	4.00E-31	COG2124	Cytochrome P450	K00495	2.00E-72	273	afm:AFUA_2G09540	[EC:1.14.14.-]	-	GO:0016491//oxidoreductase activity;GO:0005488//binding	-
CL1594.Contig1_All	-3.9036	3.75484	1.58954e-35	2.3348e-33	gi|471874870|emb|CCO35929.1|	280.8	1.00E-73	hypothetical protein BN14_10050 [Rhizoctonia solani AG-1 IB]	--	--	--	--	--	--	--	--	--	--	--	--	--	K09291	9.00E-07	55.1	lth:KLTH0E01056g	nucleoprotein TPR	-	-	-
CL2378.Contig8_All	-3.89474	-1.11187	0.00320294	0.0120619	gi|449540095|gb|EMD31092.1|	62.8	1.00E-07	hypothetical protein CERSUDRAFT_127630 [Ceriporiopsis subvermispora B]	--	--	--	--	sp|Q10362|SET3_SCHPO	110	1.00E-23	SET domain-containing protein 3 OS=Schizosaccharomyces pombe (strain 972 / ATCC 24843) GN=set3 PE=1 SV=1	SPAC22E12.11c	110	2.00E-23	COG2940	Proteins containing SET domain	K07117	1.00E-103	378	ppl:POSPLDRAFT_105239		-	-	-
CL1564.Contig1_All	-3.89222	-0.0763525	2.48425e-05	0.000160199	gi|393221630|gb|EJD07115.1|	370.9	0	methionyl tRNA synthetase [Fomitiporia mediterranea MF3/22]	gi|170099544|ref|XM_001880956.1|	101	4.00E-18	Laccaria bicolor S238N-H82 oligopeptide transporter partial mRNA	sp|Q9UUF2|SYMC_SCHPO	525	0	Probable methionine--tRNA ligase, cytoplasmic OS=Schizosaccharomyces pombe (strain 972 / ATCC 24843) GN=rar1 PE=3 SV=1	SPBC17A3.04c	525	0	COG0143	Methionyl-tRNA synthetase	K01874	0	706	lbc:LACBIDRAFT_249790	methionyl-tRNA synthetase [EC:6.1.1.10]	GO:0006431//methionyl-tRNA aminoacylation	GO:0004825//methionine-tRNA ligase activity;GO:0005524//ATP binding	GO:0005737//cytoplasm
CL1303.Contig2_All	-3.88724	-1.1434	0.0017938	0.00735462	gi|393222281|gb|EJD07765.1|	767.3	0	general substrate transporter [Fomitiporia mediterranea MF3/22]	gi|169857202|ref|XM_001835202.1|	69.9	4.00E-09	Coprinopsis cinerea okayama7#130 glucose transporter, mRNA	sp|P49374|HGT1_KLULA	384	2.00E-106	High-affinity glucose transporter OS=Kluyveromyces lactis (strain ATCC 8585 / CBS 2359 / DSM 70799 / NBRC 1267 / NRRL Y-1140 / WM37) GN=HGT1 PE=3 SV=1	BS_araE	162	2.00E-39	COG0477	Permeases of the major facilitator superfamily	K08139	8.00E-63	241	dha:DEHA2C11374g	MFS transporter, SP family, sugar:H+ symporter	GO:0044765	GO:0022857//transmembrane transporter activity	GO:0016020//membrane
CL2877.Contig1_All	-3.88414	-1.11276	0.00193879	0.00784378	gi|393217277|gb|EJD02766.1|	190.3	1.00E-46	hypothetical protein FOMMEDRAFT_156100 [Fomitiporia mediterranea MF3/22]	--	--	--	--	sp|Q9UT46|MOC3_SCHPO	62.4	1.00E-09	Transcriptional regulatory protein moc3 OS=Schizosaccharomyces pombe (strain 972 / ATCC 24843) GN=moc3 PE=1 SV=4	--	--	--	--	--	K09245	3.00E-08	59.7	clu:CLUG_05768	transcriptional activator protein UGA3	-	-	-
Unigene5972_All	-3.88222	7.66698	4.79619e-41	9.35338e-39	gi|409041490|gb|EKM50975.1|	101.7	2.00E-20	hypothetical protein PHACADRAFT_262880 [Phanerochaete carnosa HHB-10118-sp]	--	--	--	--	--	--	--	--	RSc3305	73.6	4.00E-13	COG3791	Uncharacterized conserved protein	--	--	--	--	--	-	-	-
CL144.Contig2_All	-3.8785	0.202237	3.94142e-07	3.59921e-06	gi|393222794|gb|EJD08278.1|	372.9	0	glycoside hydrolase [Fomitiporia mediterranea MF3/22]	gi|242222103|ref|XM_002476738.1|	60	4.00E-06	Postia placenta Mad-698-R hypothetical protein, mRNA	sp|Q5AVZ7|EXGD_EMENI	196	8.00E-61	Glucan 1,3-beta-glucosidase D OS=Emericella nidulans (strain FGSC A4 / ATCC 38163 / CBS 112.46 / NRRL 194 / M139) GN=exgD PE=2 SV=1	SPAC12B10.11	157	3.00E-47	COG2730	Endoglucanase	K01210	3.00E-177	347	ppl:POSPLDRAFT_57386	glucan 1,3-beta-glucosidase [EC:3.2.1.58]	-	GO:0016787//hydrolase activity	-
Unigene4789_All	-3.87614	4.58563	2.4732e-49	7.90464e-47	gi|393216434|gb|EJD01924.1|	538.1	3.00E-151	FAD-binding domain-containing protein [Fomitiporia mediterranea MF3/22]	--	--	--	--	sp|D7UQ40|SOL5_ALTSO	139	6.00E-33	Bifunctional solanapyrone synthase OS=Alternaria solani GN=sol5 PE=1 SV=1	mlr6875	100	7.00E-21	COG0277	FAD/FMN-containing dehydrogenases	K00309	2.00E-84	313	uma:UM02157.1	[EC:1.5.3.-]	-	GO:0016491//oxidoreductase activity	-
Unigene4631_All	-3.8664	4.86572	1.17545e-42	2.56798e-40	--	--	--	--	--	--	--	--	--	--	--	--	--	--	--	--	--	--	--	--	--	--	-	-	-
CL4914.Contig1_All	-3.86462	0.975706	1.3717e-17	4.87124e-16	gi|390596938|gb|EIN06339.1|	110.2	2.00E-23	cytochrome P450 [Punctularia strigosozonata HHB-11173 SS5]	--	--	--	--	sp|B8NHY4|ORDA_ASPFN	57.8	4.00E-09	O-methylsterigmatocystin oxidoreductase OS=Aspergillus flavus (strain ATCC 200026 / FGSC A1120 / NRRL 3357 / JCM 12722 / SRRC 167) GN=ordA PE=2 SV=1	--	--	--	--	--	K00517	2.00E-06	50.8	afm:AFUA_8G00220	[EC:1.14.-.-]	-	-	-
CL201.Contig7_All	-3.86435	-0.139751	2.30263e-06	1.83816e-05	gi|336367732|gb|EGN96076.1|	383.6	1.00E-104	hypothetical protein SERLA73DRAFT_124916 [Serpula lacrymans var. lacrymans S7.3] >gi|336380444|gb|EGO21597.1| hypothetical protein SERLADRAFT_372236 [Serpula lacrymans var. lacrymans S7.9]	--	--	--	--	sp|Q12515|PAR32_YEAST	47.4	1.00E-06	Protein PAR32 OS=Saccharomyces cerevisiae (strain ATCC 204508 / S288c) GN=PAR32 PE=1 SV=1	--	--	--	--	--	--	--	--	--	--	-	-	-
CL201.Contig6_All	-3.86435	-0.139751	2.30397e-06	1.83881e-05	gi|336367732|gb|EGN96076.1|	394.8	8.00E-108	hypothetical protein SERLA73DRAFT_124916 [Serpula lacrymans var. lacrymans S7.3] >gi|336380444|gb|EGO21597.1| hypothetical protein SERLADRAFT_372236 [Serpula lacrymans var. lacrymans S7.9]	--	--	--	--	sp|Q12515|PAR32_YEAST	47.4	1.00E-06	Protein PAR32 OS=Saccharomyces cerevisiae (strain ATCC 204508 / S288c) GN=PAR32 PE=1 SV=1	--	--	--	--	--	--	--	--	--	--	-	GO:0016491//oxidoreductase activity	-
CL43.Contig13_All	-3.86418	-0.173582	1.35738e-07	1.34561e-06	gi|449549167|gb|EMD40133.1|	355.1	3.00E-96	hypothetical protein CERSUDRAFT_151114 [Ceriporiopsis subvermispora B]	--	--	--	--	sp|O13345|ORDA_ASPPA	219	4.00E-57	O-methylsterigmatocystin oxidoreductase OS=Aspergillus parasiticus GN=ordA PE=3 SV=1	BH0579	88.2	4.00E-17	COG2124	Cytochrome P450	K00517	2.00E-45	183	afm:AFUA_8G00220	[EC:1.14.-.-]	-	-	-
CL1930.Contig1_All	-3.85787	-1.17009	0.000744125	0.00338817	gi|393222630|gb|EJD08114.1|	95.1	3.00E-18	hypothetical protein FOMMEDRAFT_45980, partial [Fomitiporia mediterranea MF3/22]	--	--	--	--	sp|Q9URW3|YIPL_SCHPO	57.8	1.00E-08	Protein yippee-like PJ691.02 OS=Schizosaccharomyces pombe (strain 972 / ATCC 24843) GN=SPAPJ691.02 PE=3 SV=1	--	--	--	--	--	K15541	2.00E-06	52.8	aor:AOR_1_1332164	protein MPE1	-	-	-
CL2788.Contig6_All	-3.85511	3.97873	3.35097e-42	7.09625e-40	gi|393218724|gb|EJD04212.1|	301.6	1.00E-80	hypothetical protein FOMMEDRAFT_106754 [Fomitiporia mediterranea MF3/22]	--	--	--	--	--	--	--	--	--	--	--	--	--	--	--	--	--	--	-	-	-
CL1665.Contig5_All	-3.8526	-1.11921	0.00243199	0.00951785	gi|393214027|gb|EJC99521.1|	131.3	3.00E-28	hypothetical protein FOMMEDRAFT_22997 [Fomitiporia mediterranea MF3/22]	--	--	--	--	sp|P08640|MUC1_YEAST	63.5	2.00E-09	Flocculation protein FLO11 OS=Saccharomyces cerevisiae (strain ATCC 204508 / S288c) GN=MUC1 PE=1 SV=2	ECU06g0500	57	4.00E-07	COG5576	Homeodomain-containing transcription factor	K10631	8.00E-40	166	lbc:LACBIDRAFT_295425	E3 ubiquitin-protein ligase Topors [EC:6.3.2.19]	-	GO:0046872//metal ion binding	-
CL1665.Contig16_All	-3.8526	-1.11921	0.00243298	0.00952021	gi|393214027|gb|EJC99521.1|	131.3	3.00E-28	hypothetical protein FOMMEDRAFT_22997 [Fomitiporia mediterranea MF3/22]	--	--	--	--	sp|P08640|MUC1_YEAST	72	5.00E-12	Flocculation protein FLO11 OS=Saccharomyces cerevisiae (strain ATCC 204508 / S288c) GN=MUC1 PE=1 SV=2	--	--	--	--	--	K10631	8.00E-40	166	lbc:LACBIDRAFT_295425	E3 ubiquitin-protein ligase Topors [EC:6.3.2.19]	-	GO:0046872//metal ion binding	-
CL1665.Contig2_All	-3.8526	-1.11921	0.00243315	0.00952021	gi|393214027|gb|EJC99521.1|	314.3	2.00E-83	hypothetical protein FOMMEDRAFT_22997 [Fomitiporia mediterranea MF3/22]	--	--	--	--	sp|P08640|MUC1_YEAST	63.5	2.00E-09	Flocculation protein FLO11 OS=Saccharomyces cerevisiae (strain ATCC 204508 / S288c) GN=MUC1 PE=1 SV=2	ECU06g0500	57	4.00E-07	COG5576	Homeodomain-containing transcription factor	K10631	3.00E-73	277	scm:SCHCODRAFT_109777	E3 ubiquitin-protein ligase Topors [EC:6.3.2.19]	-	GO:0046872//metal ion binding	-
CL3801.Contig3_All	-3.85027	-0.170707	3.39005e-06	2.61726e-05	gi|393214666|gb|EJD00159.1|	233	1.00E-146	high nitrogen upregulated cytochrome P450 monooxygenase 2 [Fomitiporia mediterranea MF3/22]	--	--	--	--	sp|O00061|CP67_UROFA	137	8.00E-58	Cytochrome P450 67 (Fragment) OS=Uromyces fabae GN=CYP67 PE=2 SV=1	VNG0422G	90.1	1.00E-17	COG2124	Cytochrome P450	K00517	4.00E-49	125	afm:AFUA_4G09470	[EC:1.14.-.-]	-	-	-
CL77.Contig20_All	-3.84999	-1.17821	0.0011074	0.00480157	gi|449548175|gb|EMD39142.1|	147.1	2.00E-33	hypothetical protein CERSUDRAFT_81905 [Ceriporiopsis subvermispora B]	gi|169849314|ref|XM_001831309.1|	119	7.00E-24	Coprinopsis cinerea okayama7#130 # hypothetical protein, mRNA	sp|Q6CWQ8|PUS1_KLULA	186	8.00E-47	tRNA pseudouridine synthase 1 OS=Kluyveromyces lactis (strain ATCC 8585 / CBS 2359 / DSM 70799 / NBRC 1267 / NRRL Y-1140 / WM37) GN=PUS1 PE=3 SV=1	YPL212c	166	1.00E-40	COG0101	Pseudouridylate synthase	K06173	1.00E-98	360	cci:CC1G_00909	tRNA pseudouridine38-40 synthase [EC:5.4.99.12]	GO:0016070//RNA metabolic process	-	-
CL119.Contig7_All	-3.8484	-1.14672	0.00128873	0.00549867	gi|389750242|gb|EIM91413.1|	102.4	4.00E-134	calcium/proton exchanger [Stereum hirsutum FP-91666 SS1]	--	--	--	--	sp|Q99385|VCX1_YEAST	156	2.00E-37	Vacuolar calcium ion transporter OS=Saccharomyces cerevisiae (strain ATCC 204508 / S288c) GN=VCX1 PE=1 SV=1	DR0373	129	3.00E-40	COG0387	Ca2+/H+ antiporter	K07300	3.00E-120	360	scm:SCHCODRAFT_68183	Ca2+:H+ antiporter	-	-	-
CL119.Contig31_All	-3.84839	-1.14672	0.00128913	0.00549973	gi|389750242|gb|EIM91413.1|	501.5	1.00E-139	calcium/proton exchanger [Stereum hirsutum FP-91666 SS1]	--	--	--	--	sp|Q99385|VCX1_YEAST	171	4.00E-42	Vacuolar calcium ion transporter OS=Saccharomyces cerevisiae (strain ATCC 204508 / S288c) GN=VCX1 PE=1 SV=1	DR0373	185	7.00E-46	COG0387	Ca2+/H+ antiporter	K07300	1.00E-125	451	scm:SCHCODRAFT_68183	Ca2+:H+ antiporter	-	-	-
CL119.Contig14_All	-3.84839	-1.14672	0.00128968	0.00550139	gi|389750242|gb|EIM91413.1|	112.8	2.00E-134	calcium/proton exchanger [Stereum hirsutum FP-91666 SS1]	--	--	--	--	sp|Q99385|VCX1_YEAST	156	1.00E-37	Vacuolar calcium ion transporter OS=Saccharomyces cerevisiae (strain ATCC 204508 / S288c) GN=VCX1 PE=1 SV=1	DR0373	122	2.00E-40	COG0387	Ca2+/H+ antiporter	K07300	2.00E-120	350	scm:SCHCODRAFT_68183	Ca2+:H+ antiporter	-	-	-
CL2754.Contig4_All	-3.84024	1.85765	6.93928e-22	3.67378e-20	gi|393213970|gb|EJC99464.1|	1238	0	phospholipase D [Fomitiporia mediterranea MF3/22]	gi|409971578|gb|AC253826.1|	69.9	1.00E-08	Agaricus bisporus clone FWBA05-O15, complete sequence	sp|Q09706|PLD1_SCHPO	311	3.00E-84	Phospholipase D1 OS=Schizosaccharomyces pombe (strain 972 / ATCC 24843) GN=pld1 PE=1 SV=1	SPAC2F7.16c	311	6.00E-84	COG1502	Phosphatidylserine/phosphatidylglycerophosphate/cardiolipin synthases and related enzymes	K01115	0	1097	scm:SCHCODRAFT_56132	phospholipase D [EC:3.1.4.4]	GO:0008152//metabolic process	GO:0003824//catalytic activity	-
CL284.Contig23_All	-3.83669	-0.579096	8.62441e-05	0.000492387	gi|393216753|gb|EJD02243.1|	414.5	3.00E-114	DUF1479-domain-containing protein [Fomitiporia mediterranea MF3/22]	--	--	--	--	--	--	--	--	--	--	--	--	--	--	--	--	--	--	-	-	-
CL1303.Contig5_All	-3.83553	-1.17999	0.00239866	0.00940448	gi|169857203|ref|XP_001835254.1|	162.2	0	glucose transporter [Coprinopsis cinerea okayama7#130] >gi|116503706|gb|EAU86601.1| glucose transporter [Coprinopsis cinerea okayama7#130]	gi|169857202|ref|XM_001835202.1|	69.9	4.00E-09	Coprinopsis cinerea okayama7#130 glucose transporter, mRNA	sp|P49374|HGT1_KLULA	327	3.00E-113	High-affinity glucose transporter OS=Kluyveromyces lactis (strain ATCC 8585 / CBS 2359 / DSM 70799 / NBRC 1267 / NRRL Y-1140 / WM37) GN=HGT1 PE=3 SV=1	BS_araE	150	2.00E-45	COG0477	Permeases of the major facilitator superfamily	K08139	2.00E-67	213	dha:DEHA2C11374g	MFS transporter, SP family, sugar:H+ symporter	GO:0055085//transmembrane transport;GO:0008643//carbohydrate transport	GO:0022891//substrate-specific transmembrane transporter activity	GO:0016021//integral to membrane
CL119.Contig8_All	-3.83425	-1.1484	0.00239709	0.00940109	gi|389750242|gb|EIM91413.1|	116.7	2.00E-138	calcium/proton exchanger [Stereum hirsutum FP-91666 SS1]	--	--	--	--	sp|Q99385|VCX1_YEAST	110	9.00E-39	Vacuolar calcium ion transporter OS=Saccharomyces cerevisiae (strain ATCC 204508 / S288c) GN=VCX1 PE=1 SV=1	DR0373	129	2.00E-41	COG0387	Ca2+/H+ antiporter	K07300	5.00E-124	360	scm:SCHCODRAFT_68183	Ca2+:H+ antiporter	-	-	-
CL119.Contig32_All	-3.83425	-1.1484	0.00239752	0.00940109	gi|389750242|gb|EIM91413.1|	127.1	1.00E-138	calcium/proton exchanger [Stereum hirsutum FP-91666 SS1]	--	--	--	--	sp|Q99385|VCX1_YEAST	101	5.00E-39	Vacuolar calcium ion transporter OS=Saccharomyces cerevisiae (strain ATCC 204508 / S288c) GN=VCX1 PE=1 SV=1	DR0373	122	1.00E-41	COG0387	Ca2+/H+ antiporter	K07300	3.00E-124	350	scm:SCHCODRAFT_68183	Ca2+:H+ antiporter	-	-	-
CL2568.Contig4_All	-3.83311	-0.127973	3.76425e-05	0.000233737	gi|393219835|gb|EJD05321.1|	243.4	0	hypothetical protein FOMMEDRAFT_131881 [Fomitiporia mediterranea MF3/22]	gi|242223746|ref|XM_002477407.1|	71.9	3.00E-09	Postia placenta Mad-698-R predicted protein, mRNA	sp|P28348|NIRA_EMENI	104	6.00E-22	Nitrogen assimilation transcription factor nirA OS=Emericella nidulans (strain FGSC A4 / ATCC 38163 / CBS 112.46 / NRRL 194 / M139) GN=nirA PE=4 SV=1	--	--	--	--	--	K09241	1.00E-18	96.3	afv:AFLA_100920	transcriptional regulatory protein GAL4	-	-	-
CL2378.Contig9_All	-3.82995	-1.15075	0.00397671	0.0145104	gi|449540095|gb|EMD31092.1|	62.8	1.00E-07	hypothetical protein CERSUDRAFT_127630 [Ceriporiopsis subvermispora B]	--	--	--	--	sp|Q10362|SET3_SCHPO	113	1.00E-24	SET domain-containing protein 3 OS=Schizosaccharomyces pombe (strain 972 / ATCC 24843) GN=set3 PE=1 SV=1	SPAC22E12.11c	113	4.00E-24	COG2940	Proteins containing SET domain	K07117	2.00E-108	394	ppl:POSPLDRAFT_105239		-	GO:0043167//ion binding	-
CL4249.Contig2_All	-3.82468	7.80937	2.57599e-54	1.02205e-51	gi|393221756|gb|EJD07240.1|	1476.1	0	linoleate diol synthase [Fomitiporia mediterranea MF3/22]	gi|170086625|ref|XM_001874501.1|	63.9	5.00E-07	Laccaria bicolor S238N-H82 linoleate diol synthase partial mRNA	sp|Q4WY82|PPOC_ASPFU	587	3.00E-167	Linoleate 10R-lipoxygenase OS=Neosartorya fumigata (strain ATCC MYA-4609 / Af293 / CBS 101355 / FGSC A1100) GN=ppoC PE=1 SV=2	--	--	--	--	--	K11987	0	1081	lbc:LACBIDRAFT_305274	prostaglandin-endoperoxide synthase 2 [EC:1.14.99.1]	-	-	-
CL1914.Contig12_All	-3.81669	-0.182147	4.42215e-06	3.33721e-05	gi|170087808|ref|XP_001875127.1|	484.2	7.00E-135	predicted protein [Laccaria bicolor S238N-H82] >gi|164650327|gb|EDR14568.1| predicted protein [Laccaria bicolor S238N-H82]	--	--	--	--	sp|Q8TGE1|AWA1_YEASK	74.3	4.00E-13	Cell wall protein AWA1 OS=Saccharomyces cerevisiae (strain Kyokai no. 7 / NBRC 101557) GN=AWA1 PE=1 SV=1	RSp0884	55.5	4.00E-07	COG1674	DNA segregation ATPase FtsK/SpoIIIE and related proteins	K01178	2.00E-11	70.5	sce:YIR019C	glucoamylase [EC:3.2.1.3]	-	-	-
Unigene6656_All	-3.81061	-1.18007	0.00157988	0.0065815	gi|393216816|gb|EJD02306.1|	70.1	1.00E-52	WD40 repeat-like protein [Fomitiporia mediterranea MF3/22]	--	--	--	--	--	--	--	--	SMa0168	61.2	3.00E-09	COG0500	SAM-dependent methyltransferases	K14300	8.00E-39	160	cci:CC1G_13903	nuclear pore complex protein Nup133	GO:0008152//metabolic process	GO:0016740//transferase activity	-
CL3866.Contig3_All	-3.80609	7.50604	4.25127e-55	1.90578e-52	gi|449549746|gb|EMD40711.1|	376.3	2.00E-102	carbohydrate esterase family 4 protein [Ceriporiopsis subvermispora B]	--	--	--	--	sp|P82476|CDA_CRYNH	267	4.00E-71	Chitin deacetylase OS=Cryptococcus neoformans var. grubii serotype A (strain H99 / ATCC 208821 / CBS 10515 / FGSC 9487) GN=CNAG_01239 PE=1 SV=3	SPy1370_2	120	2.00E-26	COG0726	Predicted xylanase/chitin deacetylase	K01452	7.00E-29	129	uma:UM02019.1	chitin deacetylase [EC:3.5.1.41]	-	-	-
CL385.Contig5_All	-3.80323	4.04176	2.33303e-40	4.35305e-38	--	--	--	--	--	--	--	--	--	--	--	--	--	--	--	--	--	--	--	--	--	--	-	-	-
CL1665.Contig3_All	-3.80238	-1.1549	0.00292305	0.0111523	gi|393214027|gb|EJC99521.1|	131.3	3.00E-28	hypothetical protein FOMMEDRAFT_22997 [Fomitiporia mediterranea MF3/22]	--	--	--	--	sp|P08640|MUC1_YEAST	63.5	2.00E-09	Flocculation protein FLO11 OS=Saccharomyces cerevisiae (strain ATCC 204508 / S288c) GN=MUC1 PE=1 SV=2	ECU06g0500	57	4.00E-07	COG5576	Homeodomain-containing transcription factor	K10631	8.00E-40	166	lbc:LACBIDRAFT_295425	E3 ubiquitin-protein ligase Topors [EC:6.3.2.19]	-	GO:0046872//metal ion binding	-
CL1665.Contig19_All	-3.80238	-1.1549	0.00292355	0.0111523	gi|393214027|gb|EJC99521.1|	131.3	3.00E-28	hypothetical protein FOMMEDRAFT_22997 [Fomitiporia mediterranea MF3/22]	--	--	--	--	sp|P08640|MUC1_YEAST	74.3	1.00E-12	Flocculation protein FLO11 OS=Saccharomyces cerevisiae (strain ATCC 204508 / S288c) GN=MUC1 PE=1 SV=2	ECU06g0500	57	4.00E-07	COG5576	Homeodomain-containing transcription factor	K10631	3.00E-68	260	lbc:LACBIDRAFT_295425	E3 ubiquitin-protein ligase Topors [EC:6.3.2.19]	-	GO:0005488//binding	-
CL1665.Contig17_All	-3.80238	-1.1549	0.0029236	0.0111523	gi|393214027|gb|EJC99521.1|	131.3	3.00E-28	hypothetical protein FOMMEDRAFT_22997 [Fomitiporia mediterranea MF3/22]	--	--	--	--	sp|P08640|MUC1_YEAST	72	5.00E-12	Flocculation protein FLO11 OS=Saccharomyces cerevisiae (strain ATCC 204508 / S288c) GN=MUC1 PE=1 SV=2	--	--	--	--	--	K10631	8.00E-40	166	lbc:LACBIDRAFT_295425	E3 ubiquitin-protein ligase Topors [EC:6.3.2.19]	-	GO:0046872//metal ion binding	-
CL716.Contig3_All	-3.79606	0.618089	1.4595e-08	1.68848e-07	gi|393215180|gb|EJD00672.1|	344.4	1.00E-92	NmrA-domain-containing protein [Fomitiporia mediterranea MF3/22]	--	--	--	--	sp|P23762|NMR1_NEUCR	65.5	2.00E-10	Nitrogen metabolic regulation protein 1 OS=Neurospora crassa (strain ATCC 24698 / 74-OR23-1A / CBS 708.71 / DSM 1257 / FGSC 987) GN=nmr-1 PE=1 SV=2	mll7605	108	6.00E-23	COG0702	Predicted nucleoside-diphosphate-sugar epimerases	--	--	--	--	--	-	-	-
CL716.Contig1_All	-3.79606	0.618089	1.46133e-08	1.68986e-07	gi|393215180|gb|EJD00672.1|	344.4	1.00E-92	NmrA-domain-containing protein [Fomitiporia mediterranea MF3/22]	--	--	--	--	sp|P23762|NMR1_NEUCR	65.5	2.00E-10	Nitrogen metabolic regulation protein 1 OS=Neurospora crassa (strain ATCC 24698 / 74-OR23-1A / CBS 708.71 / DSM 1257 / FGSC 987) GN=nmr-1 PE=1 SV=2	mll7605	108	6.00E-23	COG0702	Predicted nucleoside-diphosphate-sugar epimerases	--	--	--	--	--	-	-	-
CL77.Contig12_All	-3.7958	-1.21586	0.001082	0.00470682	gi|389745603|gb|EIM86784.1|	194.1	1.00E-47	pseudouridine synthase [Stereum hirsutum FP-91666 SS1]	gi|169849314|ref|XM_001831309.1|	119	8.00E-24	Coprinopsis cinerea okayama7#130 # hypothetical protein, mRNA	sp|Q6CWQ8|PUS1_KLULA	106	8.00E-44	tRNA pseudouridine synthase 1 OS=Kluyveromyces lactis (strain ATCC 8585 / CBS 2359 / DSM 70799 / NBRC 1267 / NRRL Y-1140 / WM37) GN=PUS1 PE=3 SV=1	YPL212c	105	2.00E-37	COG0101	Pseudouridylate synthase	K06173	1.00E-95	247	cci:CC1G_00909	tRNA pseudouridine38-40 synthase [EC:5.4.99.12]	GO:0006351//transcription, DNA-dependent;GO:0009451//RNA modification	GO:0003899//DNA-directed RNA polymerase activity;GO:0000166//nucleotide binding	-
CL1541.Contig11_All	-3.79202	-1.18722	0.002525	0.00982172	gi|393222205|gb|EJD07689.1|	91.7	0	hypothetical protein FOMMEDRAFT_137915 [Fomitiporia mediterranea MF3/22]	--	--	--	--	sp|Q9Y7V2|BYE1_SCHPO	72.4	3.00E-12	Transcription factor bye1 OS=Schizosaccharomyces pombe (strain 972 / ATCC 24843) GN=bye1 PE=3 SV=3	Rv2839c	60.8	2.00E-08	COG0532	Translation initiation factor 2 (IF-2; GTPase)	K16075	4.00E-11	70.9	ani:AN8715.2	magnesium transporter	-	-	-
CL4249.Contig1_All	-3.78674	6.49221	2.17407e-52	7.81714e-50	gi|393221756|gb|EJD07240.1|	1101.7	0	linoleate diol synthase [Fomitiporia mediterranea MF3/22]	gi|170086625|ref|XM_001874501.1|	63.9	4.00E-07	Laccaria bicolor S238N-H82 linoleate diol synthase partial mRNA	sp|Q4WY82|PPOC_ASPFU	418	9.00E-117	Linoleate 10R-lipoxygenase OS=Neosartorya fumigata (strain ATCC MYA-4609 / Af293 / CBS 101355 / FGSC A1100) GN=ppoC PE=1 SV=2	--	--	--	--	--	K11987	0	767	lbc:LACBIDRAFT_305274	prostaglandin-endoperoxide synthase 2 [EC:1.14.99.1]	-	-	-
CL496.Contig5_All	-3.78625	-0.230744	5.70351e-07	5.07522e-06	gi|403411802|emb|CCL98502.1|	67.8	3.00E-63	predicted protein [Fibroporia radiculosa]	--	--	--	--	sp|Q12436|ZRT2_YEAST	67.4	4.00E-11	Zinc-regulated transporter 2 OS=Saccharomyces cerevisiae (strain ATCC 204508 / S288c) GN=ZRT2 PE=3 SV=1	--	--	--	--	--	K14709	2.00E-14	80.5	scm:SCHCODRAFT_55553	solute carrier family 39 (zinc transporter), member 1/2/3	GO:0030001//metal ion transport;GO:0055085//transmembrane transport	GO:0046873//metal ion transmembrane transporter activity	GO:0016020//membrane
CL77.Contig16_All	-3.78206	-1.21918	0.00173444	0.00713529	gi|449548175|gb|EMD39142.1|	73.9	2.00E-11	hypothetical protein CERSUDRAFT_81905 [Ceriporiopsis subvermispora B]	gi|169849314|ref|XM_001831309.1|	119	7.00E-24	Coprinopsis cinerea okayama7#130 # hypothetical protein, mRNA	sp|Q6CWQ8|PUS1_KLULA	239	6.00E-63	tRNA pseudouridine synthase 1 OS=Kluyveromyces lactis (strain ATCC 8585 / CBS 2359 / DSM 70799 / NBRC 1267 / NRRL Y-1140 / WM37) GN=PUS1 PE=3 SV=1	YPL212c	216	1.00E-55	COG0101	Pseudouridylate synthase	K06173	2.00E-122	439	cci:CC1G_00909	tRNA pseudouridine38-40 synthase [EC:5.4.99.12]	GO:0009451//RNA modification	GO:0016853//isomerase activity	-
Unigene3977_All	-3.77739	4.84231	1.79478e-44	4.18596e-42	gi|403418914|emb|CCM05614.1|	679.5	0	predicted protein [Fibroporia radiculosa]	--	--	--	--	--	--	--	--	YPO1193	266	1.00E-70	COG0076	Glutamate decarboxylase and related PLP-dependent proteins	K01593	0	654	lbc:LACBIDRAFT_190337	aromatic-L-amino-acid decarboxylase [EC:4.1.1.28]	GO:0019752//carboxylic acid metabolic process	GO:0016829//lyase activity	-
CL2045.Contig1_All	-3.77646	3.84046	8.63653e-42	1.7745e-39	gi|392595716|gb|EIW85039.1|	691.8	0	aspartate aminotransferase [Coniophora puteana RWD-64-598 SS2]	gi|170087165|ref|XM_001874771.1|	79.8	3.00E-12	Laccaria bicolor S238N-H82 aspartate amino-transferase partial mRNA	sp|O42652|AATC_SCHPO	450	1.00E-126	Aspartate aminotransferase, cytoplasmic OS=Schizosaccharomyces pombe (strain 972 / ATCC 24843) GN=aat2 PE=3 SV=1	SPAC10F6.13c	450	2.00E-126	COG1448	Aspartate/tyrosine/aromatic aminotransferase	K14454	0	677	lbc:LACBIDRAFT_244612	aspartate aminotransferase, cytoplasmic [EC:2.6.1.1]	GO:0006520//cellular amino acid metabolic process;GO:0009058//biosynthetic process	GO:0030170//pyridoxal phosphate binding;GO:0004069//L-aspartate:2-oxoglutarate aminotransferase activity;GO:0080130//L-phenylalanine:2-oxoglutarate aminotransferase activity	-
CL144.Contig5_All	-3.77528	0.101984	2.96416e-07	2.78035e-06	gi|393222794|gb|EJD08278.1|	766.5	0	glycoside hydrolase [Fomitiporia mediterranea MF3/22]	gi|242222103|ref|XM_002476738.1|	60	4.00E-06	Postia placenta Mad-698-R hypothetical protein, mRNA	sp|A2QX52|EXGD_ASPNC	248	1.00E-65	Probable glucan 1,3-beta-glucosidase D OS=Aspergillus niger (strain CBS 513.88 / FGSC A1513) GN=exgD PE=3 SV=1	SPAC12B10.11	198	2.00E-50	COG2730	Endoglucanase	K01210	1.00E-179	629	ppl:POSPLDRAFT_57386	glucan 1,3-beta-glucosidase [EC:3.2.1.58]	-	GO:0003824//catalytic activity	-
CL119.Contig33_All	-3.76649	-1.18832	0.00252802	0.00983126	gi|389750242|gb|EIM91413.1|	102.4	4.00E-134	calcium/proton exchanger [Stereum hirsutum FP-91666 SS1]	--	--	--	--	sp|Q99385|VCX1_YEAST	156	2.00E-37	Vacuolar calcium ion transporter OS=Saccharomyces cerevisiae (strain ATCC 204508 / S288c) GN=VCX1 PE=1 SV=1	DR0373	129	3.00E-40	COG0387	Ca2+/H+ antiporter	K07300	3.00E-120	360	scm:SCHCODRAFT_68183	Ca2+:H+ antiporter	-	-	-
Unigene1211_All	-3.76612	0.153595	3.56417e-05	0.000222554	gi|393220773|gb|EJD06259.1|	56.2	2.00E-07	hypothetical protein FOMMEDRAFT_153663 [Fomitiporia mediterranea MF3/22]	--	--	--	--	--	--	--	--	--	--	--	--	--	--	--	--	--	--	-	-	-
CL2226.Contig4_All	-3.76353	-1.22258	0.00210675	0.00842164	gi|393213202|gb|EJC98699.1|	806.6	0	alpha/beta-hydrolase [Fomitiporia mediterranea MF3/22]	gi|170084112|ref|XM_001873245.1|	61.9	3.00E-06	Laccaria bicolor S238N-H82 hypothetical protein partial mRNA	sp|Q8TGE1|AWA1_YEASK	64.7	6.00E-10	Cell wall protein AWA1 OS=Saccharomyces cerevisiae (strain Kyokai no. 7 / NBRC 101557) GN=AWA1 PE=1 SV=1	--	--	--	--	--	K11675	3.00E-14	81.3	ppl:POSPLDRAFT_96185	Ino eighty subunit 1	-	-	-
CL453.Contig7_All	-3.76264	-1.1948	0.0053548	0.0187272	gi|392566104|gb|EIW59280.1|	57	2.00E-06	hypothetical protein TRAVEDRAFT_71403 [Trametes versicolor FP-101664 SS1]	--	--	--	--	sp|Q12114|CHS5_YEAST	65.1	2.00E-10	Chitin biosynthesis protein CHS5 OS=Saccharomyces cerevisiae (strain ATCC 204508 / S288c) GN=CHS5 PE=1 SV=1	HI0990	56.2	2.00E-07	COG3468	Type V secretory pathway, adhesin AidA	K15198	7.00E-10	65.1	smp:SMAC_02012	transcription factor TFIIIB component B''	-	-	-
CL2034.Contig1_All	-3.76107	1.40945	1.85052e-21	9.5623e-20	gi|393222665|gb|EJD08149.1|	454.1	5.00E-126	hypothetical protein FOMMEDRAFT_116604 [Fomitiporia mediterranea MF3/22]	--	--	--	--	sp|Q9Y7B6|PANB_EMENI	273	3.00E-73	3-methyl-2-oxobutanoate hydroxymethyltransferase OS=Emericella nidulans (strain FGSC A4 / ATCC 38163 / CBS 112.46 / NRRL 194 / M139) GN=panB PE=3 SV=1	DR2615	249	1.00E-65	COG0413	Ketopantoate hydroxymethyltransferase	K00606	2.00E-102	372	cci:CC1G_05398	3-methyl-2-oxobutanoate hydroxymethyltransferase [EC:2.1.2.11]	GO:0015940//pantothenate biosynthetic process	GO:0003864//3-methyl-2-oxobutanoate hydroxymethyltransferase activity	-
CL2877.Contig2_All	-3.76049	0.0603567	1.46489e-08	1.69284e-07	gi|393217277|gb|EJD02766.1|	190.3	1.00E-46	hypothetical protein FOMMEDRAFT_156100 [Fomitiporia mediterranea MF3/22]	--	--	--	--	sp|Q9UT46|MOC3_SCHPO	62.4	1.00E-09	Transcriptional regulatory protein moc3 OS=Schizosaccharomyces pombe (strain 972 / ATCC 24843) GN=moc3 PE=1 SV=4	--	--	--	--	--	K09245	3.00E-08	59.7	clu:CLUG_05768	transcriptional activator protein UGA3	GO:0006351//transcription, DNA-dependent	-	-
CL1408.Contig4_All	-3.75849	-0.133179	0.0014089	0.00594094	gi|449545181|gb|EMD36152.1|	85.5	4.00E-15	hypothetical protein CERSUDRAFT_115123 [Ceriporiopsis subvermispora B]	--	--	--	--	--	--	--	--	--	--	--	--	--	--	--	--	--	--	-	-	-
CL248.Contig15_All	-3.75423	-0.587354	0.000632023	0.00293623	gi|471867150|emb|CCO37737.1|	731.9	0	O-acetylhomoserine (thiol)-lyase [Rhizoctonia solani AG-1 IB]	gi|259480592|tpe|BN001302.1|	107	4.00E-20	TPA_reasm: Aspergillus nidulans FGSC A4 chromosome II	sp|P50125|CYSD_EMENI	608	7.00E-174	O-acetylhomoserine (thiol)-lyase OS=Emericella nidulans (strain FGSC A4 / ATCC 38163 / CBS 112.46 / NRRL 194 / M139) GN=cysD PE=2 SV=2	SPBC428.11	566	1.00E-160	COG2873	O-acetylhomoserine sulfhydrylase	K01740	0	674	lbc:LACBIDRAFT_309878	O-acetylhomoserine (thiol)-lyase [EC:2.5.1.49]	GO:0006520//cellular amino acid metabolic process	GO:0030170//pyridoxal phosphate binding;GO:0016765//transferase activity, transferring alkyl or aryl (other than methyl) groups	-
CL1665.Contig10_All	-3.74983	-1.1916	0.00361102	0.0133869	gi|393214027|gb|EJC99521.1|	131.3	3.00E-28	hypothetical protein FOMMEDRAFT_22997 [Fomitiporia mediterranea MF3/22]	--	--	--	--	sp|Q0CYG9|SEC31_ASPTN	65.5	4.00E-10	Protein transport protein sec31 OS=Aspergillus terreus (strain NIH 2624 / FGSC A1156) GN=sec31 PE=3 SV=1	ECU06g0500	57	4.00E-07	COG5576	Homeodomain-containing transcription factor	K10631	8.00E-40	166	lbc:LACBIDRAFT_295425	E3 ubiquitin-protein ligase Topors [EC:6.3.2.19]	-	GO:0046872//metal ion binding	-
CL2820.Contig4_All	-3.74248	0.0947308	1.30411e-06	1.09314e-05	gi|393217405|gb|EJD02894.1|	1791.9	0	isoleucine-tRNA ligase [Fomitiporia mediterranea MF3/22]	gi|299752084|ref|XM_001830640.2|	151	3.00E-33	Coprinopsis cinerea okayama7#130 SeqLit isoleucine-tRNA ligase, mRNA	sp|P09436|SYIC_YEAST	1358	0	Isoleucine--tRNA ligase, cytoplasmic OS=Saccharomyces cerevisiae (strain ATCC 204508 / S288c) GN=ILS1 PE=1 SV=1	YBL076c	1358	0	COG0060	Isoleucyl-tRNA synthetase	K01870	0	1758	lbc:LACBIDRAFT_313755	isoleucyl-tRNA synthetase [EC:6.1.1.5]	GO:0006428//isoleucyl-tRNA aminoacylation;GO:0006450//regulation of translational fidelity	GO:0004822//isoleucine-tRNA ligase activity;GO:0002161//aminoacyl-tRNA editing activity;GO:0005524//ATP binding	GO:0005737//cytoplasm
CL69.Contig19_All	-3.74187	-1.22105	0.00215241	0.00858129	gi|393222351|gb|EJD07835.1|	77.8	5.00E-103	hypothetical protein FOMMEDRAFT_130907 [Fomitiporia mediterranea MF3/22]	--	--	--	--	sp|Q6C315|ATG13_YARLI	103	6.00E-22	Autophagy-related protein 13 OS=Yarrowia lipolytica (strain CLIB 122 / E 150) GN=ATG13 PE=3 SV=1	--	--	--	--	--	K08331	3.00E-21	103	yli:YALI0F03432g	autophagy-related protein 13	-	-	-
CL69.Contig49_All	-3.74186	-1.22105	0.00215266	0.00858129	gi|393222351|gb|EJD07835.1|	390.2	1.00E-106	hypothetical protein FOMMEDRAFT_130907 [Fomitiporia mediterranea MF3/22]	--	--	--	--	sp|Q6C315|ATG13_YARLI	109	1.00E-23	Autophagy-related protein 13 OS=Yarrowia lipolytica (strain CLIB 122 / E 150) GN=ATG13 PE=3 SV=1	--	--	--	--	--	K08331	5.00E-23	109	yli:YALI0F03432g	autophagy-related protein 13	-	-	-
CL69.Contig1_All	-3.74186	-1.22105	0.00215303	0.00858178	gi|393222351|gb|EJD07835.1|	77.8	4.00E-107	hypothetical protein FOMMEDRAFT_130907 [Fomitiporia mediterranea MF3/22]	--	--	--	--	sp|Q6C315|ATG13_YARLI	105	2.00E-22	Autophagy-related protein 13 OS=Yarrowia lipolytica (strain CLIB 122 / E 150) GN=ATG13 PE=3 SV=1	--	--	--	--	--	K08331	9.00E-22	105	yli:YALI0F03432g	autophagy-related protein 13	-	-	-
CL77.Contig11_All	-3.73919	-1.25465	0.00143296	0.00602543	gi|389745603|gb|EIM86784.1|	85.5	1.00E-14	pseudouridine synthase [Stereum hirsutum FP-91666 SS1]	gi|169849314|ref|XM_001831309.1|	119	8.00E-24	Coprinopsis cinerea okayama7#130 # hypothetical protein, mRNA	sp|Q6CWQ8|PUS1_KLULA	106	9.00E-44	tRNA pseudouridine synthase 1 OS=Kluyveromyces lactis (strain ATCC 8585 / CBS 2359 / DSM 70799 / NBRC 1267 / NRRL Y-1140 / WM37) GN=PUS1 PE=3 SV=1	YPL212c	105	2.00E-37	COG0101	Pseudouridylate synthase	K06173	1.00E-95	247	cci:CC1G_00909	tRNA pseudouridine38-40 synthase [EC:5.4.99.12]	GO:0006351//transcription, DNA-dependent;GO:0009451//RNA modification	GO:0003899//DNA-directed RNA polymerase activity;GO:0000166//nucleotide binding	-
CL77.Contig1_All	-3.73919	-1.25465	0.0014329	0.00602543	gi|393221799|gb|EJD07283.1|	231.1	4.00E-152	pseudouridine synthase [Fomitiporia mediterranea MF3/22]	gi|169849314|ref|XM_001831309.1|	119	7.00E-24	Coprinopsis cinerea okayama7#130 # hypothetical protein, mRNA	sp|Q6CWQ8|PUS1_KLULA	209	4.00E-79	tRNA pseudouridine synthase 1 OS=Kluyveromyces lactis (strain ATCC 8585 / CBS 2359 / DSM 70799 / NBRC 1267 / NRRL Y-1140 / WM37) GN=PUS1 PE=3 SV=1	YPL212c	188	3.00E-72	COG0101	Pseudouridylate synthase	K06173	6.00E-134	286	scm:SCHCODRAFT_82025	tRNA pseudouridine38-40 synthase [EC:5.4.99.12]	GO:0009451//RNA modification	GO:0005488//binding;GO:0016853//isomerase activity	-
CL77.Contig2_All	-3.73919	-1.25465	0.00143283	0.00602543	gi|393221799|gb|EJD07283.1|	231.1	3.00E-155	pseudouridine synthase [Fomitiporia mediterranea MF3/22]	gi|169849314|ref|XM_001831309.1|	119	7.00E-24	Coprinopsis cinerea okayama7#130 # hypothetical protein, mRNA	sp|Q6CWQ8|PUS1_KLULA	218	9.00E-82	tRNA pseudouridine synthase 1 OS=Kluyveromyces lactis (strain ATCC 8585 / CBS 2359 / DSM 70799 / NBRC 1267 / NRRL Y-1140 / WM37) GN=PUS1 PE=3 SV=1	YPL212c	192	3.00E-73	COG0101	Pseudouridylate synthase	K06173	2.00E-136	295	scm:SCHCODRAFT_82025	tRNA pseudouridine38-40 synthase [EC:5.4.99.12]	GO:0016070//RNA metabolic process	-	-
CL2722.Contig1_All	-3.73061	-1.25792	0.00399756	0.0145695	gi|393219308|gb|EJD04795.1|	100.5	2.00E-20	RNB-domain-containing protein [Fomitiporia mediterranea MF3/22]	--	--	--	--	--	--	--	--	--	--	--	--	--	K12585	2.00E-19	94.4	lbc:LACBIDRAFT_248250	exosome complex exonuclease DIS3/RRP44 [EC:3.1.13.-]	-	GO:0004540//ribonuclease activity;GO:0003723//RNA binding	-
CL2945.Contig9_All	-3.72689	2.12565	2.5079e-26	1.94098e-24	gi|409042997|gb|EKM52480.1|	141	3.00E-32	hypothetical protein PHACADRAFT_260922 [Phanerochaete carnosa HHB-10118-sp]	--	--	--	--	--	--	--	--	--	--	--	--	--	--	--	--	--	--	-	-	-
CL2820.Contig6_All	-3.72623	0.0805556	1.41456e-06	1.18055e-05	gi|393217405|gb|EJD02894.1|	1776.5	0	isoleucine-tRNA ligase [Fomitiporia mediterranea MF3/22]	gi|299752084|ref|XM_001830640.2|	107	4.00E-20	Coprinopsis cinerea okayama7#130 SeqLit isoleucine-tRNA ligase, mRNA	sp|P09436|SYIC_YEAST	1342	0	Isoleucine--tRNA ligase, cytoplasmic OS=Saccharomyces cerevisiae (strain ATCC 204508 / S288c) GN=ILS1 PE=1 SV=1	YBL076c	1342	0	COG0060	Isoleucyl-tRNA synthetase	K01870	0	1742	lbc:LACBIDRAFT_313755	isoleucyl-tRNA synthetase [EC:6.1.1.5]	GO:0006428//isoleucyl-tRNA aminoacylation;GO:0006450//regulation of translational fidelity	GO:0004822//isoleucine-tRNA ligase activity;GO:0002161//aminoacyl-tRNA editing activity;GO:0005524//ATP binding	GO:0005737//cytoplasm
CL2820.Contig3_All	-3.72623	0.0805556	1.41491e-06	1.18056e-05	gi|393217405|gb|EJD02894.1|	1803.9	0	isoleucine-tRNA ligase [Fomitiporia mediterranea MF3/22]	gi|299752084|ref|XM_001830640.2|	151	3.00E-33	Coprinopsis cinerea okayama7#130 SeqLit isoleucine-tRNA ligase, mRNA	sp|P09436|SYIC_YEAST	1370	0	Isoleucine--tRNA ligase, cytoplasmic OS=Saccharomyces cerevisiae (strain ATCC 204508 / S288c) GN=ILS1 PE=1 SV=1	YBL076c	1370	0	COG0060	Isoleucyl-tRNA synthetase	K01870	0	1770	lbc:LACBIDRAFT_313755	isoleucyl-tRNA synthetase [EC:6.1.1.5]	GO:0006428//isoleucyl-tRNA aminoacylation;GO:0006450//regulation of translational fidelity	GO:0004822//isoleucine-tRNA ligase activity;GO:0002161//aminoacyl-tRNA editing activity;GO:0005524//ATP binding	GO:0005737//cytoplasm
Unigene6637_All	-3.72412	0.0524291	1.466e-07	1.44664e-06	gi|390597801|gb|EIN07200.1|	405.2	0	bifunctional tryptophan synthase TRP1 [Punctularia strigosozonata HHB-11173 SS5]	gi|405117359|gb|CP003820.1|	81.8	1.00E-12	Cryptococcus neoformans var. grubii H99 chromosome 1, complete sequence	sp|A8NEP3|TRP_COPC7	437	0	Tryptophan synthase OS=Coprinopsis cinerea (strain Okayama-7 / 130 / ATCC MYA-4618 / FGSC 9003) GN=TRP-1 PE=3 SV=2	SPAC19A8.15_2	321	8.00E-148	COG0133	Tryptophan synthase beta chain	K01694	0	444	lbc:LACBIDRAFT_187542	tryptophan synthase [EC:4.2.1.20]	GO:0000162//tryptophan biosynthetic process	GO:0004834//tryptophan synthase activity	-
CL1450.Contig1_All	-3.71476	1.00326	5.90803e-14	1.38919e-12	gi|393218470|gb|EJD03958.1|	94.7	4.00E-18	hypothetical protein FOMMEDRAFT_167251 [Fomitiporia mediterranea MF3/22]	gi|295667066|ref|XM_002794037.1|	61.9	5.00E-07	Paracoccidioides brasiliensis Pb01 DNA damage-inducible protein, mRNA	--	--	--	--	--	--	--	--	--	--	--	--	--	--	-	-	-
CL201.Contig1_All	-3.71404	-0.252763	1.01108e-05	7.07125e-05	gi|336367732|gb|EGN96076.1|	251.9	6.00E-65	hypothetical protein SERLA73DRAFT_124916 [Serpula lacrymans var. lacrymans S7.3] >gi|336380444|gb|EGO21597.1| hypothetical protein SERLADRAFT_372236 [Serpula lacrymans var. lacrymans S7.9]	--	--	--	--	--	--	--	--	--	--	--	--	--	--	--	--	--	--	-	-	-
CL201.Contig10_All	-3.71404	-0.252763	1.01117e-05	7.07125e-05	gi|336367732|gb|EGN96076.1|	263.1	2.00E-68	hypothetical protein SERLA73DRAFT_124916 [Serpula lacrymans var. lacrymans S7.3] >gi|336380444|gb|EGO21597.1| hypothetical protein SERLADRAFT_372236 [Serpula lacrymans var. lacrymans S7.9]	--	--	--	--	--	--	--	--	--	--	--	--	--	--	--	--	--	--	-	-	-
CL4946.Contig3_All	-3.71318	6.36292	2.13036e-33	2.79604e-31	--	--	--	--	--	--	--	--	--	--	--	--	--	--	--	--	--	--	--	--	--	--	-	-	-
Unigene236_All	-3.71252	4.60813	1.68558e-38	2.86616e-36	gi|393219740|gb|EJD05227.1|	305.1	1.00E-81	phospholipid methyltransferase [Fomitiporia mediterranea MF3/22]	--	--	--	--	sp|P05375|PEM2_YEAST	191	9.00E-49	Phosphatidyl-N-methylethanolamine N-methyltransferase OS=Saccharomyces cerevisiae (strain ATCC 204508 / S288c) GN=OPI3 PE=1 SV=1	--	--	--	--	--	K00550	1.00E-75	282	ppl:POSPLDRAFT_90712	methylene-fatty-acyl-phospholipid synthase [EC:2.1.1.16]	GO:0006644//phospholipid metabolic process	GO:0008170//N-methyltransferase activity	-
CL1914.Contig5_All	-3.71171	-0.249777	8.5922e-06	6.0888e-05	gi|170087808|ref|XP_001875127.1|	74.3	4.00E-133	predicted protein [Laccaria bicolor S238N-H82] >gi|164650327|gb|EDR14568.1| predicted protein [Laccaria bicolor S238N-H82]	--	--	--	--	sp|Q8TGE1|AWA1_YEASK	72.8	1.00E-12	Cell wall protein AWA1 OS=Saccharomyces cerevisiae (strain Kyokai no. 7 / NBRC 101557) GN=AWA1 PE=1 SV=1	RSp0884	55.1	6.00E-07	COG1674	DNA segregation ATPase FtsK/SpoIIIE and related proteins	K01178	3.00E-11	70.1	sce:YIR019C	glucoamylase [EC:3.2.1.3]	-	-	-
CL2820.Contig1_All	-3.70967	0.0662205	1.57346e-06	1.30227e-05	gi|393217405|gb|EJD02894.1|	1788.5	0	isoleucine-tRNA ligase [Fomitiporia mediterranea MF3/22]	gi|299752084|ref|XM_001830640.2|	107	4.00E-20	Coprinopsis cinerea okayama7#130 SeqLit isoleucine-tRNA ligase, mRNA	sp|P09436|SYIC_YEAST	1354	0	Isoleucine--tRNA ligase, cytoplasmic OS=Saccharomyces cerevisiae (strain ATCC 204508 / S288c) GN=ILS1 PE=1 SV=1	YBL076c	1354	0	COG0060	Isoleucyl-tRNA synthetase	K01870	0	1754	lbc:LACBIDRAFT_313755	isoleucyl-tRNA synthetase [EC:6.1.1.5]	GO:0006428//isoleucyl-tRNA aminoacylation;GO:0006450//regulation of translational fidelity	GO:0004822//isoleucine-tRNA ligase activity;GO:0002161//aminoacyl-tRNA editing activity;GO:0005524//ATP binding	GO:0005737//cytoplasm
Unigene6194_All	-3.7086	3.12513	3.01156e-17	1.03539e-15	--	--	--	--	--	--	--	--	--	--	--	--	--	--	--	--	--	--	--	--	--	--	-	-	-
CL3943.Contig3_All	-3.70829	1.06161	5.98562e-08	6.29338e-07	gi|393218330|gb|EJD03818.1|	817.4	0	rab GTPase activator [Fomitiporia mediterranea MF3/22]	gi|299756048|ref|XM_001829008.2|	196	3.00E-47	Coprinopsis cinerea okayama7#130 ### RAB GDP-dissociation inhibitor, mRNA	sp|Q10305|GDI1_SCHPO	613	1.00E-175	Probable secretory pathway GDP dissociation inhibitor 1 OS=Schizosaccharomyces pombe (strain 972 / ATCC 24843) GN=gdi1 PE=3 SV=1	SPAC22H10.12c	613	3.00E-175	COG5044	RAB proteins geranylgeranyltransferase component A (RAB escort protein)	--	--	--	--	--	GO:0015031//protein transport	GO:0005093//Rab GDP-dissociation inhibitor activity;GO:0000166//nucleotide binding	-
Unigene885_All	-3.70665	5.5847	1.75199e-30	1.83816e-28	gi|395334254|gb|EJF66630.1|	202.2	1.00E-50	PR-1-like protein [Dichomitus squalens LYAD-421 SS1]	--	--	--	--	sp|P36110|PRY2_YEAST	116	2.00E-26	Protein PRY2 OS=Saccharomyces cerevisiae (strain ATCC 204508 / S288c) GN=PRY2 PE=3 SV=1	YKR013w	116	6.00E-26	COG2340	Uncharacterized protein with SCP/PR1 domains	K15071	1.00E-24	113	ani:AN0358.2	recyclin-1	-	-	-
Unigene2773_All	-3.70635	7.28048	5.32196e-54	2.04115e-51	gi|393221594|gb|EJD07079.1|	447.2	1.00E-123	hypothetical protein FOMMEDRAFT_17578 [Fomitiporia mediterranea MF3/22]	gi|302680335|ref|XM_003029804.1|	83.8	4.00E-13	Schizophyllum commune H4-8 hypothetical protein, mRNA	--	--	--	--	--	--	--	--	--	--	--	--	--	--	-	-	-
CL496.Contig3_All	-3.70212	-0.293654	2.06711e-06	1.66867e-05	gi|403411802|emb|CCL98502.1|	67.8	7.00E-74	predicted protein [Fibroporia radiculosa]	--	--	--	--	sp|Q12436|ZRT2_YEAST	67.4	4.00E-11	Zinc-regulated transporter 2 OS=Saccharomyces cerevisiae (strain ATCC 204508 / S288c) GN=ZRT2 PE=3 SV=1	--	--	--	--	--	K14709	2.00E-22	77.4	fgr:FG02589.1	solute carrier family 39 (zinc transporter), member 1/2/3	GO:0030001//metal ion transport;GO:0055085//transmembrane transport	GO:0046873//metal ion transmembrane transporter activity	GO:0016020//membrane
CL1930.Contig3_All	-3.69993	-1.25654	0.0020671	0.00829097	gi|393222630|gb|EJD08114.1|	95.1	3.00E-18	hypothetical protein FOMMEDRAFT_45980, partial [Fomitiporia mediterranea MF3/22]	--	--	--	--	sp|Q9URW3|YIPL_SCHPO	57.8	1.00E-08	Protein yippee-like PJ691.02 OS=Schizosaccharomyces pombe (strain 972 / ATCC 24843) GN=SPAPJ691.02 PE=3 SV=1	--	--	--	--	--	K15541	2.00E-06	52.8	aor:AOR_1_1332164	protein MPE1	-	-	-
CL453.Contig12_All	-3.69922	-0.245768	0.000210021	0.00109858	gi|392566104|gb|EIW59280.1|	75.1	2.00E-11	hypothetical protein TRAVEDRAFT_71403 [Trametes versicolor FP-101664 SS1]	--	--	--	--	sp|O42854|YFHH_SCHPO	107	1.00E-22	SH3 domain-containing protein C23A1.17 OS=Schizosaccharomyces pombe (strain 972 / ATCC 24843) GN=SPAC23A1.17 PE=1 SV=1	Rv3876	67.4	3.00E-10	COG0455	ATPases involved in chromosome partitioning	K01178	7.00E-17	90.1	sce:YIR019C	glucoamylase [EC:3.2.1.3]	-	-	-
CL243.Contig14_All	-3.69636	-0.686002	0.000151233	0.000815157	--	--	--	--	--	--	--	--	--	--	--	--	--	--	--	--	--	--	--	--	--	--	-	-	-
CL3572.Contig4_All	-3.69496	2.79164	1.27798e-29	1.25322e-27	gi|393222640|gb|EJD08124.1|	442.2	1.00E-122	2-hydroxyacid dehydrogenase [Fomitiporia mediterranea MF3/22]	--	--	--	--	sp|P53839|GOR1_YEAST	164	8.00E-41	Glyoxylate reductase 1 OS=Saccharomyces cerevisiae (strain ATCC 204508 / S288c) GN=GOR1 PE=1 SV=1	SPACUNK4.10	227	2.00E-59	COG1052	Lactate dehydrogenase and related dehydrogenases	K00058	3.00E-61	234	afm:AFUA_4G11840	D-3-phosphoglycerate dehydrogenase [EC:1.1.1.95]	GO:0055114//oxidation-reduction process	GO:0051287//NAD binding;GO:0016616//oxidoreductase activity, acting on the CH-OH group of donors, NAD or NADP as acceptor	-
CL2204.Contig8_All	-3.69093	0.0282461	4.48032e-07	4.057e-06	gi|393217762|gb|EJD03251.1|	711.8	0	MFS general substrate transporter [Fomitiporia mediterranea MF3/22]	--	--	--	--	sp|Q9HE13|YI32_SCHPO	387	4.00E-107	Uncharacterized MFS-type transporter C1399.02 OS=Schizosaccharomyces pombe (strain 972 / ATCC 24843) GN=SPAC1399.02 PE=3 SV=1	SPAC1399.02	387	9.00E-107	COG0477	Permeases of the major facilitator superfamily	K10866	7.00E-87	322	nhe:NECHADRAFT_65858	DNA repair protein RAD50 [EC:3.6.-.-]	-	-	-
CL1122.Contig12_All	-3.68978	-0.689755	6.8528e-05	0.000399907	gi|393215613|gb|EJD01104.1|	576.2	1.00E-162	hypothetical protein FOMMEDRAFT_125748 [Fomitiporia mediterranea MF3/22]	--	--	--	--	sp|O14351|YB45_SCHPO	148	2.00E-35	Uncharacterized oxidoreductase C30D10.05c OS=Schizosaccharomyces pombe (strain 972 / ATCC 24843) GN=SPBC30D10.05c PE=3 SV=1	YIR036c	124	1.00E-34	COG1028	Dehydrogenases with different specificities (related to short-chain alcohol dehydrogenases)	K00540	5.00E-36	135	cgr:CAGL0F06919g	[EC:1.-.-.-]	-	-	-
CL1914.Contig11_All	-3.68939	-0.26819	1.00858e-05	7.05882e-05	gi|170087808|ref|XP_001875127.1|	74.3	2.00E-129	predicted protein [Laccaria bicolor S238N-H82] >gi|164650327|gb|EDR14568.1| predicted protein [Laccaria bicolor S238N-H82]	--	--	--	--	sp|Q8TGE1|AWA1_YEASK	72.4	1.00E-12	Cell wall protein AWA1 OS=Saccharomyces cerevisiae (strain Kyokai no. 7 / NBRC 101557) GN=AWA1 PE=1 SV=1	RSp0884	55.5	4.00E-07	COG1674	DNA segregation ATPase FtsK/SpoIIIE and related proteins	K01178	9.00E-12	72	sce:YIR019C	glucoamylase [EC:3.2.1.3]	-	-	-
CL557.Contig22_All	-3.68662	-1.2375	0.00617445	0.0211124	gi|393217462|gb|EJD02951.1|	249.2	6.00E-64	hypothetical protein FOMMEDRAFT_140748 [Fomitiporia mediterranea MF3/22]	--	--	--	--	--	--	--	--	--	--	--	--	--	K00599	7.00E-10	66.2	afm:AFUA_2G14380	[EC:2.1.1.-]	-	-	-
CL385.Contig4_All	-3.6841	3.74387	1.15168e-37	1.87005e-35	--	--	--	--	--	--	--	--	--	--	--	--	--	--	--	--	--	--	--	--	--	--	-	-	-
CL453.Contig26_All	-3.67924	-0.265304	0.000120205	0.000663527	gi|392566104|gb|EIW59280.1|	67	6.00E-09	hypothetical protein TRAVEDRAFT_71403 [Trametes versicolor FP-101664 SS1]	--	--	--	--	sp|O42854|YFHH_SCHPO	107	7.00E-23	SH3 domain-containing protein C23A1.17 OS=Schizosaccharomyces pombe (strain 972 / ATCC 24843) GN=SPAC23A1.17 PE=1 SV=1	Rv3876	67.4	3.00E-10	COG0455	ATPases involved in chromosome partitioning	K01178	2.00E-16	88.6	sce:YIR019C	glucoamylase [EC:3.2.1.3]	-	-	-
CL1168.Contig2_All	-3.66975	0.274889	3.81713e-08	4.14079e-07	gi|393222525|gb|EJD08009.1|	419.1	7.00E-115	hypothetical protein FOMMEDRAFT_138064 [Fomitiporia mediterranea MF3/22]	--	--	--	--	--	--	--	--	--	--	--	--	--	--	--	--	--	--	-	-	-
CL1679.Contig7_All	-3.66949	0.330818	0.000134494	0.00073352	gi|393212288|gb|EJC97789.1|	842.8	0	hexose transporter [Fomitiporia mediterranea MF3/22]	gi|299742312|ref|XM_001832332.2|	81.8	2.00E-12	Coprinopsis cinerea okayama7#130 hexose transporter, mRNA	sp|P07921|LACP_KLULA	242	2.00E-63	Lactose permease OS=Kluyveromyces lactis (strain ATCC 8585 / CBS 2359 / DSM 70799 / NBRC 1267 / NRRL Y-1140 / WM37) GN=LAC12 PE=3 SV=1	CAC1339	122	5.00E-27	COG0477	Permeases of the major facilitator superfamily	K05841	2.00E-41	171	fgr:FG07850.1	sterol 3beta-glucosyltransferase [EC:2.4.1.173]	GO:0055085//transmembrane transport	GO:0022891//substrate-specific transmembrane transporter activity	GO:0016021//integral to membrane
CL144.Contig3_All	-3.66594	0.268934	5.4949e-08	5.80928e-07	gi|393222794|gb|EJD08278.1|	817.8	0	glycoside hydrolase [Fomitiporia mediterranea MF3/22]	gi|242222103|ref|XM_002476738.1|	60	4.00E-06	Postia placenta Mad-698-R hypothetical protein, mRNA	sp|A2QX52|EXGD_ASPNC	258	9.00E-69	Probable glucan 1,3-beta-glucosidase D OS=Aspergillus niger (strain CBS 513.88 / FGSC A1513) GN=exgD PE=3 SV=1	SPAC12B10.11	207	5.00E-53	COG2730	Endoglucanase	K01210	0	664	ppl:POSPLDRAFT_57386	glucan 1,3-beta-glucosidase [EC:3.2.1.58]	-	GO:0003824//catalytic activity	-
CL77.Contig19_All	-3.66589	-1.29802	0.00219798	0.0087297	gi|393221799|gb|EJD07283.1|	105.1	1.00E-20	pseudouridine synthase [Fomitiporia mediterranea MF3/22]	gi|169849314|ref|XM_001831309.1|	119	8.00E-24	Coprinopsis cinerea okayama7#130 # hypothetical protein, mRNA	sp|Q6CWQ8|PUS1_KLULA	144	8.00E-60	tRNA pseudouridine synthase 1 OS=Kluyveromyces lactis (strain ATCC 8585 / CBS 2359 / DSM 70799 / NBRC 1267 / NRRL Y-1140 / WM37) GN=PUS1 PE=3 SV=1	YPL212c	122	2.00E-52	COG0101	Pseudouridylate synthase	K06173	2.00E-107	214	scm:SCHCODRAFT_82025	tRNA pseudouridine38-40 synthase [EC:5.4.99.12]	GO:0009451//RNA modification	-	-
Unigene3488_All	-3.66448	8.71791	1.12397e-27	9.72358e-26	gi|393220880|gb|EJD06365.1|	88.2	3.00E-16	hypothetical protein FOMMEDRAFT_138379 [Fomitiporia mediterranea MF3/22]	--	--	--	--	--	--	--	--	--	--	--	--	--	--	--	--	--	--	-	-	-
CL335.Contig3_All	-3.66259	1.86311	6.0759e-19	2.44153e-17	gi|426194382|gb|EKV44313.1|	65.1	5.00E-09	hypothetical protein AGABI2DRAFT_194401 [Agaricus bisporus var. bisporus H97]	--	--	--	--	sp|Q9C105|YKT4_SCHPO	62.8	6.00E-10	Chitinase-like protein PB1E7.04c OS=Schizosaccharomyces pombe (strain 972 / ATCC 24843) GN=SPAPB1E7.04c PE=3 SV=1	--	--	--	--	--	K01183	2.00E-09	62.8	spo:SPAPB1E7.04c	chitinase [EC:3.2.1.14]	-	-	-
CL1405.Contig4_All	-3.65838	-1.27144	0.00428727	0.015484	gi|336370995|gb|EGN99335.1|	71.2	0	hypothetical protein SERLA73DRAFT_168817 [Serpula lacrymans var. lacrymans S7.3]	gi|302675425|ref|XM_003027351.1|	63.9	5.00E-07	Schizophyllum commune H4-8 hypothetical protein, mRNA	sp|O59712|YBH4_SCHPO	462	2.00E-155	Uncharacterized transporter C3B8.04c OS=Schizosaccharomyces pombe (strain 972 / ATCC 24843) GN=SPBC3B8.04c PE=3 SV=1	YNR013c_2	432	4.00E-125	COG0471	Di- and tricarboxylate transporters	K14430	0	759	lbc:LACBIDRAFT_294568	phosphate transporter	GO:0006814//sodium ion transport;GO:0055085//transmembrane transport	GO:0005215//transporter activity	GO:0016020//membrane
CL723.Contig1_All	-3.65451	3.20124	2.59771e-35	3.78345e-33	gi|393216176|gb|EJD01667.1|	61.6	2.00E-08	hydrophobin-domain-containing protein [Fomitiporia mediterranea MF3/22]	--	--	--	--	--	--	--	--	--	--	--	--	--	--	--	--	--	--	-	-	-
CL848.Contig5_All	-3.6517	-1.29981	0.00406461	0.0147785	gi|403415083|emb|CCM01783.1|	100.9	3.00E-19	predicted protein [Fibroporia radiculosa]	--	--	--	--	sp|P08640|MUC1_YEAST	42.4	1.00E-08	Flocculation protein FLO11 OS=Saccharomyces cerevisiae (strain ATCC 204508 / S288c) GN=MUC1 PE=1 SV=2	--	--	--	--	--	K01178	6.00E-08	42.4	sce:YIR019C	glucoamylase [EC:3.2.1.3]	-	-	-
CL1503.Contig5_All	-3.64747	1.33125	7.93716e-12	1.42103e-10	gi|449549702|gb|EMD40667.1|	748.4	0	hypothetical protein CERSUDRAFT_80320 [Ceriporiopsis subvermispora B]	gi|242219391|ref|XM_002475431.1|	605	1.00E-170	Postia placenta Mad-698-R 60S ribosomal protein L3, mRNA	sp|Q8NKF4|RL3_ASPFU	650	0	60S ribosomal protein L3 OS=Neosartorya fumigata (strain ATCC MYA-4609 / Af293 / CBS 101355 / FGSC A1100) GN=rpl3 PE=1 SV=2	SPAPB8E5.06c	595	1.00E-169	COG0087	Ribosomal protein L3	K02925	0	744	ppl:POSPLDRAFT_115865	large subunit ribosomal protein L3e	GO:0006412//translation	GO:0003735//structural constituent of ribosome	GO:0005840//ribosome
CL1503.Contig1_All	-3.64747	1.33125	7.94462e-12	1.42163e-10	gi|449549702|gb|EMD40667.1|	748.4	0	hypothetical protein CERSUDRAFT_80320 [Ceriporiopsis subvermispora B]	gi|242219391|ref|XM_002475431.1|	605	1.00E-170	Postia placenta Mad-698-R 60S ribosomal protein L3, mRNA	sp|Q8NKF4|RL3_ASPFU	650	0	60S ribosomal protein L3 OS=Neosartorya fumigata (strain ATCC MYA-4609 / Af293 / CBS 101355 / FGSC A1100) GN=rpl3 PE=1 SV=2	SPAPB8E5.06c	595	1.00E-169	COG0087	Ribosomal protein L3	K02925	0	744	ppl:POSPLDRAFT_115865	large subunit ribosomal protein L3e	GO:0006412//translation	GO:0003735//structural constituent of ribosome	GO:0005840//ribosome
CL2056.Contig10_All	-3.64557	-0.0136218	1.49137e-06	1.24076e-05	gi|395334204|gb|EJF66580.1|	323.6	0	sodium-potassium ATPase [Dichomitus squalens LYAD-421 SS1]	gi|325974179|emb|FQ790272.1|	67.9	4.00E-08	Botryotinia fuckeliana isolate T4 SuperContig_48_1 genomic supercontig, whole genome	sp|O43108|ATC1_YARLI	231	2.00E-60	Calcium-transporting ATPase 1 OS=Yarrowia lipolytica (strain CLIB 122 / E 150) GN=PMR1 PE=3 SV=1	MA4378	274	6.00E-101	COG0474	Cation transport ATPase	K01539	0	624	bfu:BC1G_04401	sodium/potassium-transporting ATPase subunit alpha [EC:3.6.3.9]	GO:0006812//cation transport	GO:0046872//metal ion binding;GO:0005524//ATP binding;GO:0019829//cation-transporting ATPase activity	GO:0016021//integral to membrane
CL2568.Contig2_All	-3.64516	0.466232	3.89862e-09	4.97679e-08	gi|393219835|gb|EJD05321.1|	243.4	0	hypothetical protein FOMMEDRAFT_131881 [Fomitiporia mediterranea MF3/22]	gi|242223746|ref|XM_002477407.1|	71.9	3.00E-09	Postia placenta Mad-698-R predicted protein, mRNA	sp|P28348|NIRA_EMENI	105	5.00E-22	Nitrogen assimilation transcription factor nirA OS=Emericella nidulans (strain FGSC A4 / ATCC 38163 / CBS 112.46 / NRRL 194 / M139) GN=nirA PE=4 SV=1	--	--	--	--	--	K09241	1.00E-18	96.3	afv:AFLA_100920	transcriptional regulatory protein GAL4	-	-	-
CL69.Contig4_All	-3.64186	-0.701643	0.000266593	0.0013635	gi|393222351|gb|EJD07835.1|	34.7	9.00E-92	hypothetical protein FOMMEDRAFT_130907 [Fomitiporia mediterranea MF3/22]	--	--	--	--	sp|Q6C315|ATG13_YARLI	102	1.00E-21	Autophagy-related protein 13 OS=Yarrowia lipolytica (strain CLIB 122 / E 150) GN=ATG13 PE=3 SV=1	--	--	--	--	--	K08331	7.00E-21	102	yli:YALI0F03432g	autophagy-related protein 13	-	-	-
CL1914.Contig3_All	-3.64042	-0.0261297	1.4975e-07	1.47561e-06	gi|170087808|ref|XP_001875127.1|	52.4	2.00E-21	predicted protein [Laccaria bicolor S238N-H82] >gi|164650327|gb|EDR14568.1| predicted protein [Laccaria bicolor S238N-H82]	--	--	--	--	sp|Q8TGE1|AWA1_YEASK	72.8	6.00E-13	Cell wall protein AWA1 OS=Saccharomyces cerevisiae (strain Kyokai no. 7 / NBRC 101557) GN=AWA1 PE=1 SV=1	RSp0884	55.1	3.00E-07	COG1674	DNA segregation ATPase FtsK/SpoIIIE and related proteins	K01178	2.00E-11	70.1	sce:YIR019C	glucoamylase [EC:3.2.1.3]	-	-	-
CL248.Contig22_All	-3.63923	-0.259245	0.000744045	0.00338817	gi|471867150|emb|CCO37737.1|	731.9	0	O-acetylhomoserine (thiol)-lyase [Rhizoctonia solani AG-1 IB]	gi|169863259|ref|XM_001838200.1|	178	2.00E-41	Coprinopsis cinerea okayama7#130 ]# cleavage and polyadenylation specific factor 5, mRNA	sp|P50125|CYSD_EMENI	608	1.00E-173	O-acetylhomoserine (thiol)-lyase OS=Emericella nidulans (strain FGSC A4 / ATCC 38163 / CBS 112.46 / NRRL 194 / M139) GN=cysD PE=2 SV=2	SPBC428.11	566	2.00E-160	COG2873	O-acetylhomoserine sulfhydrylase	K01740	0	674	lbc:LACBIDRAFT_309878	O-acetylhomoserine (thiol)-lyase [EC:2.5.1.49]	GO:0006520//cellular amino acid metabolic process	GO:0030170//pyridoxal phosphate binding;GO:0016765//transferase activity, transferring alkyl or aryl (other than methyl) groups	-
CL1428.Contig4_All	-3.63796	-0.66828	0.000770854	0.00349926	gi|449547510|gb|EMD38478.1|	206.8	2.00E-138	hypothetical protein CERSUDRAFT_113651 [Ceriporiopsis subvermispora B]	gi|258564379|ref|XM_002582889.1|	60	8.00E-06	Uncinocarpus reesii 1704 hypothetical protein, mRNA	sp|O94394|YQF1_SCHPO	132	1.00E-32	Uncharacterized WD repeat-containing protein C126.01c OS=Schizosaccharomyces pombe (strain 972 / ATCC 24843) GN=SPCC126.01c PE=4 SV=2	CC3379	129	3.00E-45	COG2070	Dioxygenases related to 2-nitropropane dioxygenase	K00540	2.00E-101	214	afm:AFUA_2G09850	[EC:1.-.-.-]	GO:0055114//oxidation-reduction process	GO:0018580//nitronate monooxygenase activity;GO:0016702//oxidoreductase activity, acting on single donors with incorporation of molecular oxygen, incorporation of two atoms of oxygen	-
Unigene5774_All	-3.63544	7.11032	2.77164e-49	8.77721e-47	gi|407926101|gb|EKG19071.1|	265	5.00E-69	hypothetical protein MPH_03592 [Macrophomina phaseolina MS6]	--	--	--	--	sp|P79017|ALL2_ASPFU	235	7.00E-62	Major allergen Asp f 2 OS=Neosartorya fumigata (strain ATCC MYA-4609 / Af293 / CBS 101355 / FGSC A1100) GN=AFUA_4G09580 PE=1 SV=2	--	--	--	--	--	--	--	--	--	--	-	-	-
CL77.Contig9_All	-3.63183	-1.30484	0.00380191	0.0139939	gi|389745603|gb|EIM86784.1|	560.5	7.00E-158	pseudouridine synthase [Stereum hirsutum FP-91666 SS1]	gi|169849314|ref|XM_001831309.1|	115	1.00E-22	Coprinopsis cinerea okayama7#130 # hypothetical protein, mRNA	sp|Q6CWQ8|PUS1_KLULA	304	2.00E-82	tRNA pseudouridine synthase 1 OS=Kluyveromyces lactis (strain ATCC 8585 / CBS 2359 / DSM 70799 / NBRC 1267 / NRRL Y-1140 / WM37) GN=PUS1 PE=3 SV=1	YPL212c	282	2.00E-75	COG0101	Pseudouridylate synthase	K06173	2.00E-149	528	lbc:LACBIDRAFT_243960	tRNA pseudouridine38-40 synthase [EC:5.4.99.12]	GO:0009451//RNA modification	GO:0016853//isomerase activity	-
Unigene6177_All	-3.63135	-0.753346	0.000252432	0.00129645	--	--	--	--	--	--	--	--	--	--	--	--	--	--	--	--	--	--	--	--	--	--	-	-	-
CL3476.Contig1_All	-3.63004	1.44817	1.01554e-11	1.79123e-10	--	--	--	--	--	--	--	--	--	--	--	--	--	--	--	--	--	--	--	--	--	--	-	-	-
CL1122.Contig1_All	-3.6297	-0.737077	0.000341628	0.00170139	gi|393215613|gb|EJD01104.1|	565.8	2.00E-159	hypothetical protein FOMMEDRAFT_125748 [Fomitiporia mediterranea MF3/22]	--	--	--	--	sp|O14351|YB45_SCHPO	119	5.00E-36	Uncharacterized oxidoreductase C30D10.05c OS=Schizosaccharomyces pombe (strain 972 / ATCC 24843) GN=SPBC30D10.05c PE=3 SV=1	YIR036c	104	6.00E-34	COG1028	Dehydrogenases with different specificities (related to short-chain alcohol dehydrogenases)	K00540	4.00E-39	93.2	afm:AFUA_3G02370	[EC:1.-.-.-]	-	-	-
CL2736.Contig2_All	-3.62591	-1.29992	0.00273388	0.0105404	gi|393220012|gb|EJD05498.1|	100.9	6.00E-20	G-alpha-domain-containing protein [Fomitiporia mediterranea MF3/22]	gi|49647136|emb|CR382129.1|	58	9.00E-06	Yarrowia lipolytica CLIB122 chromosome C complete sequence	--	--	--	--	--	--	--	--	--	--	--	--	--	--	GO:0006184//GTP catabolic process;GO:0007186//G-protein coupled receptor signaling pathway	GO:0004871//signal transducer activity;GO:0031683//G-protein beta/gamma-subunit complex binding;GO:0003924//GTPase activity;GO:0005525//GTP binding	-
CL160.Contig24_All	-3.6254	-0.351999	2.35931e-06	1.8795e-05	gi|393216591|gb|EJD02081.1|	743.8	0	Pkinase-domain-containing protein [Fomitiporia mediterranea MF3/22]	gi|299753862|ref|XM_001833533.2|	216	6.00E-53	Coprinopsis cinerea okayama7#130 KQ# CMGC/GSK protein kinase, mRNA	sp|Q10452|GSK3_SCHPO	519	6.00E-147	Protein kinase gsk3 OS=Schizosaccharomyces pombe (strain 972 / ATCC 24843) GN=gsk3 PE=1 SV=3	SPAC1687.15	519	1.00E-146	COG0515	Serine/threonine protein kinase	K03083	0	652	cne:CNB00720	glycogen synthase kinase 3 beta [EC:2.7.11.26]	GO:0006468//protein phosphorylation	GO:0005524//ATP binding;GO:0004674//protein serine/threonine kinase activity	-
CL1016.Contig2_All	-3.62196	2.15808	1.01291e-19	4.3924e-18	gi|390594344|gb|EIN03756.1|	66.2	4.00E-29	hypothetical protein PUNSTDRAFT_56015 [Punctularia strigosozonata HHB-11173 SS5]	--	--	--	--	--	--	--	--	--	--	--	--	--	--	--	--	--	--	-	-	-
CL439.Contig1_All	-3.62019	0.0658756	0.000352308	0.00174727	gi|393221861|gb|EJD07345.1|	826.6	0	MFS monosaccharide transporter [Fomitiporia mediterranea MF3/22]	gi|299744858|ref|XM_001831260.2|	81.8	2.00E-12	Coprinopsis cinerea okayama7#130 # AmMst-1, mRNA	sp|Q92253|RCO3_NEUCR	431	2.00E-120	Probable glucose transporter rco-3 OS=Neurospora crassa (strain ATCC 24698 / 74-OR23-1A / CBS 708.71 / DSM 1257 / FGSC 987) GN=rco-3 PE=3 SV=2	CAC1345	209	2.00E-53	COG0477	Permeases of the major facilitator superfamily	K08139	2.00E-118	426	sce:YDL138W	MFS transporter, SP family, sugar:H+ symporter	GO:0055085//transmembrane transport	GO:0022891//substrate-specific transmembrane transporter activity	GO:0016021//integral to membrane
CL2874.Contig4_All	-3.61981	-1.30398	0.0038353	0.0140942	gi|336369429|gb|EGN97770.1|	1043.5	0	glycoside hydrolase family 15 protein [Serpula lacrymans var. lacrymans S7.3] >gi|336382214|gb|EGO23364.1| glycoside hydrolase family 15 protein [Serpula lacrymans var. lacrymans S7.9]	gi|299744098|ref|XM_001840826.2|	63.9	3.00E-07	Coprinopsis cinerea okayama7#130 #n# glycosyl hydrolase, mRNA	sp|Q10211|YAY3_SCHPO	576	3.00E-164	Uncharacterized protein C4H3.03c OS=Schizosaccharomyces pombe (strain 972 / ATCC 24843) GN=SPAC4H3.03c PE=4 SV=1	SPAC4H3.03c	576	7.00E-164	COG3387	Glucoamylase and related glycosyl hydrolases	--	--	--	--	--	GO:0005976//polysaccharide metabolic process	GO:0004553//hydrolase activity, hydrolyzing O-glycosyl compounds	-
Unigene5868_All	-3.61804	4.37109	1.89601e-08	2.14871e-07	gi|296423523|ref|XP_002841303.1|	774.2	0	hypothetical protein [Tuber melanosporum Mel28] >gi|295637540|emb|CAZ85494.1| unnamed protein product [Tuber melanosporum]	gi|296816964|ref|XM_002848773.1|	89.7	7.00E-15	Arthroderma otae CBS 113480 phosphate-repressible phosphate permease, mRNA	sp|P15710|PHO4_NEUCR	573	3.00E-163	Phosphate-repressible phosphate permease OS=Neurospora crassa (strain ATCC 24698 / 74-OR23-1A / CBS 708.71 / DSM 1257 / FGSC 987) GN=pho-4 PE=3 SV=1	YBR296c	536	8.00E-152	COG0306	Phosphate/sulphate permeases	K14640	0	774	tml:GSTUM_00010398001	solute carrier family 20 (sodium-dependent phosphate transporter)	-	GO:0008483//transaminase activity	-
Unigene813_All	-3.6166	5.22897	4.76478e-38	7.9488e-36	gi|170090584|ref|XP_001876514.1|	183.3	1.00E-44	predicted protein [Laccaria bicolor S238N-H82] >gi|164648007|gb|EDR12250.1| predicted protein [Laccaria bicolor S238N-H82]	--	--	--	--	sp|Q8TGE1|AWA1_YEASK	57.8	3.00E-08	Cell wall protein AWA1 OS=Saccharomyces cerevisiae (strain Kyokai no. 7 / NBRC 101557) GN=AWA1 PE=1 SV=1	YKR013w	56.2	2.00E-07	COG2340	Uncharacterized protein with SCP/PR1 domains	K01183	4.00E-08	59.3	ani:AN8241.2	chitinase [EC:3.2.1.14]	-	-	-
CL355.Contig6_All	-3.61574	-0.718388	0.000932478	0.00413028	gi|395334346|gb|EJF66722.1|	414.1	8.00E-114	Isopentenyldiphosphate isomerase [Dichomitus squalens LYAD-421 SS1]	gi|70992302|ref|XM_745907.1|	65.9	8.00E-08	Aspergillus fumigatus Af293 isopentenyl-diphosphate delta-isomerase (AFUA_6G11160), partial mRNA	sp|O42641|IDI1_PHARH	325	9.00E-89	Isopentenyl-diphosphate Delta-isomerase OS=Phaffia rhodozyma GN=IDI PE=3 SV=1	SPBC106.15	262	2.00E-69	COG1443	Isopentenyldiphosphate isomerase	K01823	1.00E-112	407	scm:SCHCODRAFT_64487	isopentenyl-diphosphate delta-isomerase [EC:5.3.3.2]	GO:0008299//isoprenoid biosynthetic process	GO:0016787//hydrolase activity;GO:0004452//isopentenyl-diphosphate delta-isomerase activity	-
CL2056.Contig9_All	-3.614	0.215509	5.55582e-07	4.95161e-06	gi|170116698|ref|XP_001889539.1|	324.3	0	sodium-potassium ATPase [Laccaria bicolor S238N-H82] >gi|164635541|gb|EDQ99847.1| sodium-potassium ATPase [Laccaria bicolor S238N-H82]	gi|325974179|emb|FQ790272.1|	67.9	4.00E-08	Botryotinia fuckeliana isolate T4 SuperContig_48_1 genomic supercontig, whole genome	sp|O43108|ATC1_YARLI	246	1.00E-64	Calcium-transporting ATPase 1 OS=Yarrowia lipolytica (strain CLIB 122 / E 150) GN=PMR1 PE=3 SV=1	MA4378	309	2.00E-111	COG0474	Cation transport ATPase	K01539	0	712	bfu:BC1G_04401	sodium/potassium-transporting ATPase subunit alpha [EC:3.6.3.9]	GO:0006812//cation transport	GO:0046872//metal ion binding;GO:0005524//ATP binding;GO:0019829//cation-transporting ATPase activity	GO:0016021//integral to membrane
Unigene4861_All	-3.61397	3.32519	4.3661e-29	4.15177e-27	gi|393216982|gb|EJD02472.1|	183.3	1.00E-44	hypothetical protein FOMMEDRAFT_21188 [Fomitiporia mediterranea MF3/22]	--	--	--	--	--	--	--	--	--	--	--	--	--	K11244	1.00E-07	57	dha:DEHA2B10450g	cell wall integrity and stress response component	-	-	-
CL3030.Contig1_All	-3.61365	-0.716073	0.000588773	0.00275869	gi|393213548|gb|EJC99044.1|	190.7	1.00E-46	Pkinase-domain-containing protein [Fomitiporia mediterranea MF3/22]	gi|299748915|ref|XM_001840188.2|	81.8	1.00E-12	Coprinopsis cinerea okayama7#130 ### CMGC/CDK/CDC2 protein kinase, mRNA	sp|P43063|CDK1_CANAL	291	2.00E-78	Cyclin-dependent kinase 1 OS=Candida albicans (strain SC5314 / ATCC MYA-2876) GN=CDC28 PE=2 SV=1	ECU02g1450	164	5.00E-40	COG0515	Serine/threonine protein kinase	K04563	9.00E-92	337	scm:SCHCODRAFT_76947	cyclin-dependent kinase [EC:2.7.11.22]	GO:0006468//protein phosphorylation	GO:0005524//ATP binding;GO:0004674//protein serine/threonine kinase activity	-
Unigene3801_All	-3.61122	-0.0363125	1.94757e-06	1.58291e-05	gi|336364380|gb|EGN92739.1|	101.7	9.00E-21	hypothetical protein SERLA73DRAFT_79310 [Serpula lacrymans var. lacrymans S7.3] >gi|336385253|gb|EGO26400.1| hypothetical protein SERLADRAFT_436216 [Serpula lacrymans var. lacrymans S7.9]	--	--	--	--	sp|Q01389|BCK1_YEAST	58.2	3.00E-09	Serine/threonine-protein kinase BCK1/SLK1/SSP31 OS=Saccharomyces cerevisiae (strain ATCC 204508 / S288c) GN=BCK1 PE=1 SV=1	--	--	--	--	--	K11228	2.00E-10	64.3	yli:YALI0F13629g	mitogen-activated protein kinase kinase kinase [EC:2.7.11.1]	-	GO:0016772//transferase activity, transferring phosphorus-containing groups	-
CL243.Contig16_All	-3.61012	-1.30329	0.0038685	0.0141935	--	--	--	--	--	--	--	--	--	--	--	--	--	--	--	--	--	--	--	--	--	--	-	-	-
Unigene271_All	-3.60926	9.79823	5.18878e-45	1.26131e-42	gi|393222754|gb|EJD08238.1|	929.9	0	Myo-inositol-1-phosphate synthase [Fomitiporia mediterranea MF3/22]	gi|299750749|ref|XM_001829740.2|	248	1.00E-62	Coprinopsis cinerea okayama7#130 SeqLit inositol-3-phosphate synthase, mRNA	sp|P42800|INO1_CANAL	596	3.00E-170	Inositol-3-phosphate synthase OS=Candida albicans (strain SC5314 / ATCC MYA-2876) GN=INO1 PE=1 SV=1	YJL153c	572	1.00E-162	COG1260	Myo-inositol-1-phosphate synthase	K01858	0	875	lbc:LACBIDRAFT_298257	myo-inositol-1-phosphate synthase [EC:5.5.1.4]	GO:0008654//phospholipid biosynthetic process;GO:0006021//inositol biosynthetic process	GO:0004512//inositol-3-phosphate synthase activity;GO:0000166//nucleotide binding	-
CL5059.Contig1_All	-3.60699	6.3949	9.51451e-26	7.01756e-24	gi|392569083|gb|EIW62257.1|	219.2	3.00E-55	Cerato-platanin [Trametes versicolor FP-101664 SS1]	--	--	--	--	sp|O74238|SNP1_PHANO	155	8.00E-38	Protein SnodProt1 OS=Phaeosphaeria nodorum (strain SN15 / ATCC MYA-4574 / FGSC 10173) GN=SNOG_13722 PE=2 SV=1	--	--	--	--	--	K03626	2.00E-07	57.4	ppl:POSPLDRAFT_97401	nascent polypeptide-associated complex subunit alpha	-	-	-
CL521.Contig36_All	-3.60454	-0.697109	0.00116219	0.00501581	gi|393220836|gb|EJD06321.1|	325.9	4.00E-87	hypothetical protein FOMMEDRAFT_25636 [Fomitiporia mediterranea MF3/22]	gi|299746056|ref|XM_001837650.2|	91.7	2.00E-15	Coprinopsis cinerea okayama7#130 hypothetical protein, mRNA	sp|P08640|MUC1_YEAST	55.8	2.00E-07	Flocculation protein FLO11 OS=Saccharomyces cerevisiae (strain ATCC 204508 / S288c) GN=MUC1 PE=1 SV=2	--	--	--	--	--	K01178	8.00E-07	55.8	sce:YIR019C	glucoamylase [EC:3.2.1.3]	-	-	-
CL2031.Contig7_All	-3.60293	-1.30735	0.00435741	0.0157015	gi|393219205|gb|EJD04692.1|	1575.1	0	hypothetical protein FOMMEDRAFT_119898 [Fomitiporia mediterranea MF3/22]	gi|299741163|ref|XM_002910368.1|	65.9	2.00E-07	Coprinopsis cinerea okayama7#130 #~# tuberin, mRNA	sp|Q9UUG9|TSC2_SCHPO	302	2.00E-81	Tuberous sclerosis 2 protein homolog OS=Schizosaccharomyces pombe (strain 972 / ATCC 24843) GN=tsc2 PE=1 SV=1	--	--	--	--	--	--	--	--	--	--	-	-	-
CL2031.Contig10_All	-3.60293	-1.30735	0.00435815	0.0157015	gi|393219205|gb|EJD04692.1|	480.7	2.00E-133	hypothetical protein FOMMEDRAFT_119898 [Fomitiporia mediterranea MF3/22]	gi|299741163|ref|XM_002910368.1|	65.9	2.00E-07	Coprinopsis cinerea okayama7#130 #~# tuberin, mRNA	sp|Q9UUG9|TSC2_SCHPO	172	3.00E-42	Tuberous sclerosis 2 protein homolog OS=Schizosaccharomyces pombe (strain 972 / ATCC 24843) GN=tsc2 PE=1 SV=1	--	--	--	--	--	--	--	--	--	--	GO:0043547//positive regulation of GTPase activity;GO:0051056//regulation of small GTPase mediated signal transduction	GO:0005096//GTPase activator activity	GO:0005634//nucleus
CL2031.Contig6_All	-3.60293	-1.30735	0.00435818	0.0157015	gi|393219205|gb|EJD04692.1|	1555	0	hypothetical protein FOMMEDRAFT_119898 [Fomitiporia mediterranea MF3/22]	gi|299741163|ref|XM_002910368.1|	65.9	2.00E-07	Coprinopsis cinerea okayama7#130 #~# tuberin, mRNA	sp|Q9UUG9|TSC2_SCHPO	302	2.00E-81	Tuberous sclerosis 2 protein homolog OS=Schizosaccharomyces pombe (strain 972 / ATCC 24843) GN=tsc2 PE=1 SV=1	--	--	--	--	--	--	--	--	--	--	-	-	-
CL2031.Contig8_All	-3.60292	-1.30735	0.00435904	0.0157027	gi|393219205|gb|EJD04692.1|	480.7	2.00E-133	hypothetical protein FOMMEDRAFT_119898 [Fomitiporia mediterranea MF3/22]	gi|299741163|ref|XM_002910368.1|	65.9	2.00E-07	Coprinopsis cinerea okayama7#130 #~# tuberin, mRNA	sp|Q9UUG9|TSC2_SCHPO	172	3.00E-42	Tuberous sclerosis 2 protein homolog OS=Schizosaccharomyces pombe (strain 972 / ATCC 24843) GN=tsc2 PE=1 SV=1	--	--	--	--	--	--	--	--	--	--	GO:0043547//positive regulation of GTPase activity;GO:0051056//regulation of small GTPase mediated signal transduction	GO:0005096//GTPase activator activity	GO:0005634//nucleus
CL2031.Contig9_All	-3.60292	-1.30735	0.00435945	0.0157027	gi|393219205|gb|EJD04692.1|	1555	0	hypothetical protein FOMMEDRAFT_119898 [Fomitiporia mediterranea MF3/22]	gi|299741163|ref|XM_002910368.1|	65.9	2.00E-07	Coprinopsis cinerea okayama7#130 #~# tuberin, mRNA	sp|Q9UUG9|TSC2_SCHPO	302	2.00E-81	Tuberous sclerosis 2 protein homolog OS=Schizosaccharomyces pombe (strain 972 / ATCC 24843) GN=tsc2 PE=1 SV=1	--	--	--	--	--	--	--	--	--	--	-	-	-
CL275.Contig14_All	-3.60091	-0.302059	0.000125978	0.00069288	gi|393216243|gb|EJD01734.1|	1460.7	0	coatomer protein [Fomitiporia mediterranea MF3/22]	gi|299748611|ref|XM_001839212.2|	99.6	2.00E-17	Coprinopsis cinerea okayama7#130 t## coatomer beta' subunit, mRNA	sp|O42937|COPB2_SCHPO	824	0	Probable coatomer subunit beta' OS=Schizosaccharomyces pombe (strain 972 / ATCC 24843) GN=sec27 PE=3 SV=2	all0438_2	127	3.00E-28	COG2319	FOG: WD40 repeat	K05236	1.00E-71	272	spo:SPBPJ4664.04	coatomer protein complex, subunit alpha (xenin)	GO:0016192//vesicle-mediated transport;GO:0006886//intracellular protein transport	GO:0005198//structural molecule activity	GO:0030117//membrane coat
CL453.Contig27_All	-3.60017	-0.323568	0.000129771	0.000711879	gi|392566104|gb|EIW59280.1|	73.6	7.00E-11	hypothetical protein TRAVEDRAFT_71403 [Trametes versicolor FP-101664 SS1]	--	--	--	--	sp|O42854|YFHH_SCHPO	99.8	2.00E-20	SH3 domain-containing protein C23A1.17 OS=Schizosaccharomyces pombe (strain 972 / ATCC 24843) GN=SPAC23A1.17 PE=1 SV=1	Rv3876	67.4	3.00E-10	COG0455	ATPases involved in chromosome partitioning	K01178	2.00E-16	88.6	sce:YIR019C	glucoamylase [EC:3.2.1.3]	-	-	-
Unigene6088_All	-3.598	2.74523	2.40513e-29	2.30612e-27	gi|403415753|emb|CCM02453.1|	57.8	9.00E-08	predicted protein [Fibroporia radiculosa]	--	--	--	--	--	--	--	--	--	--	--	--	--	--	--	--	--	--	-	-	-
CL32.Contig11_All	-3.5959	1.97197	6.66987e-09	8.18162e-08	gi|393220226|gb|EJD05712.1|	1161.4	0	APG9-domain-containing protein [Fomitiporia mediterranea MF3/22]	--	--	--	--	sp|P0CM40|ATG9_CRYNJ	658	0	Autophagy-related protein 9 OS=Cryptococcus neoformans var. neoformans serotype D (strain JEC21 / ATCC MYA-565) GN=ATG9 PE=3 SV=1	SPAC56E4.03	247	3.00E-64	COG1167	Transcriptional regulators containing a DNA-binding HTH domain and an aminotransferase domain (MocR family) and their eukaryotic orthologs	K00838	4.00E-69	264	nhe:NECHADRAFT_74483	aromatic amino acid aminotransferase I [EC:2.6.1.57 2.6.1.27 2.6.1.5]	-	-	GO:0016020//membrane
CL687.Contig2_All	-3.59466	8.07858	7.79799e-31	8.54511e-29	gi|389743543|gb|EIM84727.1|	156.8	4.00E-36	ricin B-like lectin [Stereum hirsutum FP-91666 SS1]	--	--	--	--	--	--	--	--	--	--	--	--	--	--	--	--	--	--	-	-	-
CL354.Contig11_All	-3.59414	1.80257	2.50413e-20	1.1665e-18	gi|392563156|gb|EIW56335.1|	464.5	5.00E-129	cytochrome P450 [Trametes versicolor FP-101664 SS1]	--	--	--	--	sp|B8NHY4|ORDA_ASPFN	266	6.00E-71	O-methylsterigmatocystin oxidoreductase OS=Aspergillus flavus (strain ATCC 200026 / FGSC A1120 / NRRL 3357 / JCM 12722 / SRRC 167) GN=ordA PE=2 SV=1	BH0579	95.5	4.00E-19	COG2124	Cytochrome P450	K00517	1.00E-50	201	afm:AFUA_8G00760	[EC:1.14.-.-]	-	-	-
CL1168.Contig9_All	-3.59404	-0.0344342	2.93969e-06	2.302e-05	--	--	--	--	--	--	--	--	--	--	--	--	--	--	--	--	--	--	--	--	--	--	-	-	-
Unigene2850_All	-3.59163	5.62901	1.26984e-29	1.24878e-27	gi|169869920|ref|XP_001841512.1|	328.6	1.00E-88	hypothetical protein CC1G_13244 [Coprinopsis cinerea okayama7#130] >gi|116497409|gb|EAU80304.1| hypothetical protein CC1G_13244 [Coprinopsis cinerea okayama7#130]	--	--	--	--	sp|A1DBS6|EGLD_NEOFI	111	1.00E-24	Probable endo-beta-1,4-glucanase D OS=Neosartorya fischeri (strain ATCC 1020 / DSM 3700 / FGSC A1164 / NRRL 181) GN=eglD PE=3 SV=1	--	--	--	--	--	K01238	3.00E-34	145	afm:AFUA_6G09540	[EC:3.2.1.-]	-	GO:0016787//hydrolase activity	-
CL32.Contig12_All	-3.58868	2.02857	1.1014e-08	1.30199e-07	gi|393220226|gb|EJD05712.1|	1161.4	0	APG9-domain-containing protein [Fomitiporia mediterranea MF3/22]	--	--	--	--	sp|P0CM40|ATG9_CRYNJ	658	0	Autophagy-related protein 9 OS=Cryptococcus neoformans var. neoformans serotype D (strain JEC21 / ATCC MYA-565) GN=ATG9 PE=3 SV=1	SPAC56E4.03	258	9.00E-68	COG1167	Transcriptional regulators containing a DNA-binding HTH domain and an aminotransferase domain (MocR family) and their eukaryotic orthologs	K00838	1.00E-72	275	nhe:NECHADRAFT_74483	aromatic amino acid aminotransferase I [EC:2.6.1.57 2.6.1.27 2.6.1.5]	-	-	GO:0016020//membrane
CL1066.Contig1_All	-3.58836	1.65013	3.26305e-21	1.65638e-19	gi|299743144|ref|XP_001835571.2|	62.8	1.00E-08	hypothetical protein CC1G_03353 [Coprinopsis cinerea okayama7#130] >gi|298405520|gb|EAU86142.2| hypothetical protein CC1G_03353 [Coprinopsis cinerea okayama7#130]	--	--	--	--	--	--	--	--	--	--	--	--	--	--	--	--	--	--	-	-	-
CL144.Contig7_All	-3.58706	-0.035091	6.90605e-06	5.00175e-05	gi|393222794|gb|EJD08278.1|	411	0	glycoside hydrolase [Fomitiporia mediterranea MF3/22]	gi|242222103|ref|XM_002476738.1|	60	4.00E-06	Postia placenta Mad-698-R hypothetical protein, mRNA	sp|Q5AVZ7|EXGD_EMENI	196	1.00E-60	Glucan 1,3-beta-glucosidase D OS=Emericella nidulans (strain FGSC A4 / ATCC 38163 / CBS 112.46 / NRRL 194 / M139) GN=exgD PE=2 SV=1	SPAC12B10.11	157	5.00E-38	COG2730	Endoglucanase	K01210	0	347	ppl:POSPLDRAFT_57386	glucan 1,3-beta-glucosidase [EC:3.2.1.58]	GO:0005975//carbohydrate metabolic process	GO:0004553//hydrolase activity, hydrolyzing O-glycosyl compounds	-
CL201.Contig2_All	-3.58133	-0.353	3.28206e-05	0.000206696	gi|336367732|gb|EGN96076.1|	251.9	6.00E-65	hypothetical protein SERLA73DRAFT_124916 [Serpula lacrymans var. lacrymans S7.3] >gi|336380444|gb|EGO21597.1| hypothetical protein SERLADRAFT_372236 [Serpula lacrymans var. lacrymans S7.9]	--	--	--	--	sp|Q12515|PAR32_YEAST	47.4	9.00E-07	Protein PAR32 OS=Saccharomyces cerevisiae (strain ATCC 204508 / S288c) GN=PAR32 PE=1 SV=1	--	--	--	--	--	--	--	--	--	--	-	-	-
CL355.Contig8_All	-3.5811	-0.744581	0.00110262	0.00478439	gi|395334346|gb|EJF66722.1|	414.1	8.00E-114	Isopentenyldiphosphate isomerase [Dichomitus squalens LYAD-421 SS1]	gi|70992302|ref|XM_745907.1|	65.9	8.00E-08	Aspergillus fumigatus Af293 isopentenyl-diphosphate delta-isomerase (AFUA_6G11160), partial mRNA	sp|O42641|IDI1_PHARH	325	9.00E-89	Isopentenyl-diphosphate Delta-isomerase OS=Phaffia rhodozyma GN=IDI PE=3 SV=1	SPBC106.15	262	2.00E-69	COG1443	Isopentenyldiphosphate isomerase	K01823	1.00E-112	407	scm:SCHCODRAFT_64487	isopentenyl-diphosphate delta-isomerase [EC:5.3.3.2]	GO:0008299//isoprenoid biosynthetic process	GO:0016787//hydrolase activity;GO:0004452//isopentenyl-diphosphate delta-isomerase activity	-
CL355.Contig7_All	-3.5811	-0.744581	0.00110294	0.00478461	gi|395334346|gb|EJF66722.1|	414.1	8.00E-114	Isopentenyldiphosphate isomerase [Dichomitus squalens LYAD-421 SS1]	gi|70992302|ref|XM_745907.1|	65.9	8.00E-08	Aspergillus fumigatus Af293 isopentenyl-diphosphate delta-isomerase (AFUA_6G11160), partial mRNA	sp|O42641|IDI1_PHARH	325	9.00E-89	Isopentenyl-diphosphate Delta-isomerase OS=Phaffia rhodozyma GN=IDI PE=3 SV=1	SPBC106.15	262	2.00E-69	COG1443	Isopentenyldiphosphate isomerase	K01823	1.00E-112	407	scm:SCHCODRAFT_64487	isopentenyl-diphosphate delta-isomerase [EC:5.3.3.2]	GO:0008299//isoprenoid biosynthetic process	GO:0016787//hydrolase activity;GO:0004452//isopentenyl-diphosphate delta-isomerase activity	-
CL1168.Contig6_All	-3.58081	0.213914	7.6665e-07	6.66077e-06	gi|393222525|gb|EJD08009.1|	419.1	7.00E-115	hypothetical protein FOMMEDRAFT_138064 [Fomitiporia mediterranea MF3/22]	--	--	--	--	--	--	--	--	--	--	--	--	--	--	--	--	--	--	-	-	-
CL623.Contig5_All	-3.57986	4.10687	3.38035e-15	9.37965e-14	gi|242218927|ref|XP_002475249.1|	322.8	3.00E-86	predicted protein [Postia placenta Mad-698-R] >gi|220725581|gb|EED79562.1| predicted protein [Postia placenta Mad-698-R]	--	--	--	--	sp|Q4WBW4|AXE1_ASPFU	117	1.00E-41	Probable acetylxylan esterase A OS=Neosartorya fumigata (strain ATCC MYA-4609 / Af293 / CBS 101355 / FGSC A1100) GN=axeA PE=3 SV=1	--	--	--	--	--	K05972	2.00E-60	150	cci:CC1G_03267	acetylxylan esterase [EC:3.1.1.72]	-	-	-
CL604.Contig6_All	-3.57833	-1.30838	0.00546925	0.0190713	gi|336366468|gb|EGN94815.1|	94.4	4.00E-43	hypothetical protein SERLA73DRAFT_143687 [Serpula lacrymans var. lacrymans S7.3] >gi|336379158|gb|EGO20314.1| hypothetical protein SERLADRAFT_400545 [Serpula lacrymans var. lacrymans S7.9]	--	--	--	--	--	--	--	--	--	--	--	--	--	--	--	--	--	--	-	-	-
CL32.Contig15_All	-3.57698	2.02489	9.85022e-09	1.17164e-07	gi|393220226|gb|EJD05712.1|	1161.4	0	APG9-domain-containing protein [Fomitiporia mediterranea MF3/22]	--	--	--	--	sp|P0CM40|ATG9_CRYNJ	658	0	Autophagy-related protein 9 OS=Cryptococcus neoformans var. neoformans serotype D (strain JEC21 / ATCC MYA-565) GN=ATG9 PE=3 SV=1	SPAC56E4.03	258	9.00E-68	COG1167	Transcriptional regulators containing a DNA-binding HTH domain and an aminotransferase domain (MocR family) and their eukaryotic orthologs	K00838	1.00E-72	275	nhe:NECHADRAFT_74483	aromatic amino acid aminotransferase I [EC:2.6.1.57 2.6.1.27 2.6.1.5]	-	-	GO:0016020//membrane
Unigene7792_All	-3.57629	-1.36828	0.00432072	0.015586	--	--	--	--	--	--	--	--	--	--	--	--	--	--	--	--	--	--	--	--	--	--	-	-	-
CL69.Contig65_All	-3.57336	-0.754328	0.0003253	0.001629	gi|393222351|gb|EJD07835.1|	355.5	5.00E-96	hypothetical protein FOMMEDRAFT_130907 [Fomitiporia mediterranea MF3/22]	--	--	--	--	sp|Q6C315|ATG13_YARLI	107	4.00E-23	Autophagy-related protein 13 OS=Yarrowia lipolytica (strain CLIB 122 / E 150) GN=ATG13 PE=3 SV=1	--	--	--	--	--	K08331	2.00E-22	107	yli:YALI0F03432g	autophagy-related protein 13	-	-	-
CL4745.Contig2_All	-3.57291	6.52525	3.03595e-22	1.67404e-20	gi|146424871|emb|CAK18798.1|	708.4	0	cellulose 1,4-beta-cellobiosidase precursor [Pleurotus sp. &apos;Florida&apos;]	gi|343450481|gb|JF353210.1|	186	4.00E-44	Uncultured fungus clone NTS057338h7 cellobiohydrolase I (cbhI) gene, partial cds	sp|Q92400|GUX2_AGABI	632	0	Exoglucanase OS=Agaricus bisporus GN=cel2 PE=2 SV=1	--	--	--	--	--	K01238	2.00E-176	619	afm:AFUA_6G11610	[EC:3.2.1.-]	-	GO:0016787//hydrolase activity	-
CL248.Contig27_All	-3.57146	-0.318643	0.000414136	0.00201823	gi|471867150|emb|CCO37737.1|	731.9	0	O-acetylhomoserine (thiol)-lyase [Rhizoctonia solani AG-1 IB]	gi|169863259|ref|XM_001838200.1|	178	2.00E-41	Coprinopsis cinerea okayama7#130 ]# cleavage and polyadenylation specific factor 5, mRNA	sp|P50125|CYSD_EMENI	608	9.00E-174	O-acetylhomoserine (thiol)-lyase OS=Emericella nidulans (strain FGSC A4 / ATCC 38163 / CBS 112.46 / NRRL 194 / M139) GN=cysD PE=2 SV=2	SPBC428.11	566	2.00E-160	COG2873	O-acetylhomoserine sulfhydrylase	K01740	0	674	lbc:LACBIDRAFT_309878	O-acetylhomoserine (thiol)-lyase [EC:2.5.1.49]	GO:0006520//cellular amino acid metabolic process	GO:0030170//pyridoxal phosphate binding;GO:0016765//transferase activity, transferring alkyl or aryl (other than methyl) groups	-
CL32.Contig3_All	-3.56495	2.73283	9.41489e-16	2.77289e-14	gi|393220222|gb|EJD05708.1|	509.6	2.00E-142	L-tyrosine:2-oxoglutarate aminotransferase, partial [Fomitiporia mediterranea MF3/22]	--	--	--	--	sp|O14192|AATR1_SCHPO	236	8.00E-62	Aromatic amino acid aminotransferase C56E4.03 OS=Schizosaccharomyces pombe (strain 972 / ATCC 24843) GN=SPAC56E4.03 PE=3 SV=1	SPAC56E4.03	236	2.00E-61	COG1167	Transcriptional regulators containing a DNA-binding HTH domain and an aminotransferase domain (MocR family) and their eukaryotic orthologs	K00838	3.00E-66	253	nhe:NECHADRAFT_74483	aromatic amino acid aminotransferase I [EC:2.6.1.57 2.6.1.27 2.6.1.5]	-	-	-
CL1265.Contig4_All	-3.56181	-0.3705	3.53521e-05	0.000220946	gi|393221780|gb|EJD07264.1|	40.8	5.00E-145	hypothetical protein FOMMEDRAFT_74213, partial [Fomitiporia mediterranea MF3/22]	--	--	--	--	--	--	--	--	Rv3306c	213	1.00E-54	COG1473	Metal-dependent amidase/aminoacylase/carboxypeptidase	K01567	8.00E-69	261	afm:AFUA_6G03710	[EC:3.-.-.-]	-	-	-
CL163.Contig13_All	-3.56119	-1.34624	0.00847812	0.0276239	gi|395330087|gb|EJF62471.1|	62.8	0	hypothetical protein DICSQDRAFT_58028 [Dichomitus squalens LYAD-421 SS1]	--	--	--	--	sp|P38142|YB91_YEAST	219	2.00E-56	Probable metabolite transport protein YBR241C OS=Saccharomyces cerevisiae (strain ATCC 204508 / S288c) GN=YBR241C PE=1 SV=1	YBR241c	219	4.00E-56	COG0477	Permeases of the major facilitator superfamily	K12604	1.00E-84	314	cci:CC1G_05143	CCR4-NOT transcription complex subunit 1	-	-	-
CL4231.Contig3_All	-3.55998	0.189358	2.89338e-07	2.71988e-06	gi|393218674|gb|EJD04162.1|	144.8	3.00E-33	NADH-cytochrome b5 reductase [Fomitiporia mediterranea MF3/22]	gi|157310483|emb|CU329672.1|	60	2.00E-06	Schizosaccharomyces pombe chromosome III, complete sequence	sp|Q4PGW7|NCB5R_USTMA	238	5.00E-80	NADH-cytochrome b5 reductase 1 OS=Ustilago maydis (strain 521 / FGSC 9021) GN=CBR1 PE=3 SV=1	SPCC970.03	201	8.00E-60	COG0543	2-polyprenylphenol hydroxylase and related flavodoxin oxidoreductases	K00326	2.00E-79	238	uma:UM00646.1	cytochrome-b5 reductase [EC:1.6.2.2]	-	GO:0016491//oxidoreductase activity	GO:0031090//organelle membrane;GO:0005783//endoplasmic reticulum;GO:0044425//membrane part;GO:0044446//intracellular organelle part;GO:0005739//mitochondrion
CL282.Contig2_All	-3.55991	-1.34365	0.00521403	0.0182942	--	--	--	--	--	--	--	--	--	--	--	--	--	--	--	--	--	--	--	--	--	--	-	-	-
CL1665.Contig18_All	-3.55948	-1.31174	0.00618201	0.0211362	gi|299738244|ref|XP_001838208.2|	154.8	1.00E-35	hypothetical protein CC1G_07949 [Coprinopsis cinerea okayama7#130] >gi|298403218|gb|EAU83576.2| hypothetical protein CC1G_07949 [Coprinopsis cinerea okayama7#130]	--	--	--	--	sp|Q6C414|SEC31_YARLI	58.2	5.00E-08	Protein transport protein SEC31 OS=Yarrowia lipolytica (strain CLIB 122 / E 150) GN=SEC31 PE=3 SV=1	--	--	--	--	--	K14005	5.00E-09	63.5	smp:SMAC_06728	protein transport protein SEC31	-	-	-
CL1351.Contig12_All	-3.55913	-1.31168	0.00812995	0.0266707	gi|299749344|ref|XP_001838695.2|	455.3	2.00E-126	hypothetical protein CC1G_11638 [Coprinopsis cinerea okayama7#130] >gi|298408396|gb|EAU83112.2| hypothetical protein CC1G_11638 [Coprinopsis cinerea okayama7#130]	--	--	--	--	--	--	--	--	--	--	--	--	--	--	--	--	--	--	-	-	-
CL2045.Contig2_All	-3.55856	5.83104	7.37004e-42	1.52335e-39	gi|392595716|gb|EIW85039.1|	691.8	0	aspartate aminotransferase [Coniophora puteana RWD-64-598 SS2]	gi|170087165|ref|XM_001874771.1|	79.8	3.00E-12	Laccaria bicolor S238N-H82 aspartate amino-transferase partial mRNA	sp|O42652|AATC_SCHPO	450	1.00E-126	Aspartate aminotransferase, cytoplasmic OS=Schizosaccharomyces pombe (strain 972 / ATCC 24843) GN=aat2 PE=3 SV=1	SPAC10F6.13c	450	3.00E-126	COG1448	Aspartate/tyrosine/aromatic aminotransferase	K14454	0	679	lbc:LACBIDRAFT_244612	aspartate aminotransferase, cytoplasmic [EC:2.6.1.1]	GO:0006520//cellular amino acid metabolic process;GO:0009058//biosynthetic process	GO:0030170//pyridoxal phosphate binding;GO:0004069//L-aspartate:2-oxoglutarate aminotransferase activity;GO:0080130//L-phenylalanine:2-oxoglutarate aminotransferase activity	-
CL32.Contig22_All	-3.55618	1.93763	1.11676e-08	1.31744e-07	gi|393220226|gb|EJD05712.1|	1161.4	0	APG9-domain-containing protein [Fomitiporia mediterranea MF3/22]	--	--	--	--	sp|P0CM40|ATG9_CRYNJ	658	0	Autophagy-related protein 9 OS=Cryptococcus neoformans var. neoformans serotype D (strain JEC21 / ATCC MYA-565) GN=ATG9 PE=3 SV=1	SPAC56E4.03	244	2.00E-63	COG1167	Transcriptional regulators containing a DNA-binding HTH domain and an aminotransferase domain (MocR family) and their eukaryotic orthologs	K00838	2.00E-67	258	nhe:NECHADRAFT_74483	aromatic amino acid aminotransferase I [EC:2.6.1.57 2.6.1.27 2.6.1.5]	-	-	GO:0016020//membrane
CL3000.Contig2_All	-3.55311	-0.40747	9.57275e-06	6.7269e-05	gi|403411527|emb|CCL98227.1|	147.1	5.00E-33	predicted protein [Fibroporia radiculosa]	gi|347012982|gb|CP003007.1|	83.8	9.00E-13	Myceliophthora thermophila ATCC 42464 chromosome 6, complete sequence	sp|Q9UTA1|YL8J_SCHPO	77.4	1.00E-13	Zinc finger protein C25B8.19c OS=Schizosaccharomyces pombe (strain 972 / ATCC 24843) GN=SPAC25B8.19c PE=4 SV=2	SPAC25B8.19c	77.4	3.00E-13	COG5048	FOG: Zn-finger	K09467	2.00E-09	65.5	pte:PTT_11464	zinc-finger protein CreA/MIG	-	-	-
CL521.Contig6_All	-3.54782	-0.727266	0.00203482	0.0081786	gi|392590231|gb|EIW79560.1|	318.5	5.00E-85	hypothetical protein CONPUDRAFT_82951 [Coniophora puteana RWD-64-598 SS2]	gi|299746056|ref|XM_001837650.2|	91.7	2.00E-15	Coprinopsis cinerea okayama7#130 hypothetical protein, mRNA	sp|P08640|MUC1_YEAST	54.7	3.00E-07	Flocculation protein FLO11 OS=Saccharomyces cerevisiae (strain ATCC 204508 / S288c) GN=MUC1 PE=1 SV=2	--	--	--	--	--	K01178	2.00E-06	54.7	sce:YIR019C	glucoamylase [EC:3.2.1.3]	-	-	-
CL907.Contig1_All	-3.54672	-0.0320679	7.70749e-05	0.000444227	gi|449543710|gb|EMD34685.1|	153.7	1.00E-35	hypothetical protein CERSUDRAFT_116873 [Ceriporiopsis subvermispora B]	--	--	--	--	sp|Q9Y7N4|OXDA_SCHPO	122	6.00E-28	D-amino-acid oxidase OS=Schizosaccharomyces pombe (strain 972 / ATCC 24843) GN=dao1 PE=3 SV=1	SPCC1450.07c	122	1.00E-27	COG0665	Glycine/D-amino acid oxidases (deaminating)	K00272	2.00E-73	276	lbc:LACBIDRAFT_308911	D-aspartate oxidase [EC:1.4.3.1]	-	GO:0016641//oxidoreductase activity, acting on the CH-NH2 group of donors, oxygen as acceptor	-
CL1503.Contig2_All	-3.5443	1.35004	1.75049e-11	2.99423e-10	gi|449549702|gb|EMD40667.1|	748.4	0	hypothetical protein CERSUDRAFT_80320 [Ceriporiopsis subvermispora B]	gi|242219391|ref|XM_002475431.1|	605	1.00E-170	Postia placenta Mad-698-R 60S ribosomal protein L3, mRNA	sp|Q8NKF4|RL3_ASPFU	650	0	60S ribosomal protein L3 OS=Neosartorya fumigata (strain ATCC MYA-4609 / Af293 / CBS 101355 / FGSC A1100) GN=rpl3 PE=1 SV=2	SPAPB8E5.06c	595	2.00E-169	COG0087	Ribosomal protein L3	K02925	0	744	ppl:POSPLDRAFT_115865	large subunit ribosomal protein L3e	GO:0006412//translation	GO:0003735//structural constituent of ribosome	GO:0005840//ribosome
Unigene2260_All	-3.54422	6.0477	5.45626e-40	1.0018e-37	gi|336380927|gb|EGO22079.1|	328.2	1.00E-88	hypothetical protein SERLADRAFT_472396 [Serpula lacrymans var. lacrymans S7.9]	--	--	--	--	sp|O13917|HPRT_SCHPO	185	3.00E-47	Hypoxanthine-guanine phosphoribosyltransferase OS=Schizosaccharomyces pombe (strain 972 / ATCC 24843) GN=hpt1 PE=3 SV=1	SPAC23C11.13c	185	8.00E-47	COG2236	Predicted phosphoribosyltransferases	K07101	5.00E-71	266	cci:CC1G_12053		-	-	-
CL1957.Contig7_All	-3.54386	0.175918	8.19551e-06	5.83645e-05	gi|395333784|gb|EJF66161.1|	226.1	0	phospholipase A-2-activating protein [Dichomitus squalens LYAD-421 SS1]	--	--	--	--	sp|O94289|LUB1_SCHPO	382	9.00E-133	Ubiquitin homeostasis protein lub1 OS=Schizosaccharomyces pombe (strain 972 / ATCC 24843) GN=lub1 PE=1 SV=2	all0664	72	9.00E-19	COG2319	FOG: WD40 repeat	K14018	0	762	cci:CC1G_01210	phospholipase A-2-activating protein	-	-	-
CL1957.Contig5_All	-3.54386	0.175918	8.19818e-06	5.83715e-05	gi|393216748|gb|EJD02238.1|	1010.4	0	phospholipase A-2-activating protein [Fomitiporia mediterranea MF3/22]	--	--	--	--	sp|O94289|LUB1_SCHPO	478	1.00E-134	Ubiquitin homeostasis protein lub1 OS=Schizosaccharomyces pombe (strain 972 / ATCC 24843) GN=lub1 PE=1 SV=2	all0478	102	5.00E-21	COG2319	FOG: WD40 repeat	K14018	0	968	cci:CC1G_01210	phospholipase A-2-activating protein	-	-	-
CL1957.Contig3_All	-3.54386	0.175918	8.20313e-06	5.83826e-05	gi|393216748|gb|EJD02238.1|	1010.4	0	phospholipase A-2-activating protein [Fomitiporia mediterranea MF3/22]	--	--	--	--	sp|O94289|LUB1_SCHPO	478	1.00E-134	Ubiquitin homeostasis protein lub1 OS=Schizosaccharomyces pombe (strain 972 / ATCC 24843) GN=lub1 PE=1 SV=2	all0478	102	5.00E-21	COG2319	FOG: WD40 repeat	K14018	0	968	cci:CC1G_01210	phospholipase A-2-activating protein	-	-	-
CL1503.Contig4_All	-3.54375	1.34376	2.71817e-11	4.53703e-10	gi|449549702|gb|EMD40667.1|	748.4	0	hypothetical protein CERSUDRAFT_80320 [Ceriporiopsis subvermispora B]	gi|242219391|ref|XM_002475431.1|	605	1.00E-170	Postia placenta Mad-698-R 60S ribosomal protein L3, mRNA	sp|Q8NKF4|RL3_ASPFU	650	0	60S ribosomal protein L3 OS=Neosartorya fumigata (strain ATCC MYA-4609 / Af293 / CBS 101355 / FGSC A1100) GN=rpl3 PE=1 SV=2	SPAPB8E5.06c	595	1.00E-169	COG0087	Ribosomal protein L3	K02925	0	744	ppl:POSPLDRAFT_115865	large subunit ribosomal protein L3e	GO:0006412//translation	GO:0003735//structural constituent of ribosome	GO:0005840//ribosome
CL1544.Contig4_All	-3.5409	2.08824	9.3642e-23	5.38751e-21	gi|395333298|gb|EJF65675.1|	93.2	5.00E-88	tryptophan synthase beta subunit-like PLP-dependent enzyme [Dichomitus squalens LYAD-421 SS1]	--	--	--	--	sp|P25379|STDH_YEAST	60.5	3.00E-27	Catabolic L-serine/threonine dehydratase OS=Saccharomyces cerevisiae (strain ATCC 204508 / S288c) GN=CHA1 PE=1 SV=2	YCL064c	60.5	7.00E-27	COG1171	Threonine dehydratase	K01752	3.00E-32	78.6	ani:AN4217.2	L-serine dehydratase [EC:4.3.1.17] K01754 threonine dehydratase [EC:4.3.1.19]	-	-	-
CL3924.Contig1_All	-3.53762	-0.76461	0.00051569	0.00244951	gi|393220130|gb|EJD05616.1|	1043.9	0	serine/threonine protein phosphatase 2B [Fomitiporia mediterranea MF3/22]	gi|169864757|ref|XM_001838934.1|	210	2.00E-51	Coprinopsis cinerea okayama7#130 serine/threonine-protein phosphatase 2B catalytic subunit A1, mRNA	sp|O42773|PP2B1_CRYNH	936	0	Serine/threonine-protein phosphatase 2B catalytic subunit A1 OS=Cryptococcus neoformans var. grubii serotype A (strain H99 / ATCC 208821 / CBS 10515 / FGSC 9487) GN=CNA1 PE=3 SV=1	SPBC1346.01c	749	0	COG0639	Diadenosine tetraphosphatase and related serine/threonine protein phosphatases	K04348	0	943	ppl:POSPLDRAFT_122457	protein phosphatase 3, catalytic subunit [EC:3.1.3.16]	-	GO:0004721//phosphoprotein phosphatase activity	-
Unigene1577_All	-3.53703	4.29445	1.18048e-21	6.16458e-20	gi|393219552|gb|EJD05039.1|	263.5	1.00E-68	STE3-like pheromone receptor, partial [Fomitiporia mediterranea MF3/22]	--	--	--	--	sp|P56502|BAR3_SCHCM	243	3.00E-64	Pheromone B alpha 3 receptor OS=Schizophyllum commune (strain H4-8 / FGSC 9210) GN=BAR3 PE=3 SV=2	--	--	--	--	--	K04627	1.00E-64	246	ppl:POSPLDRAFT_135138	pheromone a factor receptor	-	GO:0004871//signal transducer activity	-
CL97.Contig6_All	-3.53626	-1.28329	0.0142314	0.0427575	gi|393218256|gb|EJD03744.1|	312.4	6.00E-83	hypothetical protein FOMMEDRAFT_19108 [Fomitiporia mediterranea MF3/22]	--	--	--	--	sp|O74469|YQC7_SCHPO	61.6	4.00E-09	Exosome complex protein C1739.07 OS=Schizosaccharomyces pombe (strain 972 / ATCC 24843) GN=SPCC1739.07 PE=1 SV=1	lin2045	55.8	5.00E-07	COG2226	Methylase involved in ubiquinone/menaquinone biosynthesis	K12592	1.00E-40	168	ppl:POSPLDRAFT_104375	exosome complex protein LRP1	-	-	-
CL521.Contig25_All	-3.53564	-0.749044	0.00132692	0.00564282	gi|393220836|gb|EJD06321.1|	325.9	3.00E-87	hypothetical protein FOMMEDRAFT_25636 [Fomitiporia mediterranea MF3/22]	gi|299746056|ref|XM_001837650.2|	91.7	2.00E-15	Coprinopsis cinerea okayama7#130 hypothetical protein, mRNA	sp|P08640|MUC1_YEAST	55.8	2.00E-07	Flocculation protein FLO11 OS=Saccharomyces cerevisiae (strain ATCC 204508 / S288c) GN=MUC1 PE=1 SV=2	--	--	--	--	--	K01178	7.00E-07	55.8	sce:YIR019C	glucoamylase [EC:3.2.1.3]	-	-	-
CL1405.Contig3_All	-3.53507	-1.35298	0.00667015	0.0225666	gi|393221306|gb|EJD06791.1|	66.6	0	SPX-domain-containing protein [Fomitiporia mediterranea MF3/22]	gi|302675425|ref|XM_003027351.1|	63.9	5.00E-07	Schizophyllum commune H4-8 hypothetical protein, mRNA	sp|O59712|YBH4_SCHPO	276	2.00E-154	Uncharacterized transporter C3B8.04c OS=Schizosaccharomyces pombe (strain 972 / ATCC 24843) GN=SPBC3B8.04c PE=3 SV=1	YNR013c_2	301	4.00E-120	COG0471	Di- and tricarboxylate transporters	K14430	0	511	lbc:LACBIDRAFT_294568	phosphate transporter	-	-	-
CL1405.Contig1_All	-3.53507	-1.35298	0.0066712	0.0225673	gi|393221306|gb|EJD06791.1|	512.7	0	SPX-domain-containing protein [Fomitiporia mediterranea MF3/22]	gi|302675425|ref|XM_003027351.1|	63.9	5.00E-07	Schizophyllum commune H4-8 hypothetical protein, mRNA	sp|O59712|YBH4_SCHPO	311	2.00E-159	Uncharacterized transporter C3B8.04c OS=Schizosaccharomyces pombe (strain 972 / ATCC 24843) GN=SPBC3B8.04c PE=3 SV=1	YNR013c_2	333	6.00E-125	COG0471	Di- and tricarboxylate transporters	K14430	0	511	lbc:LACBIDRAFT_294568	phosphate transporter	-	-	-
CL2204.Contig9_All	-3.53387	2.61445	4.61499e-26	3.52434e-24	gi|393217762|gb|EJD03251.1|	711.8	0	MFS general substrate transporter [Fomitiporia mediterranea MF3/22]	--	--	--	--	sp|Q9HE13|YI32_SCHPO	387	4.00E-107	Uncharacterized MFS-type transporter C1399.02 OS=Schizosaccharomyces pombe (strain 972 / ATCC 24843) GN=SPAC1399.02 PE=3 SV=1	SPAC1399.02	387	9.00E-107	COG0477	Permeases of the major facilitator superfamily	K10866	7.00E-87	322	nhe:NECHADRAFT_65858	DNA repair protein RAD50 [EC:3.6.-.-]	-	-	-
Unigene1104_All	-3.53061	9.46923	1.37749e-26	1.09306e-24	gi|449542152|gb|EMD33132.1|	55.1	1.00E-06	hypothetical protein CERSUDRAFT_87460 [Ceriporiopsis subvermispora B]	--	--	--	--	--	--	--	--	--	--	--	--	--	--	--	--	--	--	-	-	-
CL4520.Contig2_All	-3.52905	2.692	8.10282e-33	1.01707e-30	gi|169843502|ref|XP_001828480.1|	159.5	2.00E-37	hypothetical protein CC1G_08626 [Coprinopsis cinerea okayama7#130] >gi|116510418|gb|EAU93313.1| hypothetical protein CC1G_08626 [Coprinopsis cinerea okayama7#130]	gi|50550918|ref|XM_502933.1|	69.9	4.00E-09	Yarrowia lipolytica YALI0D17248p (YALI0D17248g) mRNA, complete cds	--	--	--	--	--	--	--	--	--	K01533	4.00E-06	52.4	ure:UREG_03448	Cu2+-exporting ATPase [EC:3.6.3.4]	-	-	-
CL687.Contig6_All	-3.52811	1.78393	1.48608e-11	2.55206e-10	gi|389743543|gb|EIM84727.1|	156.8	5.00E-36	ricin B-like lectin [Stereum hirsutum FP-91666 SS1]	--	--	--	--	--	--	--	--	--	--	--	--	--	--	--	--	--	--	-	-	-
Unigene3269_All	-3.52786	6.06842	4.7225e-46	1.24436e-43	gi|471895606|emb|CCO31264.1|	830.1	0	Dicarboxylic amino acid permease [Rhizoctonia solani AG-1 IB]	gi|409971534|gb|AC253782.1|	95.6	9.00E-17	Agaricus bisporus clone FWBA05-O23, complete sequence	sp|P18696|PUTX_EMENI	431	9.00E-121	Proline-specific permease OS=Emericella nidulans (strain FGSC A4 / ATCC 38163 / CBS 112.46 / NRRL 194 / M139) GN=prnB PE=2 SV=2	SPAC869.10c	404	3.00E-112	COG0833	Amino acid transporters	K03293	0	806	lbc:LACBIDRAFT_300838	amino acid transporter, AAT family	GO:0003333//amino acid transmembrane transport	GO:0015171//amino acid transmembrane transporter activity	GO:0016021//integral to membrane
Unigene1444_All	-3.51404	6.99865	2.02503e-41	4.11176e-39	gi|336368610|gb|EGN96953.1|	168.7	6.00E-40	hypothetical protein SERLA73DRAFT_161888 [Serpula lacrymans var. lacrymans S7.3] >gi|336381396|gb|EGO22548.1| hypothetical protein SERLADRAFT_416975 [Serpula lacrymans var. lacrymans S7.9]	--	--	--	--	--	--	--	--	BH0283	82.8	2.00E-15	COG0384	Predicted epimerase, PhzC/PhzF homolog	K06998	2.00E-31	137	lbc:LACBIDRAFT_301290		-	-	-
Unigene2561_All	-3.5117	-1.41226	0.0071231	0.023883	--	--	--	--	--	--	--	--	--	--	--	--	--	--	--	--	--	--	--	--	--	--	-	-	-
CL2929.Contig1_All	-3.51144	4.63418	3.97998e-12	7.32206e-11	gi|393215187|gb|EJD00679.1|	644.8	0	family S53 protease [Fomitiporia mediterranea MF3/22]	--	--	--	--	sp|Q70GH4|SED3_ASPFU	336	5.00E-92	Tripeptidyl-peptidase sed3 OS=Neosartorya fumigata (strain ATCC MYA-4609 / Af293 / CBS 101355 / FGSC A1100) GN=sed3 PE=1 SV=1	Ta0976	107	8.00E-23	COG4934	Predicted protease	K01279	6.00E-164	577	ppl:POSPLDRAFT_89318	tripeptidyl-peptidase I [EC:3.4.14.9]	-	-	-
CL2568.Contig6_All	-3.50826	-0.360825	0.000777457	0.00352413	gi|393219835|gb|EJD05321.1|	1076.6	0	hypothetical protein FOMMEDRAFT_131881 [Fomitiporia mediterranea MF3/22]	gi|242223746|ref|XM_002477407.1|	71.9	3.00E-09	Postia placenta Mad-698-R predicted protein, mRNA	sp|P28348|NIRA_EMENI	104	5.00E-22	Nitrogen assimilation transcription factor nirA OS=Emericella nidulans (strain FGSC A4 / ATCC 38163 / CBS 112.46 / NRRL 194 / M139) GN=nirA PE=4 SV=1	--	--	--	--	--	K09241	9.00E-19	96.3	afv:AFLA_100920	transcriptional regulatory protein GAL4	-	-	-
CL2568.Contig5_All	-3.50825	-0.360825	0.000777896	0.00352566	gi|393219835|gb|EJD05321.1|	243.4	0	hypothetical protein FOMMEDRAFT_131881 [Fomitiporia mediterranea MF3/22]	gi|242223746|ref|XM_002477407.1|	71.9	3.00E-09	Postia placenta Mad-698-R predicted protein, mRNA	sp|P28348|NIRA_EMENI	104	5.00E-22	Nitrogen assimilation transcription factor nirA OS=Emericella nidulans (strain FGSC A4 / ATCC 38163 / CBS 112.46 / NRRL 194 / M139) GN=nirA PE=4 SV=1	--	--	--	--	--	K09241	9.00E-19	96.3	afv:AFLA_100920	transcriptional regulatory protein GAL4	-	-	-
CL1483.Contig5_All	-3.50716	0.328738	1.43181e-09	1.94656e-08	gi|409043944|gb|EKM53426.1|	81.3	1.00E-14	hypothetical protein PHACADRAFT_259806 [Phanerochaete carnosa HHB-10118-sp]	--	--	--	--	sp|P54964|ORN_YEAST	47.8	5.00E-06	Oligoribonuclease, mitochondrial OS=Saccharomyces cerevisiae (strain ATCC 204508 / S288c) GN=REX2 PE=1 SV=1	ML0427	61.2	1.00E-09	COG1949	Oligoribonuclease (3'->5' exoribonuclease)	K13288	1.00E-12	71.6	scm:SCHCODRAFT_57864	oligoribonuclease [EC:3.1.-.-]	-	-	-
CL77.Contig6_All	-3.50288	-1.38889	0.00502672	0.0177397	gi|389745603|gb|EIM86784.1|	245.7	2.00E-153	pseudouridine synthase [Stereum hirsutum FP-91666 SS1]	gi|169849314|ref|XM_001831309.1|	115	1.00E-22	Coprinopsis cinerea okayama7#130 # hypothetical protein, mRNA	sp|Q6CWQ8|PUS1_KLULA	209	4.00E-79	tRNA pseudouridine synthase 1 OS=Kluyveromyces lactis (strain ATCC 8585 / CBS 2359 / DSM 70799 / NBRC 1267 / NRRL Y-1140 / WM37) GN=PUS1 PE=3 SV=1	YPL212c	188	3.00E-72	COG0101	Pseudouridylate synthase	K06173	2.00E-145	301	lbc:LACBIDRAFT_243960	tRNA pseudouridine38-40 synthase [EC:5.4.99.12]	GO:0009451//RNA modification	-	-
CL201.Contig3_All	-3.50028	-0.102777	1.87058e-05	0.000124194	gi|336367732|gb|EGN96076.1|	395.6	4.00E-108	hypothetical protein SERLA73DRAFT_124916 [Serpula lacrymans var. lacrymans S7.3] >gi|336380444|gb|EGO21597.1| hypothetical protein SERLADRAFT_372236 [Serpula lacrymans var. lacrymans S7.9]	--	--	--	--	sp|Q12515|PAR32_YEAST	47.4	1.00E-06	Protein PAR32 OS=Saccharomyces cerevisiae (strain ATCC 204508 / S288c) GN=PAR32 PE=1 SV=1	--	--	--	--	--	--	--	--	--	--	-	GO:0016491//oxidoreductase activity	-
CL1469.Contig1_All	-3.49803	-1.42091	0.0132602	0.0403595	--	--	--	--	--	--	--	--	--	--	--	--	--	--	--	--	--	--	--	--	--	--	-	-	-
CL696.Contig9_All	-3.4965	-1.35315	0.00779775	0.0257572	gi|389739374|gb|EIM80567.1|	268.9	7.00E-70	tubulin nucleotide-binding domain-like protein [Stereum hirsutum FP-91666 SS1]	--	--	--	--	sp|Q2UQJ5|DML1_ASPOR	168	2.00E-41	Protein dml1 OS=Aspergillus oryzae (strain ATCC 42149 / RIB 40) GN=dml1 PE=3 SV=1	--	--	--	--	--	--	--	--	--	--	-	-	-
CL1665.Contig14_All	-3.49649	-1.35315	0.00779972	0.0257612	gi|299738244|ref|XP_001838208.2|	152.5	8.00E-35	hypothetical protein CC1G_07949 [Coprinopsis cinerea okayama7#130] >gi|298403218|gb|EAU83576.2| hypothetical protein CC1G_07949 [Coprinopsis cinerea okayama7#130]	--	--	--	--	sp|Q0CYG9|SEC31_ASPTN	62	3.00E-09	Protein transport protein sec31 OS=Aspergillus terreus (strain NIH 2624 / FGSC A1156) GN=sec31 PE=3 SV=1	--	--	--	--	--	K14005	6.00E-08	60.1	smp:SMAC_06728	protein transport protein SEC31	-	-	-
CL32.Contig19_All	-3.49116	1.94981	1.50829e-08	1.73949e-07	gi|393220226|gb|EJD05712.1|	1161.4	0	APG9-domain-containing protein [Fomitiporia mediterranea MF3/22]	--	--	--	--	sp|P0CM40|ATG9_CRYNJ	658	0	Autophagy-related protein 9 OS=Cryptococcus neoformans var. neoformans serotype D (strain JEC21 / ATCC MYA-565) GN=ATG9 PE=3 SV=1	SPAC56E4.03	244	2.00E-63	COG1167	Transcriptional regulators containing a DNA-binding HTH domain and an aminotransferase domain (MocR family) and their eukaryotic orthologs	K00838	2.00E-67	258	nhe:NECHADRAFT_74483	aromatic amino acid aminotransferase I [EC:2.6.1.57 2.6.1.27 2.6.1.5]	-	-	GO:0016020//membrane
CL144.Contig8_All	-3.49041	6.92947	1.69261e-45	4.42619e-43	gi|393222794|gb|EJD08278.1|	836.3	0	glycoside hydrolase [Fomitiporia mediterranea MF3/22]	--	--	--	--	sp|A2QX52|EXGD_ASPNC	269	2.00E-71	Probable glucan 1,3-beta-glucosidase D OS=Aspergillus niger (strain CBS 513.88 / FGSC A1513) GN=exgD PE=3 SV=1	SPAC12B10.11	213	2.00E-54	COG2730	Endoglucanase	K01210	0	677	ppl:POSPLDRAFT_57386	glucan 1,3-beta-glucosidase [EC:3.2.1.58]	-	GO:0003824//catalytic activity	-
CL1420.Contig4_All	-3.48373	2.68317	4.80674e-31	5.47588e-29	gi|390595292|gb|EIN04698.1|	568.5	2.00E-160	FAD-binding domain-containing protein [Punctularia strigosozonata HHB-11173 SS5]	--	--	--	--	sp|D7UQ40|SOL5_ALTSO	83.2	6.00E-16	Bifunctional solanapyrone synthase OS=Alternaria solani GN=sol5 PE=1 SV=1	BS_ygaK	95.5	3.00E-19	COG0277	FAD/FMN-containing dehydrogenases	K00540	2.00E-85	316	afm:AFUA_1G17630	[EC:1.-.-.-]	-	-	-
CL144.Contig6_All	-3.4836	-0.118341	1.81085e-05	0.0001206	gi|393222794|gb|EJD08278.1|	359.8	0	glycoside hydrolase [Fomitiporia mediterranea MF3/22]	gi|242222103|ref|XM_002476738.1|	60	4.00E-06	Postia placenta Mad-698-R hypothetical protein, mRNA	sp|Q5AVZ7|EXGD_EMENI	196	1.00E-57	Glucan 1,3-beta-glucosidase D OS=Emericella nidulans (strain FGSC A4 / ATCC 38163 / CBS 112.46 / NRRL 194 / M139) GN=exgD PE=2 SV=1	SPAC12B10.11	157	5.00E-38	COG2730	Endoglucanase	K01210	1.00E-173	347	ppl:POSPLDRAFT_57386	glucan 1,3-beta-glucosidase [EC:3.2.1.58]	GO:0005975//carbohydrate metabolic process	GO:0004553//hydrolase activity, hydrolyzing O-glycosyl compounds	-
CL2751.Contig2_All	-3.48333	-1.38727	0.0062809	0.0214381	--	--	--	--	--	--	--	--	--	--	--	--	--	--	--	--	--	--	--	--	--	--	-	-	-
CL1101.Contig10_All	-3.48274	-0.455925	1.97758e-05	0.000130545	--	--	--	--	--	--	--	--	--	--	--	--	--	--	--	--	--	--	--	--	--	--	-	-	-
CL1043.Contig3_All	-3.48143	-1.38732	0.00512889	0.0180597	gi|390596157|gb|EIN05560.1|	78.2	6.00E-127	cytochrome P450 [Punctularia strigosozonata HHB-11173 SS5]	--	--	--	--	sp|B8NHY4|ORDA_ASPFN	184	3.00E-54	O-methylsterigmatocystin oxidoreductase OS=Aspergillus flavus (strain ATCC 200026 / FGSC A1120 / NRRL 3357 / JCM 12722 / SRRC 167) GN=ordA PE=2 SV=1	BH0579	83.2	1.00E-15	COG2124	Cytochrome P450	K00517	5.00E-41	168	afm:AFUA_8G00760	[EC:1.14.-.-]	-	GO:0016491//oxidoreductase activity;GO:0005488//binding	-
CL32.Contig17_All	-3.47773	1.93827	1.87111e-08	2.12317e-07	gi|393220226|gb|EJD05712.1|	1161.4	0	APG9-domain-containing protein [Fomitiporia mediterranea MF3/22]	--	--	--	--	sp|P0CM40|ATG9_CRYNJ	658	0	Autophagy-related protein 9 OS=Cryptococcus neoformans var. neoformans serotype D (strain JEC21 / ATCC MYA-565) GN=ATG9 PE=3 SV=1	SPAC56E4.03	244	2.00E-63	COG1167	Transcriptional regulators containing a DNA-binding HTH domain and an aminotransferase domain (MocR family) and their eukaryotic orthologs	K00838	2.00E-67	258	nhe:NECHADRAFT_74483	aromatic amino acid aminotransferase I [EC:2.6.1.57 2.6.1.27 2.6.1.5]	-	-	GO:0016020//membrane
CL243.Contig7_All	-3.47684	-1.35488	0.0110566	0.03457	--	--	--	--	--	--	--	--	--	--	--	--	--	--	--	--	--	--	--	--	--	--	-	-	-
CL4796.Contig2_All	-3.47621	4.51397	2.67652e-32	3.27618e-30	gi|390603177|gb|EIN12569.1|	265.8	3.00E-69	hypothetical protein PUNSTDRAFT_81850 [Punctularia strigosozonata HHB-11173 SS5]	--	--	--	--	--	--	--	--	--	--	--	--	--	--	--	--	--	--	-	-	-
CL2853.Contig3_All	-3.47286	0.318956	4.10325e-08	4.43583e-07	--	--	--	--	--	--	--	--	--	--	--	--	--	--	--	--	--	--	--	--	--	--	-	-	-
CL1339.Contig13_All	-3.46348	-0.15269	9.59314e-05	0.000541249	gi|393215149|gb|EJD00641.1|	89	4.00E-16	peroxiredoxin [Fomitiporia mediterranea MF3/22]	gi|111182668|gb|DQ813344.1|	91.7	1.00E-15	Moniliophthora perniciosa cys 2 peroxiredoxin (tsa) gene, complete cds	sp|Q9Y7F0|TSA1_CANAL	82.8	9.00E-33	Peroxiredoxin TSA1 OS=Candida albicans (strain SC5314 / ATCC MYA-2876) GN=TSA1 PE=2 SV=1	YML028w	95.1	3.00E-31	COG0450	Peroxiredoxin	K03386	1.00E-49	117	mpr:MPER_10926	peroxiredoxin (alkyl hydroperoxide reductase subunit C) [EC:1.11.1.15]	GO:0055114//oxidation-reduction process	GO:0016209//antioxidant activity;GO:0051920//peroxiredoxin activity	-
CL907.Contig21_All	-3.46301	-0.369325	0.00180401	0.00739207	gi|449543710|gb|EMD34685.1|	35.4	3.00E-107	hypothetical protein CERSUDRAFT_116873 [Ceriporiopsis subvermispora B]	--	--	--	--	sp|Q9Y7N4|OXDA_SCHPO	107	3.00E-23	D-amino-acid oxidase OS=Schizosaccharomyces pombe (strain 972 / ATCC 24843) GN=dao1 PE=3 SV=1	SPCC1450.07c	107	8.00E-23	COG0665	Glycine/D-amino acid oxidases (deaminating)	K00272	6.00E-102	237	lbc:LACBIDRAFT_308911	D-aspartate oxidase [EC:1.4.3.1]	-	GO:0016641//oxidoreductase activity, acting on the CH-NH2 group of donors, oxygen as acceptor	-
CL521.Contig32_All	-3.46186	-0.783279	0.00349365	0.0130034	gi|393220836|gb|EJD06321.1|	335.5	4.00E-90	hypothetical protein FOMMEDRAFT_25636 [Fomitiporia mediterranea MF3/22]	gi|299746056|ref|XM_001837650.2|	91.7	2.00E-15	Coprinopsis cinerea okayama7#130 hypothetical protein, mRNA	sp|P08640|MUC1_YEAST	54.7	4.00E-07	Flocculation protein FLO11 OS=Saccharomyces cerevisiae (strain ATCC 204508 / S288c) GN=MUC1 PE=1 SV=2	--	--	--	--	--	--	--	--	--	--	-	-	-
CL2056.Contig5_All	-3.46074	7.50615	1.25424e-14	3.2141e-13	gi|170116698|ref|XP_001889539.1|	1324.7	0	sodium-potassium ATPase [Laccaria bicolor S238N-H82] >gi|164635541|gb|EDQ99847.1| sodium-potassium ATPase [Laccaria bicolor S238N-H82]	gi|325974179|emb|FQ790272.1|	67.9	4.00E-08	Botryotinia fuckeliana isolate T4 SuperContig_48_1 genomic supercontig, whole genome	sp|O59868|ATC1_SCHPO	326	1.00E-88	Calcium-transporting ATPase 1 OS=Schizosaccharomyces pombe (strain 972 / ATCC 24843) GN=pmr1 PE=1 SV=1	MA4378	429	2.00E-119	COG0474	Cation transport ATPase	K01539	0	979	bfu:BC1G_04401	sodium/potassium-transporting ATPase subunit alpha [EC:3.6.3.9]	-	GO:0043167//ion binding;GO:0016787//hydrolase activity;GO:0000166//nucleotide binding	GO:0016020//membrane
CL1413.Contig2_All	-3.46024	-0.738287	0.00932345	0.0299904	gi|393216185|gb|EJD01676.1|	347.1	1.00E-93	14-3-3 protein [Fomitiporia mediterranea MF3/22]	gi|308818277|gb|AC242775.1|	69.9	4.00E-09	Postia placenta clone ACWS41-G02, complete sequence	sp|P34730|BMH2_YEAST	263	4.00E-70	Protein BMH2 OS=Saccharomyces cerevisiae (strain ATCC 204508 / S288c) GN=BMH2 PE=1 SV=3	YDR099w	263	9.00E-70	COG5040	14-3-3 family protein	K06630	6.00E-72	271	uma:UM01366.1	tyrosine 3-monooxygenase/tryptophan 5-monooxygenase activation protein	-	-	-
CL1420.Contig3_All	-3.45753	-0.413969	0.000391766	0.00191715	gi|390595292|gb|EIN04698.1|	571.6	3.00E-161	FAD-binding domain-containing protein [Punctularia strigosozonata HHB-11173 SS5]	--	--	--	--	sp|D7UQ40|SOL5_ALTSO	83.2	7.00E-16	Bifunctional solanapyrone synthase OS=Alternaria solani GN=sol5 PE=1 SV=1	BS_ygaK	96.3	2.00E-19	COG0277	FAD/FMN-containing dehydrogenases	K00540	7.00E-85	314	afm:AFUA_1G17630	[EC:1.-.-.-]	-	-	-
CL2874.Contig3_All	-3.45523	-1.39488	0.00642871	0.0218605	gi|336369429|gb|EGN97770.1|	372.9	0	glycoside hydrolase family 15 protein [Serpula lacrymans var. lacrymans S7.3] >gi|336382214|gb|EGO23364.1| glycoside hydrolase family 15 protein [Serpula lacrymans var. lacrymans S7.9]	gi|299744098|ref|XM_001840826.2|	63.9	3.00E-07	Coprinopsis cinerea okayama7#130 #n# glycosyl hydrolase, mRNA	sp|Q10211|YAY3_SCHPO	354	1.00E-158	Uncharacterized protein C4H3.03c OS=Schizosaccharomyces pombe (strain 972 / ATCC 24843) GN=SPAC4H3.03c PE=4 SV=1	SPAC4H3.03c	354	3.00E-158	COG3387	Glucoamylase and related glycosyl hydrolases	--	--	--	--	--	GO:0005976//polysaccharide metabolic process	GO:0004553//hydrolase activity, hydrolyzing O-glycosyl compounds	-
CL3030.Contig3_All	-3.4549	-0.824936	0.00133583	0.0056709	gi|393213548|gb|EJC99044.1|	420.2	8.00E-116	Pkinase-domain-containing protein [Fomitiporia mediterranea MF3/22]	gi|299748915|ref|XM_001840188.2|	81.8	1.00E-12	Coprinopsis cinerea okayama7#130 ### CMGC/CDK/CDC2 protein kinase, mRNA	sp|P43063|CDK1_CANAL	332	4.00E-91	Cyclin-dependent kinase 1 OS=Candida albicans (strain SC5314 / ATCC MYA-2876) GN=CDC28 PE=2 SV=1	ECU02g1450	172	2.00E-42	COG0515	Serine/threonine protein kinase	K04563	2.00E-109	395	scm:SCHCODRAFT_76947	cyclin-dependent kinase [EC:2.7.11.22]	GO:0006468//protein phosphorylation	GO:0005524//ATP binding;GO:0004674//protein serine/threonine kinase activity	-
CL32.Contig9_All	-3.45465	1.91535	5.2721e-09	6.55793e-08	gi|393220226|gb|EJD05712.1|	1161.4	0	APG9-domain-containing protein [Fomitiporia mediterranea MF3/22]	--	--	--	--	sp|P0CM40|ATG9_CRYNJ	658	0	Autophagy-related protein 9 OS=Cryptococcus neoformans var. neoformans serotype D (strain JEC21 / ATCC MYA-565) GN=ATG9 PE=3 SV=1	SPCC569.07	222	7.00E-57	COG1167	Transcriptional regulators containing a DNA-binding HTH domain and an aminotransferase domain (MocR family) and their eukaryotic orthologs	K00838	3.00E-65	251	nhe:NECHADRAFT_74483	aromatic amino acid aminotransferase I [EC:2.6.1.57 2.6.1.27 2.6.1.5]	-	-	GO:0016020//membrane
CL3232.Contig11_All	-3.45142	-0.842132	0.000526974	0.0024959	gi|336364328|gb|EGN92688.1|	555.8	2.00E-156	glycosyltransferase family 33 protein [Serpula lacrymans var. lacrymans S7.3] >gi|336378290|gb|EGO19448.1| glycosyltransferase family 33 protein [Serpula lacrymans var. lacrymans S7.9]	gi|170084140|ref|XM_001873259.1|	75.8	9.00E-11	Laccaria bicolor S238N-H82 hypothetical protein partial mRNA	sp|Q6C3K2|ALG1_YARLI	256	6.00E-68	Chitobiosyldiphosphodolichol beta-mannosyltransferase OS=Yarrowia lipolytica (strain CLIB 122 / E 150) GN=ALG1 PE=3 SV=1	SPAC23C4.14	247	6.00E-65	COG0438	Glycosyltransferase	K03842	5.00E-146	518	lbc:LACBIDRAFT_300879	beta-1,4-mannosyltransferase [EC:2.4.1.142]	-	-	-
CL1738.Contig2_All	-3.44934	-1.3925	0.00691653	0.0232967	gi|393216694|gb|EJD02184.1|	67.8	2.00E-51	hypothetical protein FOMMEDRAFT_168704 [Fomitiporia mediterranea MF3/22]	--	--	--	--	sp|P47179|DAN4_YEAST	44.7	3.00E-11	Cell wall protein DAN4 OS=Saccharomyces cerevisiae (strain ATCC 204508 / S288c) GN=DAN4 PE=2 SV=1	--	--	--	--	--	K11244	3.00E-10	47.8	sce:YOL105C	cell wall integrity and stress response component	-	-	-
CL453.Contig24_All	-3.44484	-0.142215	4.00221e-05	0.000247267	gi|392566104|gb|EIW59280.1|	74.3	4.00E-11	hypothetical protein TRAVEDRAFT_71403 [Trametes versicolor FP-101664 SS1]	--	--	--	--	sp|P08640|MUC1_YEAST	89.4	3.00E-17	Flocculation protein FLO11 OS=Saccharomyces cerevisiae (strain ATCC 204508 / S288c) GN=MUC1 PE=1 SV=2	Rv3876	67.4	3.00E-10	COG0455	ATPases involved in chromosome partitioning	K01178	1.00E-16	89.4	sce:YIR019C	glucoamylase [EC:3.2.1.3]	-	-	-
CL3805.Contig2_All	-3.44069	-0.539775	5.96358e-05	0.000353696	--	--	--	--	--	--	--	--	--	--	--	--	--	--	--	--	--	--	--	--	--	--	-	-	-
CL290.Contig51_All	-3.44013	-0.813651	0.00661664	0.0224069	gi|393221681|gb|EJD07166.1|	23.1	9.00E-145	phosphate transporter [Fomitiporia mediterranea MF3/22]	gi|159025252|emb|AJ970311.1|	87.7	2.00E-14	Hebeloma cylindrosporum mRNA for phosphate transporter (pt2 gene)	sp|Q9Y7Q9|YCX2_SCHPO	256	4.00E-80	Probable metabolite transporter C2H8.02 OS=Schizosaccharomyces pombe (strain 972 / ATCC 24843) GN=SPCC2H8.02 PE=1 SV=1	Ta0048	129	1.00E-35	COG0477	Permeases of the major facilitator superfamily	K08176	3.00E-142	401	scm:SCHCODRAFT_72891	MFS transporter, PHS family, inorganic phosphate transporter	GO:0006810//transport	GO:0005215//transporter activity	GO:0016020//membrane
CL3455.Contig2_All	-3.43882	2.36212	2.75017e-24	1.80819e-22	gi|393213830|gb|EJC99325.1|	134	5.00E-30	hypothetical protein FOMMEDRAFT_148820 [Fomitiporia mediterranea MF3/22]	--	--	--	--	--	--	--	--	--	--	--	--	--	--	--	--	--	--	-	-	-
CL4600.Contig2_All	-3.43684	-0.436923	0.0003352	0.00167251	gi|393222632|gb|EJD08116.1|	139	0	hypothetical protein FOMMEDRAFT_131048 [Fomitiporia mediterranea MF3/22]	--	--	--	--	sp|Q09922|YAKB_SCHPO	93.6	1.00E-18	Uncharacterized transcriptional regulatory protein C1F7.11c OS=Schizosaccharomyces pombe (strain 972 / ATCC 24843) GN=SPAC1F7.11c PE=4 SV=1	--	--	--	--	--	K04705	1.00E-08	62	cne:CNF00910	signal transducing adaptor molecule	GO:0006351//transcription, DNA-dependent	GO:0005488//binding	-
Unigene4116_All	-3.43669	8.66765	1.14016e-38	1.95801e-36	gi|393222189|gb|EJD07673.1|	260.4	4.00E-68	hypothetical protein FOMMEDRAFT_16302 [Fomitiporia mediterranea MF3/22]	--	--	--	--	--	--	--	--	AGc2076	51.2	2.00E-06	COG0625	Glutathione S-transferase	--	--	--	--	--	-	-	-
CL453.Contig19_All	-3.43655	-0.143596	7.67084e-05	0.000442557	gi|392566104|gb|EIW59280.1|	75.1	2.00E-11	hypothetical protein TRAVEDRAFT_71403 [Trametes versicolor FP-101664 SS1]	--	--	--	--	sp|O42854|YFHH_SCHPO	98.2	6.00E-20	SH3 domain-containing protein C23A1.17 OS=Schizosaccharomyces pombe (strain 972 / ATCC 24843) GN=SPAC23A1.17 PE=1 SV=1	Rv3876	67.4	3.00E-10	COG0455	ATPases involved in chromosome partitioning	K01178	8.00E-17	90.1	sce:YIR019C	glucoamylase [EC:3.2.1.3]	-	-	-
CL1665.Contig4_All	-3.43029	-1.39592	0.00995881	0.0317001	gi|299738244|ref|XP_001838208.2|	152.5	8.00E-35	hypothetical protein CC1G_07949 [Coprinopsis cinerea okayama7#130] >gi|298403218|gb|EAU83576.2| hypothetical protein CC1G_07949 [Coprinopsis cinerea okayama7#130]	--	--	--	--	sp|Q0CYG9|SEC31_ASPTN	62	3.00E-09	Protein transport protein sec31 OS=Aspergillus terreus (strain NIH 2624 / FGSC A1156) GN=sec31 PE=3 SV=1	--	--	--	--	--	K14005	6.00E-08	60.1	smp:SMAC_06728	protein transport protein SEC31	-	-	-
CL3866.Contig2_All	-3.43017	3.21495	3.59621e-24	2.33335e-22	gi|393216019|gb|EJD01510.1|	94.7	1.00E-18	glycoside hydrolase/deacetylase [Fomitiporia mediterranea MF3/22]	--	--	--	--	sp|P82476|CDA_CRYNH	52.8	2.00E-07	Chitin deacetylase OS=Cryptococcus neoformans var. grubii serotype A (strain H99 / ATCC 208821 / CBS 10515 / FGSC 9487) GN=CNAG_01239 PE=1 SV=3	--	--	--	--	--	--	--	--	--	--	-	-	-
Unigene3382_All	-3.42891	5.0327	2.36339e-31	2.73756e-29	gi|169852654|ref|XP_001833009.1|	200.7	6.00E-50	hypothetical protein CC1G_01071 [Coprinopsis cinerea okayama7#130] >gi|116505803|gb|EAU88698.1| hypothetical protein CC1G_01071 [Coprinopsis cinerea okayama7#130]	--	--	--	--	--	--	--	--	--	--	--	--	--	--	--	--	--	--	-	-	-
CL2939.Contig1_All	-3.42739	-0.822254	0.00193112	0.00782102	gi|395334780|gb|EJF67156.1|	636	2.00E-180	molybdenum cofactor biosynthesis prote [Dichomitus squalens LYAD-421 SS1]	--	--	--	--	--	--	--	--	lin1039	219	2.00E-56	COG2896	Molybdenum cofactor biosynthesis enzyme	K03639	4.00E-170	598	cci:CC1G_13713	molybdenum cofactor biosynthesis protein	GO:0006777//Mo-molybdopterin cofactor biosynthetic process	GO:0046872//metal ion binding;GO:0051539//4 iron, 4 sulfur cluster binding;GO:0003824//catalytic activity	GO:0019008//molybdopterin synthase complex
CL4910.Contig2_All	-3.41804	6.3835	2.01897e-41	4.11176e-39	gi|393213583|gb|EJC99079.1|	545.4	2.00E-153	farnesyl-diphosphate synthase [Fomitiporia mediterranea MF3/22]	gi|290771009|emb|FN393075.2|	77.8	2.00E-11	Saccharomyces cerevisiae EC1118 chromosome X, EC1118_1J11 genomic scaffold, whole genome shotgun sequence	sp|O14230|FPPS_SCHPO	431	1.00E-120	Farnesyl pyrophosphate synthase OS=Schizosaccharomyces pombe (strain 972 / ATCC 24843) GN=fps1 PE=1 SV=1	SPAC6F12.13c	431	2.00E-120	COG0142	Geranylgeranyl pyrophosphate synthase	K00787	1.00E-136	486	cnb:CNBE4510	farnesyl diphosphate synthase [EC:2.5.1.1 2.5.1.10]	GO:0008299//isoprenoid biosynthetic process	GO:0004337//geranyltranstransferase activity	-
CL299.Contig1_All	-3.41551	0.640823	6.25383e-08	6.55144e-07	gi|389745987|gb|EIM87167.1|	119.4	1.00E-24	hypothetical protein STEHIDRAFT_146669 [Stereum hirsutum FP-91666 SS1]	gi|398389774|ref|XM_003848300.1|	79.8	2.00E-11	Mycosphaerella graminicola IPO323 ABC transporter (MgAtr4) mRNA, partial cds	sp|P41820|BFR1_SCHPO	1145	0	Brefeldin A resistance protein OS=Schizosaccharomyces pombe (strain 972 / ATCC 24843) GN=bfr1 PE=1 SV=1	YDR011w_3	375	8.00E-103	COG1131	ABC-type multidrug transport system, ATPase component	K08712	0	1088	sce:YDR011W	ATP-binding cassette, subfamily G (WHITE), member 2, SNQ2	-	GO:0016887//ATPase activity;GO:0000166//nucleotide binding	GO:0016020//membrane
CL2620.Contig3_All	-3.411	1.8502	9.06445e-24	5.72005e-22	gi|302683552|ref|XP_003031457.1|	146.4	4.00E-33	hypothetical protein SCHCODRAFT_109994 [Schizophyllum commune H4-8] >gi|300105149|gb|EFI96554.1| hypothetical protein SCHCODRAFT_109994, partial [Schizophyllum commune H4-8]	--	--	--	--	--	--	--	--	--	--	--	--	--	--	--	--	--	--	-	-	-
CL354.Contig6_All	-3.40936	3.5711	5.95198e-12	1.07678e-10	gi|392563156|gb|EIW56335.1|	453.8	1.00E-125	cytochrome P450 [Trametes versicolor FP-101664 SS1]	--	--	--	--	sp|O13345|ORDA_ASPPA	262	1.00E-69	O-methylsterigmatocystin oxidoreductase OS=Aspergillus parasiticus GN=ordA PE=3 SV=1	BH0579	87.4	1.00E-16	COG2124	Cytochrome P450	K00517	8.00E-48	191	afm:AFUA_8G00760	[EC:1.14.-.-]	-	GO:0016491//oxidoreductase activity;GO:0005488//binding	-
CL604.Contig36_All	-3.40892	-1.39935	0.0114957	0.0357355	gi|336366468|gb|EGN94815.1|	71.6	2.00E-36	hypothetical protein SERLA73DRAFT_143687 [Serpula lacrymans var. lacrymans S7.3] >gi|336379158|gb|EGO20314.1| hypothetical protein SERLADRAFT_400545 [Serpula lacrymans var. lacrymans S7.9]	--	--	--	--	--	--	--	--	--	--	--	--	--	--	--	--	--	--	-	-	-
CL127.Contig14_All	-3.40873	-1.43655	0.0139609	0.0420874	gi|393212481|gb|EJC97981.1|	119	3.00E-147	P-loop containing nucleoside triphosphate hydrolase protein [Fomitiporia mediterranea MF3/22]	gi|321250576|ref|XM_003191807.1|	73.8	2.00E-10	Cryptococcus gattii WM276 translation elongation factor 2, partial mRNA	sp|O74945|RIA1_SCHPO	172	9.00E-85	Ribosome assembly protein 1 OS=Schizosaccharomyces pombe (strain 972 / ATCC 24843) GN=ria1 PE=3 SV=1	SPCC553.08c	172	2.00E-84	COG0480	Translation elongation factors (GTPases)	K14536	2.00E-146	247	scm:SCHCODRAFT_75231	ribosome assembly protein 1 [EC:3.6.5.-]	GO:0006414//translational elongation;GO:0006184//GTP catabolic process	GO:0003746//translation elongation factor activity;GO:0003924//GTPase activity;GO:0005525//GTP binding	-
CL284.Contig10_All	-3.4079	-0.50197	0.000188862	0.000999	gi|393216753|gb|EJD02243.1|	90.9	6.00E-113	DUF1479-domain-containing protein [Fomitiporia mediterranea MF3/22]	--	--	--	--	--	--	--	--	--	--	--	--	--	--	--	--	--	--	-	-	-
CL496.Contig6_All	-3.4032	-0.213842	3.09277e-06	2.41002e-05	gi|403411802|emb|CCL98502.1|	74.3	8.00E-78	predicted protein [Fibroporia radiculosa]	--	--	--	--	sp|Q12436|ZRT2_YEAST	67.4	4.00E-11	Zinc-regulated transporter 2 OS=Saccharomyces cerevisiae (strain ATCC 204508 / S288c) GN=ZRT2 PE=3 SV=1	--	--	--	--	--	K14709	2.00E-22	77.4	fgr:FG02589.1	solute carrier family 39 (zinc transporter), member 1/2/3	-	-	-
CL2537.Contig2_All	-3.40094	0.998581	1.84615e-13	4.07191e-12	gi|393219822|gb|EJD05308.1|	356.3	5.00E-97	glycoside hydrolase [Fomitiporia mediterranea MF3/22]	--	--	--	--	sp|Q00023|CEL1_AGABI	242	3.00E-64	Cellulose-growth-specific protein OS=Agaricus bisporus GN=cel1 PE=3 SV=1	--	--	--	--	--	K01238	6.00E-39	160	afm:AFUA_1G12560	[EC:3.2.1.-]	-	-	-
CL604.Contig27_All	-3.4007	-1.40606	0.0166913	0.0488179	gi|409043105|gb|EKM52588.1|	77.4	5.00E-38	hypothetical protein PHACADRAFT_198638 [Phanerochaete carnosa HHB-10118-sp]	--	--	--	--	--	--	--	--	--	--	--	--	--	--	--	--	--	--	-	-	-
CL1745.Contig4_All	-3.39904	-0.454174	0.00124739	0.00534544	gi|393221300|gb|EJD06785.1|	333.2	3.00E-89	glutaredoxin [Fomitiporia mediterranea MF3/22]	gi|299750326|ref|XM_001836627.2|	77.8	3.00E-11	Coprinopsis cinerea okayama7#130 ### hypothetical protein, mRNA	sp|O74790|GLRX4_SCHPO	202	1.00E-51	Monothiol glutaredoxin-4 OS=Schizosaccharomyces pombe (strain 972 / ATCC 24843) GN=grx4 PE=1 SV=1	SPBC26H8.06_2	124	9.00E-28	COG0278	Glutaredoxin-related protein	K10903	7.00E-43	176	mpr:MPER_12084	HUS1 checkpoint protein	GO:0045454//cell redox homeostasis	GO:0009055//electron carrier activity;GO:0015035//protein disulfide oxidoreductase activity	-
CL69.Contig27_All	-3.39485	-0.876508	0.00138646	0.00586206	gi|393222351|gb|EJD07835.1|	79.3	9.00E-95	hypothetical protein FOMMEDRAFT_130907 [Fomitiporia mediterranea MF3/22]	--	--	--	--	sp|Q6C315|ATG13_YARLI	103	9.00E-22	Autophagy-related protein 13 OS=Yarrowia lipolytica (strain CLIB 122 / E 150) GN=ATG13 PE=3 SV=1	--	--	--	--	--	K08331	4.00E-21	103	yli:YALI0F03432g	autophagy-related protein 13	-	-	-
CL32.Contig18_All	-3.3945	1.866	2.81307e-08	3.11123e-07	gi|393220226|gb|EJD05712.1|	1161.4	0	APG9-domain-containing protein [Fomitiporia mediterranea MF3/22]	--	--	--	--	sp|P0CM40|ATG9_CRYNJ	658	0	Autophagy-related protein 9 OS=Cryptococcus neoformans var. neoformans serotype D (strain JEC21 / ATCC MYA-565) GN=ATG9 PE=3 SV=1	SPCC569.07	222	7.00E-57	COG1167	Transcriptional regulators containing a DNA-binding HTH domain and an aminotransferase domain (MocR family) and their eukaryotic orthologs	K00838	3.00E-65	251	nhe:NECHADRAFT_74483	aromatic amino acid aminotransferase I [EC:2.6.1.57 2.6.1.27 2.6.1.5]	-	-	GO:0016020//membrane
CL716.Contig4_All	-3.3931	2.72828	2.69418e-26	2.08049e-24	gi|393215180|gb|EJD00672.1|	344.4	1.00E-92	NmrA-domain-containing protein [Fomitiporia mediterranea MF3/22]	--	--	--	--	sp|P23762|NMR1_NEUCR	65.5	2.00E-10	Nitrogen metabolic regulation protein 1 OS=Neurospora crassa (strain ATCC 24698 / 74-OR23-1A / CBS 708.71 / DSM 1257 / FGSC 987) GN=nmr-1 PE=1 SV=2	mll7605	108	6.00E-23	COG0702	Predicted nucleoside-diphosphate-sugar epimerases	--	--	--	--	--	-	-	-
CL144.Contig1_All	-3.39237	0.741295	1.97755e-11	3.36095e-10	gi|393222794|gb|EJD08278.1|	411.4	0	glycoside hydrolase [Fomitiporia mediterranea MF3/22]	gi|242222103|ref|XM_002476738.1|	60	4.00E-06	Postia placenta Mad-698-R hypothetical protein, mRNA	sp|Q5AVZ7|EXGD_EMENI	196	8.00E-64	Glucan 1,3-beta-glucosidase D OS=Emericella nidulans (strain FGSC A4 / ATCC 38163 / CBS 112.46 / NRRL 194 / M139) GN=exgD PE=2 SV=1	SPAC12B10.11	157	6.00E-50	COG2730	Endoglucanase	K01210	0	347	ppl:POSPLDRAFT_57386	glucan 1,3-beta-glucosidase [EC:3.2.1.58]	-	GO:0016787//hydrolase activity	-
CL2204.Contig1_All	-3.39069	0.254345	6.50367e-08	6.78844e-07	gi|393217762|gb|EJD03251.1|	712.2	0	MFS general substrate transporter [Fomitiporia mediterranea MF3/22]	--	--	--	--	sp|Q9HE13|YI32_SCHPO	389	8.00E-108	Uncharacterized MFS-type transporter C1399.02 OS=Schizosaccharomyces pombe (strain 972 / ATCC 24843) GN=SPAC1399.02 PE=3 SV=1	SPAC1399.02	389	2.00E-107	COG0477	Permeases of the major facilitator superfamily	K10866	2.00E-89	330	nhe:NECHADRAFT_65858	DNA repair protein RAD50 [EC:3.6.-.-]	-	-	-
CL687.Contig5_All	-3.38979	1.79811	2.471e-11	4.14048e-10	gi|389743543|gb|EIM84727.1|	156.8	4.00E-36	ricin B-like lectin [Stereum hirsutum FP-91666 SS1]	--	--	--	--	--	--	--	--	--	--	--	--	--	--	--	--	--	--	-	-	-
CL2345.Contig2_All	-3.38734	5.95198	1.22083e-25	8.90924e-24	gi|443915680|gb|ELU37043.1|	124.8	2.00E-27	hypothetical protein AG1IA_08929 [Rhizoctonia solani AG-1 IA]	--	--	--	--	--	--	--	--	--	--	--	--	--	--	--	--	--	--	-	-	-
CL77.Contig4_All	-3.3861	-1.44172	0.00940636	0.030212	gi|389745603|gb|EIM86784.1|	558.1	3.00E-157	pseudouridine synthase [Stereum hirsutum FP-91666 SS1]	--	--	--	--	sp|Q6CWQ8|PUS1_KLULA	304	2.00E-82	tRNA pseudouridine synthase 1 OS=Kluyveromyces lactis (strain ATCC 8585 / CBS 2359 / DSM 70799 / NBRC 1267 / NRRL Y-1140 / WM37) GN=PUS1 PE=3 SV=1	YPL212c	282	2.00E-75	COG0101	Pseudouridylate synthase	K06173	1.00E-148	526	lbc:LACBIDRAFT_243960	tRNA pseudouridine38-40 synthase [EC:5.4.99.12]	GO:0009451//RNA modification	GO:0016853//isomerase activity	-
CL2874.Contig11_All	-3.38542	-1.4391	0.00822859	0.0269508	gi|336369429|gb|EGN97770.1|	38.5	0	glycoside hydrolase family 15 protein [Serpula lacrymans var. lacrymans S7.3] >gi|336382214|gb|EGO23364.1| glycoside hydrolase family 15 protein [Serpula lacrymans var. lacrymans S7.9]	gi|299744098|ref|XM_001840826.2|	63.9	3.00E-07	Coprinopsis cinerea okayama7#130 #n# glycosyl hydrolase, mRNA	sp|Q10211|YAY3_SCHPO	559	4.00E-159	Uncharacterized protein C4H3.03c OS=Schizosaccharomyces pombe (strain 972 / ATCC 24843) GN=SPAC4H3.03c PE=4 SV=1	SPAC4H3.03c	559	1.00E-158	COG3387	Glucoamylase and related glycosyl hydrolases	--	--	--	--	--	GO:0005976//polysaccharide metabolic process	GO:0004553//hydrolase activity, hydrolyzing O-glycosyl compounds	-
Unigene1660_All	-3.38432	2.95754	1.76471e-22	9.93708e-21	--	--	--	--	--	--	--	--	--	--	--	--	--	--	--	--	--	--	--	--	--	--	-	-	-
CL163.Contig2_All	-3.37766	-1.43498	0.0142372	0.0427712	gi|403417131|emb|CCM03831.1|	499.6	2.00E-139	predicted protein [Fibroporia radiculosa]	--	--	--	--	sp|P38142|YB91_YEAST	214	4.00E-55	Probable metabolite transport protein YBR241C OS=Saccharomyces cerevisiae (strain ATCC 204508 / S288c) GN=YBR241C PE=1 SV=1	YBR241c	214	9.00E-55	COG0477	Permeases of the major facilitator superfamily	K12604	1.00E-84	314	cci:CC1G_05143	CCR4-NOT transcription complex subunit 1	-	-	-
Unigene2480_All	-3.37372	0.850318	5.71997e-13	1.17246e-11	gi|390603013|gb|EIN12405.1|	91.7	6.00E-18	alpha/beta-hydrolase [Punctularia strigosozonata HHB-11173 SS5]	--	--	--	--	--	--	--	--	--	--	--	--	--	--	--	--	--	--	-	-	-
Unigene118_All	-3.37277	4.51633	1.1428e-34	1.63005e-32	gi|393234114|gb|EJD41680.1|	83.2	1.00E-14	hypothetical protein AURDEDRAFT_126986 [Auricularia delicata TFB-10046 SS5]	--	--	--	--	--	--	--	--	--	--	--	--	--	--	--	--	--	--	-	-	-
Unigene1086_All	-3.37077	9.78858	1.02813e-35	1.52314e-33	gi|389740808|gb|EIM81998.1|	799.7	0	glycine hydroxymethyltransferase [Stereum hirsutum FP-91666 SS1]	gi|299746342|ref|XM_001837855.2|	165	9.00E-38	Coprinopsis cinerea okayama7#130 glycine hydroxymethyltransferase, mRNA	sp|P37291|GLYC_YEAST	457	1.00E-128	Serine hydroxymethyltransferase, cytosolic OS=Saccharomyces cerevisiae (strain ATCC 204508 / S288c) GN=SHM2 PE=1 SV=2	YLR058c	457	3.00E-128	COG0112	Glycine/serine hydroxymethyltransferase	K00600	0	758	lbc:LACBIDRAFT_190025	glycine hydroxymethyltransferase [EC:2.1.2.1]	GO:0006563//L-serine metabolic process;GO:0035999//tetrahydrofolate interconversion;GO:0032259//methylation;GO:0006544//glycine metabolic process	GO:0030170//pyridoxal phosphate binding;GO:0008168//methyltransferase activity;GO:0004372//glycine hydroxymethyltransferase activity	-
Unigene6660_All	-3.36967	-0.924346	0.000443423	0.00214281	gi|393216816|gb|EJD02306.1|	42	7.00E-55	WD40 repeat-like protein [Fomitiporia mediterranea MF3/22]	--	--	--	--	sp|Q9UTA8|YL8A_SCHPO	61.6	1.00E-09	Uncharacterized methyltransferase-like C25B8.10 OS=Schizosaccharomyces pombe (strain 972 / ATCC 24843) GN=SPAC25B8.10 PE=3 SV=1	PA0558	62.4	1.00E-09	COG0500	SAM-dependent methyltransferases	K14300	2.00E-43	165	cci:CC1G_13903	nuclear pore complex protein Nup133	-	-	-
CL2556.Contig6_All	-3.36662	-1.4045	0.0170002	0.0495618	gi|393216795|gb|EJD02285.1|	70.5	3.00E-120	hypothetical protein FOMMEDRAFT_141383 [Fomitiporia mediterranea MF3/22]	--	--	--	--	--	--	--	--	--	--	--	--	--	K12584	3.00E-17	89.7	ure:UREG_00738	scavenger mRNA-decapping enzyme DcpS [EC:3.-.-.-]	-	-	-
CL453.Contig11_All	-3.36657	-0.180057	0.000433215	0.00210113	gi|392566104|gb|EIW59280.1|	73.6	7.00E-11	hypothetical protein TRAVEDRAFT_71403 [Trametes versicolor FP-101664 SS1]	--	--	--	--	sp|P08640|MUC1_YEAST	89.4	3.00E-17	Flocculation protein FLO11 OS=Saccharomyces cerevisiae (strain ATCC 204508 / S288c) GN=MUC1 PE=1 SV=2	Rv3876	67.4	3.00E-10	COG0455	ATPases involved in chromosome partitioning	K01178	1.00E-16	89.4	sce:YIR019C	glucoamylase [EC:3.2.1.3]	-	-	-
CL442.Contig5_All	-3.36648	-1.44517	0.0142466	0.0427917	gi|295669816|ref|XP_002795456.1|	79.7	6.00E-13	predicted protein [Paracoccidioides sp. &apos;lutzii&apos; Pb01] >gi|226285390|gb|EEH40956.1| predicted protein [Paracoccidioides sp. &apos;lutzii&apos; Pb01]	gi|196049137|emb|CR380955.2|	71.9	2.00E-09	Candida glabrata strain CBS138 chromosome I complete sequence	sp|A2QQA8|PRP5_ASPNC	66.6	1.00E-10	Pre-mRNA-processing ATP-dependent RNA helicase prp5 OS=Aspergillus niger (strain CBS 513.88 / FGSC A1513) GN=prp5 PE=3 SV=2	--	--	--	--	--	K12879	7.00E-10	66.2	scm:SCHCODRAFT_103232	THO complex subunit 2	-	-	-
CL604.Contig19_All	-3.36054	-1.44015	0.00959886	0.0307103	gi|336366468|gb|EGN94815.1|	49.3	3.00E-37	hypothetical protein SERLA73DRAFT_143687 [Serpula lacrymans var. lacrymans S7.3] >gi|336379158|gb|EGO20314.1| hypothetical protein SERLADRAFT_400545 [Serpula lacrymans var. lacrymans S7.9]	--	--	--	--	--	--	--	--	--	--	--	--	--	--	--	--	--	--	-	-	-
CL3232.Contig9_All	-3.35958	-0.904022	0.000760871	0.00345757	gi|403413264|emb|CCL99964.1|	79	4.00E-145	predicted protein [Fibroporia radiculosa]	gi|170084140|ref|XM_001873259.1|	75.8	9.00E-11	Laccaria bicolor S238N-H82 hypothetical protein partial mRNA	sp|O13933|ALG1_SCHPO	211	8.00E-62	Chitobiosyldiphosphodolichol beta-mannosyltransferase OS=Schizosaccharomyces pombe (strain 972 / ATCC 24843) GN=alg1 PE=3 SV=2	SPAC23C4.14	211	2.00E-61	COG0438	Glycosyltransferase	K03842	3.00E-130	453	cci:CC1G_03729	beta-1,4-mannosyltransferase [EC:2.4.1.142]	-	-	-
CL2226.Contig10_All	-3.35955	-1.47875	0.00963922	0.0308223	gi|393213202|gb|EJC98699.1|	466.5	2.00E-129	alpha/beta-hydrolase [Fomitiporia mediterranea MF3/22]	gi|170084112|ref|XM_001873245.1|	61.9	2.00E-06	Laccaria bicolor S238N-H82 hypothetical protein partial mRNA	sp|Q8TGE1|AWA1_YEASK	64.7	4.00E-10	Cell wall protein AWA1 OS=Saccharomyces cerevisiae (strain Kyokai no. 7 / NBRC 101557) GN=AWA1 PE=1 SV=1	--	--	--	--	--	--	--	--	--	--	-	-	-
CL2226.Contig11_All	-3.35955	-1.47875	0.00963541	0.0308129	gi|393213202|gb|EJC98699.1|	466.5	2.00E-129	alpha/beta-hydrolase [Fomitiporia mediterranea MF3/22]	gi|170084112|ref|XM_001873245.1|	61.9	2.00E-06	Laccaria bicolor S238N-H82 hypothetical protein partial mRNA	sp|Q8TGE1|AWA1_YEASK	64.7	4.00E-10	Cell wall protein AWA1 OS=Saccharomyces cerevisiae (strain Kyokai no. 7 / NBRC 101557) GN=AWA1 PE=1 SV=1	--	--	--	--	--	--	--	--	--	--	-	-	-
CL2605.Contig1_All	-3.35793	2.95263	4.19305e-20	1.90191e-18	gi|393212613|gb|EJC98113.1|	434.1	4.00E-120	Clavaminate synthase-like protein [Fomitiporia mediterranea MF3/22]	gi|238609553|ref|XM_002397470.1|	69.9	3.00E-09	Moniliophthora perniciosa FA553 hypothetical protein (MPER_02046) mRNA, partial cds	sp|P40902|ISP7_SCHPO	76.6	4.00E-14	Sexual differentiation process protein isp7 OS=Schizosaccharomyces pombe (strain 972 / ATCC 24843) GN=isp7 PE=2 SV=1	PA4191	113	7.00E-25	COG3491	Isopenicillin N synthase and related dioxygenases	K06892	2.00E-99	362	cci:CC1G_02929		-	-	-
CL201.Contig11_All	-3.35171	-0.212762	8.57004e-05	0.00048985	gi|336367732|gb|EGN96076.1|	395.6	3.00E-108	hypothetical protein SERLA73DRAFT_124916 [Serpula lacrymans var. lacrymans S7.3] >gi|336380444|gb|EGO21597.1| hypothetical protein SERLADRAFT_372236 [Serpula lacrymans var. lacrymans S7.9]	--	--	--	--	--	--	--	--	--	--	--	--	--	--	--	--	--	--	-	GO:0016491//oxidoreductase activity	-
CL284.Contig2_All	-3.35102	-0.935139	0.00107383	0.00467598	gi|393216753|gb|EJD02243.1|	316.2	1.00E-84	DUF1479-domain-containing protein [Fomitiporia mediterranea MF3/22]	--	--	--	--	--	--	--	--	--	--	--	--	--	--	--	--	--	--	-	-	-
CL3232.Contig16_All	-3.34646	-0.907101	0.000910308	0.00404871	gi|403413264|emb|CCL99964.1|	127.1	5.00E-144	predicted protein [Fibroporia radiculosa]	gi|170084140|ref|XM_001873259.1|	75.8	9.00E-11	Laccaria bicolor S238N-H82 hypothetical protein partial mRNA	sp|Q6C3K2|ALG1_YARLI	184	2.00E-59	Chitobiosyldiphosphodolichol beta-mannosyltransferase OS=Yarrowia lipolytica (strain CLIB 122 / E 150) GN=ALG1 PE=3 SV=1	SPAC23C4.14	193	3.00E-58	COG0438	Glycosyltransferase	K03842	3.00E-133	380	lbc:LACBIDRAFT_300879	beta-1,4-mannosyltransferase [EC:2.4.1.142]	-	-	-
CL2620.Contig4_All	-3.34601	0.201736	7.8148e-09	9.48159e-08	gi|302683552|ref|XP_003031457.1|	146.4	4.00E-33	hypothetical protein SCHCODRAFT_109994 [Schizophyllum commune H4-8] >gi|300105149|gb|EFI96554.1| hypothetical protein SCHCODRAFT_109994, partial [Schizophyllum commune H4-8]	--	--	--	--	--	--	--	--	--	--	--	--	--	--	--	--	--	--	-	-	-
CL1745.Contig8_All	-3.34342	-0.497237	0.00139135	0.00587984	gi|393221300|gb|EJD06785.1|	333.2	2.00E-89	glutaredoxin [Fomitiporia mediterranea MF3/22]	--	--	--	--	sp|O74790|GLRX4_SCHPO	202	1.00E-51	Monothiol glutaredoxin-4 OS=Schizosaccharomyces pombe (strain 972 / ATCC 24843) GN=grx4 PE=1 SV=1	SPBC26H8.06_2	124	8.00E-28	COG0278	Glutaredoxin-related protein	K07390	7.00E-23	109	ecu:ECU05_1380	monothiol glutaredoxin	GO:0045454//cell redox homeostasis	GO:0009055//electron carrier activity;GO:0015035//protein disulfide oxidoreductase activity	-
CL32.Contig21_All	-3.34148	2.24092	2.84288e-10	4.22823e-09	gi|393220226|gb|EJD05712.1|	1161.4	0	APG9-domain-containing protein [Fomitiporia mediterranea MF3/22]	--	--	--	--	sp|P0CM40|ATG9_CRYNJ	658	0	Autophagy-related protein 9 OS=Cryptococcus neoformans var. neoformans serotype D (strain JEC21 / ATCC MYA-565) GN=ATG9 PE=3 SV=1	SPAC56E4.03	247	3.00E-64	COG1167	Transcriptional regulators containing a DNA-binding HTH domain and an aminotransferase domain (MocR family) and their eukaryotic orthologs	K00838	4.00E-69	264	nhe:NECHADRAFT_74483	aromatic amino acid aminotransferase I [EC:2.6.1.57 2.6.1.27 2.6.1.5]	-	-	GO:0016020//membrane
CL898.Contig2_All	-3.34134	-0.56639	0.000119418	0.000659848	--	--	--	--	--	--	--	--	--	--	--	--	--	--	--	--	--	--	--	--	--	--	-	-	-
Unigene4993_All	-3.33899	2.44628	4.8784e-10	7.05458e-09	--	--	--	--	--	--	--	--	--	--	--	--	--	--	--	--	--	--	--	--	--	--	-	-	-
CL4426.Contig2_All	-3.33692	3.35891	1.96809e-33	2.59293e-31	gi|392591621|gb|EIW80948.1|	474.2	1.00E-131	alternative oxidase [Coniophora puteana RWD-64-598 SS2]	gi|299752788|ref|XM_001832794.2|	69.9	1.00E-08	Coprinopsis cinerea okayama7#130 KQ# alternative oxidase, mRNA	sp|Q8NKE2|AOX_CRYNH	327	6.00E-89	Alternative oxidase, mitochondrial OS=Cryptococcus neoformans var. grubii serotype A (strain H99 / ATCC 208821 / CBS 10515 / FGSC 9487) GN=AOX1 PE=3 SV=2	--	--	--	--	--	K00540	2.00E-76	287	afm:AFUA_2G05060	[EC:1.-.-.-]	GO:0055114//oxidation-reduction process	GO:0016491//oxidoreductase activity	GO:0044425//membrane part
Unigene8071_All	-3.3352	-1.48398	0.0112478	0.035085	--	--	--	--	--	--	--	--	--	--	--	--	--	--	--	--	--	--	--	--	--	--	-	-	-
CL69.Contig40_All	-3.3336	-0.523441	0.000717305	0.00328294	gi|393222351|gb|EJD07835.1|	114.8	3.00E-105	hypothetical protein FOMMEDRAFT_130907 [Fomitiporia mediterranea MF3/22]	--	--	--	--	sp|Q6C315|ATG13_YARLI	103	1.00E-21	Autophagy-related protein 13 OS=Yarrowia lipolytica (strain CLIB 122 / E 150) GN=ATG13 PE=3 SV=1	--	--	--	--	--	K08331	7.00E-21	103	yli:YALI0F03432g	autophagy-related protein 13	-	-	-
CL275.Contig17_All	-3.33359	-0.186976	0.000573424	0.00269629	gi|393216243|gb|EJD01734.1|	1460.7	0	coatomer protein [Fomitiporia mediterranea MF3/22]	gi|299748611|ref|XM_001839212.2|	99.6	2.00E-17	Coprinopsis cinerea okayama7#130 t## coatomer beta' subunit, mRNA	sp|O42937|COPB2_SCHPO	824	0	Probable coatomer subunit beta' OS=Schizosaccharomyces pombe (strain 972 / ATCC 24843) GN=sec27 PE=3 SV=2	all0438_2	127	3.00E-28	COG2319	FOG: WD40 repeat	K05236	1.00E-71	272	spo:SPBPJ4664.04	coatomer protein complex, subunit alpha (xenin)	GO:0016192//vesicle-mediated transport;GO:0006886//intracellular protein transport	GO:0005198//structural molecule activity	GO:0030117//membrane coat
CL290.Contig53_All	-3.33273	-0.876305	0.012983	0.0396414	gi|393221681|gb|EJD07166.1|	23.1	1.00E-136	phosphate transporter [Fomitiporia mediterranea MF3/22]	gi|159025252|emb|AJ970311.1|	87.7	2.00E-14	Hebeloma cylindrosporum mRNA for phosphate transporter (pt2 gene)	sp|Q9Y7Q9|YCX2_SCHPO	142	1.00E-74	Probable metabolite transporter C2H8.02 OS=Schizosaccharomyces pombe (strain 972 / ATCC 24843) GN=SPCC2H8.02 PE=1 SV=1	Ta0048	80.1	6.00E-33	COG0477	Permeases of the major facilitator superfamily	K08176	1.00E-128	227	lbc:LACBIDRAFT_314480	MFS transporter, PHS family, inorganic phosphate transporter	GO:0006810//transport	GO:0005215//transporter activity	GO:0016020//membrane
CL4150.Contig4_All	-3.33042	-0.250543	1.29501e-05	8.87987e-05	gi|393214148|gb|EJC99641.1|	108.2	1.00E-105	FAD/NAD-binding domain-containing protein [Fomitiporia mediterranea MF3/22]	--	--	--	--	--	--	--	--	--	--	--	--	--	K00480	1.00E-33	144	ppl:POSPLDRAFT_40396	salicylate hydroxylase [EC:1.14.13.1]	-	-	-
CL1084.Contig8_All	-3.33026	-1.48137	0.00969626	0.0309788	gi|393217293|gb|EJD02782.1|	161	5.00E-136	hypothetical protein FOMMEDRAFT_107759 [Fomitiporia mediterranea MF3/22]	--	--	--	--	sp|Q9UTA3|YL8H_SCHPO	149	1.00E-35	Probable intramembrane protease C25B8.17 OS=Schizosaccharomyces pombe (strain 972 / ATCC 24843) GN=SPAC25B8.17 PE=3 SV=1	--	--	--	--	--	K09595	5.00E-76	285	ppl:POSPLDRAFT_26444	minor histocompatibility antigen H13 [EC:3.4.23.-]	-	GO:0004190//aspartic-type endopeptidase activity	GO:0016021//integral to membrane
Unigene7989_All	-3.32891	-0.975942	0.000781989	0.00354142	--	--	--	--	--	--	--	--	--	--	--	--	--	--	--	--	--	--	--	--	--	--	-	-	-
CL1168.Contig7_All	-3.32757	0.230239	2.6943e-06	2.12139e-05	gi|393222525|gb|EJD08009.1|	331.6	1.00E-88	hypothetical protein FOMMEDRAFT_138064 [Fomitiporia mediterranea MF3/22]	--	--	--	--	--	--	--	--	--	--	--	--	--	--	--	--	--	--	-	-	-
CL4167.Contig1_All	-3.32579	-0.557635	0.000129783	0.000711879	gi|393220435|gb|EJD05921.1|	620.5	6.00E-176	hypothetical protein FOMMEDRAFT_166228 [Fomitiporia mediterranea MF3/22]	--	--	--	--	sp|Q4X0M4|SEC31_ASPFU	86.3	9.00E-17	Protein transport protein sec31 OS=Neosartorya fumigata (strain ATCC MYA-4609 / Af293 / CBS 101355 / FGSC A1100) GN=sec31 PE=3 SV=1	Rv3876	78.6	5.00E-14	COG0455	ATPases involved in chromosome partitioning	K14005	1.00E-16	88.2	nhe:NECHADRAFT_68119	protein transport protein SEC31	-	-	-
CL2851.Contig1_All	-3.32127	0.672376	7.84684e-12	1.40778e-10	gi|390602946|gb|EIN12338.1|	526.2	2.00E-147	tryptophan 2,3-dioxygenase [Punctularia strigosozonata HHB-11173 SS5]	--	--	--	--	sp|P47125|I23O_YEAST	153	6.00E-37	Indoleamine 2,3-dioxygenase family protein OS=Saccharomyces cerevisiae (strain ATCC 204508 / S288c) GN=BNA2 PE=1 SV=1	--	--	--	--	--	K00463	1.00E-142	507	cci:CC1G_02499	indoleamine 2,3-dioxygenase [EC:1.13.11.52]	-	-	-
CL163.Contig1_All	-3.3181	-0.576215	2.745e-05	0.000175596	gi|393216612|gb|EJD02102.1|	457.2	5.00E-127	general substrate transporter [Fomitiporia mediterranea MF3/22]	--	--	--	--	sp|P38142|YB91_YEAST	229	3.00E-60	Probable metabolite transport protein YBR241C OS=Saccharomyces cerevisiae (strain ATCC 204508 / S288c) GN=YBR241C PE=1 SV=1	YBR241c	229	8.00E-60	COG0477	Permeases of the major facilitator superfamily	K12604	3.00E-88	325	cci:CC1G_05143	CCR4-NOT transcription complex subunit 1	-	GO:0005215//transporter activity	-
Unigene5691_All	-3.31805	5.25951	5.53629e-14	1.30712e-12	gi|389744630|gb|EIM85812.1|	60.5	3.00E-07	hypothetical protein STEHIDRAFT_98008 [Stereum hirsutum FP-91666 SS1]	--	--	--	--	--	--	--	--	--	--	--	--	--	--	--	--	--	--	-	-	-
CL4154.Contig1_All	-3.31722	3.53618	1.76271e-26	1.38284e-24	gi|393221961|gb|EJD07445.1|	698	0	MFS general substrate transporter [Fomitiporia mediterranea MF3/22]	--	--	--	--	sp|Q7Z9I0|YHA8_SCHPO	289	4.00E-78	Uncharacterized MFS-type transporter C409.08 OS=Schizosaccharomyces pombe (strain 972 / ATCC 24843) GN=SPBC409.08 PE=3 SV=1	SPAC11D3.05	241	3.00E-63	COG0477	Permeases of the major facilitator superfamily	K08157	4.00E-69	261	afm:AFUA_4G06050	MFS transporter, DHA1 family, multidrug resistance protein	-	-	-
CL1154.Contig16_All	-3.31665	-0.525612	0.00079397	0.00358862	gi|393216631|gb|EJD02121.1|	318.5	0	Metallo-dependent phosphatase [Fomitiporia mediterranea MF3/22]	gi|169853542|ref|XM_001833399.1|	67.9	3.00E-08	Coprinopsis cinerea okayama7#130 KQ# flagellar associated protein, mRNA	sp|Q9USW3|YHZ7_SCHPO	255	1.00E-67	Probable glycosidase C21B10.07 OS=Schizosaccharomyces pombe (strain 972 / ATCC 24843) GN=SPBC21B10.07 PE=3 SV=1	VNG1408G	88.2	9.00E-17	COG0737	5'-nucleotidase/2',3'-cyclic phosphodiesterase and related esterases	K01180	1.00E-59	231	afm:AFUA_1G05290	endo-1,3(4)-beta-glucanase [EC:3.2.1.6]	-	-	-
CL269.Contig12_All	-3.31467	-0.519324	0.00160211	0.00666847	gi|403418614|emb|CCM05314.1|	478.8	0	predicted protein [Fibroporia radiculosa]	--	--	--	--	sp|Q9HGN1|GCN2_SCHPO	410	5.00E-140	Serine/threonine-protein kinase gcn2 OS=Schizosaccharomyces pombe (strain 972 / ATCC 24843) GN=gcn2 PE=2 SV=2	PA0074_1	90.9	2.00E-17	COG0515	Serine/threonine protein kinase	K08860	0	944	lbc:LACBIDRAFT_294998	eukaryotic translation initiation factor 2-alpha kinase [EC:2.7.11.1]	GO:0044237//cellular metabolic process	GO:0005488//binding;GO:0016301//kinase activity	-
CL69.Contig63_All	-3.31244	-0.936772	0.001727	0.00711028	gi|393222351|gb|EJD07835.1|	67	4.00E-95	hypothetical protein FOMMEDRAFT_130907 [Fomitiporia mediterranea MF3/22]	--	--	--	--	sp|Q6C315|ATG13_YARLI	104	3.00E-22	Autophagy-related protein 13 OS=Yarrowia lipolytica (strain CLIB 122 / E 150) GN=ATG13 PE=3 SV=1	--	--	--	--	--	K08331	1.00E-21	104	yli:YALI0F03432g	autophagy-related protein 13	-	-	-
CL69.Contig28_All	-3.31244	-0.936772	0.0017275	0.00711149	gi|393222351|gb|EJD07835.1|	67	4.00E-91	hypothetical protein FOMMEDRAFT_130907 [Fomitiporia mediterranea MF3/22]	--	--	--	--	sp|Q6C315|ATG13_YARLI	103	9.00E-22	Autophagy-related protein 13 OS=Yarrowia lipolytica (strain CLIB 122 / E 150) GN=ATG13 PE=3 SV=1	--	--	--	--	--	K08331	4.00E-21	103	yli:YALI0F03432g	autophagy-related protein 13	-	-	-
CL983.Contig2_All	-3.31172	0.00240463	1.27991e-05	8.78678e-05	gi|392561279|gb|EIW54461.1|	612.1	3.00E-173	hypothetical protein TRAVEDRAFT_66816 [Trametes versicolor FP-101664 SS1]	gi|170097935|ref|XM_001880152.1|	60	8.00E-06	Laccaria bicolor S238N-H82 hypothetical protein partial mRNA	--	--	--	--	--	--	--	--	--	K15027	1.00E-13	79	ppl:POSPLDRAFT_127061	translation initiation factor 2D	-	-	-
CL392.Contig8_All	-3.31145	-1.48239	0.0114624	0.0356509	gi|393218870|gb|EJD04358.1|	1245	0	ARM repeat-containing protein [Fomitiporia mediterranea MF3/22]	gi|299755882|ref|XM_001828894.2|	149	1.00E-32	Coprinopsis cinerea okayama7#130 ### pumilio-family RNA binding protein, mRNA	sp|Q92359|YDHE_SCHPO	344	3.00E-94	Pumilio domain-containing protein C6G9.14 OS=Schizosaccharomyces pombe (strain 972 / ATCC 24843) GN=SPAC6G9.14 PE=4 SV=1	SPAC6G9.14	344	8.00E-94	COG5099	RNA-binding protein of the Puf family, translational repressor	K14844	1.00E-05	52.8	tml:GSTUM_00002396001	pumilio homology domain family member 6	-	GO:0003723//RNA binding	-
CL1301.Contig1_All	-3.30842	-1.00201	0.00126	0.00539275	--	--	--	--	--	--	--	--	--	--	--	--	--	--	--	--	--	--	--	--	--	--	-	-	-
Unigene3472_All	-3.30834	8.35584	1.89938e-34	2.64366e-32	gi|336363797|gb|EGN92169.1|	416.8	6.00E-115	hypothetical protein SERLA73DRAFT_191509 [Serpula lacrymans var. lacrymans S7.3] >gi|336385501|gb|EGO26648.1| hypothetical protein SERLADRAFT_463910 [Serpula lacrymans var. lacrymans S7.9]	--	--	--	--	sp|P52893|ALAM_YEAST	266	3.00E-71	Probable alanine aminotransferase, mitochondrial OS=Saccharomyces cerevisiae (strain ATCC 204508 / S288c) GN=ALT1 PE=1 SV=1	YLR089c	266	8.00E-71	COG0436	Aspartate/tyrosine/aromatic aminotransferase	K00814	4.00E-80	298	cnb:CNBG3290	alanine transaminase [EC:2.6.1.2]	GO:0009058//biosynthetic process	GO:0030170//pyridoxal phosphate binding;GO:0004021//L-alanine:2-oxoglutarate aminotransferase activity	-
CL2204.Contig2_All	-3.30424	0.192624	6.0231e-07	5.33091e-06	gi|393217762|gb|EJD03251.1|	712.2	0	MFS general substrate transporter [Fomitiporia mediterranea MF3/22]	--	--	--	--	sp|Q9HE13|YI32_SCHPO	389	8.00E-108	Uncharacterized MFS-type transporter C1399.02 OS=Schizosaccharomyces pombe (strain 972 / ATCC 24843) GN=SPAC1399.02 PE=3 SV=1	SPAC1399.02	389	2.00E-107	COG0477	Permeases of the major facilitator superfamily	K10866	2.00E-89	330	nhe:NECHADRAFT_65858	DNA repair protein RAD50 [EC:3.6.-.-]	-	-	-
CL2939.Contig6_All	-3.30377	-0.887567	0.00558529	0.0194152	gi|395334780|gb|EJF67156.1|	643.7	0	molybdenum cofactor biosynthesis prote [Dichomitus squalens LYAD-421 SS1]	--	--	--	--	--	--	--	--	lin1039	230	1.00E-59	COG2896	Molybdenum cofactor biosynthesis enzyme	K03639	1.00E-173	610	cci:CC1G_13713	molybdenum cofactor biosynthesis protein	GO:0006777//Mo-molybdopterin cofactor biosynthetic process	GO:0046872//metal ion binding;GO:0051539//4 iron, 4 sulfur cluster binding;GO:0003824//catalytic activity	GO:0019008//molybdopterin synthase complex
CL2465.Contig6_All	-3.30119	-1.48416	0.0107894	0.0338941	gi|170112784|ref|XP_001887593.1|	330.5	1.00E-88	predicted protein [Laccaria bicolor S238N-H82] >gi|164637495|gb|EDR01780.1| predicted protein [Laccaria bicolor S238N-H82]	--	--	--	--	sp|Q08268|MCH4_YEAST	185	9.00E-47	Probable transporter MCH4 OS=Saccharomyces cerevisiae (strain ATCC 204508 / S288c) GN=MCH4 PE=1 SV=1	SP1587	56.2	2.00E-07	COG0477	Permeases of the major facilitator superfamily	--	--	--	--	--	-	-	-
CL1054.Contig6_All	-3.29968	-0.963249	0.000797943	0.0036061	gi|395328475|gb|EJF60867.1|	39.3	4.00E-15	hypothetical protein DICSQDRAFT_61852 [Dichomitus squalens LYAD-421 SS1]	--	--	--	--	--	--	--	--	--	--	--	--	--	--	--	--	--	--	-	-	-
CL1084.Contig9_All	-3.29793	-1.48663	0.0122975	0.0378653	gi|393217293|gb|EJD02782.1|	504.2	6.00E-141	hypothetical protein FOMMEDRAFT_107759 [Fomitiporia mediterranea MF3/22]	--	--	--	--	sp|Q9UTA3|YL8H_SCHPO	149	1.00E-35	Probable intramembrane protease C25B8.17 OS=Schizosaccharomyces pombe (strain 972 / ATCC 24843) GN=SPAC25B8.17 PE=3 SV=1	--	--	--	--	--	K09595	3.00E-97	355	ppl:POSPLDRAFT_26444	minor histocompatibility antigen H13 [EC:3.4.23.-]	-	-	-
CL1084.Contig3_All	-3.29793	-1.48663	0.0122982	0.0378653	gi|393217293|gb|EJD02782.1|	504.2	5.00E-141	hypothetical protein FOMMEDRAFT_107759 [Fomitiporia mediterranea MF3/22]	--	--	--	--	sp|Q9UTA3|YL8H_SCHPO	149	1.00E-35	Probable intramembrane protease C25B8.17 OS=Schizosaccharomyces pombe (strain 972 / ATCC 24843) GN=SPAC25B8.17 PE=3 SV=1	--	--	--	--	--	K09595	3.00E-97	355	ppl:POSPLDRAFT_26444	minor histocompatibility antigen H13 [EC:3.4.23.-]	-	-	-
CL4078.Contig4_All	-3.29499	-0.0516096	1.43446e-07	1.41754e-06	gi|389737962|gb|EIM79168.1|	360.9	2.00E-98	UTP-glucose-1-phosphate uridylyltransferase [Stereum hirsutum FP-91666 SS1]	gi|310616771|gb|AC242897.1|	109	2.00E-21	Postia placenta clone ACWS17-M24, complete sequence	sp|P78811|UGPA1_SCHPO	211	5.00E-55	Probable UTP--glucose-1-phosphate uridylyltransferase OS=Schizosaccharomyces pombe (strain 972 / ATCC 24843) GN=fuy1 PE=1 SV=2	SPCC1322.04	211	1.00E-54	COG4284	UDP-glucose pyrophosphorylase	K00963	2.00E-94	344	cci:CC1G_04534	UTP--glucose-1-phosphate uridylyltransferase [EC:2.7.7.9]	GO:0008152//metabolic process	GO:0003983//UTP:glucose-1-phosphate uridylyltransferase activity	-
CL248.Contig13_All	-3.29375	-0.533274	0.00179169	0.0073477	gi|471867150|emb|CCO37737.1|	731.9	0	O-acetylhomoserine (thiol)-lyase [Rhizoctonia solani AG-1 IB]	gi|259480592|tpe|BN001302.1|	107	4.00E-20	TPA_reasm: Aspergillus nidulans FGSC A4 chromosome II	sp|P50125|CYSD_EMENI	608	7.00E-174	O-acetylhomoserine (thiol)-lyase OS=Emericella nidulans (strain FGSC A4 / ATCC 38163 / CBS 112.46 / NRRL 194 / M139) GN=cysD PE=2 SV=2	SPBC428.11	566	1.00E-160	COG2873	O-acetylhomoserine sulfhydrylase	K01740	0	674	lbc:LACBIDRAFT_309878	O-acetylhomoserine (thiol)-lyase [EC:2.5.1.49]	GO:0006520//cellular amino acid metabolic process	GO:0030170//pyridoxal phosphate binding;GO:0016765//transferase activity, transferring alkyl or aryl (other than methyl) groups	-
CL1416.Contig5_All	-3.29176	-1.01201	0.00207405	0.00831401	--	--	--	--	--	--	--	--	--	--	--	--	--	--	--	--	--	--	--	--	--	--	-	-	-
CL1425.Contig2_All	-3.29165	1.97412	1.21463e-21	6.33334e-20	gi|449546879|gb|EMD37848.1|	509.2	1.00E-142	glycoside hydrolase family 27 protein [Ceriporiopsis subvermispora B]	gi|255955484|ref|XM_002568449.1|	63.9	2.00E-07	Penicillium chrysogenum Wisconsin 54-1255 hypothetical protein (Pc21g14820) mRNA, complete cds	sp|Q4WE86|AGALB_ASPFU	366	3.00E-101	Probable alpha-galactosidase B OS=Neosartorya fumigata (strain ATCC MYA-4609 / Af293 / CBS 101355 / FGSC A1100) GN=aglB PE=3 SV=2	--	--	--	--	--	K07407	1.00E-101	369	pan:PODANSg2195	alpha-galactosidase [EC:3.2.1.22]	-	GO:0016798//hydrolase activity, acting on glycosyl bonds	-
CL32.Contig10_All	-3.2907	2.60953	2.84147e-12	5.30746e-11	gi|393220226|gb|EJD05712.1|	1161.4	0	APG9-domain-containing protein [Fomitiporia mediterranea MF3/22]	--	--	--	--	sp|P0CM40|ATG9_CRYNJ	658	0	Autophagy-related protein 9 OS=Cryptococcus neoformans var. neoformans serotype D (strain JEC21 / ATCC MYA-565) GN=ATG9 PE=3 SV=1	SPAC56E4.03	255	8.00E-67	COG1167	Transcriptional regulators containing a DNA-binding HTH domain and an aminotransferase domain (MocR family) and their eukaryotic orthologs	K00838	6.00E-71	270	nhe:NECHADRAFT_74483	aromatic amino acid aminotransferase I [EC:2.6.1.57 2.6.1.27 2.6.1.5]	-	-	GO:0016020//membrane
CL275.Contig6_All	-3.28883	-0.890611	0.00622138	0.0212581	gi|392568364|gb|EIW61538.1|	338.6	8.00E-91	hypothetical protein TRAVEDRAFT_117935 [Trametes versicolor FP-101664 SS1]	--	--	--	--	sp|P08640|MUC1_YEAST	80.1	1.00E-14	Flocculation protein FLO11 OS=Saccharomyces cerevisiae (strain ATCC 204508 / S288c) GN=MUC1 PE=1 SV=2	Rv3876	63.9	2.00E-09	COG0455	ATPases involved in chromosome partitioning	K01178	5.00E-14	80.1	sce:YIR019C	glucoamylase [EC:3.2.1.3]	-	-	-
CL269.Contig8_All	-3.28532	-0.541797	0.00185088	0.00754651	gi|449541358|gb|EMD32342.1|	1468.4	0	hypothetical protein CERSUDRAFT_161707 [Ceriporiopsis subvermispora B]	--	--	--	--	sp|Q9HGN1|GCN2_SCHPO	503	4.00E-142	Serine/threonine-protein kinase gcn2 OS=Schizosaccharomyces pombe (strain 972 / ATCC 24843) GN=gcn2 PE=2 SV=2	PA0074_1	90.9	2.00E-17	COG0515	Serine/threonine protein kinase	K08860	0	1449	lbc:LACBIDRAFT_294998	eukaryotic translation initiation factor 2-alpha kinase [EC:2.7.11.1]	GO:0044237//cellular metabolic process	GO:0005488//binding;GO:0016301//kinase activity	-
CL269.Contig11_All	-3.28532	-0.541797	0.00185126	0.00754716	gi|403418614|emb|CCM05314.1|	478.8	0	predicted protein [Fibroporia radiculosa]	--	--	--	--	sp|Q9HGN1|GCN2_SCHPO	400	3.00E-137	Serine/threonine-protein kinase gcn2 OS=Schizosaccharomyces pombe (strain 972 / ATCC 24843) GN=gcn2 PE=2 SV=2	PA0074_1	90.9	2.00E-17	COG0515	Serine/threonine protein kinase	K08860	0	933	lbc:LACBIDRAFT_294998	eukaryotic translation initiation factor 2-alpha kinase [EC:2.7.11.1]	-	GO:0016772//transferase activity, transferring phosphorus-containing groups	-
CL3177.Contig1_All	-3.28431	1.66684	2.58605e-19	1.06522e-17	gi|393215585|gb|EJD01076.1|	100.1	9.00E-20	hypothetical protein FOMMEDRAFT_21519 [Fomitiporia mediterranea MF3/22]	--	--	--	--	--	--	--	--	--	--	--	--	--	--	--	--	--	--	-	-	-
CL2134.Contig1_All	-3.28419	2.27683	1.79145e-22	1.00548e-20	gi|393222794|gb|EJD08278.1|	725.7	0	glycoside hydrolase [Fomitiporia mediterranea MF3/22]	--	--	--	--	sp|A2QX52|EXGD_ASPNC	261	1.00E-69	Probable glucan 1,3-beta-glucosidase D OS=Aspergillus niger (strain CBS 513.88 / FGSC A1513) GN=exgD PE=3 SV=1	SPAC12B10.11	198	3.00E-50	COG2730	Endoglucanase	K01210	2.00E-171	602	ppl:POSPLDRAFT_57386	glucan 1,3-beta-glucosidase [EC:3.2.1.58]	-	GO:0003824//catalytic activity	-
CL1303.Contig15_All	-3.284	-0.967313	0.00236028	0.00927927	gi|393222281|gb|EJD07765.1|	160.2	0	general substrate transporter [Fomitiporia mediterranea MF3/22]	gi|169857202|ref|XM_001835202.1|	69.9	4.00E-09	Coprinopsis cinerea okayama7#130 glucose transporter, mRNA	sp|P49374|HGT1_KLULA	355	9.00E-117	High-affinity glucose transporter OS=Kluyveromyces lactis (strain ATCC 8585 / CBS 2359 / DSM 70799 / NBRC 1267 / NRRL Y-1140 / WM37) GN=HGT1 PE=3 SV=1	BS_araE	173	1.00E-48	COG0477	Permeases of the major facilitator superfamily	K08139	1.00E-70	235	dha:DEHA2C11374g	MFS transporter, SP family, sugar:H+ symporter	GO:0055085//transmembrane transport;GO:0008643//carbohydrate transport	GO:0022891//substrate-specific transmembrane transporter activity	GO:0016021//integral to membrane
CL4205.Contig2_All	-3.28097	6.88466	9.22573e-21	4.53638e-19	--	--	--	--	--	--	--	--	--	--	--	--	--	--	--	--	--	--	--	--	--	--	-	-	-
CL43.Contig32_All	-3.2801	0.349335	4.12975e-08	4.45889e-07	gi|390597931|gb|EIN07330.1|	400.6	2.00E-109	cytochrome P450 [Punctularia strigosozonata HHB-11173 SS5]	--	--	--	--	sp|O13345|ORDA_ASPPA	256	1.00E-67	O-methylsterigmatocystin oxidoreductase OS=Aspergillus parasiticus GN=ordA PE=3 SV=1	BH0579	101	1.00E-20	COG2124	Cytochrome P450	K00517	3.00E-46	187	afm:AFUA_8G00220	[EC:1.14.-.-]	-	-	-
CL3420.Contig3_All	-3.27994	4.66537	1.11537e-19	4.81253e-18	gi|390595737|gb|EIN05141.1|	120.9	3.00E-60	S-adenosyl-L-methionine-dependent methyltransferase [Punctularia strigosozonata HHB-11173 SS5]	--	--	--	--	--	--	--	--	PA0558	40.8	4.00E-09	COG0500	SAM-dependent methyltransferases	K14300	4.00E-42	124	cci:CC1G_13903	nuclear pore complex protein Nup133	-	-	-
CL453.Contig20_All	-3.27876	-0.264018	0.000262607	0.00134551	gi|392566104|gb|EIW59280.1|	560.5	1.00E-157	hypothetical protein TRAVEDRAFT_71403 [Trametes versicolor FP-101664 SS1]	--	--	--	--	sp|O42854|YFHH_SCHPO	99.8	2.00E-20	SH3 domain-containing protein C23A1.17 OS=Schizosaccharomyces pombe (strain 972 / ATCC 24843) GN=SPAC23A1.17 PE=1 SV=1	Rv3876	67.4	3.00E-10	COG0455	ATPases involved in chromosome partitioning	K01178	2.00E-16	88.6	sce:YIR019C	glucoamylase [EC:3.2.1.3]	-	-	-
CL453.Contig18_All	-3.27874	-0.264018	0.000263308	0.0013483	gi|392566104|gb|EIW59280.1|	573.2	3.00E-161	hypothetical protein TRAVEDRAFT_71403 [Trametes versicolor FP-101664 SS1]	--	--	--	--	sp|O42854|YFHH_SCHPO	99.8	2.00E-20	SH3 domain-containing protein C23A1.17 OS=Schizosaccharomyces pombe (strain 972 / ATCC 24843) GN=SPAC23A1.17 PE=1 SV=1	Rv3876	67.4	3.00E-10	COG0455	ATPases involved in chromosome partitioning	K01178	2.00E-16	88.6	sce:YIR019C	glucoamylase [EC:3.2.1.3]	-	-	-
CL392.Contig2_All	-3.27856	-1.48765	0.0131332	0.040033	gi|393218870|gb|EJD04358.1|	1191	0	ARM repeat-containing protein [Fomitiporia mediterranea MF3/22]	gi|299755882|ref|XM_001828894.2|	216	6.00E-53	Coprinopsis cinerea okayama7#130 ### pumilio-family RNA binding protein, mRNA	sp|Q92359|YDHE_SCHPO	351	3.00E-96	Pumilio domain-containing protein C6G9.14 OS=Schizosaccharomyces pombe (strain 972 / ATCC 24843) GN=SPAC6G9.14 PE=4 SV=1	SPAC6G9.14	351	7.00E-96	COG5099	RNA-binding protein of the Puf family, translational repressor	K14844	5.00E-07	57	dha:DEHA2C05016g	pumilio homology domain family member 6	-	GO:0003723//RNA binding	-
CL392.Contig3_All	-3.27855	-1.48765	0.0131384	0.0400453	gi|393218870|gb|EJD04358.1|	1224.9	0	ARM repeat-containing protein [Fomitiporia mediterranea MF3/22]	gi|299755882|ref|XM_001828894.2|	224	3.00E-55	Coprinopsis cinerea okayama7#130 ### pumilio-family RNA binding protein, mRNA	sp|Q92359|YDHE_SCHPO	351	3.00E-96	Pumilio domain-containing protein C6G9.14 OS=Schizosaccharomyces pombe (strain 972 / ATCC 24843) GN=SPAC6G9.14 PE=4 SV=1	SPAC6G9.14	351	7.00E-96	COG5099	RNA-binding protein of the Puf family, translational repressor	K14844	5.00E-07	57	dha:DEHA2C05016g	pumilio homology domain family member 6	-	GO:0003723//RNA binding	-
CL569.Contig2_All	-3.27713	-1.49011	0.0137289	0.0415294	gi|336381136|gb|EGO22288.1|	49.7	1.00E-166	hypothetical protein SERLADRAFT_440304 [Serpula lacrymans var. lacrymans S7.9]	--	--	--	--	sp|Q9US07|ARP8_SCHPO	191	1.00E-48	Probable actin-related protein 8 OS=Schizosaccharomyces pombe (strain 972 / ATCC 24843) GN=SPAC664.02c PE=1 SV=2	SPAC664.02c	189	1.00E-47	COG5277	Actin and related proteins	K11673	7.00E-137	474	cci:CC1G_00895	actin-related protein 8	-	-	-
CL861.Contig3_All	-3.27653	-1.01025	0.000913002	0.00405964	gi|393220217|gb|EJD05703.1|	292.7	5.00E-78	Clp1-domain-containing protein [Fomitiporia mediterranea MF3/22]	--	--	--	--	sp|B0CS49|CLP1_LACBS	266	1.00E-71	Protein CLP1 OS=Laccaria bicolor (strain S238N-H82 / ATCC MYA-4686) GN=CLP1 PE=3 SV=1	SPAC22H10.05c	68.2	1.00E-11	COG5623	Pre-mRNA cleavage and polyadenylation factor IA/II complex, subunit CLP1	K14399	5.00E-71	266	lbc:LACBIDRAFT_305873	polyribonucleotide 5'-hydroxyl-kinase [EC:2.7.1.78]	-	-	-
CL2004.Contig13_All	-3.26956	0.352924	2.09232e-07	2.01796e-06	gi|393216565|gb|EJD02055.1|	688	0	GDP-mannose 4,6-dehydratase [Fomitiporia mediterranea MF3/22]	gi|299746319|ref|XM_001837842.2|	83.8	5.00E-13	Coprinopsis cinerea okayama7#130 GDP-mannose 4,6-dehydratase, mRNA	sp|P04397|GAL10_YEAST	54.7	4.00E-07	Bifunctional protein GAL10 OS=Saccharomyces cerevisiae (strain ATCC 204508 / S288c) GN=GAL10 PE=1 SV=2	mlr5849	472	2.00E-132	COG1089	GDP-D-mannose dehydratase	K01711	0	652	scm:SCHCODRAFT_16219	GDPmannose 4,6-dehydratase [EC:4.2.1.47]	GO:0019673//GDP-mannose metabolic process	GO:0008446//GDP-mannose 4,6-dehydratase activity;GO:0050662//coenzyme binding;GO:0000166//nucleotide binding	GO:0005622//intracellular
CL335.Contig1_All	-3.26424	3.3347	3.45973e-31	3.98076e-29	--	--	--	--	--	--	--	--	--	--	--	--	--	--	--	--	--	--	--	--	--	--	-	-	-
CL248.Contig20_All	-3.26282	-0.237685	0.00146675	0.00615404	gi|471867150|emb|CCO37737.1|	731.9	0	O-acetylhomoserine (thiol)-lyase [Rhizoctonia solani AG-1 IB]	gi|169863259|ref|XM_001838200.1|	178	2.00E-41	Coprinopsis cinerea okayama7#130 ]# cleavage and polyadenylation specific factor 5, mRNA	sp|P50125|CYSD_EMENI	608	1.00E-173	O-acetylhomoserine (thiol)-lyase OS=Emericella nidulans (strain FGSC A4 / ATCC 38163 / CBS 112.46 / NRRL 194 / M139) GN=cysD PE=2 SV=2	SPBC428.11	566	2.00E-160	COG2873	O-acetylhomoserine sulfhydrylase	K01740	0	674	lbc:LACBIDRAFT_309878	O-acetylhomoserine (thiol)-lyase [EC:2.5.1.49]	GO:0006520//cellular amino acid metabolic process	GO:0030170//pyridoxal phosphate binding;GO:0016765//transferase activity, transferring alkyl or aryl (other than methyl) groups	-
CL134.Contig19_All	-3.26186	-0.596889	0.000234864	0.00121381	gi|393216056|gb|EJD01547.1|	907.9	0	hypothetical protein FOMMEDRAFT_90409 [Fomitiporia mediterranea MF3/22]	gi|299748172|ref|XM_001837463.2|	97.6	6.00E-17	Coprinopsis cinerea okayama7#130 t## ORM1, mRNA	sp|Q9P786|MTD1_SCHPO	281	6.00E-75	Methylenetetrahydrofolate dehydrogenase [NAD(+)] OS=Schizosaccharomyces pombe (strain 972 / ATCC 24843) GN=mtd1 PE=3 SV=1	SPBC1711.04	281	1.00E-74	COG0190	5,10-methylene-tetrahydrofolate dehydrogenase/Methenyl tetrahydrofolate cyclohydrolase	K00295	4.00E-128	459	cci:CC1G_01428	methylenetetrahydrofolate dehydrogenase (NAD+) [EC:1.5.1.15]	-	-	-
CL3232.Contig7_All	-3.26172	-0.968836	0.00138865	0.0058706	gi|403413264|emb|CCL99964.1|	79	4.00E-145	predicted protein [Fibroporia radiculosa]	--	--	--	--	sp|O13933|ALG1_SCHPO	211	8.00E-62	Chitobiosyldiphosphodolichol beta-mannosyltransferase OS=Schizosaccharomyces pombe (strain 972 / ATCC 24843) GN=alg1 PE=3 SV=2	SPAC23C4.14	211	2.00E-61	COG0438	Glycosyltransferase	K03842	2.00E-130	453	cci:CC1G_03729	beta-1,4-mannosyltransferase [EC:2.4.1.142]	-	-	-
CL3232.Contig3_All	-3.26172	-0.968836	0.00138893	0.00587105	gi|403413264|emb|CCL99964.1|	79	4.00E-149	predicted protein [Fibroporia radiculosa]	--	--	--	--	sp|O13933|ALG1_SCHPO	217	2.00E-63	Chitobiosyldiphosphodolichol beta-mannosyltransferase OS=Schizosaccharomyces pombe (strain 972 / ATCC 24843) GN=alg1 PE=3 SV=2	SPAC23C4.14	217	5.00E-63	COG0438	Glycosyltransferase	K03842	6.00E-137	475	cci:CC1G_03729	beta-1,4-mannosyltransferase [EC:2.4.1.142]	-	-	-
CL122.Contig8_All	-3.26165	-0.987412	0.00105436	0.00460223	gi|393215073|gb|EJD00565.1|	97.4	2.00E-119	hypothetical protein FOMMEDRAFT_127222 [Fomitiporia mediterranea MF3/22]	--	--	--	--	sp|Q09922|YAKB_SCHPO	71.6	3.00E-12	Uncharacterized transcriptional regulatory protein C1F7.11c OS=Schizosaccharomyces pombe (strain 972 / ATCC 24843) GN=SPAC1F7.11c PE=4 SV=1	--	--	--	--	--	--	--	--	--	--	-	-	-
CL453.Contig16_All	-3.2556	-0.282669	0.000306194	0.0015443	gi|392566104|gb|EIW59280.1|	73.6	7.00E-11	hypothetical protein TRAVEDRAFT_71403 [Trametes versicolor FP-101664 SS1]	--	--	--	--	sp|O42854|YFHH_SCHPO	104	6.00E-22	SH3 domain-containing protein C23A1.17 OS=Schizosaccharomyces pombe (strain 972 / ATCC 24843) GN=SPAC23A1.17 PE=1 SV=1	Rv3876	67.4	3.00E-10	COG0455	ATPases involved in chromosome partitioning	K01178	2.00E-16	88.6	sce:YIR019C	glucoamylase [EC:3.2.1.3]	-	-	-
CL2754.Contig6_All	-3.25495	1.27773	3.15109e-12	5.86991e-11	gi|393213970|gb|EJC99464.1|	1256.1	0	phospholipase D [Fomitiporia mediterranea MF3/22]	gi|409971578|gb|AC253826.1|	69.9	1.00E-08	Agaricus bisporus clone FWBA05-O15, complete sequence	sp|Q09706|PLD1_SCHPO	311	3.00E-84	Phospholipase D1 OS=Schizosaccharomyces pombe (strain 972 / ATCC 24843) GN=pld1 PE=1 SV=1	SPAC2F7.16c	311	6.00E-84	COG1502	Phosphatidylserine/phosphatidylglycerophosphate/cardiolipin synthases and related enzymes	K01115	0	1097	scm:SCHCODRAFT_56132	phospholipase D [EC:3.1.4.4]	GO:0008152//metabolic process	GO:0003824//catalytic activity	-
Unigene6770_All	-3.25192	1.17942	2.11342e-11	3.56728e-10	gi|336373136|gb|EGO01474.1|	471.5	1.00E-131	hypothetical protein SERLA73DRAFT_158777 [Serpula lacrymans var. lacrymans S7.3]	gi|170106362|ref|XM_001884358.1|	69.9	2.00E-09	Laccaria bicolor S238N-H82 APC amino acid permease partial mRNA	sp|O59813|YCT3_SCHPO	256	1.00E-68	Uncharacterized amino-acid permease C794.03 OS=Schizosaccharomyces pombe (strain 972 / ATCC 24843) GN=SPCC794.03 PE=2 SV=1	SPAC9.10	254	2.00E-67	COG0531	Amino acid transporters	K09885	4.00E-19	94.7	ani:AN7168.2	aquaporin rerated protein, other eukaryote	GO:0003333//amino acid transmembrane transport	GO:0015171//amino acid transmembrane transporter activity	GO:0016021//integral to membrane
Unigene4112_All	-3.25147	6.90799	3.67322e-31	4.21236e-29	gi|390603343|gb|EIN12735.1|	605.5	1.00E-171	ERG4/ERG24 ergosterol biosynthesis protein [Punctularia strigosozonata HHB-11173 SS5]	--	--	--	--	sp|Q09195|ERG24_SCHPO	433	2.00E-121	Delta(14)-sterol reductase OS=Schizosaccharomyces pombe (strain 972 / ATCC 24843) GN=erg24 PE=2 SV=1	--	--	--	--	--	K00222	3.00E-163	574	lbc:LACBIDRAFT_295646	delta14-sterol reductase [EC:1.3.1.70]	-	-	-
CL3420.Contig2_All	-3.25115	6.62541	2.02053e-23	1.23224e-21	gi|390595737|gb|EIN05141.1|	226.1	3.00E-57	S-adenosyl-L-methionine-dependent methyltransferase [Punctularia strigosozonata HHB-11173 SS5]	--	--	--	--	sp|Q9UTA8|YL8A_SCHPO	73.9	5.00E-13	Uncharacterized methyltransferase-like C25B8.10 OS=Schizosaccharomyces pombe (strain 972 / ATCC 24843) GN=SPAC25B8.10 PE=3 SV=1	PA0558	75.5	4.00E-13	COG0500	SAM-dependent methyltransferases	K14300	4.00E-48	192	cci:CC1G_13903	nuclear pore complex protein Nup133	-	-	-
CL2004.Contig11_All	-3.25109	0.339084	2.91483e-07	2.73854e-06	gi|393216565|gb|EJD02055.1|	688	0	GDP-mannose 4,6-dehydratase [Fomitiporia mediterranea MF3/22]	gi|299746319|ref|XM_001837842.2|	83.8	5.00E-13	Coprinopsis cinerea okayama7#130 GDP-mannose 4,6-dehydratase, mRNA	sp|P04397|GAL10_YEAST	55.5	2.00E-07	Bifunctional protein GAL10 OS=Saccharomyces cerevisiae (strain ATCC 204508 / S288c) GN=GAL10 PE=1 SV=2	mlr5849	472	2.00E-132	COG1089	GDP-D-mannose dehydratase	K01711	0	652	scm:SCHCODRAFT_16219	GDPmannose 4,6-dehydratase [EC:4.2.1.47]	GO:0019673//GDP-mannose metabolic process	GO:0008446//GDP-mannose 4,6-dehydratase activity;GO:0050662//coenzyme binding;GO:0000166//nucleotide binding	GO:0005622//intracellular
CL2568.Contig3_All	-3.24821	-0.260259	0.00076031	0.00345548	gi|393219835|gb|EJD05321.1|	1103.6	0	hypothetical protein FOMMEDRAFT_131881 [Fomitiporia mediterranea MF3/22]	gi|242223746|ref|XM_002477407.1|	71.9	3.00E-09	Postia placenta Mad-698-R predicted protein, mRNA	sp|P28348|NIRA_EMENI	105	4.00E-22	Nitrogen assimilation transcription factor nirA OS=Emericella nidulans (strain FGSC A4 / ATCC 38163 / CBS 112.46 / NRRL 194 / M139) GN=nirA PE=4 SV=1	--	--	--	--	--	K09241	9.00E-19	96.3	afv:AFLA_100920	transcriptional regulatory protein GAL4	-	-	-
CL453.Contig23_All	-3.24815	-0.285256	0.000313015	0.00157525	gi|392566104|gb|EIW59280.1|	560.5	2.00E-157	hypothetical protein TRAVEDRAFT_71403 [Trametes versicolor FP-101664 SS1]	--	--	--	--	sp|O42854|YFHH_SCHPO	99.8	2.00E-20	SH3 domain-containing protein C23A1.17 OS=Schizosaccharomyces pombe (strain 972 / ATCC 24843) GN=SPAC23A1.17 PE=1 SV=1	Rv3876	67.4	3.00E-10	COG0455	ATPases involved in chromosome partitioning	K01178	2.00E-16	88.6	sce:YIR019C	glucoamylase [EC:3.2.1.3]	-	-	-
CL453.Contig13_All	-3.24814	-0.285256	0.000313172	0.00157581	gi|392566104|gb|EIW59280.1|	573.2	3.00E-161	hypothetical protein TRAVEDRAFT_71403 [Trametes versicolor FP-101664 SS1]	--	--	--	--	sp|O42854|YFHH_SCHPO	99.8	2.00E-20	SH3 domain-containing protein C23A1.17 OS=Schizosaccharomyces pombe (strain 972 / ATCC 24843) GN=SPAC23A1.17 PE=1 SV=1	Rv3876	67.4	3.00E-10	COG0455	ATPases involved in chromosome partitioning	K01178	2.00E-16	88.6	sce:YIR019C	glucoamylase [EC:3.2.1.3]	-	-	-
CL269.Contig3_All	-3.24515	-0.567461	0.00231734	0.00912606	gi|403418614|emb|CCM05314.1|	150.6	4.00E-34	predicted protein [Fibroporia radiculosa]	--	--	--	--	sp|Q9HGN1|GCN2_SCHPO	410	4.00E-135	Serine/threonine-protein kinase gcn2 OS=Schizosaccharomyces pombe (strain 972 / ATCC 24843) GN=gcn2 PE=2 SV=2	PA0074_1	90.9	2.00E-17	COG0515	Serine/threonine protein kinase	K08860	0	944	lbc:LACBIDRAFT_294998	eukaryotic translation initiation factor 2-alpha kinase [EC:2.7.11.1]	GO:0044237//cellular metabolic process	GO:0005488//binding;GO:0016301//kinase activity	-
CL248.Contig5_All	-3.24123	-0.560391	0.0017029	0.00702419	gi|471867150|emb|CCO37737.1|	731.9	0	O-acetylhomoserine (thiol)-lyase [Rhizoctonia solani AG-1 IB]	gi|259480592|tpe|BN001302.1|	107	4.00E-20	TPA_reasm: Aspergillus nidulans FGSC A4 chromosome II	sp|P50125|CYSD_EMENI	608	8.00E-174	O-acetylhomoserine (thiol)-lyase OS=Emericella nidulans (strain FGSC A4 / ATCC 38163 / CBS 112.46 / NRRL 194 / M139) GN=cysD PE=2 SV=2	SPBC428.11	566	1.00E-160	COG2873	O-acetylhomoserine sulfhydrylase	K01740	0	674	lbc:LACBIDRAFT_309878	O-acetylhomoserine (thiol)-lyase [EC:2.5.1.49]	GO:0006520//cellular amino acid metabolic process	GO:0030170//pyridoxal phosphate binding;GO:0016765//transferase activity, transferring alkyl or aryl (other than methyl) groups	-
CL248.Contig10_All	-3.24123	-0.560391	0.00170304	0.00702419	gi|471867150|emb|CCO37737.1|	731.9	0	O-acetylhomoserine (thiol)-lyase [Rhizoctonia solani AG-1 IB]	gi|259480592|tpe|BN001302.1|	107	4.00E-20	TPA_reasm: Aspergillus nidulans FGSC A4 chromosome II	sp|P50125|CYSD_EMENI	608	8.00E-174	O-acetylhomoserine (thiol)-lyase OS=Emericella nidulans (strain FGSC A4 / ATCC 38163 / CBS 112.46 / NRRL 194 / M139) GN=cysD PE=2 SV=2	SPBC428.11	566	1.00E-160	COG2873	O-acetylhomoserine sulfhydrylase	K01740	0	674	lbc:LACBIDRAFT_309878	O-acetylhomoserine (thiol)-lyase [EC:2.5.1.49]	GO:0006520//cellular amino acid metabolic process	GO:0030170//pyridoxal phosphate binding;GO:0016765//transferase activity, transferring alkyl or aryl (other than methyl) groups	-
Unigene5807_All	-3.24066	6.52464	2.87348e-39	5.13921e-37	gi|449549592|gb|EMD40557.1|	220.7	5.00E-56	hypothetical protein CERSUDRAFT_111155 [Ceriporiopsis subvermispora B]	--	--	--	--	sp|Q6C6X6|TPMT_YARLI	65.9	5.00E-11	Probable thiopurine S-methyltransferase OS=Yarrowia lipolytica (strain CLIB 122 / E 150) GN=YALI0E05467g PE=3 SV=1	RSc0462	84.7	3.00E-16	COG0500	SAM-dependent methyltransferases	K00569	2.00E-10	65.9	yli:YALI0E05467g	thiopurine S-methyltransferase [EC:2.1.1.67]	-	GO:0016740//transferase activity	-
CL1303.Contig20_All	-3.23952	-0.999305	0.00296517	0.0112896	gi|169857203|ref|XP_001835254.1|	177.9	0	glucose transporter [Coprinopsis cinerea okayama7#130] >gi|116503706|gb|EAU86601.1| glucose transporter [Coprinopsis cinerea okayama7#130]	gi|169857202|ref|XM_001835202.1|	69.9	4.00E-09	Coprinopsis cinerea okayama7#130 glucose transporter, mRNA	sp|P49374|HGT1_KLULA	339	3.00E-117	High-affinity glucose transporter OS=Kluyveromyces lactis (strain ATCC 8585 / CBS 2359 / DSM 70799 / NBRC 1267 / NRRL Y-1140 / WM37) GN=HGT1 PE=3 SV=1	BS_araE	161	8.00E-49	COG0477	Permeases of the major facilitator superfamily	K08139	4.00E-71	226	dha:DEHA2C11374g	MFS transporter, SP family, sugar:H+ symporter	GO:0055085//transmembrane transport;GO:0008643//carbohydrate transport	GO:0022891//substrate-specific transmembrane transporter activity	GO:0016021//integral to membrane
CL2966.Contig2_All	-3.23876	4.06665	1.17696e-34	1.65822e-32	gi|392568154|gb|EIW61328.1|	109.4	2.00E-23	hypothetical protein TRAVEDRAFT_162407 [Trametes versicolor FP-101664 SS1]	--	--	--	--	sp|P53721|RCF2_YEAST	47.4	2.00E-06	Respiratory supercomplex factor 2, mitochondrial OS=Saccharomyces cerevisiae (strain ATCC 204508 / S288c) GN=RCF2 PE=1 SV=1	--	--	--	--	--	--	--	--	--	--	-	-	-
CL2515.Contig1_All	-3.23394	-0.977528	0.00296313	0.0112831	gi|392589953|gb|EIW79283.1|	57.4	0	glutamine-dependent NAD(+) synthetase with GAT domain-containing protein [Coniophora puteana RWD-64-598 SS2]	gi|299744991|ref|XM_002910811.1|	77.8	3.00E-11	Coprinopsis cinerea okayama7#130 # NAD+ synthase, mRNA	sp|P38795|NADE_YEAST	518	0	Glutamine-dependent NAD(+) synthetase OS=Saccharomyces cerevisiae (strain ATCC 204508 / S288c) GN=QNS1 PE=1 SV=1	YHR074w_2	352	2.00E-139	COG0171	NAD synthase	K01950	0	637	cci:CC1G_14836	NAD+ synthase (glutamine-hydrolysing) [EC:6.3.5.1]	GO:0009435//NAD biosynthetic process	GO:0016811//hydrolase activity, acting on carbon-nitrogen (but not peptide) bonds, in linear amides;GO:0003952//NAD+ synthase (glutamine-hydrolyzing) activity;GO:0005524//ATP binding	GO:0005737//cytoplasm;GO:0005634//nucleus
CL3228.Contig3_All	-3.23366	3.83021	5.62836e-33	7.14264e-31	gi|353236816|emb|CCA68803.1|	33.5	6.00E-19	related to poly(A) polymerase [Piriformospora indica DSM 11827]	gi|170090829|ref|XM_001876602.1|	137	5.00E-29	Laccaria bicolor S238N-H82 cysteine peroxiredoxin (LbPrx1-Cys) partial mRNA	sp|P34227|PRX1_YEAST	240	8.00E-63	Mitochondrial peroxiredoxin PRX1 OS=Saccharomyces cerevisiae (strain ATCC 204508 / S288c) GN=PRX1 PE=1 SV=1	RSc0754	246	2.00E-64	COG0450	Peroxiredoxin	K03386	1.00E-87	325	uma:UM06404.1	peroxiredoxin (alkyl hydroperoxide reductase subunit C) [EC:1.11.1.15]	GO:0055114//oxidation-reduction process	GO:0016209//antioxidant activity;GO:0051920//peroxiredoxin activity	-
CL2620.Contig1_All	-3.22981	2.30003	1.06545e-25	7.79176e-24	gi|302683552|ref|XP_003031457.1|	146.4	3.00E-33	hypothetical protein SCHCODRAFT_109994 [Schizophyllum commune H4-8] >gi|300105149|gb|EFI96554.1| hypothetical protein SCHCODRAFT_109994, partial [Schizophyllum commune H4-8]	--	--	--	--	--	--	--	--	--	--	--	--	--	--	--	--	--	--	-	-	-
CL716.Contig7_All	-3.22867	0.646628	3.50256e-07	3.23439e-06	gi|393215180|gb|EJD00672.1|	344.4	8.00E-93	NmrA-domain-containing protein [Fomitiporia mediterranea MF3/22]	--	--	--	--	sp|P23762|NMR1_NEUCR	65.5	2.00E-10	Nitrogen metabolic regulation protein 1 OS=Neurospora crassa (strain ATCC 24698 / 74-OR23-1A / CBS 708.71 / DSM 1257 / FGSC 987) GN=nmr-1 PE=1 SV=2	mll7605	108	5.00E-23	COG0702	Predicted nucleoside-diphosphate-sugar epimerases	--	--	--	--	--	-	-	-
CL2204.Contig4_All	-3.22813	0.306768	1.24185e-07	1.23891e-06	gi|393217762|gb|EJD03251.1|	724.2	0	MFS general substrate transporter [Fomitiporia mediterranea MF3/22]	--	--	--	--	sp|Q9HE13|YI32_SCHPO	399	1.00E-110	Uncharacterized MFS-type transporter C1399.02 OS=Schizosaccharomyces pombe (strain 972 / ATCC 24843) GN=SPAC1399.02 PE=3 SV=1	SPAC1399.02	399	3.00E-110	COG0477	Permeases of the major facilitator superfamily	K10866	6.00E-90	332	nhe:NECHADRAFT_65858	DNA repair protein RAD50 [EC:3.6.-.-]	-	-	-
CL77.Contig21_All	-3.22482	-1.0295	0.00174753	0.00718508	gi|449548175|gb|EMD39142.1|	147.1	2.00E-33	hypothetical protein CERSUDRAFT_81905 [Ceriporiopsis subvermispora B]	gi|169849314|ref|XM_001831309.1|	119	7.00E-24	Coprinopsis cinerea okayama7#130 # hypothetical protein, mRNA	sp|Q6CWQ8|PUS1_KLULA	186	8.00E-47	tRNA pseudouridine synthase 1 OS=Kluyveromyces lactis (strain ATCC 8585 / CBS 2359 / DSM 70799 / NBRC 1267 / NRRL Y-1140 / WM37) GN=PUS1 PE=3 SV=1	YPL212c	166	2.00E-40	COG0101	Pseudouridylate synthase	K06173	5.00E-99	362	cci:CC1G_00909	tRNA pseudouridine38-40 synthase [EC:5.4.99.12]	GO:0016070//RNA metabolic process	-	-
CL269.Contig10_All	-3.22474	-0.58796	0.00211068	0.00843443	gi|403418614|emb|CCM05314.1|	285.4	1.00E-74	predicted protein [Fibroporia radiculosa]	--	--	--	--	sp|Q9HGN1|GCN2_SCHPO	349	7.00E-122	Serine/threonine-protein kinase gcn2 OS=Schizosaccharomyces pombe (strain 972 / ATCC 24843) GN=gcn2 PE=2 SV=2	PA0074_1	90.9	2.00E-17	COG0515	Serine/threonine protein kinase	K08860	0	647	lbc:LACBIDRAFT_294998	eukaryotic translation initiation factor 2-alpha kinase [EC:2.7.11.1]	GO:0044237//cellular metabolic process	GO:0005488//binding;GO:0016301//kinase activity	-
CL201.Contig9_All	-3.22075	-0.31007	0.000246972	0.00127011	gi|336367732|gb|EGN96076.1|	263.8	1.00E-68	hypothetical protein SERLA73DRAFT_124916 [Serpula lacrymans var. lacrymans S7.3] >gi|336380444|gb|EGO21597.1| hypothetical protein SERLADRAFT_372236 [Serpula lacrymans var. lacrymans S7.9]	--	--	--	--	sp|Q12515|PAR32_YEAST	47.4	9.00E-07	Protein PAR32 OS=Saccharomyces cerevisiae (strain ATCC 204508 / S288c) GN=PAR32 PE=1 SV=1	--	--	--	--	--	--	--	--	--	--	-	-	-
CL4871.Contig1_All	-3.21833	6.40029	7.85098e-37	1.22624e-34	gi|393223112|gb|EJD08596.1|	1311.6	0	OPT oligopeptide transporter [Fomitiporia mediterranea MF3/22]	gi|299738505|ref|XM_001838346.2|	123	5.00E-25	Coprinopsis cinerea okayama7#130 ]# OPT oligopeptide transporter, mRNA	sp|O14031|PGT1_SCHPO	714	0	Glutathione transporter 1 OS=Schizosaccharomyces pombe (strain 972 / ATCC 24843) GN=pgt1 PE=1 SV=1	--	--	--	--	--	--	--	--	--	--	GO:0055085//transmembrane transport	-	-
CL2945.Contig8_All	-3.21482	0.282544	3.7786e-09	4.84329e-08	gi|409052285|gb|EKM61761.1|	702.2	0	hypothetical protein PHACADRAFT_112611 [Phanerochaete carnosa HHB-10118-sp]	--	--	--	--	sp|O74468|SUMT_SCHPO	293	5.00E-79	Probable uroporphyrinogen-III C-methyltransferase OS=Schizosaccharomyces pombe (strain 972 / ATCC 24843) GN=SPCC1739.06c PE=2 SV=1	SPCC1739.06c_2	229	3.00E-59	COG0007	Uroporphyrinogen-III methylase	K00589	0	676	cci:CC1G_10103	uroporphyrin-III C-methyltransferase [EC:2.1.1.107]	GO:0006779//porphyrin-containing compound biosynthetic process;GO:0044710	GO:0016740//transferase activity	-
CL3030.Contig7_All	-3.21478	-0.606374	0.000480652	0.00230049	gi|393213548|gb|EJC99044.1|	193	4.00E-47	Pkinase-domain-containing protein [Fomitiporia mediterranea MF3/22]	gi|299748915|ref|XM_001840188.2|	81.8	2.00E-12	Coprinopsis cinerea okayama7#130 ### CMGC/CDK/CDC2 protein kinase, mRNA	sp|P43063|CDK1_CANAL	291	3.00E-78	Cyclin-dependent kinase 1 OS=Candida albicans (strain SC5314 / ATCC MYA-2876) GN=CDC28 PE=2 SV=1	ECU02g1450	164	7.00E-40	COG0515	Serine/threonine protein kinase	K04563	1.00E-91	337	scm:SCHCODRAFT_76947	cyclin-dependent kinase [EC:2.7.11.22]	GO:0006468//protein phosphorylation	GO:0005524//ATP binding;GO:0004674//protein serine/threonine kinase activity	-
CL269.Contig4_All	-3.21428	-0.59077	0.00231393	0.00911678	gi|403418614|emb|CCM05314.1|	150.6	4.00E-34	predicted protein [Fibroporia radiculosa]	--	--	--	--	sp|Q9HGN1|GCN2_SCHPO	400	4.00E-132	Serine/threonine-protein kinase gcn2 OS=Schizosaccharomyces pombe (strain 972 / ATCC 24843) GN=gcn2 PE=2 SV=2	PA0074_1	90.9	2.00E-17	COG0515	Serine/threonine protein kinase	K08860	0	933	lbc:LACBIDRAFT_294998	eukaryotic translation initiation factor 2-alpha kinase [EC:2.7.11.1]	-	GO:0016772//transferase activity, transferring phosphorus-containing groups	-
CL269.Contig2_All	-3.21428	-0.59077	0.00231457	0.00911827	gi|403418614|emb|CCM05314.1|	150.6	4.00E-34	predicted protein [Fibroporia radiculosa]	--	--	--	--	sp|Q9HGN1|GCN2_SCHPO	477	1.00E-136	Serine/threonine-protein kinase gcn2 OS=Schizosaccharomyces pombe (strain 972 / ATCC 24843) GN=gcn2 PE=2 SV=2	PA0074_1	90.9	2.00E-17	COG0515	Serine/threonine protein kinase	K08860	0	1282	lbc:LACBIDRAFT_294998	eukaryotic translation initiation factor 2-alpha kinase [EC:2.7.11.1]	GO:0044237//cellular metabolic process	GO:0005488//binding;GO:0016301//kinase activity	-
CL4946.Contig1_All	-3.21382	9.47553	1.60333e-25	1.15782e-23	gi|449548931|gb|EMD39897.1|	601.7	5.00E-170	hypothetical protein CERSUDRAFT_150644 [Ceriporiopsis subvermispora B]	gi|121719387|ref|XM_001276392.1|	61.9	2.00E-06	Aspergillus clavatus NRRL 1 NADH-dependent flavin oxidoreductase, putative (ACLA_003800), partial mRNA	sp|P40952|KYE1_KLULA	112	3.00E-24	Enoate reductase 1 OS=Kluyveromyces lactis (strain ATCC 8585 / CBS 2359 / DSM 70799 / NBRC 1267 / NRRL Y-1140 / WM37) GN=KYE1 PE=1 SV=2	SPBC23G7.10c	382	3.00E-105	COG1902	NADH:flavin oxidoreductases, Old Yellow Enzyme family	K00540	8.00E-134	478	afm:AFUA_2G04320	[EC:1.-.-.-]	GO:0055114//oxidation-reduction process	GO:0016491//oxidoreductase activity;GO:0010181//FMN binding	-
CL355.Contig5_All	-3.21331	-0.0982008	2.15962e-05	0.000141231	gi|395334346|gb|EJF66722.1|	414.1	8.00E-114	Isopentenyldiphosphate isomerase [Dichomitus squalens LYAD-421 SS1]	gi|70992302|ref|XM_745907.1|	65.9	8.00E-08	Aspergillus fumigatus Af293 isopentenyl-diphosphate delta-isomerase (AFUA_6G11160), partial mRNA	sp|O42641|IDI1_PHARH	325	9.00E-89	Isopentenyl-diphosphate Delta-isomerase OS=Phaffia rhodozyma GN=IDI PE=3 SV=1	SPBC106.15	262	2.00E-69	COG1443	Isopentenyldiphosphate isomerase	K01823	1.00E-112	407	scm:SCHCODRAFT_64487	isopentenyl-diphosphate delta-isomerase [EC:5.3.3.2]	GO:0008299//isoprenoid biosynthetic process	GO:0016787//hydrolase activity;GO:0004452//isopentenyl-diphosphate delta-isomerase activity	-
CL163.Contig5_All	-3.21062	-0.314936	0.00013255	0.000724181	gi|395330087|gb|EJF62471.1|	714.9	0	hypothetical protein DICSQDRAFT_58028 [Dichomitus squalens LYAD-421 SS1]	--	--	--	--	sp|Q01117|AMY1_LIPKO	405	3.00E-112	Alpha-amylase 1 OS=Lipomyces kononenkoae GN=LKA1 PE=1 SV=2	SPAC23D3.14c	333	2.00E-90	COG0366	Glycosidases	K01176	0	668	lbc:LACBIDRAFT_247310	alpha-amylase [EC:3.2.1.1]	GO:0005975//carbohydrate metabolic process	GO:0016787//hydrolase activity;GO:0043169//cation binding	-
CL453.Contig21_All	-3.20804	-0.320813	0.000360705	0.00178429	gi|392566104|gb|EIW59280.1|	74.3	4.00E-11	hypothetical protein TRAVEDRAFT_71403 [Trametes versicolor FP-101664 SS1]	--	--	--	--	sp|O42854|YFHH_SCHPO	97.4	1.00E-19	SH3 domain-containing protein C23A1.17 OS=Schizosaccharomyces pombe (strain 972 / ATCC 24843) GN=SPAC23A1.17 PE=1 SV=1	Rv3876	67.4	3.00E-10	COG0455	ATPases involved in chromosome partitioning	K01178	2.00E-16	88.6	sce:YIR019C	glucoamylase [EC:3.2.1.3]	-	-	-
CL687.Contig3_All	-3.20548	1.91593	5.28551e-12	9.59733e-11	gi|389743543|gb|EIM84727.1|	156.8	3.00E-36	ricin B-like lectin [Stereum hirsutum FP-91666 SS1]	--	--	--	--	--	--	--	--	--	--	--	--	--	--	--	--	--	--	-	-	-
Unigene4126_All	-3.20397	2.14995	5.60429e-19	2.25992e-17	--	--	--	--	--	--	--	--	--	--	--	--	--	--	--	--	--	--	--	--	--	--	-	-	-
CL275.Contig7_All	-3.20372	-0.951096	0.00878033	0.0284715	gi|392568364|gb|EIW61538.1|	338.6	8.00E-91	hypothetical protein TRAVEDRAFT_117935 [Trametes versicolor FP-101664 SS1]	--	--	--	--	sp|P08640|MUC1_YEAST	77.4	2.00E-15	Flocculation protein FLO11 OS=Saccharomyces cerevisiae (strain ATCC 204508 / S288c) GN=MUC1 PE=1 SV=2	Rv3876	63.9	2.00E-09	COG0455	ATPases involved in chromosome partitioning	K01178	9.00E-15	77.4	sce:YIR019C	glucoamylase [EC:3.2.1.3]	-	-	-
CL907.Contig13_All	-3.20178	-0.27739	0.00115448	0.00498627	gi|449543710|gb|EMD34685.1|	62	7.00E-08	hypothetical protein CERSUDRAFT_116873 [Ceriporiopsis subvermispora B]	--	--	--	--	sp|Q9Y7N4|OXDA_SCHPO	122	7.00E-28	D-amino-acid oxidase OS=Schizosaccharomyces pombe (strain 972 / ATCC 24843) GN=dao1 PE=3 SV=1	SPCC1450.07c	122	2.00E-27	COG0665	Glycine/D-amino acid oxidases (deaminating)	K00272	2.00E-73	276	lbc:LACBIDRAFT_308911	D-aspartate oxidase [EC:1.4.3.1]	-	GO:0016641//oxidoreductase activity, acting on the CH-NH2 group of donors, oxygen as acceptor	-
Unigene3654_All	-3.19773	0.697793	2.17983e-11	3.6722e-10	gi|393212260|gb|EJC97761.1|	122.5	7.00E-27	hypothetical protein FOMMEDRAFT_149567 [Fomitiporia mediterranea MF3/22]	--	--	--	--	sp|P87014|MAM4_SCHPO	47.4	8.00E-06	Protein-S-isoprenylcysteine O-methyltransferase OS=Schizosaccharomyces pombe (strain 972 / ATCC 24843) GN=mam4 PE=3 SV=1	mlr1600	57.8	1.00E-08	COG2020	Putative protein-S-isoprenylcysteine methyltransferase	K00599	1.00E-11	68.6	afm:AFUA_2G14380	[EC:2.1.1.-]	-	-	-
Unigene1401_All	-3.19679	5.09449	1.42633e-29	1.3908e-27	gi|169855683|ref|XP_001834508.1|	620.9	4.00E-176	cytochrome P450 monooxygenase pc-1 [Coprinopsis cinerea okayama7#130] >gi|116504590|gb|EAU87485.1| cytochrome P450 monooxygenase pc-1 [Coprinopsis cinerea okayama7#130]	gi|18369906|gb|AY036883.1|	83.8	3.00E-13	Phanerochaete chrysosporium cytochrome P450 monooxygenase pc-1 splice variant 2-like mRNA, partial sequence	sp|P30608|CP52F_CANTR	270	4.00E-72	Cytochrome P450 52A6 OS=Candida tropicalis GN=CYP52A6 PE=2 SV=1	BH0579	144	6.00E-34	COG2124	Cytochrome P450	K00495	3.00E-73	275	afm:AFUA_2G09540	[EC:1.14.14.-]	-	GO:0016491//oxidoreductase activity;GO:0005488//binding	-
Unigene731_All	-3.19601	3.0587	2.63552e-23	1.58766e-21	gi|393222383|gb|EJD07867.1|	538.5	3.00E-151	cephalosporin esterase [Fomitiporia mediterranea MF3/22]	--	--	--	--	sp|P17573|LIP1_GEOCN	184	2.00E-46	Lipase 1 OS=Geotrichum candidum GN=LIP1 PE=1 SV=2	BS_pnbA	158	5.00E-38	COG2272	Carboxylesterase type B	K01066	2.00E-62	240	afm:AFUA_2G08500	esterase / lipase [EC:3.1.1.-]	-	-	-
CL2882.Contig2_All	-3.19507	4.46704	1.15395e-37	1.87005e-35	gi|170118374|ref|XP_001890366.1|	233.8	1.00E-59	Nrg1-like Zn-finger transcription factor [Laccaria bicolor S238N-H82] >gi|164634636|gb|EDQ98964.1| Nrg1-like Zn-finger transcription factor [Laccaria bicolor S238N-H82]	gi|295672799|ref|XM_002796900.1|	63.9	4.00E-07	Paracoccidioides brasiliensis Pb01 PH domain-containing protein, mRNA	sp|Q59U10|BCR1_CANAL	117	3.00E-26	Biofilm and cell wall regulator 1 OS=Candida albicans (strain SC5314 / ATCC MYA-2876) GN=BCR1 PE=1 SV=1	YDR043c	97.4	1.00E-19	COG5048	FOG: Zn-finger	K09467	2.00E-60	233	lbc:LACBIDRAFT_296037	zinc-finger protein CreA/MIG	-	-	-
CL122.Contig9_All	-3.19471	-1.02499	0.00170964	0.00704889	gi|426196311|gb|EKV46239.1|	51.6	2.00E-94	hypothetical protein AGABI2DRAFT_222360 [Agaricus bisporus var. bisporus H97]	--	--	--	--	sp|Q09922|YAKB_SCHPO	71.6	3.00E-12	Uncharacterized transcriptional regulatory protein C1F7.11c OS=Schizosaccharomyces pombe (strain 972 / ATCC 24843) GN=SPAC1F7.11c PE=4 SV=1	--	--	--	--	--	--	--	--	--	--	GO:0006351//transcription, DNA-dependent	-	-
CL69.Contig41_All	-3.19355	-0.622712	0.00141452	0.00596169	gi|393222351|gb|EJD07835.1|	79.3	1.00E-94	hypothetical protein FOMMEDRAFT_130907 [Fomitiporia mediterranea MF3/22]	--	--	--	--	sp|Q6C315|ATG13_YARLI	103	1.00E-21	Autophagy-related protein 13 OS=Yarrowia lipolytica (strain CLIB 122 / E 150) GN=ATG13 PE=3 SV=1	--	--	--	--	--	K08331	5.00E-21	103	yli:YALI0F03432g	autophagy-related protein 13	-	-	-
CL907.Contig18_All	-3.1932	-0.276697	0.00184734	0.00753763	gi|393239323|gb|EJD46855.1|	79	5.00E-13	D-amino-acid oxidase [Auricularia delicata TFB-10046 SS5]	--	--	--	--	sp|Q9Y7N4|OXDA_SCHPO	122	7.00E-28	D-amino-acid oxidase OS=Schizosaccharomyces pombe (strain 972 / ATCC 24843) GN=dao1 PE=3 SV=1	SPCC1450.07c	122	2.00E-27	COG0665	Glycine/D-amino acid oxidases (deaminating)	K00272	5.00E-83	276	lbc:LACBIDRAFT_308911	D-aspartate oxidase [EC:1.4.3.1]	-	GO:0016641//oxidoreductase activity, acting on the CH-NH2 group of donors, oxygen as acceptor	-
CL3801.Contig1_All	-3.19295	-1.02885	0.00131179	0.00558811	gi|393214666|gb|EJD00159.1|	63.9	5.00E-142	high nitrogen upregulated cytochrome P450 monooxygenase 2 [Fomitiporia mediterranea MF3/22]	--	--	--	--	sp|O13317|TRI11_FUSSP	134	3.00E-31	Isotrichodermin C-15 hydroxylase OS=Fusarium sporotrichioides GN=TRI11 PE=3 SV=1	VNG0422G	89.7	2.00E-17	COG2124	Cytochrome P450	K00517	5.00E-49	195	afm:AFUA_8G00190	[EC:1.14.-.-]	-	-	-
CL2258.Contig2_All	-3.19251	-0.617079	0.0015579	0.00649541	gi|393221854|gb|EJD07338.1|	669.8	0	hypothetical protein FOMMEDRAFT_16036 [Fomitiporia mediterranea MF3/22]	gi|238611166|ref|XM_002397864.1|	67.9	2.00E-08	Moniliophthora perniciosa FA553 hypothetical protein (MPER_01593) mRNA, partial cds	sp|Q9P6K3|YLF8_SCHPO	320	3.00E-87	UPF0662 protein C30C2.08 OS=Schizosaccharomyces pombe (strain 972 / ATCC 24843) GN=SPAC30C2.08 PE=3 SV=1	--	--	--	--	--	--	--	--	--	--	-	-	-
CL848.Contig3_All	-3.19222	-1.05852	0.00413499	0.0150117	gi|403415083|emb|CCM01783.1|	100.9	3.00E-19	predicted protein [Fibroporia radiculosa]	--	--	--	--	sp|P08640|MUC1_YEAST	42.4	1.00E-08	Flocculation protein FLO11 OS=Saccharomyces cerevisiae (strain ATCC 204508 / S288c) GN=MUC1 PE=1 SV=2	--	--	--	--	--	K01178	6.00E-08	42.4	sce:YIR019C	glucoamylase [EC:3.2.1.3]	-	-	-
CL3457.Contig1_All	-3.1876	6.94646	2.88951e-09	3.76946e-08	gi|393211923|gb|EJC97543.1|	453.8	8.00E-126	FAD/NAD-binding domain-containing protein [Fomitiporia mediterranea MF3/22]	--	--	--	--	sp|Q7S3C9|KMO_NEUCR	53.9	4.00E-07	Kynurenine 3-monooxygenase OS=Neurospora crassa (strain ATCC 24698 / 74-OR23-1A / CBS 708.71 / DSM 1257 / FGSC 987) GN=bna4 PE=3 SV=2	AGc2901	105	2.00E-22	COG0654	2-polyprenyl-6-methoxyphenol hydroxylase and related FAD-dependent oxidoreductases	K00480	7.00E-95	347	cci:CC1G_03949	salicylate hydroxylase [EC:1.14.13.1]	-	-	-
CL2783.Contig2_All	-3.18724	-0.989156	0.0076439	0.0253582	gi|393217384|gb|EJD02873.1|	454.1	7.00E-126	hypothetical protein FOMMEDRAFT_122953 [Fomitiporia mediterranea MF3/22]	--	--	--	--	--	--	--	--	--	--	--	--	--	--	--	--	--	--	-	-	-
CL43.Contig8_All	-3.18711	-0.0911747	2.69597e-05	0.000172748	gi|449549167|gb|EMD40133.1|	372.5	2.00E-101	hypothetical protein CERSUDRAFT_151114 [Ceriporiopsis subvermispora B]	--	--	--	--	sp|O13345|ORDA_ASPPA	226	5.00E-59	O-methylsterigmatocystin oxidoreductase OS=Aspergillus parasiticus GN=ordA PE=3 SV=1	BH0579	96.3	2.00E-19	COG2124	Cytochrome P450	K00517	1.00E-47	191	afm:AFUA_8G00220	[EC:1.14.-.-]	-	-	-
CL69.Contig3_All	-3.1868	-0.380238	2.47367e-05	0.000159571	gi|393222351|gb|EJD07835.1|	56.6	1.00E-96	hypothetical protein FOMMEDRAFT_130907 [Fomitiporia mediterranea MF3/22]	--	--	--	--	sp|Q6C315|ATG13_YARLI	103	1.00E-21	Autophagy-related protein 13 OS=Yarrowia lipolytica (strain CLIB 122 / E 150) GN=ATG13 PE=3 SV=1	--	--	--	--	--	K08331	5.00E-21	103	yli:YALI0F03432g	autophagy-related protein 13	-	-	-
CL248.Contig73_All	-3.18519	-0.295613	0.00193084	0.00782077	gi|471867150|emb|CCO37737.1|	731.9	0	O-acetylhomoserine (thiol)-lyase [Rhizoctonia solani AG-1 IB]	gi|169863259|ref|XM_001838200.1|	178	2.00E-41	Coprinopsis cinerea okayama7#130 ]# cleavage and polyadenylation specific factor 5, mRNA	sp|P50125|CYSD_EMENI	608	1.00E-173	O-acetylhomoserine (thiol)-lyase OS=Emericella nidulans (strain FGSC A4 / ATCC 38163 / CBS 112.46 / NRRL 194 / M139) GN=cysD PE=2 SV=2	SPBC428.11	566	2.00E-160	COG2873	O-acetylhomoserine sulfhydrylase	K01740	0	674	lbc:LACBIDRAFT_309878	O-acetylhomoserine (thiol)-lyase [EC:2.5.1.49]	GO:0006520//cellular amino acid metabolic process	GO:0030170//pyridoxal phosphate binding;GO:0016765//transferase activity, transferring alkyl or aryl (other than methyl) groups	-
CL1914.Contig4_All	-3.18058	-0.34319	0.000167948	0.00089768	gi|170087808|ref|XP_001875127.1|	483	1.00E-134	predicted protein [Laccaria bicolor S238N-H82] >gi|164650327|gb|EDR14568.1| predicted protein [Laccaria bicolor S238N-H82]	--	--	--	--	sp|Q8TGE1|AWA1_YEASK	74.3	4.00E-13	Cell wall protein AWA1 OS=Saccharomyces cerevisiae (strain Kyokai no. 7 / NBRC 101557) GN=AWA1 PE=1 SV=1	RSp0884	55.1	5.00E-07	COG1674	DNA segregation ATPase FtsK/SpoIIIE and related proteins	K01178	2.00E-11	70.9	sce:YIR019C	glucoamylase [EC:3.2.1.3]	-	-	-
CL1168.Contig14_All	-3.18009	0.297697	3.989e-06	3.03755e-05	gi|393222525|gb|EJD08009.1|	1139	0	hypothetical protein FOMMEDRAFT_138064 [Fomitiporia mediterranea MF3/22]	--	--	--	--	--	--	--	--	--	--	--	--	--	K15118	8.00E-47	190	pno:SNOG_06999	solute carrier family 25, member 38	-	-	-
CL798.Contig4_All	-3.17958	-0.666265	0.000212666	0.00111071	gi|390597097|gb|EIN06497.1|	560.5	9.00E-158	glycoside hydrolase family 13 protein [Punctularia strigosozonata HHB-11173 SS5]	--	--	--	--	sp|Q9P6J3|MALT_SCHPO	439	6.00E-123	Alpha-glucosidase OS=Schizosaccharomyces pombe (strain 972 / ATCC 24843) GN=mal1 PE=2 SV=1	SPBC1683.07	439	2.00E-122	COG0366	Glycosidases	K01187	5.00E-154	544	cci:CC1G_02838	alpha-glucosidase [EC:3.2.1.20]	-	GO:0003824//catalytic activity	-
CL248.Contig19_All	-3.17492	-0.31851	0.000820973	0.0036947	gi|471867150|emb|CCO37737.1|	731.9	0	O-acetylhomoserine (thiol)-lyase [Rhizoctonia solani AG-1 IB]	gi|169863259|ref|XM_001838200.1|	178	1.00E-41	Coprinopsis cinerea okayama7#130 ]# cleavage and polyadenylation specific factor 5, mRNA	sp|P50125|CYSD_EMENI	608	8.00E-174	O-acetylhomoserine (thiol)-lyase OS=Emericella nidulans (strain FGSC A4 / ATCC 38163 / CBS 112.46 / NRRL 194 / M139) GN=cysD PE=2 SV=2	SPBC428.11	566	1.00E-160	COG2873	O-acetylhomoserine sulfhydrylase	K01740	0	674	lbc:LACBIDRAFT_309878	O-acetylhomoserine (thiol)-lyase [EC:2.5.1.49]	GO:0006520//cellular amino acid metabolic process	GO:0030170//pyridoxal phosphate binding;GO:0016765//transferase activity, transferring alkyl or aryl (other than methyl) groups	-
Unigene4706_All	-3.17239	5.94524	1.37905e-28	1.25599e-26	gi|471874873|emb|CCO35932.1|	59.3	3.00E-08	hypothetical protein BN14_10053 [Rhizoctonia solani AG-1 IB]	--	--	--	--	--	--	--	--	--	--	--	--	--	--	--	--	--	--	-	-	-
CL142.Contig11_All	-3.16942	-0.120843	1.36419e-05	9.30616e-05	gi|393214698|gb|EJD00191.1|	363.6	4.00E-98	hypothetical protein FOMMEDRAFT_112544 [Fomitiporia mediterranea MF3/22]	gi|242215103|ref|XM_002473325.1|	63.9	1.00E-06	Postia placenta Mad-698-R predicted protein, mRNA	--	--	--	--	--	--	--	--	--	--	--	--	--	--	-	-	-
CL1072.Contig3_All	-3.16915	1.04174	7.40551e-10	1.04893e-08	--	--	--	--	--	--	--	--	--	--	--	--	--	--	--	--	--	--	--	--	--	--	-	-	-
[truncated: 4,684 more rows]
