# Supplementary material for: De novo transcriptomic assembly and profiling of Rigidoporus microporus during saprotrophic growth on rubber wood
Source: BMC Genomics. 2016 Mar 15;17:234. doi: 10.1186/s12864-016-2574-9 (PMC4791870; doi:10.1186/s12864-016-2574-9)
Supplement: Additional file 7: Table S6. — List of all differentially expressed Carbohydrate-active enzymes [Glycoside Hydrolase (GH), Glycosyltransferase (GT), Carbohydrate esterase (CE) and Polysaccharide lyase (PL) families]. (XLSX 24 kb) [file 12864_2016_2574_MOESM7_ESM.xlsx]

## Sheet: Sheet1
Table S6: List of all differentially expressed Carbohydrate-active enzymes [Glycoside Hydrolase (GH), Glycosyltransferase (GT), Carbohydrate esterase (CE) and Polysaccharide lyase (PL) families]
CDS-Length of coding sequence of unigenes. Cluster unigenes are in coloured blocks. Bold numbers represent isoform contigs
S/N	Gene ID	GH	log2_FC	CDS		S/N	Gene ID	GT	log2_FC	CDS		S/N	Gene ID	CE	log2_FC	CDS		S/N	Gene ID	PL	log2_FC	CDS
1	CL1014.Contig1	GH15	-0.677578	861		1	CL1082.Contig1	GT24	-0.615008	4824		1	CL1024.Contig1	CE4	-2.06604	1482		1	CL1070.Contig15	PL1	2.61668	198
2	CL1044.Contig11	GH5	0.938572	2328		2	CL2024.Contig2	GT2	-1.10613	2073		2	CL1024.Contig2	CE4	-1.25719	1116		2	CL1070.Contig18	PL1	2.58307	597
3	CL107.Contig1	GH1	2.68417	363		3	CL2024.Contig3	GT2	-1.67986	2214		3	CL1024.Contig3	CE4	-1.74791	1566		3	CL1070.Contig4	PL1	2.67572	360
4	CL107.Contig14	GH39	1.75604	273		4	CL2300.Contig1	GT20	-1.88489	192		4	CL1415.Contig6	CE4	0.843142	717		4	CL2488.Contig1	PL8	1.79866	1212
5	CL1070.Contig1	GH28	2.59001	153		5	CL2300.Contig2	GT20	-2.31903	1227		5	CL1808.Contig2	CE4	3.3179	870			CL2488.Contig2	PL8	1.7299	1212
6	CL1070.Contig2	GH28	2.70547	663		6	CL2401.Contig4	GT20	-1.41458	2772		6	CL1808.Contig3	CE4	1.78805	867		5	Unigene1897	PL1	2.31401	183
7	CL1076.Contig9	GH10	1.08726	978			CL2401.Contig5	GT20	-1.26894	2772		7	CL2313.Contig1	CE4	0.805022	447		6	Unigene2938	PL8	-2.67337	270
8	CL1109.Contig4	GH7	0.908761	621		7	CL2527.Contig1	GT4	-0.547437	1362		8	CL2913.Contig1	CE7	9.16679	423		7	Unigene4007	PL8	-1.65505	1989
9	CL1109.Contig5	GH7	1.07404	1557		8	CL2527.Contig2	GT4	-0.762826	345		9	CL2913.Contig2	CE7	4.59715	906
10	CL1109.Contig6	GH7	2.37417	186		9	CL2943.Contig1	GT35	-1.48448	2283		10	CL3051.Contig5	CE1	3.19087	123
11	CL1115.Contig2	GH7	3.02511	714		10	CL2943.Contig2	GT35	-1.03376	2592		11	CL3301.Contig4	CE7	-1.22259	1557
12	CL114.Contig1	GH39	3.71749	267			CL2943.Contig3	GT35	-0.573184	2592		12	CL3784.Contig2	CE1	1.57785	861
	CL114.Contig12	GH39	2.92878	267		11	CL3232.Contig11	GT33	-3.45142	1530		13	CL3866.Contig2	CE4	-3.43017	345
13	CL114.Contig2	GH43	4.03881	369			CL3232.Contig12	GT33	-2.13815	1530		14	CL3866.Contig3	CE4	-3.80609	1215
	CL114.Contig9	GH43	3.10485	369		12	CL3232.Contig16	GT33	-3.34646	375		15	CL4391.Contig1	CE8	4.21281	1116
	CL114.Contig11	GH43	2.91654	369		13	CL3232.Contig3	GT33	-3.26172	186		16	CL4391.Contig2	CE8	3.69676	1218
	CL114.Contig13	GH43	3.20652	369			CL3232.Contig4	GT33	-2.8868	186		17	CL4464.Contig1	CE1	3.86816	648
14	CL114.Contig3	GH39	3.99917	339			CL3232.Contig6	GT33	-2.83354	186		18	CL4464.Contig2	CE1	4.0931	1038
15	CL114.Contig4	GH43	3.18728	348			CL3232.Contig7	GT33	-3.26172	186		19	CL4636.Contig2	CE1	-0.97985	1017
16	CL114.Contig6	GH43	4.07003	1893			CL3232.Contig8	GT33	-1.22574	186		20	CL4647.Contig1	CE4	-5.24352	780
	CL114.Contig7	GH43	2.81	1893			CL3232.Contig9	GT33	-3.35958	186		21	CL5027.Contig2	CE1	1.58206	1584
	CL114.Contig8	GH43	3.02788	1893		14	CL3639.Contig1	GT59	-0.806438	246		22	CL623.Contig5	CE1	-3.57986	1401
	CL114.Contig10	GH43	2.88148	1893		15	CL3639.Contig2	GT59	-0.797361	1368		23	Unigene4137	CE4	1.75143	1218
17	CL1154.Contig18	GH55	-0.706388	642		16	CL4444.Contig1	GT2	-1.43514	243		24	Unigene4510	CE7	4.97312	1599
18	CL1213.Contig3	GH7	-1.03929	1548		17	CL4444.Contig2	GT2	-1.52934	804		25	Unigene5049	CE8	4.27377	1053
19	CL1213.Contig4	GH7	-0.815378	1641		18	CL525.Contig1	GT1	-3.10952	2826		26	Unigene5725	CE15	-0.635557	1395
20	CL1234.Contig1	GH55	1.16669	111			CL525.Contig2	GT1	-1.08675	2826		27	Unigene5852	CE15	4.69779	1131
21	CL1321.Contig1	GH1	2.7872	2853		19	CL75.Contig1	GT8	1.80071	3219		28	Unigene731	CE7	-3.19601	216
22	CL1336.Contig4	GH7	-1.66316	3498		20	CL75.Contig2	GT8	1.98126	252
23	CL1340.Contig2	GH7	3.12093	3201		21	CL895.Contig2	GT39	-0.821543	2454
	CL1340.Contig3	GH7	3.06996	3201		22	Unigene2157	GT32	-1.13166	1191
	CL1340.Contig4	GH7	2.75832	3201		23	Unigene2423	GT2	1.79534	435
	CL1340.Contig5	GH7	2.24183	3201		24	Unigene2737	GT1	6.57898	114
24	CL1425.Contig1	GH27	-2.62086	465		25	Unigene3482	GT4	1.04404	1392
25	CL1425.Contig2	GH27	-3.29165	1125		26	Unigene5145	GT20	-2.29527	399
26	CL144.Contig1	GH3	-3.39237	798		27	Unigene5315	GT2	1.54785	3504
27	CL144.Contig2	GH3	-3.8785	951		28	Unigene87	GT2	-1.7707	5751
28	CL144.Contig3	GH3	-3.66594	1878
29	CL144.Contig4	GH3	-3.1549	1746
30	CL144.Contig5	GH3	-3.77528	1815
31	CL144.Contig6	GH3	-3.4836	1020
32	CL144.Contig7	GH3	-3.58706	1083
33	CL144.Contig8	GH3	-3.49041	1857
34	CL144.Contig9	GH3	-5.86123	582
	CL144.Contig11	GH3	-6.17512	582
	CL144.Contig12	GH3	-6.03052	582
	CL144.Contig13	GH3	-6.36936	582
35	CL144.Contig10	GH3	-4.22346	1599
36	CL144.Contig14	GH3	-2.87387	1662
37	CL144.Contig15	GH3	-6.896	1530
38	CL144.Contig16	GH3	-6.41589	1593
39	CL1440.Contig2	GH7	2.86639	252
40	CL1440.Contig6	GH7	2.32073	147
41	CL1440.Contig9	GH7	-2.68712	798
42	CL1544.Contig8	GH31	1.70728	2382
43	CL1707.Contig1	GH2	0.880488	495
44	CL1707.Contig2	GH2	0.648459	2526
45	CL1726.Contig1	GH2	-1.46949	2643
46	CL1900.Contig3	GH92	1.64957	351
47	CL1940.Contig4	GH18	-0.924682	2307
48	CL1975.Contig3	GH38	-1.11529	1023
	CL1975.Contig4	GH38	-2.15287	1023
49	CL20.Contig3	GH7	1.08657	2160
50	CL20.Contig6	GH7	1.888	105
	CL20.Contig5	GH7	1.714	105
51	CL2009.Contig2	GH10	2.43389	981
52	CL2019.Contig2	GH7	-2.05374	3624
53	CL2055.Contig4	GH30	1.97331	1456
	CL2055.Contig5	GH30	1.00243	1456
54	CL2076.Contig1	GH55	2.35834	249
55	CL2076.Contig2	GH55	3.56839	2235
	CL2076.Contig3	GH55	2.65438	2235
56	CL2079.Contig2	GH7	2.18333	252
57	CL2079.Contig4	GH7	6.15451	612
58	CL2134.Contig1	GH3	-3.28419	1782
59	CL2134.Contig2	GH3	-1.77509	1986
60	CL2165.Contig2	GH5	-0.728986	1671
61	CL226.Contig1	GH1	1.39058	1455
62	CL226.Contig4	GH1	1.52169	651
63	CL2293.Contig2	GH94	-0.84337	1251
64	CL2303.Contig2	GH55	0.69088	1473
65	CL2303.Contig3	GH7	0.574757	1455
66	CL2327.Contig2	GH78	1.60419	441
67	CL2386.Contig2	GH55	1.08748	2373
68	CL2427.Contig1	GH16	-1.42031	978
	CL2427.Contig2	GH16	-1.25981	978
	CL2427.Contig3	GH16	-2.41198	978
69	CL25.Contig10	GH31	2.06258	696
	CL25.Contig3	GH31	0.917286	696
	CL25.Contig7	GH31	0.77945	696
	CL25.Contig8	GH31	1.87399	696
	CL25.Contig9	GH31	-0.795608	696
70	CL2530.Contig1	GH13	-1.46083	2022
71	CL2530.Contig2	GH13	1.64963	2076
72	CL2530.Contig3	GH13	-0.816476	2136
73	CL2530.Contig4	GH13	-2.36931	2082
74	CL2537.Contig2	GH7	-3.40094	714
75	CL2580.Contig1	GH10	-1.27769	1191
76	CL278.Contig4	GH15	0.945136	3597
77	CL2874.Contig11	GH15	-3.38542	2097
78	CL2874.Contig17	GH15	-1.21032	2127
79	CL2874.Contig3	GH15	-3.45523	738
80	CL2874.Contig4	GH15	-3.61981	2175
81	CL2874.Contig6	GH15	-4.97148	1353
	CL2874.Contig8	GH15	-5.06166	1353
82	CL2948.Contig2	GH15	-1.11285	2322
83	CL2955.Contig1	GH55	2.80556	1413
84	CL2955.Contig2	GH55	0.605487	1428
86	CL3153.Contig1	GH61	-4.44149	741
87	CL3194.Contig3	GH18	0.825002	631
88	CL3266.Contig2	GH7	-0.623705	2979
89	CL3302.Contig1	GH7	-0.962189	402
	CL3302.Contig2	GH7	-2.87204	402
90	CL3302.Contig3	GH7	-2.11488	1218
91	CL3302.Contig4	GH7	-1.07674	1275
92	CL3396.Contig1	GH7	-0.683651	1197
93	CL3553.Contig1	GH18	0.98978	921
94	CL3642.Contig2	GH37	-0.82197	1029
95	CL3647.Contig2	GH55	-1.52186	1017
96	CL3660.Contig2	GH18	1.2895	870
97	CL3660.Contig5	GH18	1.1047	681
98	CL3660.Contig6	GH18	0.974213	735
99	CL374.Contig3	GH61	4.01313	342
100	CL374.Contig4	GH61	5.3933	741
101	CL3752.Contig2	GH16	-0.613589	1263
102	CL4195.Contig1	GH92	-2.06453	2409
103	CL4195.Contig2	GH92	-2.13311	2355
104	CL4290.Contig3	GH63	0.811976	324
105	CL4290.Contig4	GH63	1.08503	2373
106	CL430.Contig6	GH55	0.773312	393
107	CL430.Contig7	GH18	3.2032	357
108	CL4329.Contig1	GH16	-1.5731	1017
109	CL4329.Contig2	GH16	-1.43719	1881
110	CL4369.Contig4	GH79	3.03786	744
111	CL452.Contig2	GH7	-1.14335	1026
112	CL4520.Contig1	GH7	-2.58173	723
113	CL4570.Contig2	GH15	-1.47471	3234
114	CL4690.Contig2	GH18	-1.21473	2913
115	CL4745.Contig2	GH7	-3.57291	1545
116	CL477.Contig2	GH92	2.57749	2424
	CL477.Contig4	GH92	2.11268	2424
117	CL477.Contig7	GH92	0.968741	2481
	CL477.Contig10	GH92	-1.16367	2481
	CL477.Contig11	GH92	-0.778756	2481
118	CL477.Contig17	GH92	-2.90239	1002
	CL477.Contig18	GH92	-2.90239	1002
	CL477.Contig25	GH92	-3.02786	1002
119	CL477.Contig22	GH92	-2.32255	444
120	CL4881.Contig3	GH7	-0.654793	1383
121	CL4930.Contig2	GH23	-1.69491	654
122	CL4960.Contig2	GH15	-1.87996	3810
123	CL4983.Contig1	GH31	1.72011	576
124	CL4983.Contig2	GH31	1.70715	633
125	CL5096.Contig1	GH17	-1.7536	1128
	CL5096.Contig2	GH17	-1.21753	1128
126	CL530.Contig13	GH16	1.62641	681
127	CL530.Contig12	GH16	-0.807247	174
	CL530.Contig16	GH16	-1.25437	174
	CL530.Contig19	GH16	1.49354	174
	CL530.Contig5	GH16	-1.15378	174
128	CL567.Contig1	GH7	2.85268	408
129	CL567.Contig3	GH7	-1.32038	822
130	CL656.Contig1	GH55	-1.6508	174
131	CL656.Contig2	GH5	-1.44151	1452
132	CL656.Contig3	GH5	-2.05226	1140
133	CL656.Contig4	GH5	-1.14489	453
134	CL659.Contig4	GH20	0.987792	1662
135	CL70.Contig1	GH13	-3.04678	777
	CL70.Contig22	GH13	-2.44449	777
	CL70.Contig32	GH13	-2.76968	777
	CL70.Contig43	GH13	-0.910868	777
	CL70.Contig50	GH13	-1.56157	777
	CL70.Contig52	GH13	-2.48273	777
	CL70.Contig57	GH13	-2.89369	777
	CL70.Contig60	GH13	-2.74752	777
	CL70.Contig64	GH13	-2.73349	777
	CL70.Contig65	GH13	-2.73349	777
	CL70.Contig69	GH13	-2.61067	777
	CL70.Contig71	GH13	-2.61067	777
	CL70.Contig79	GH13	-2.74752	777
	CL70.Contig80	GH13	-2.61069	777
	CL70.Contig82	GH13	-1.75637	777
136	CL762.Contig1	GH12	2.23377	801
	CL762.Contig3	GH12	1.59675	801
	CL762.Contig4	GH12	2.23107	801
	CL762.Contig5	GH12	1.95979	801
	CL762.Contig6	GH12	1.75294	801
137	CL774.Contig7	GH88	1.93313	534
138	CL798.Contig4	GH13	-3.17958	2037
139	CL804.Contig4	GH1	-0.99458	1767
140	CL923.Contig6	GH1	-0.772386	1905
141	CL94.Contig1	GH71	4.27884	177
142	CL94.Contig4	GH71	-1.39603	1239
	CL94.Contig6	GH71	-0.962833	1239
143	Unigene1041	GH94	1.41344	2628
144	Unigene1305	GH16	-0.642606	1011
145	Unigene1418	GH31	1.37641	696
146	Unigene1483	GH79	1.4512	1542
147	Unigene153	GH10	-1.4563	588
148	Unigene1599	GH53	1.30166	1140
149	Unigene1600	GH15	-2.20855	687
150	Unigene2001	GH92	1.84677	516
151	Unigene2207	GH10	2.41215	1203
152	Unigene2702	GH63	-2.47806	3186
153	Unigene3035	GH7	2.4007	123
154	Unigene3112	GH61	-3.95787	693
155	Unigene3565	GH13	1.2313	2976
156	Unigene3893	GH16	1.64411	954
157	Unigene4001	GH55	0.962457	543
158	Unigene4596	GH13	1.77933	4152
159	Unigene4634	GH16	1.70569	1875
160	Unigene4693	GH10	5.62054	969
161	Unigene5150	GH15	-1.77389	1065
162	Unigene5234	GH7	1.2073	1545
163	Unigene5244	GH31	-1.06515	2739
164	Unigene5307	GH13	-0.890502	4533
165	Unigene5327	GH18	-0.595679	1362
166	Unigene5730	GH35	0.856314	2943
167	Unigene5818	GH16	-6.28266	999
168	Unigene6067	GH72	-0.629989	1662
169	Unigene6071	GH51	3.1519	1890
170	Unigene63	GH35	0.716634	295
171	Unigene6305	GH18	1.8897	252
172	Unigene660	GH18	1.11067	246
173	Unigene740	GH23	-2.54623	894
