# Supplementary material for: De novo transcriptomic assembly and profiling of Rigidoporus microporus during saprotrophic growth on rubber wood
Source: BMC Genomics. 2016 Mar 15;17:234. doi: 10.1186/s12864-016-2574-9 (PMC4791870; doi:10.1186/s12864-016-2574-9)
Supplement: Additional file 8: Figure S2. — A-C. Hierarchical cluster analysis of (A) GlycosylTransferases (GT) (B) Carbohydrate esterases (CE) and (C) Polysaccharide lyases (PL) genes up-regulated during saprotrophic growth on rubber wood. (FDR < 0.05 and Fold change > 2). Cluster analysis was constructed based on the log2 values of the fragments per kilobase per million reads (FPKM) of the unigenes. Red indicates high expression and blue indicates low expression. (ZIP 703 kb) [file 12864_2016_2574_MOESM8_ESM.zip]

Archive with 3 entries (3 files):
- Fig S2/fig S2A.tif
- Fig S2/fig S2b.tif
- Fig S2/fig S2c.tiff
