# Supplementary material for: De novo transcriptomic assembly and profiling of Rigidoporus microporus during saprotrophic growth on rubber wood
Source: BMC Genomics. 2016 Mar 15;17:234. doi: 10.1186/s12864-016-2574-9 (PMC4791870; doi:10.1186/s12864-016-2574-9)
Supplement: Additional file 10: Table S7. — List of all differentially expressed genes involved in Lignin degradation. (XLSX 15 kb) [file 12864_2016_2574_MOESM10_ESM.xlsx]

## Sheet: Sheet1
Table S7: List of all differentially expressed genes involved in Lignin degradation
CDS-Length of coding sequence of unigenes. Cluster unigenes are in coloured blocks. Bold numbers represent isoform contigs
S/N	Gene ID	Defination	log2_FC	CDS
1	CL1026.Contig4	Alcohol oxidase	0.783803	1860
2	CL1026.Contig7	Alcohol oxidase	-2.21937	1731
3	CL1026.Contig8	Choline dehydrogenase	-0.61244	3132
4	CL1288.Contig4	Dyp-type peroxidase	0.788948	1311
5	CL1330.Contig4	Copper radical oxidase	-1.92459	291
6	CL1417.Contig2	Aldo/keto reductase	2.52367	534
7	CL1536.Contig1	Aryl-alcohol-oxidase	1.81347	1806
8	CL1536.Contig2	Aryl-alcohol-oxidase	0.785924	1734
9	CL1536.Contig3	Aryl-alcohol-oxidase	-1.13155	240
10	CL1551.Contig2	Aldo/keto reductase	-3.08461	402
11	CL1608.Contig3	Superoxide dismutase [Mn]	1.55012	492
	CL1608.Contig10	Superoxide dismutase [Mn]	-1.23429	492
12	CL1608.Contig5	Superoxide dismutase [Mn]	1.10887	1386
13	CL1608.Contig7	Superoxide dismutase [Mn]	-0.84948	1419
14	CL1619.Contig4	Iron reductase	-4.24006	492
	CL1619.Contig2	Iron reductase	-4.76169	492
15	CL1619.Contig3	Iron reductase	-4.4606	1080
16	CL1628.Contig2	Choline dehydrogenase	-2.28483	3867
17	CL1737.Contig5	NADP-dependent oxidoreductase	1.17421	1029
18	CL1799.Contig2	Alcohol oxidase	-1.02337	1287
19	CL1803.Contig1	Chloroperoxidase	1.46904	678
20	CL1933.Contig2	Laccase	-0.97888	1450
21	CL2007.Contig2	Laccase	3.16667	1563
	CL2007.Contig3	Laccase	2.84466	1563
22	CL2007.Contig4	Laccase	2.19172	492
	CL2007.Contig5	Laccase	1.85189	492
23	CL2007.Contig1	Laccase	2.98985	165
24	CL2081.Contig1	Aldo/keto reductase	1.01822	1014
25	CL2094.Contig2	Quinone oxidoreductase	1.02212	273
26	CL2180.Contig4	Heme peroxidase	0.912785	2496
27	CL2589.Contig2	Aldo/keto reductase	0.655226	1026
28	CL2650.Contig2	Aldo/keto reductase	1.16831	864
	CL2650.Contig3	Aldo/keto reductase	0.572745	864
29	CL2847.Contig1	Laccase	-2.39024	1515
30	CL29.Contig1	Manganese peroxidase 3	1.11367	1416
	CL29.Contig20	Manganese peroxidase 3	0.939425	1416
31	CL29.Contig2	Manganese peroxidase 3	3.12967	1242
	CL29.Contig6	Manganese peroxidase 3	2.55633	1242
	CL29.Contig4	Manganese peroxidase 3	2.39071	1242
32	CL29.Contig5	Manganese peroxidase 3	2.58458	1092
	CL29.Contig7	Manganese peroxidase 3	1.87138	1092
	CL29.Contig3	Manganese peroxidase 3	1.74873	1092
33	CL29.Contig11	Manganese peroxidase 3	4.19505	366
	CL29.Contig14	Manganese peroxidase 3	1.7067	366
	CL29.Contig9	Manganese peroxidase 3	1.67742	366
34	CL29.Contig12	Manganese peroxidase 3	4.13343	1143
	CL29.Contig13	Manganese peroxidase 3	2.12905	1143
	CL29.Contig10	Manganese peroxidase 3	2.1036	1143
	CL29.Contig16	Manganese peroxidase 3	1.74139	1143
	CL29.Contig18	Manganese peroxidase 3	1.60773	1143
	CL29.Contig15	Manganese peroxidase 3	1.07663	1143
35	CL29.Contig8	Manganese peroxidase 3	4.37283	558
36	CL29.Contig21	Manganese peroxidase 3	0.618358	2544
37	CL2998.Contig2	Glyoxal oxidase	-2.03502	642
38	CL2998.Contig3	Copper radical oxidase	-1.40505	591
39	CL3013.Contig3	Glyoxal oxidase	0.726491	399
40	CL3103.Contig1	Alcohol oxidase	1.5513	1839
41	CL3130.Contig1	Ferroxidase	2.23979	1863
42	CL3130.Contig2	Ferroxidase	2.11137	588
43	CL319.Contig2	Cellobiose dehydrogenase	1.00817	1539
44	CL3411.Contig1	NADP-dependent oxidoreductase	-1.5595	999
45	CL3411.Contig2	NADP-dependent oxidoreductase	-1.71787	1107
46	CL3411.Contig3	NADP-dependent oxidoreductase	-1.8394	1053
47	CL3567.Contig1	Alcohol oxidase	-0.59493	1827
48	CL3567.Contig2	Alcohol oxidase	-1.23501	1740
49	CL3694.Contig1	Aldo/keto reductase	-0.99498	1032
	CL3694.Contig3	Aldo/keto reductase	-1.24448	1032
50	CL3853.Contig1	Aldo/keto reductase	-1.94274	1053
	CL3853.Contig2	Aldo/keto reductase	-1.89183	1053
	CL3853.Contig3	Aldo/keto reductase	-1.06259	1053
51	CL3967.Contig2	Laccase	-2.60819	1530
52	CL3969.Contig1	Aldo/keto reductase	-1.23063	135
53	CL3969.Contig3	Aldo/keto reductase	-1.34363	1143
54	CL3969.Contig4	Aldo/keto reductase	-1.06335	516
55	CL4203.Contig3	Alcohol oxidase	4.97045	1950
56	CL4346.Contig2	NADP-dependent oxidoreductase	4.87734	1467
57	CL4564.Contig1	Heme peroxidase	2.38452	3492
58	CL4564.Contig2	Heme peroxidase	-0.95812	3438
	CL4564.Contig3	Heme peroxidase	-2.50599	3438
59	CL4964.Contig4	Manganese peroxidase 2	7.60942	1101
60	CL583.Contig21	Putative oxidoreductase yteT	5.99503	1332
61	CL583.Contig23	Putative oxidoreductase yteT	5.5095	432
62	CL583.Contig13	Putative oxidoreductase yteT	5.18609	1359
63	CL583.Contig1	Putative oxidoreductase yteT	5.11939	1308
64	CL583.Contig2	Putative oxidoreductase yteT	5.07209	1356
65	CL583.Contig14	Putative oxidoreductase yteT	4.95906	1323
66	CL583.Contig32	Putative oxidoreductase yteT	4.95718	1365
67	CL583.Contig12	Putative oxidoreductase yteT	4.94897	1311
68	CL583.Contig3	Putative oxidoreductase yteT	4.79514	1413
69	CL583.Contig25	Putative oxidoreductase yteT	4.46125	399
	CL583.Contig22	Putative oxidoreductase yteT	3.64228	399
70	CL707.Contig3	NADH:ubiquinone oxidoreductase	2.11741	174
71	CL714.Contig6	Aldo/keto reductase	5.38554	978
72	CL714.Contig5	Aldo/keto reductase	4.09155	432
	CL714.Contig3	Aldo/keto reductase	2.49054	432
73	CL714.Contig4	Aldo/keto reductase	3.10509	288
	CL714.Contig2	Aldo/keto reductase	2.87942	288
74	CL827.Contig4	Manganese peroxidase 3	2.53976	1101
	CL827.Contig3	Manganese peroxidase 3	1.94268	1101
75	CL827.Contig7	Manganese peroxidase 1	1.31971	2295
76	CL827.Contig8	Manganese peroxidase 1	-1.04341	2244
	CL827.Contig12	Manganese peroxidase 1	-1.06321	2244
77	CL862.Contig3	Aldo/keto reductase	2.81637	945
78	CL928.Contig1	Copper radical oxidase	1.05544	687
79	CL928.Contig2	Copper radical oxidase	1.26574	624
80	Unigene1491	Iron-dependent peroxidase	-1.15137	1014
81	Unigene188	Chloroperoxidase-like protein	-1.57979	1272
82	Unigene2376	Heme peroxidase	-1.58716	1433
83	Unigene2720	Manganese peroxidase 3	0.858714	1077
84	Unigene294	Copper radical oxidase	-1.87401	2898
85	Unigene2959	Dyp-type peroxidase	-2.39076	1425
86	Unigene3405	Cellobiose dehydrogenase	0.835898	762
87	Unigene3433	Aldo/keto reductase	-1.8128	885
88	Unigene352	Copper radical oxidase	0.976037	2760
89	Unigene3739	Aldo/keto reductase	2.99315	294
90	Unigene4039	Alcohol oxidase	-0.80417	594
91	Unigene4078	Aldo/keto reductase	0.723493	999
92	Unigene4527	NADH-ubiquinone oxidoreductase	-1.32371	1464
93	Unigene4662	Glutathione peroxidase	-0.64518	474
94	Unigene5061	Aldo/keto reductase	1.59889	945
95	Unigene5168	Cytochrome C peroxidase	-1.78467	1116
96	Unigene5173	Heme peroxidase	-1.24105	1851
97	Unigene5292	Chloroperoxidase-like protein	-2.72277	396
98	Unigene5384	Chloroperoxidase-like protein	-3.00176	414
99	Unigene5440	Dyp-type peroxidase	-1.07535	411
100	Unigene5866	Heme peroxidase	1.1081	783
101	Unigene5891	Copper radical oxidase	1.00517	2028
102	Unigene928	Aldo/keto reductase	0.846322	1059
