# Supplementary material for: De novo transcriptomic assembly and profiling of Rigidoporus microporus during saprotrophic growth on rubber wood
Source: BMC Genomics. 2016 Mar 15;17:234. doi: 10.1186/s12864-016-2574-9 (PMC4791870; doi:10.1186/s12864-016-2574-9)
Supplement: Additional file 13: Table S8. — List of all differentially expressed ATP–Binding cassette (ABC) transporters. (XLSX 394 kb) [file 12864_2016_2574_MOESM13_ESM.xlsx]

## Sheet: Sheet1
Table S8: List of all differentially expressed ATP-Binding cassette (abc) transporters
Gene ID	Family	Group	Product length (aa)	Comments	Nucleotide sequence	AA sequence	log2FC	logCPM	PValue	FDR	Nr.ID	Nr.Score	Nr.Evalue	Nr.annotation	Nt.ID	Nt.Score	Nt.Evalue	Nt.annotation	Swissprot.ID	Swissprot.Score	Swissprot.Evalue	Swissprot.annotation	COG.Protein.or.Domain	COG.Score	COG.Evalue	COG.ID	COG.Function.Description	KO_id	KEGG.Evalue	KEGG.Score	KEGG.Gene	ko_definition	GO.BiologicalProcess	GO.MolecularFunction	Go.CellularComponent
CL3640.Contig9_All	ABC-G	ABCG7.1	1084	Full-length cDNA; contains 3 introns	CGGTAATGGCCAACTCAGCGAGCGTTGCATCACACGCCTCTCCTCCACCCTACACTCACCATCCCCTCTTTCGCGACTAGAACTATACGTAGCAGCGGCTCTCTCGACAGCAGGCTCAGAGCGAGAAATCCGGGCGGCGGGAGAAATGCCGTCGTTTACTATGCCATGGTTGTTAGCTGCTGCGGTGCTCGGACTTTCCAACTTCCACAGCGTAGAAGCGAGATACGAGGTGAATGTTACGGGGCATTACACGCGTAATGGGTCATTAGCGAAGAGCTGGAGTAATGGTGCTGGGAGTTATAGAACGCCGGCATACGTGAACCCTTTGTCTCTAGATCTAGCACGGGATAAGGACTGCCCACCTTGTTTCAACTGTCGGTTACCTGCTTTCACGTGTGG…	MPSFTMPWLLAAAVLGLSNFHSVEARYEVNVTGHYTRNGSLAKSWSNGAGSYRTPAYVNPLSLDLARDKDCPPCFNCRLPAFTCGQYGDCDDYDGQCKCPPGWGGIDCLTPQCDSLIEEHRHLRGDGEDCQCSEGWGGINCNVCKTDNACKGAPIPGVPDGTIGDEDRNMTCYTGGITVFSNHQICQVTNRKILDMLPDRPPQVTFSCDKEPGKCSFQFWTGRVESFYCGLDKCTSRLEVGYNSNSTYYDCETIRCSCIPGRFICGEDGSINIDDFLKSTIKGPASFSCKTGEGCKFEEPGMNSLIEMFFGDSSIFLNCDSGECLHYSQVPGYVRPPKPDHTKLVALSTAGAILIVVAAFALLWYAGRDHTHFLGQIRLPENEAYKILHEHTPRSLQFS…	3.30475	3.20894	1.35044e-35	1.99207e-33	gi|389750403|gb|EIM91574.1|	370.5	1.00E-100	hypothetical protein STEHIDRAFT_91724 [Stereum hirsutum FP-91666 SS1]	gi|154273281|ref|XM_001537443.1|	60	8.00E-06	Ajellomyces capsulatus NAm1 conserved hypothetical protein (HCAG_07802) partial mRNA	sp|P25371|ADP1_YEAST	317	1.00E-160	Probable ATP-dependent permease OS=Saccharomyces cerevisiae (strain ATCC 204508 / S288c) GN=ADP1 PE=1 SV=2	YCR011c_2	293	2.00E-78	COG1131	ABC-type multidrug transport system, ATPase component	K05681	0	387	mgr:MGG_01563	ATP-binding cassette, subfamily G (WHITE), member 2	-	-	-
CL3640.Contig8_All	ABC-G	ABCG7.1	108	Fragment	GGCACACTCGTGACACTATACAAGTACGTTATCTCATTTCGATTGCATTCCCCGTCCCTCCCTGTCGTGTGTAGTTTGTTTCCGTATCGCTGATTCGCTCCATTCCTTTTCACCCTCTCAATCAAACCATACATACCACTCGTGACCATTTCACCATTGATCTGAATCCCACACTTTGTGTTTCACAGCCTCCTATTCACGGGTCTCCTCATCAACCGCGCCTCGCTTGGCTCGCTCCAAATTCTCACAACGCTGTCCTATTTCCACGCCGCGTTCGAAGCGCTCGCGGTCAACGAACTACGGTACTTGCAATTACAAGAAGTCAGGTTTGGCGTTGAACTGAACGTTCCCGCGGCAACGATCCTAAACCTGTTCGGACTAAGGGCTCAGTCCTTCTGG…	IPHFVFHSLLFTGLLINRASLGSLQILTTLSYFHAAFEALAVNELRYLQLQEVRFGVELNVPAATILNLFGLRAQSFWWPNTALLGVFFGVFTVSTWVVLHFYVREKR	2.69231	1.17568	1.7477e-13	3.8696e-12	gi|393221394|gb|EJD06879.1|	163.7	3.00E-39	hypothetical protein FOMMEDRAFT_131681 [Fomitiporia mediterranea MF3/22]	--	--	--	--	sp|P25371|ADP1_YEAST	63.9	9.00E-11	Probable ATP-dependent permease OS=Saccharomyces cerevisiae (strain ATCC 204508 / S288c) GN=ADP1 PE=1 SV=2	YCR011c_3	63.9	2.00E-10	COG0842	ABC-type multidrug transport system, permease component	K05681	3.00E-14	77.8	mgr:MGG_01563	ATP-binding cassette, subfamily G (WHITE), member 2	GO:0006200//ATP catabolic process	GO:0005524//ATP binding;GO:0016887//ATPase activity	GO:0016020//membrane
CL893.Contig27_All	ABC-B	ABCB4	890	N-terminal fragment of the predicted gene	TTTTTTTTTTCCATCCGCAAGGTTAAATGCTATTGCAATGATGTATGTATGTGTATATATCAATACGTACGCGTGAACAGTGAAGAAAAAAAGGAAAAGAAACGTGGTCCATTGACATAGACGTAGTCGTAGAAACCGGGAACAGACAACAGATTGTGATGGGCGTTTCAATGGAACAGTTCGGTGATGAGAAATGGAATGGATGGAAATGGTTTATTCAAAACGTGGAGTACTCTCCTCTGGTATGGGAAGAAAAGAAAAACCGGAAATATGTTTGCAACAAAAGTGTGTGAGAGAAAAAACAGGACTAGGTTCAACAGATGACGCATGTACAAGTGCTCGACAAAACAGGAATCGTTATGTTGTGTATGAAAAGAAAGAAAAAAAAAGGTTGAGGCT…	MAATIVMSAVPSLSQDTVLAALFVVRVAFPVILLAISLSLYTAKKDSVNQHSETPIVPVTIAVKSPRRGLILPILTLVALTYFLDGFALIVHSVLSKHWQGTPPTAEWWKSLWSGIEVETVGGLLAAGLLAIFGVWKEMQGVAVWLVRRPRLWAGIALVGSFAEVGLLGVALGTVYNKPPVHIPELPEQARIPILLHSLFPAIRTLLLIPLFPILANPRVRYVPASEVRQNGDGILSVQPRATENSSLLVRDEEAGIPSQGLVPPTVGQQYGTFARSTRSGRSTPNATSRTQTPAPSDGQDTTRPVRPFTSTTRSTQHESVSKWDNPSWAELYRRLKRIAPFLWPKTSVWLQFLAFVCIIVLVIGRFVNFAVPLTLGELLIVLERKYGGGSPVPEPDTT…	2.33941	2.88378	5.11585e-17	1.72114e-15	gi|393217700|gb|EJD03189.1|	131.3	2.00E-28	hypothetical protein FOMMEDRAFT_108336 [Fomitiporia mediterranea MF3/22]	gi|299751774|ref|XM_002911640.1|	61.9	3.00E-06	Coprinopsis cinerea okayama7#130 SeqLit mitochondrial half-size ABC transporter, mRNA	sp|Q02592|HMT1_SCHPO	473	7.00E-136	Heavy metal tolerance protein OS=Schizosaccharomyces pombe (strain 972 / ATCC 24843) GN=hmt1 PE=2 SV=3	SPCC737.09c	420	8.00E-120	COG5265	ABC-type transport system involved in Fe-S cluster assembly, permease and ATPase components	K05663	3.00E-115	393	pan:PODANSg2281	mitochondrial ABC transporter ATM	GO:0055085//transmembrane transport;GO:0006200//ATP catabolic process	GO:0042626//ATPase activity, coupled to transmembrane movement of substances;GO:0005524//ATP binding	GO:0016021//integral to membrane
CL413.Contig5_All	ABC-C	ABCC7.2	442	N-terminal fragment of the predicted gene	GGATGAGCAAGTTTCGGATGTAGCTGCGTGAGAGTTGTTCTGTCAGGAAATCTAGATATTCCAAAAGTGATGTCTGTACTTACTGGATTTCCTTAGAGCGATATTCCGCAATTCTCTTCAAAAACGGTATTTCCCACGAGAAGAATTTGATGACCTTCATCCCACCCAACAATTCTTGGAGTAATTTAGCACGTTTATCTGTCCAAACCATGCTCTTCTGGCGCAGACGAAACAGCTGTTTCATTGTTTGCGTCTGTAGGGGCGTCACAATGATGAAGAATGCGAAACCGGCGAGTGCACTTGGACCAAGGTTTATCAAAAGGAGAACTAGACAAATGCCCATTTGAATTGGGGCAGTCCAGAACATGTGAAAGAATTGACAACAGAAGTCAATTCTCG…	HSGAAIPTMSGSLDDKPVVGSPADKSSVYINEKPVGIGRTSSAHSRQASQVTDYDNEPDDRAQLPKSVPVAVLEYQKLPWYLRVPFVSKTAPPPNGSVEDAPIIPEATANVFSRLTFDWITPLLSLGYARPLVTTDLYKLQDSRGASKISENILTSFEKRLAQANEYNERLARGEISPGWRSLWWTLRGNRKERETEWREKHGKKKASLVFAMNDSIFWWFWSAGALKLLSDVSQVLSPLLVKAIIQFAQQSFVHRDSRDEAPPIGRGAGLAIGLLLLQMFSSFCMHHFFYRSSSAGVLLRGGLITAIYSRSLHLSSRARTTLPNGKLVNHISTDVSRIDFCCQFFHMFWTAPIQMGICLVLLLINLGPSALAGFAFFIIVTPLQTQTMKQLFRLRQKS…	1.95354	2.90596	1.09648e-11	1.92416e-10	gi|393218198|gb|EJD03686.1|	525	1.00E-147	ABC transporter [Fomitiporia mediterranea MF3/22]	gi|170098894|ref|XM_001880631.1|	60	3.00E-06	Laccaria bicolor S238N-H82 ABC transporter partial mRNA	sp|P53049|YOR1_YEAST	148	8.00E-36	Oligomycin resistance ATP-dependent permease YOR1 OS=Saccharomyces cerevisiae (strain ATCC 204508 / S288c) GN=YOR1 PE=1 SV=1	YGR281w	148	2.00E-35	COG1132	ABC-type multidrug transport system, ATPase and permease components	--	--	--	--	--	GO:0055085//transmembrane transport;GO:0006200//ATP catabolic process	GO:0042626//ATPase activity, coupled to transmembrane movement of substances;GO:0005524//ATP binding	GO:0016021//integral to membrane
CL432.Contig2_All	ABC-C	ABCC4	89	C-terminal fragment of the predicted gene	AGCGACGTCTGCTATTGGTACAGTATTCGTTACATGTGTACCGAGTTGCAATCAGCCACTAACCTTACTCTCCCATAGATTATGAAACAGACAACGTGATCCAGACTTCGTTGCGTAACGAACTGGGAAGAGACGTAACGTTGCTTACTGTGGCACATCGTCTACAAACGATTATGGATTCTGATAGGATTCTTGTCTTGGATGCCGGACGCATTGTTGAATACGACACACCATCGAATCTCTTGAAGAAGGAGGGGGGTGTATTGAAGGCTTTGGTGGACGAGAGTGGTGACAAGGAAGCCTTATATCAAATGGCAGAAGGAAGGTCAAGTGCCTGACAACCTAGCAAAAACGGGTTGGAACATCGAGTTTCGAATAAATCCTATTTATTTTGTCTCC…	SPIDYETDNVIQTSLRNELGRDVTLLTVAHRLQTIMDSDRILVLDAGRIVEYDTPSNLLKKEGGVLKALVDESGDKEALYQMAEGRSSA	1.52804	-0.659075	0.0289168	0.0765336	gi|393218784|gb|EJD04272.1|	136	5.00E-31	hypothetical protein FOMMEDRAFT_106872 [Fomitiporia mediterranea MF3/22]	--	--	--	--	sp|P38735|VMR1_YEAST	84.3	5.00E-17	ABC transporter ATP-binding protein/permease VMR1 OS=Saccharomyces cerevisiae (strain ATCC 204508 / S288c) GN=VMR1 PE=2 SV=1	YHL035c	84.3	1.00E-16	COG1132	ABC-type multidrug transport system, ATPase and permease components	K05658	3.00E-09	60.8	ure:UREG_00750	ATP-binding cassette, subfamily B (MDR/TAP), member 1	GO:0055085//transmembrane transport;GO:0006200//ATP catabolic process	GO:0042626//ATPase activity, coupled to transmembrane movement of substances;GO:0005524//ATP binding	GO:0016021//integral to membrane
CL1456.Contig4_All	ABC-A	ABCA1	1616	Full-length cDNA	CACATGAGTGGGAACCGCCGCCTGTGCACTGGTGACTGCGGAATTACTTTGTTCTTAAACCAGTTCTTGTCCATCTTTTGAGCATCACTCATGCCCTCCCTCCGATAACACTGTGTTTGTTTCCCACCATGGCCATAAAGGATCGTACTTTTTTCAGGCAATTCTCAGCCTTGTTTGTCAAGAATTGGATTGTGTTATCCAGGAATCCGAATGTTAATCTTCTAGCGTGCTTCATTGCACCAGTTTTGACTGGAGCGTTCCTGGCACTTGCGCAGTTGTTCTTGAACAGGCCTCATAATTTCGGAATAGGTGAACCTGTTCCCGTTGCGAGGTTCAGCGATGTGTATGACCACAATCTCGCCTTTATCTGGGCGGATGGGACGAATGGGGCTGGTATCC…	MAIKDRTFFRQFSALFVKNWIVLSRNPNVNLLACFIAPVLTGAFLALAQLFLNRPHNFGIGEPVPVARFSDVYDHNLAFIWADGTNGAGIPAPTDIMSRVTSGFNERQLQSVRQVASPDDIPNTCPQNFNLFSECFAAVSFNSLPTAENASIPLNYTIHVDGGLSHIDVVRHTSDFEKRILPLQWAIDSAIIELTTGVQTTTPLQRPFTVETNDEQYTRIRLRYVDGLRDLLVLALFACYIGIAYQLPGAYMGERFNLLTSHLQAMGLRNTPRIISWHLSYSTAYLPAWLIVSIIWHFRIFTGTNAGLVLVVHVLCGLSLASWSLFVATPFEKSPQLAAVSAMFLSLLFAILAQAYGGATTGMAFIFSILFPPGFYVFAIRCIAGFELNHIPTNALHRD…	1.46857	6.47266	1.65899e-08	1.90502e-07	gi|393218025|gb|EJD03513.1|	2030.8	0	P-loop containing nucleoside triphosphate hydrolase protein [Fomitiporia mediterranea MF3/22]	gi|238579018|ref|XM_002388870.1|	67.9	5.00E-08	Moniliophthora perniciosa FA553 hypothetical protein (MPER_12022) mRNA, partial cds	sp|Q08234|YO075_YEAST	76.6	2.00E-13	Uncharacterized ABC transporter ATP-binding protein/permease YOL075C OS=Saccharomyces cerevisiae (strain ATCC 204508 / S288c) GN=YOL075C PE=1 SV=3	mlr6164	147	3.00E-34	COG1131	ABC-type multidrug transport system, ATPase component	K05658	2.00E-14	82	uma:UM06461.1	ATP-binding cassette, subfamily B (MDR/TAP), member 1	-	GO:0017111//nucleoside-triphosphatase activity;GO:0000166//nucleotide binding
CL893.Contig16_All	ABC-B	ABCB4	718	Fragment	CAAGTTCGTGGTTCTGTCCGCGTATATTGCATTCTGTTGTCATCAATACGAACAACAATTACGCCTTACTGATACTTCACATCCGCACTATACACAGCACCCGTTCACATTCCAGAGTTACCTGAACAGGCACGGATCCCGATTCTACTCCACTCACTCTTCCCGGCTATCCGAACGCTACTCCTCATCCCTCTTTTCCCAATATTGGCCAATCCACGCGTGCGATACGTGCCTGCGAGTGAAGTTAGGCAGAACGGAGATGGGATACTCAGCGTGCAACCGCGCGCGACGGAGAATTCTTCGTTGTTGGTGAGAGATGAGGAAGCGGGGATTCCGAGCCAGGGTCTTGTGCCGCCGACGGTTGGACAACAGTATGGAACTTTTGCGAGGTCGACGAGG…	YFTSALYTAPVHIPELPEQARIPILLHSLFPAIRTLLLIPLFPILANPRVRYVPASEVRQNGDGILSVQPRATENSSLLVRDEEAGIPSQGLVPPTVGQQYGTFARSTRSGRSTPNATSRTQTPAPSDGQDTTRPVRPFTSTTRSTQHESVSKWDNPSWAELYRRLKRIAPFLWPKTSVWLQFLAFVCIIVLVIGRFVNFAVPLTLGELLIVLERKYGGGSPVPEPDTTSFWPYLWAYVGLRYLQSTGGLSALRDTLWAPVMQYSDREMSQMTFSHLLSLSLAFHTKRKTGEILRILDRGAAINRVFELLLFSICPTFVDIIIALGVFVWKFGWELAVVIAFVMASYIVVSITLTTWRAQIRREMNERDVVTRGIHTDCLLNYETVKYFGGEVYEGERY…	1.19204	1.38735	0.000346666	0.00172275	gi|393217700|gb|EJD03189.1|	1034.2	0	hypothetical protein FOMMEDRAFT_108336 [Fomitiporia mediterranea MF3/22]	gi|299751774|ref|XM_002911640.1|	61.9	2.00E-06	Coprinopsis cinerea okayama7#130 SeqLit mitochondrial half-size ABC transporter, mRNA	sp|Q02592|HMT1_SCHPO	460	3.00E-129	Heavy metal tolerance protein OS=Schizosaccharomyces pombe (strain 972 / ATCC 24843) GN=hmt1 PE=2 SV=3	SMc00550	412	3.00E-114	COG5265	ABC-type transport system involved in Fe-S cluster assembly, permease and ATPase components	K05663	7.00E-105	382	pan:PODANSg2281	mitochondrial ABC transporter ATM	GO:0055085//transmembrane transport;GO:0006200//ATP catabolic process	GO:0042626//ATPase activity, coupled to transmembrane movement of substances;GO:0005524//ATP binding	GO:0016021//integral to membrane
CL4309.Contig3_All	ABC-I	ABCI3	239	Full-length cDNA	GTTCGATTTGATTTGATTCACAGCAACGTTAAGATACATATGCAATATCTATGCTTGAGTTCTGGGTTCTTCAATGCATTGTCCATTTGCGACTGTAATGAAACGCGTTCCTACGCGTTTACCCTGTTCTGGAGAATGGGTTATCCAGACAACCGCTCTTGTCGGTGACGTAGGGTCTCTTATTATCTGTTTGATGTACTCTTCAACTTTCAAACTCGACTCAGAATCTAGAGCGGATGTAGGTTCGTCCAATAACAAAATCTCTGCCCGATTCAACCCCACTGCAGTAGCCAACGCTATTCTTTGCGCCTCGCCCCCGCTGAGGTTACTCCACGGTCTATCCCATAGCTCCTCCGTTACTCCCCACTGAACCGACACGTCGTGTGCGCGTGCGGCGAT…	MSLLLQTQNLSVILEAGDGILKNINLTIRDQDILILQGKSGSKTTLLKSLAHLNVYEGQVLLHGKPPISYSIPSYRTYVLYVPQRPSLLPGTPNTFLTQLSTFKTHSAHAQEHQTSNSALAASIAARAHDVSVQWGVTEELWDRPWSNLSGGEAQRIALATAVGLNRAEILLLDEPTSALDSESSLKVEEYIKQIIRDPTSPTRAVVWITHSPEQGKRVGTRFITVANGQCIEEPRTQA	1.18839	-0.874458	0.186046	0.326799	gi|336367616|gb|EGN95960.1|	33.5	1.00E-54	hypothetical protein SERLA73DRAFT_185413 [Serpula lacrymans var. lacrymans S7.3] >gi|336380330|gb|EGO21483.1| hypothetical protein SERLADRAFT_473893 [Serpula lacrymans var. lacrymans S7.9]	--	--	--	--	sp|O93796|EF3_CANGA	51.6	7.00E-07	Elongation factor 3 OS=Candida glabrata (strain ATCC 2001 / CBS 138 / JCM 3761 / NBRC 0622 / NRRL Y-65) GN=TEF3 PE=3 SV=2	RSc0749	77	4.00E-14	COG4619	ABC-type uncharacterized transport system, ATPase component	K05658	2.00E-11	68.9	fgr:FG07516.1	ATP-binding cassette, subfamily B (MDR/TAP), member 1	-	-	-
CL1456.Contig1_All	ABC-A	ABCA1	848	N-terminal fragment of the predicted gene	CTGGTGACTGCGGAATTACTTTGTTCTTAAACCAGTTCTTGTCCATCTTTTGAGCATCACTCATGCCCTCCCTCCGATAACACTGTGTTTGTTTCCCACCATGGCCATAAAGGATCGTACTTTTTTCAGGCAACTCTCAGCCTTGTTTGTCAAGAATTGGATTGTGTTATCCAGGAATCCGAATGTTAATCTTCTAGCGTGCTTCATTGCACCAGTTTTGACTGGAGCGTTCCTGGCACTTGCGCAGTTGTTCTTGAACAGGCCTCATAATTTCGGAATAGGTGAACCTGTTCCCGTTGCGAGGTTCAGCGATGTGTATGACCACAATCTCGCCTTTATCTGGGCGGATGGGACGAATGGGGCTGGTATCCCCGCGCCAACAGATATCATGAGTCGCGT…	MAIKDRTFFRQLSALFVKNWIVLSRNPNVNLLACFIAPVLTGAFLALAQLFLNRPHNFGIGEPVPVARFSDVYDHNLAFIWADGTNGAGIPAPTDIMSRVTSGFNERQLQSVRQVASPDDIPNTCPQNFNLFSECFAAVSFNSLPTAENASIPLNYTIHVDGGLSHIDVVRHTSDFEKRILPLQWAIDSAIIELTTGVQTTTPLQWPFTVETNDEQYTRIRLRYVDGLRDLLVLALFACYIGIAYQLPGAYMGERFNLLTSHLQAMGLRNTPRIISWHLSYSTAYLPAWVIVSIIWHFRIFTGTNAGLVLVVHVLCGLSLASWSLFVATPFEKSPQLAAVWSTFIAIVFAILAQAFSGVSMGVAFIFSILFPPGFYVFSIRCIAGFELNRMATNALHRD…	1.17352	3.04804	1.07301e-06	9.12491e-06	gi|393218025|gb|EJD03513.1|	124.4	1.00E-26	P-loop containing nucleoside triphosphate hydrolase protein [Fomitiporia mediterranea MF3/22]	--	--	--	--	sp|Q92337|ABC1_SCHPO	73.6	7.00E-13	ATP-binding cassette transporter abc1 OS=Schizosaccharomyces pombe (strain 972 / ATCC 24843) GN=abc1 PE=3 SV=1	TM0389	124	6.00E-28	COG1131	ABC-type multidrug transport system, ATPase component	K05658	1.00E-13	78.6	nfi:NFIA_004280	ATP-binding cassette, subfamily B (MDR/TAP), member 1	-	GO:0017111//nucleoside-triphosphatase activity;GO:0000166//nucleotide binding
CL893.Contig9_All	ABC-B	ABCB4	718	Fragment	GTTCTGTCCGCGTATATTGCATTCTGTTGTCATCAATACGAACAACAATTACGCCTTACTGATACTTCACATCCGCACTATACACAGCACCCGTTCACATTCCAGAGTTACCTGAACAGGCACGGATCCCGATTCTACTCCACTCACTCTTCCCGGCTATCCGAACGCTACTCCTCATCCCTCTTTTCCCAATATTGGCCAATCCACGCGTGCGATACGTGCCTGCGAGTGAAGTTAGGCAGAACGGAGATGGGATACTCAGCGTGCAACCGCGCGCGACGGAGAATTCTTCGTTGTTGGTGAGAGATGAGGAAGCGGGGATTCCGAGCCAGGGTCTTGTGCCGCCGACGGTTGGACAACAGTATGGAACTTTTGCGAGGTCGACGAGGTCTGGGAGGA…	YFTSALYTAPVHIPELPEQARIPILLHSLFPAIRTLLLIPLFPILANPRVRYVPASEVRQNGDGILSVQPRATENSSLLVRDEEAGIPSQGLVPPTVGQQYGTFARSTRSGRSTPNATSRTQTPAPSDGQDTTRPVRPFTSTTRSTQHESVSKWDNPSWAELYRRLKRIAPFLWPKTSVWLQFLAFVCIIVLVIGRFVNFAVPLTLGELLIVLERKYGGGSPVPEPDTTSFWPYLWAYVGLRYLQSTGGLSALRDTLWAPVMQYSDREMSQMTFSHLLSLSLAFHTKRKTGEILRILDRGAAINRVFELLLFSICPTFVDIIIALGVFVWKFGWELAVVIAFVMASYIVVSITLTTWRAQIRREMNERDVVTRGIHTDCLLNYETVKYFGGEVYEGERY…	1.04066	0.0663565	0.0320041	0.082818	gi|393217700|gb|EJD03189.1|	979.9	0	hypothetical protein FOMMEDRAFT_108336 [Fomitiporia mediterranea MF3/22]	gi|299751774|ref|XM_002911640.1|	61.9	2.00E-06	Coprinopsis cinerea okayama7#130 SeqLit mitochondrial half-size ABC transporter, mRNA	sp|Q02592|HMT1_SCHPO	460	2.00E-129	Heavy metal tolerance protein OS=Schizosaccharomyces pombe (strain 972 / ATCC 24843) GN=hmt1 PE=2 SV=3	SMc00550	412	2.00E-114	COG5265	ABC-type transport system involved in Fe-S cluster assembly, permease and ATPase components	K05663	5.00E-105	382	pan:PODANSg2281	mitochondrial ABC transporter ATM	GO:0055085//transmembrane transport;GO:0006200//ATP catabolic process	GO:0042626//ATPase activity, coupled to transmembrane movement of substances;GO:0005524//ATP binding	GO:0016021//integral to membrane
CL2755.Contig4_All	ABC-C	ABCC7.3	419	N-terminal fragment of the predicted gene	TAAAGTGAGGGTGTGCTCAAAACTCTTTGTAACCTAACATGCTCACGTTTCAGGAACGGAGATTCATACGTGAAGTACTTGACTACCCGCATCGCTCCCAACACCTCCATGATCAGTTTCGACCGACTGTCAGTCCAGACGTTTGCTTTACGGCGACGATGGTGAGAAAACGTCATAAGCCGTTCTTGAATGGGGACCATTAAAACGAAGAGAGAGAATCCGGCCAATGCGGATGGGCCCAGTTGGAACAGCAGAATAATCAAACAGACGGATATTTGGATTGGAGCGGTCCATGCGGCGTGAAACCACTGTGAACACGTATCGATTCGGCTGACGTCTGTTGAGATATGGTTTACGAGGGCCGCATTCGTTAATGAAGTTCTTGCTTTGGGTGTCAAA…	MGAQEQDASKESMKSIERDHVDNFRIQQLDIGDVENAIYRKKWWQIWRPRDPPPPPRSSLDDAPDIPVANASLLSRLTYSWITELMILGYQRTLQVPDLWKMDKTRQSSTLSKKLDESWAKRVSIATEWNKCLENGAIRPSLALRMKWSLQSLASSNGDRTAKRAELEQRWREHDGRKHPSLAMALNDTFGLHFWAGGLFKVFGDTAQLMCPLLVKAIINYAKDNSIRERAGEGKLNIGNGLAMAIGLFCLTVAASICQHQFFWRSMSTGVLARAALIASIYKRGVNLTPKARTSLTNAALVNHISTDVSRIDTCSQWFHAAWTAPIQISVCLIILLFQLGPSALAGFSLFVLMVPIQERLMTFSHHRRRKANVWTDSRSKLIMEVLGAMRVVKYFTYE…	1.02595	-0.962569	0.208698	0.3555	gi|393221652|gb|EJD07137.1|	551.6	1.00E-155	ABC protein [Fomitiporia mediterranea MF3/22]	--	--	--	--	sp|P39109|YCFI_YEAST	130	2.00E-30	Metal resistance protein YCF1 OS=Saccharomyces cerevisiae (strain ATCC 204508 / S288c) GN=YCF1 PE=1 SV=2	YDR135c	130	4.00E-30	COG1132	ABC-type multidrug transport system, ATPase and permease components	--	--	--	--	--	-	GO:0017111//nucleoside-triphosphatase activity	-
CL1865.Contig1_All	ABC-F	ABCF1	268	N-terminal fragment of the predicted gene	TCCAGGTGATTAGTAGGTTCGTCTGCCGTGATCACACCAATTTCAGCGACTATGACAAGATGACGAAAACAGACACCTACCAAGTAGTAGGAGGTGTGGTTTGATGAACAACGCCCTTGCCAGTGCGACTCTCATTCTCCACCCACCACTCATGTCCTTCGTCGGTCGCTTCATCATTTCCTGACTGAAGCCCAAACCGTGCAGAATACTACCAGCTTTGGCTTCAAACGTACTTGGATCCATCTCCTCTAATTCTTCGTACGTAGCATCGAGTGCCTGCTCGTCCACGTCTTCTGCCATCGATAGGTCTTCTATGCGCTTTTCAAGGAGCGCAACCTTCGCTTTTGCTGATGCAATGATGGAATCGACTGCGTTCACATCCGACGGCTCAGCTTCGCC…	MAPSTSKQKRLAEKAAKQAAKANAAAAGGSSTGTPTGSVNGGSTAGTPLTSLSAATSQEDLSAMAKLQLATDRSASGVLVSDVKGRDIKIESYTLSFHGRLLIEGAEISLNYGQRYGLLGENGSGKSTFLQSIAERDIEIPEHIDIYIVRGEAEPSDVNAVDSIIASAKAKVALLEKRIEDLSMAEDVDEQALDATYEELEEMDPSTFEAKAGSILHGLGFSQEMMKRPTKDMSGGWRMRVALARALFIKPHLLLLGRCLFSSSCHSR	0.985389	-0.646323	0.157314	0.287798	gi|395329746|gb|EJF62131.1|	418.7	9.00E-116	P-loop containing nucleoside triphosphate hydrolase protein [Dichomitus squalens LYAD-421 SS1]	gi|242220969|ref|XM_002476198.1|	73.8	1.00E-10	Postia placenta Mad-698-R predicted protein, mRNA	sp|O42943|YBP8_SCHPO	286	2.00E-77	Uncharacterized ABC transporter ATP-binding protein C16H5.08c OS=Schizosaccharomyces pombe (strain 972 / ATCC 24843) GN=SPBC16H5.08c PE=1 SV=1	SPBC16H5.08c	286	4.00E-77	COG0488	ATPase components of ABC transporters with duplicated ATPase domains	K06185	5.00E-108	389	lbc:LACBIDRAFT_256579	ATP-binding cassette, subfamily F, member 2	GO:0006200//ATP catabolic process	GO:0005524//ATP binding;GO:0016887//ATPase activity	-
CL2133.Contig1_All	ABC-C	ABCC2	649	C-terminal fragment of the predicted gene	CTTTCCAACAGCCTTTTATAGAGAATCGTCGACGCATGAATTGACCCCTCGTACAGGACAAACCACTGTATGCTACCCATGACAAGCCCAAAAAATGCAGCCAATGCGTATATGCTAATATAAAACATAGGCCCTCTTACGGAATTATCTTCATCGACGTACGCTTTTGACCAAATTCGTAACCAGCCCTTTTCGAACACTGGACCCATGCCGTTCATAGTGAACGCAAATACAAATAGCATCCAATACAATTTTCCACCGCAAGCCCAGAAATATGTTTTCCATATCTCGCGACCGATTCTACCAACTGCGCGTTTCTCCTCACCAACTAGCTTCCTTGGTGCCCTTTTCTCACTCTCAGGTGAGTCATTGTTGATATCTTCCCGTGCAGCCACATTC…	TPVIRLGYTATSLEVGDLPLLSASMRAAVIFKRIREGMRNGMMRAMSHRYPSRPTDFPNRTKHGIFYRLTPKFISSPTPGSGVSLFLYLLQINKFAFVGEIAMIVISAALFYAPAFFLQKIVQSLEITERDGGNWGDEAKEAMRWGWVYIVGLIGVSALVYLVTGQLWSLATCTLQVRMKIQLNTVLFAKTLVRKDVASSAATPTDSSTDGKDTSSTSSKKTEPTVDAGKASTSTTDGAASITTEASTGNGSNPAENTEETEFSSKAQIMTLMTTDVDRVSEFAWHCFALFDSPIELFIGTVFLYSLLGSSAFFGLATALILLPLNQFASKFVVIAQDNLMKARDERVALMNEVLGAIRMLKFMAWERSFEERVLKIREKELRYQRLNYLLENLFNFIW…	0.962847	2.19942	0.000383776	0.00188384	gi|393212805|gb|EJC98304.1|	978	0	multidrug resistance-associated ABC transporter [Fomitiporia mediterranea MF3/22]	gi|169851318|ref|XM_001832298.1|	85.7	1.00E-13	Coprinopsis cinerea okayama7#130 ATP-binding cassette transporter, mRNA	sp|P32386|YBT1_YEAST	315	2.00E-85	ATP-dependent bile acid permease OS=Saccharomyces cerevisiae (strain ATCC 204508 / S288c) GN=YBT1 PE=1 SV=2	YHL035c	295	4.00E-79	COG1132	ABC-type multidrug transport system, ATPase and permease components	K05658	9.00E-16	85.5	afv:AFLA_125780	ATP-binding cassette, subfamily B (MDR/TAP), member 1	-	GO:0017111//nucleoside-triphosphatase activity	-
CL1456.Contig2_All	ABC-A	ABCA1	574	N-terminal fragment of the predicted gene	ATACGCATGAGTAGGAACACTCTATCCCAGGGACTACGGATGGCAAATCTCTTAAACAACTCTCGTCCATGTTTTGGGCATCACTCATGCCCCTCCTTCGATAACTGCGACTGCGCTCGTTCCCCGCTATGGCACTGGATCGTATTTTTTTCAGACAGTTTACGGCCTTATTTATCAAGAATTTGATTGTTTTGTCCAAGCATCCAATTGTCAATCTTATAGTGTGCTTTCTTGCACCGATCGGGGCAGGGGTGTTCCTGGCACTTGCGCAGTTGTTTCTGAACAGGCCTCACAACTTCGGAATAGGAGCGCCTGTTTCTATTGCAAGGCTCGGTGATGTGTACGACGATAGACTCGCCCTTTTCTGGGCGGATGGGACGAATGGGACGGGTGTCCCCG…	MALDRIFFRQFTALFIKNLIVLSKHPIVNLIVCFLAPIGAGVFLALAQLFLNRPHNFGIGAPVSIARLGDVYDDRLALFWADGTNGTGVPAAIDIMDRVTNGFNERQLQSVRQLPTPEDIPNACPQNFNLVSDCFAAISFDSLPTTENTSVPTNYTIHLDGGIFHVDVVRHVSDFEKRVLPLQWAVDSAIIELRTGVQTPAPLQWPFTVETNDEQFTRIRLEHMNSIREILVLALFLCYVGIAYHLPGSYMGERSNLLTSHLQAMGLRNAPRILSWHVTYSIAHLPAWIIVSLIWHFRIFTATSGVLVLVVHVLCGYGFIPAQPSLTAEIDDLDTFRLSLASWSLFVSTPFEKSPQLAAVWSTFIAIVFAILAQAFSGVSMGVAFIFSILFPPGFYVFS…	0.920717	2.4309	0.00196368	0.00793053	gi|393218025|gb|EJD03513.1|	255.4	0	P-loop containing nucleoside triphosphate hydrolase protein [Fomitiporia mediterranea MF3/22]	--	--	--	--	--	--	--	--	PA2812	56.2	2.00E-07	COG1131	ABC-type multidrug transport system, ATPase component	--	--	--	--	--	-	GO:0017111//nucleoside-triphosphatase activity;GO:0000166//nucleotide binding
CL2489.Contig1_All	ABC-C	ABCC2	315	C-terminal fragment of the predicted gene	ACTGTAACCAATGATCTCCTGTTCATGGTCCGTCGATTTGTTGGTTTAGAACAGTCCATGGTGCGTGTTGTGATGATTCCCCCCTGTTGTGGTGGCTGCTCAGAGGAAACGATCGCTTTATAGGTGGCAGTTGAACGAATTAAGGAATACTCGGAATTACCCCCAGAAGGCCCAGAATATGTCGAACCACATCCACCGACCGATTGGCCGTCAAAAGGTGCGGTGACGTGTGAAGACTTGATCATTCGCTATGCACCGGACCTTCCAGACGTACTGCACAAGTTATCGTTTACCGTAAATCCTGGAGAAAAGATCGGTATTCTAGGCAGGACGGGGAGTGGGAAGAGTACACTTGCTCTCTCATTCTTCCGCTTCGTCGAAGCGACTGAGGGCAGGATT…	TVTNDLLFMVRRFVGLEQSMVLERIKEYSELPPEGPEYVEPHPPTDWPSKGAVTCEDLIIRYAPDLPDVLHKLSFTVNPGEKIGILGRTGSGKSTLALSFFRFVEATEGRIVVDGIDIAKIGLTDLRGRLTIIPQDPTILSGTLRSTLDVFDEYQDAEIFEALRRVHLIPSEDSIIDPEELNVNVFRNLDSPVSEGGENFSTGEKQLLCMARAILKRSRLLVMDEATASVDYATDELISSTIRQEFADSTILTIAHRLRTVIDYSRVMLLDQGRIVEFDRPAALLSDPSSQFYALCRAAGKEEFEVLKKMAGATL	0.904057	-1.03309	0.351102	0.520077	gi|393212805|gb|EJC98304.1|	513.5	4.00E-144	multidrug resistance-associated ABC transporter [Fomitiporia mediterranea MF3/22]	gi|299742204|ref|XM_001832260.2|	73.8	2.00E-10	Coprinopsis cinerea okayama7#130 ATP-binding cassette transporter, mRNA	sp|P32386|YBT1_YEAST	284	1.00E-76	ATP-dependent bile acid permease OS=Saccharomyces cerevisiae (strain ATCC 204508 / S288c) GN=YBT1 PE=1 SV=2	YLL015w	279	7.00E-75	COG1132	ABC-type multidrug transport system, ATPase and permease components	K05663	5.00E-35	147	cdu:CD36_64920	mitochondrial ABC transporter ATM	GO:0055085//transmembrane transport;GO:0006200//ATP catabolic process	GO:0042626//ATPase activity, coupled to transmembrane movement of substances;GO:0005524//ATP binding	GO:0016021//integral to membrane
CL2788.Contig1_All	ABC-D	ABCD2	515	N-terminal fragment of the predicted gene	CTCATACCAAGAAAGTTCATAGATTACCACTATTGGAAGGTATATACCTCGGCACTTTCTAATAACACCCCACTAATGAATTTTTTTAAGAATCCGTACTGGGGAACGCCTGTTGAGACGCATAAAAAAGTGCAAGAATTTTACAGGACTGATCTGATGAAACCAGAACCTGTACCAGGAGCGCTTGAGGGGTTACGAGGATTACAAGAAATGGGGTTTCGGTTGGTTCTAATTACAGCAAGACACGTCGCGGAAGAAGAGAGGACGAGAGCTTGGCTGGATCAGTATTATCCAAATGTGTTTGATAAGGTGATTTGCACTGGGCAATTTCGGACCGACCATGAAAATAAGGAGGTTGTTGTGAGGATAGGAAAGGCTGAGGTAAGCATACGGTGCATA…	MPALRYSSIRPTSAQLANLAKLYASNRPAIQRVLTAGFVIFILSSSYNSISGRPPHQSHRQSSRQKSKQGSPTKHQRVAVDAVFYDRLSSILRIVIPGIRSKEALLLFQHSSLLIFRTFISLYVAALDGRIVASLVRAQPLPFLLNIIRWLLVAIPATACNSLLSFIQNKLAIAYRTRLTEEILKQYLGDEDDPTKAYYKMANLDDRIQNADQMITVDIHKFSVHLAAIYANLAKPVLDVILYNYQLSQNVGAEGLVLLVGLVQASASLLRALTPPFGKYTAEEAALSGSLRHSHSRLSEFAEEVAFFGGEETERLIIERNYFGLIKHVNRVLRIRIWHGIVEEGIIKWLWGSFGVRLCICAIPVFFKIPGASSLDLGGRTEGFVTNRRLLLSASDAFG…	0.898655	0.00391479	0.110797	0.219844	gi|393218723|gb|EJD04211.1|	782.7	0	adrenoleukodystrophy protein, partial [Fomitiporia mediterranea MF3/22]	gi|170085434|ref|XM_001873906.1|	67.9	2.00E-08	Laccaria bicolor S238N-H82 hypothetical protein partial mRNA	sp|P34230|PXA2_YEAST	240	3.00E-63	Peroxisomal long-chain fatty acid import protein 1 OS=Saccharomyces cerevisiae (strain ATCC 204508 / S288c) GN=PXA2 PE=1 SV=1	YKL188c	240	8.00E-63	COG4178	ABC-type uncharacterized transport system, permease and ATPase components	K15628	0	711	lbc:LACBIDRAFT_242594	ATP-binding cassette, subfamily D (ALD), peroxisomal long-chain fatty acid import protein	GO:0006810//transport;GO:0006200//ATP catabolic process	GO:0005524//ATP binding;GO:0016887//ATPase activity	GO:0016020//membrane
Unigene7196_All	ABC-G	ABCG7.2	69	C-terminal fragment of the predicted gene	CGAGGGACAACAAGCGAATAAAATCGAAACTCGGAATAGACAAGGGAGAAAAAGAAAAAGAAAAGACTCACGATAACCTGACAACTCATCTGACCCGCCGCCCAAACTCTAGGCGTATCACTACAAACCAACGTCTCATTCAACAATCCATTCCCACCACCACTTCCACCACTCGCCCCACCAACAGACCTAAACGCACTCTGACACGCA	ACQSAFRSVGGASGGSGGGNGLLNETLVCSDTPRVWAAGQMSCQVIVSLFFFFFSLVYSEFRFYSLVVP	0.876255	-0.921366	0.267657	0.427611	gi|395330330|gb|EJF62714.1|	56.6	1.00E-07	ABC transporter [Dichomitus squalens LYAD-421 SS1]	--	--	--	--	--	--	--	--	--	--	--	--	--	--	--	--	--	--	-	-	-
CL2755.Contig1_All	ABC-C	ABCC7.3	1460	Full-length cDNA	CCCAGGAGCGGCATGCAGCGACGCCTGTATTTATCCATACAGCGGGCCGGGTTGCAATAGTTCGTCGACGAAGTTATATGTACCCGTACCACGTCACTACGCAAACATCCTCGTAAATCCGTCCGTTGTGATCTGTAAGTTGCTTCTAGGCGTCACCAGCAATGAGGCGAAGCTATTTTTGTCGGCCAATAACAGTCAAAATGGCCATTTTTCGAAGGAGGAAGTGTACTATGCGGGTGGACGTATCATTTCGACATGTGCTCATACCGGTCCTTCACATAAGATGCCACATAGGGCGTGTATATGTGCAAAACCACTTTCACACAAAATGCGTGCGGCTTCGGTGTATATCTTCCATGGAAATGTTACTGCGATCGCACATGCTACGAAAGACGCCGT…	MGAQEQDASKESMKSIERDHVDNFRIQQLDIGDVENAIYRKKWWQIWRPRDPPPPPRSSLDDAPDIPVANASLLSRLTYSWITELMILGYQRTLQVPDLWKMDKTRQSSTLSKKLDESWAKRVSIATEWNKCLENGAIRPSLALRMKWSLQSLASSNGDRTAKRAELEQRWREHDGRKHPSLAMALNDTFGLHFWAGGLFKVFGDTAQLMCPLLVKAIINYAKDNSIRERAGEGKLNIGNGLAMAIGLFCLTVAASICQHQFFWRSMSTGVLARAALIASIYKRGVNLTPKARTSLTNAALVNHISTDVSRIDTCSQWFHAAWTAPIQISVCLIILLFQLGPSALAGFSLFVLMVPIQERLMTFSHHRRRKANVWTDSRSKLIMEVLGAMRVVKYFTYE…	0.826945	1.39448	0.0052739	0.0184723	gi|393221652|gb|EJD07137.1|	2008	0	ABC protein [Fomitiporia mediterranea MF3/22]	--	--	--	--	sp|P53049|YOR1_YEAST	792	0	Oligomycin resistance ATP-dependent permease YOR1 OS=Saccharomyces cerevisiae (strain ATCC 204508 / S288c) GN=YOR1 PE=1 SV=1	YGR281w	792	0	COG1132	ABC-type multidrug transport system, ATPase and permease components	K05658	3.00E-63	243	ani:AN2300.2	ATP-binding cassette, subfamily B (MDR/TAP), member 1	GO:0009987//cellular process;GO:0006810//transport	GO:0016887//ATPase activity;GO:0000166//nucleotide binding	-
CL1456.Contig3_All	ABC-A	ABCA1	736	C-terminal fragment of the predicted gene	GACGTACCCAAGGTCCTGCAGCTCACGAATAGCAGGTATCGTCGACCAACCTCTCAAGCATTGACCATCTTCTACAAGCGGTGGCTAATCGCGAAACGTAGCTGGTTGTCCCCTGCTCTAACAGTGATAATAGCCGTGACGTGTTCATGCATTCCATCATTCTTCATCGACAACAGAATGGCGACCTGCACAAAGGCACTTGATTTAAAGACGACGGAGTCACTATTTCTGCCAGATACAAACCTTCAAATGAGGGCCAGTCTCCTGTATAACGACTCTTCCCCGGCAGTACTCACATCTCCCCCAGGCCTTCTGGACACATTAGGTTGGTCCGTTGGACAAGTGCAAAGGACGGATACGCAAGACAACCAGACGTTCGTCCAAACTATTGAACAAAGC…	MATCTKALDLKTTESLFLPDTNLQMRASLLYNDSSPAVLTSPPGLLDTLGWSVGQVQRTDTQDNQTFVQTIEQSYRNFSVGGLSMDLSTGQSLVAWEASPPGLTGLTLLNLANTILLNRALNSTSEDLTANTPVILGTNYRQFPGVSGAAIKTLRWVIFFGMAMSCFPAFFALYVAQERRSSVQAMQLSNGLADPAGLWLGHILFDSIFVVLLSTTITIIFATIAESKFTGLGFFWLILVLYGITGALFSYCVSLIARSPLSAFATVVGYQVIMFNLYITGYLLTLTYVTSSSSKDIITFIHFTLSLIIPVASPLRASFISINLFSLLCDGSERITINSMGSFIKYGGPITYLITLALTLFSILVWFDSGSNLPAKIFSRRNKRRTEANGSKSLEMDVG…	0.803611	4.1929	0.000357889	0.00177164	gi|393218025|gb|EJD03513.1|	120.2	3.00E-25	P-loop containing nucleoside triphosphate hydrolase protein [Fomitiporia mediterranea MF3/22]	--	--	--	--	sp|Q08234|YO075_YEAST	70.1	1.00E-11	Uncharacterized ABC transporter ATP-binding protein/permease YOL075C OS=Saccharomyces cerevisiae (strain ATCC 204508 / S288c) GN=YOL075C PE=1 SV=3	PAB1923	147	2.00E-34	COG1131	ABC-type multidrug transport system, ATPase component	K05658	2.00E-13	78.2	afv:AFLA_048540	ATP-binding cassette, subfamily B (MDR/TAP), member 1	-	GO:0017111//nucleoside-triphosphatase activity;GO:0000166//nucleotide binding
CL2788.Contig5_All	ABC-D	ABCD2	159	Fragment	TCGATTTTCTCGACATGGATTCTAGTGACATTGAAATGTCCCCTACCATTGCAGTCGACTTGGATGATGTGTTGGGCCAAACGAACCAGGCCGTCGCAAATTGGCACAACAAACAATATGGGACCAACATGTCACTCGACGATTTCCATTATTACCACTATTGGAAGAATCCGTACTGGGGAACGCCTGTTGAGACGCATAAAAAAGTGCAAGAATTTTACAGGACCGATCTGATGAAACCAGAACCTGTACCAGGAGCGCTTGAGGGGTTACGAGGATTACAAGAAATGGGGTTTCGGTTGGTTCTAATTACAGCAAGACACGTCGCGGAAGAAGAGAGGACGAGAGCTTGGCTGGATCAGTATTATCCAAGTAAGTGTGTGTGAAGTTAATGGTGCA…	DFLDMDSSDIEMSPTIAVDLDDVLGQTNQAVANWHNKQYGTNMSLDDFHYYHYWKNPYWGTPVETHKKVQEFYRTDLMKPEPVPGALEGLRGLQEMGFRLVLITARHVAEEERTRAWLDQYYPNVFDKVICTGQFRTDHENKEVVVRIGKAEVSIRCIL	0.802429	2.13775	0.00147281	0.00617721	gi|393218724|gb|EJD04212.1|	116.3	2.00E-71	hypothetical protein FOMMEDRAFT_106754 [Fomitiporia mediterranea MF3/22]	--	--	--	--	--	--	--	--	--	--	--	--	--	--	--	--	--	--	GO:0016311//dephosphorylation	GO:0016791//phosphatase activity	-
Unigene5340_All	ABC-B	ABCB1	1521	Full-length cDNA	GTTCTCTCCCTGACCACCAACCACGGTTCACTTCATGAGTCATCGGTAGACAATAGGCTAACGGTCCTGTCAAAGGTCTATTATACCGACGAGTTCACACTCAGACTCATTCGTGGTTGCGCCTCTGGCTGGCTCTGGGACCTGCACCGACGTCGCTCGCTTACCCTCTCTCTTTCTCTTTGCCTTTCGCCTTTCGCCAACACCGCACTTGCGTGTTGCCCTTTCACAGTTCTTCATTATTCCCTTTATCTCTCCCTTTTCACAGAGCTTTGTTTCTTGTCGACTTCTAACTCTATTTGACGCGCTTGACGCGCCAGATCTAAACAAACTCACGAATTCTTTCAAGTTGTACGATTAAACCATAATCATGCCACGACCAACTGCCCCGGTCATCAGCAA…	MPRPTAPVISNPRPLSTYPSVHTHTNSTTSVNAHPRQHGRSLSTEPKLSFESSRSLPQHRNADRPSNGRTRDVQVKFERELKPEREQKRSVGRTEEEPQPQPPKPLNTDTRPSIKLLYSMVTRRDFLLLLLPAMTMSIISGGIAPFMTFVVGQAFDAFSRFPLSDPSPEDKADLRRSVGIAAIQLVALGAAALALSSATSALWICNGERNLMRLRSLIYEAVMNKSMEWFEVRMGASEKLDTEDEERSGSGGLMAKFAVETDDVRAATSLASGFLLQHLTTCIACFVFALTRSAPLTFVILSSVPILAIVQAIVQRFVRPFHAQERKHTSSAATLIERAATAIATVKAYNATQHEFRAASFELEKGAKADKHANIVWGFSAGSSQFFAMAMFVQGFWFG…	0.794621	8.37898	0.00220238	0.00874518	gi|393216394|gb|EJD01884.1|	1450.3	0	P-loop containing nucleoside triphosphate hydrolase protein [Fomitiporia mediterranea MF3/22]	--	--	--	--	sp|P12866|STE6_YEAST	313	8.00E-85	Alpha-factor-transporting ATPase OS=Saccharomyces cerevisiae (strain ATCC 204508 / S288c) GN=STE6 PE=1 SV=1	YKL209c	313	2.00E-84	COG1132	ABC-type multidrug transport system, ATPase and permease components	K05658	0	1131	scm:SCHCODRAFT_258386	ATP-binding cassette, subfamily B (MDR/TAP), member 1	-	-	-	-
CL936.Contig3_All	ABC-C	ABCC2	337	Fragment	CCAGAACATCCTCCCATCTCCACCCCAGTCGTACTCGTACTCTTTTACATCCCGCGGTTACAACTTCGCTTGCAACGTGATATAGCTCATAAGAGGCGAGGGAAAGGAGGTTTAGGTTGGATGCTGTAATTATCTTCAGCCAACGAGCAAGGACTTCATCGAAAAAGGCGGCTACTTGGCGTACTCGCTCTACGGGTCTTTGTATTTGTCACGAAGTTCGTTCAACGTGTGACAACGCCACAAATTTGTGCCGATCTACACCAGGCCGATCAAAGTCCCGACATTGTGACGTGTGGGTCGAACATATTGCCTGTGAGGCATTGGTGGTCCGGTTGAATCCTGTGGGTAAAGTAGGATTAGGTTCCAATTCAATATACCCACTCTTGACCTAGTGAACGC…	ARHRTERLCTCQCTVPEYTDYVYIDSVDDTIVESYRDDPFSEDETGEEDPRSKGKWRNDEDYLDGKDPFDVTRPIDAVDGRPIDEGQFWTEAHLRKVSILSSLVLLLSINCFALGWSIIIREGIPNEHRWRSIVADILHIFLALYAVFIASLMVARPKFEDVVDPSLYKQGHLSARASGITSGTRTAGPSTHVSSETETEDKTEATYVLSNPKRRTRRHRHGIIHLASLSTLVFFGLIAIGVLPTTASPTGSDNLDTVATIAYLAQLAVWGIVWYVVARTRLGPDLVFPMDRMYSEKVLALAEGGSDGSTNLNKGKAIKKEGDVCGSVGSSLWSTFL	0.790709	0.630153	0.0451787	0.109314	gi|392589301|gb|EIW78632.1|	84	1.00E-14	multidrug resistance-associated ABC transporter [Coniophora puteana RWD-64-598 SS2]	--	--	--	--	--	--	--	--	--	--	--	--	--	--	--	--	--	--	-	-	-
CL432.Contig3_All	ABC-C	ABCC4	1666	Full-length cDNA	TTTGTAACCTCGTACCACACCCTTCCCTTCAACTCCCCCTTCAGTATCATACCTCCCAAAATGCCTGGCCTCTGGGCTCAGGCCTCACTCAACCCACCACCGCTCATATTCGATTCCCATCAATATGTCTTGATGCTCTTGGCCAAGTCGCGTTCTTCCATCTGGTCCAGCGACCTCTTAATACCTGCCTATACTGCTGCAGCTTCTGTAGTGATCCTAATCCTCCACCGTGTCTTTATTACGAGCACCGTTAAACACCTGTGGCTTCGCATCTCGTCTAGAGGCAAATACGAACCCCTTGACGATGACGAAGGCGGTCCTCCCGAGCAGCCCGTGGCATCGCTTCGTGAAGGTGTCCTTAATGACTTGCGAGCTCACATCGACTCGTTGGGTGGCATA…	MPGLWAQASLNPPPLIFDSHQYVLMLLAKSRSSIWSSDLLIPAYTAAASVVILILHRVFITSTVKHLWLRISSRGKYEPLDDDEGGPPEQPVASLREGVLNDLRAHIDSLGGIEIFVYKILRLAGCLTLVGLTIAILVDEEKARDGPGLLDSLKKKKHKGKKKPSHSDSFTDDEWRQIAMLLTYTYTSFLALVAVASSHWWRRVANSHLVAILLVTFFVFAVRDIWPFATFNMQPKDLAEGWIMWAKLAVLSLVALVIPLVIPRQYVPFDPKNPAPEPNAEQTTPLLSLILYTFLNSIIFKAYHMPHLPADELPPLADYDYATNLAKKSFKHMDVFSGAKKTHIFFGLMKTFSAEYTGIAIMAVLRVLTLYAAPIGINRLLNYLETGGEGAVVRPWVWI…	0.754965	6.44327	0.0022174	0.00879367	gi|393218784|gb|EJD04272.1|	2118.2	0	hypothetical protein FOMMEDRAFT_106872 [Fomitiporia mediterranea MF3/22]	--	--	--	--	sp|Q9P7V2|ABC4_SCHPO	734	0	ATP-binding cassette transporter abc4 OS=Schizosaccharomyces pombe (strain 972 / ATCC 24843) GN=abc4 PE=3 SV=1	SPAC30.04c	734	0	COG1132	ABC-type multidrug transport system, ATPase and permease components	K05658	5.00E-52	206	abe:ARB_05580	ATP-binding cassette, subfamily B (MDR/TAP), member 1	GO:0009987//cellular process;GO:0006810//transport	GO:0016887//ATPase activity;GO:0000166//nucleotide binding	-
CL893.Contig4_All	ABC-B	ABCB4	363	Fragment	AAAACGAAAACGAAAACGAAAACCGATATTACATTACATTACATGTACATGTATATCTCCATTCTTAACTTGCCAAAAGAAAATGTATTGGATACTCCATCCCCCCTAATATCCCCACTCTTGCCGCCTTTTCCCTTCAATTCTCCAGTGTGACGACCCATTCCTCAGCCGACTCAACAACCCGCAAATGTCCATCCGCAAGGTTAAATGCTATTGCAATGATGTATGTATGTGTATATATCAATACGTACGCGTGAACAGTGAAGAAAAAAAGGAAAAGAAACGTGGTCCATTGACATAGACGTAGTCGTAGAAACCGGGAACAGACAACAGATTGTGATGGGCGTTTCAATGGAACAGTTCGGTGATGAGAAATGGAATGGATGGAAATGGTTTATT…	LTLSPLHSLSHGRIHTAVFVVLAVNSYGKFGASEDEIVVAAKAAQMHDRIMSFPDEYETKVGERGVRLSGGEKQRVAIARTLLKNPPVLLLDEATSALDTSTEKDIQKALLNLMKGRSSLSIAHRLSTIASADLILVLKDGQIVEQGSHRELLEMDGIFAAMWSDQISADDPNGIAYHGVGAVSKSETDAPVVIAAPVPISPSNVPIAFPTSDEPEPVLVSGRGSSTEAPLQSQTPIPGVTFDAGVQFPPSSAAGSRSETPDPGAEGKRKRTASQNFQRFARRVSLVARRTGSATSIPVPTKKEGKDDQSPRSLSKEGSSLRGVEGMVGSSSSPASSIRGSEDGRKGVNVKEKEKKKRFSISK	0.646379	0.98108	0.0524355	0.122918	gi|336371223|gb|EGN99562.1|	313.9	1.00E-83	hypothetical protein SERLA73DRAFT_88045 [Serpula lacrymans var. lacrymans S7.3] >gi|336383984|gb|EGO25132.1| hypothetical protein SERLADRAFT_355557 [Serpula lacrymans var. lacrymans S7.9]	gi|299751774|ref|XM_002911640.1|	61.9	1.00E-06	Coprinopsis cinerea okayama7#130 SeqLit mitochondrial half-size ABC transporter, mRNA	sp|Q02592|HMT1_SCHPO	171	2.00E-42	Heavy metal tolerance protein OS=Schizosaccharomyces pombe (strain 972 / ATCC 24843) GN=hmt1 PE=2 SV=3	SPCC737.09c	171	4.00E-42	COG5265	ABC-type transport system involved in Fe-S cluster assembly, permease and ATPase components	K05663	2.00E-41	170	scm:SCHCODRAFT_61409	mitochondrial ABC transporter ATM	GO:0055085//transmembrane transport;GO:0006200//ATP catabolic process	GO:0042626//ATPase activity, coupled to transmembrane movement of substances;GO:0005524//ATP binding	GO:0016021//integral to membrane
CL413.Contig2_All	ABC-C	ABCC7.2	1420	Full-length cDNA	GTTTGTGTTAGGTGGTTGTTCTTGTGATCAGACGCGGTGCGGAATCCACAAGAGTCCAGTCGTGACCCGCGACTCGGCTAGCTAATACGATCATGTTCACCACCACCTCACCTATACCATCTGGCGCTGGACGAGGAGACTTGTCTATTCAGCCCTCTTACTTCACATCCTCATTGTTTGTCAACCCTCTCCGAGAAGATCTGTATAACCTTGCCCAAGAATTCGACAGGCAACTGAAAGTGCAACCAGAAGCTAAGCCATTTTATATATTCAAGCATATTTGGGTTGAACAAGGCTGGTCATGGCTACACTTGAAGATACTCGAACCCAGAGCCAGAGCGGTATTCTTGAGTGTCACTTTAAGATTGTTCCTTGAATCATCAATATCGGAAACAAAAC…	MSGSLDDKPVVGSPADKSSVYIDEKPVGIGRTSSAHSRQASQVTDYDNEPDDRAQLPKSVPVAVLEYQKLPWYLRVPFVSKTAPPPNGSVEDAPIIPEATANVFSRLTFDWITPLLSLGYARPLVTTDFFEKRLAQANEYNERLARGEISPGWRSLWWTLRGNRKERETEWREKHGKKKASLVFAMNDSIFWWFWSAGALKLLSDVSQVLSPLLVKAIIQFAQQSFVHRDSRDEAPPLGRGAGLGIGLLLLQMFSSFCMHHFFYRSSSAGVLLRGGLITAIYSRSLHLSSRARTTLPNGKLVNHISTDVSRIDFCCQFFHMFWTAPIQMGICLVLLLINLGPSALAGFAFFIIVTPLQTQTMKQLFRLRQKSMVWTDKRAKLLQELLGGMKVIKFFSWE…	0.635463	4.15914	0.00805973	0.0264807	gi|393218198|gb|EJD03686.1|	73.2	1.00E-10	ABC transporter [Fomitiporia mediterranea MF3/22]	gi|170098894|ref|XM_001880631.1|	81.8	5.00E-12	Laccaria bicolor S238N-H82 ABC transporter partial mRNA	sp|P53049|YOR1_YEAST	853	0	Oligomycin resistance ATP-dependent permease YOR1 OS=Saccharomyces cerevisiae (strain ATCC 204508 / S288c) GN=YOR1 PE=1 SV=1	YGR281w	853	0	COG1132	ABC-type multidrug transport system, ATPase and permease components	K05658	3.00E-66	254	yli:YALI0F20174g	ATP-binding cassette, subfamily B (MDR/TAP), member 1	GO:0055085//transmembrane transport;GO:0006200//ATP catabolic process	GO:0042626//ATPase activity, coupled to transmembrane movement of substances;GO:0005524//ATP binding	GO:0016021//integral to membrane
CL822.Contig1_All	ABC-B	ABCB2	97	Fragment	TGTAAGTGTTTGCTCGATATATCTAGCACCATAATAGTCGAAAAAGATGGAGGCCACCGCAATGACCGGTAGAATTGACGACAACGCAAGCGCCAACCTTCTCTGAAATTCCACGTTGCAACAAATGTGTATCAGTCTGAATCCTCGTTGCTACCTCTCCAGCCCCGACCTTGTCGAAGTACGCGATATCCTGCCTGAGGATCGCACGTAGATAACGCTCCCTTACACGTTTCGCGATAGACTCCGACGTATAAACGTAAAAGTACGAATATGTGAATGTCGCAGCAAACATCCCAATCCCAATGAGAGTCAAGTAGAGCG	YLTLIGIGMFAATFTYSYFYVYTSESIAKRVRERYLRAILRQDIAYFDKVGAGEVATRIQTDTHLLQRGISEKVGACVVVNSTGHCGGLHLFRLLWC	0.626347	-2.06947	1	1	gi|392566488|gb|EIW59664.1|	29.6	5.00E-30	multidrug resistance protein 1 [Trametes versicolor FP-101664 SS1]	gi|119192805|ref|XM_001247008.1|	60	6.00E-07	Coccidioides immitis RS multidrug resistance protein (CIMG_00780) partial mRNA	sp|P36619|PMD1_SCHPO	86.3	4.00E-18	Leptomycin B resistance protein pmd1 OS=Schizosaccharomyces pombe (strain 972 / ATCC 24843) GN=pmd1 PE=3 SV=2	SPCC663.03	86.3	1.00E-17	COG1132	ABC-type multidrug transport system, ATPase and permease components	K05658	1.00E-30	122	lbc:LACBIDRAFT_188284	ATP-binding cassette, subfamily B (MDR/TAP), member 1	GO:0055085//transmembrane transport;GO:0006200//ATP catabolic process	GO:0042626//ATPase activity, coupled to transmembrane movement of substances;GO:0005524//ATP binding	GO:0016021//integral to membrane
CL4309.Contig1_All	ABC-I	ABCI3	178	C-terminal fragment of the predicted gene	GTTCGATTTGATTTGATTCACAGCAACGTTAAGATACATATGCAATATCTATGCTTGAGTTCTGGGTTCTTCAATGCATTGTCCATTTGCGACTGTAATGAAACGCGTTCCTACGCGTTTACCCTGTTCTGGAGAATGGGTTATCCAGACAACCGCTCTTGTCGGTGACGTAGGGTCTCTTATTATCTGTTTGATGTACTCTTCAACTTTCAAACTCGACTCAGAATCTAGAGCGGATGTAGGTTCGTCCAATAACAAAATCTCTGCCCGATTCAACCCCACTGCAGTAGCCAACGCTATTCTTTGCGCCTCGCCCCCGCTGAGGTTACTCCACGGTCTATCCCATAGCTCCTCCGTTACTCCCCACTGAACCGACACGTCGTGTGCGCGTGCGGCGAT…	VLHSHTLYTGIPSYRTYVLYVPQRPSLLPGTPNTFLTQLSTFKTHSAHAQEHQTSNSALAASIAARAHDVSVQWGVTEELWDRPWSNLSGGEAQRIALATAVGLNRAEILLLDEPTSALDSESSLKVEEYIKQIIRDPTSPTRAVVWITHSPEQGKRVGTRFITVANGQCIEEPRTQA	0.602308	-2.06702	1	1	gi|393220560|gb|EJD06046.1|	196.8	3.00E-49	P-loop containing nucleoside triphosphate hydrolase protein [Fomitiporia mediterranea MF3/22]	--	--	--	--	sp|O93796|EF3_CANGA	51.6	5.00E-07	Elongation factor 3 OS=Candida glabrata (strain ATCC 2001 / CBS 138 / JCM 3761 / NBRC 0622 / NRRL Y-65) GN=TEF3 PE=3 SV=2	RSc0749	77	3.00E-14	COG4619	ABC-type uncharacterized transport system, ATPase component	K05658	1.00E-11	68.9	fgr:FG07516.1	ATP-binding cassette, subfamily B (MDR/TAP), member 1	-	-	-
CL2777.Contig2_All	ABC-G	ABCG6.2	669	Full-length cDNA	TCTCTCTCCATCTCTCCCATGTTCTATTATTTCACCACAACAGTGACTGCGACTATGATTACTATATGATTACTACTCGAACAACAACCTTTCAGATAACCTCTTTCACCAAAACAAGTCGCCGAACTGTTCTTAGTCAATAGACTTGCCTTTGACAGTCTGCTTTATTCCCGCATGCGTTCTAGCTTCCGACCTTGGTTCCTCTGAATTCCTTCCTTTGGTATCCGCCCTTGTCACTCCATCAAGATCGTGCCCCATCCCATCATCGGAATGGTCTGGATTGTAACACCCTGTCTTATGCAATAGTGCTGTGCACTGTCAGCCTCCATGTCAGCACCGATGGGCCATGTCTCCTTTCCTCTCCCTTGCTTATATTCTGGTATAAAAATATGAGTAAGG…	MSVPSSIPTLLSMPLSSATMQSSTRTFSAQTYDIEAQKCDDNFVLEWEDISYSIKGKPILKGVSGNVAAGEMLAVMGPSGAGKSTILDVISKRSKKSGGTILVNGDTAADMSALAAYVEQDDALLGVLTVRETLKYAARLSLSSITPEVLAQRIDTTLAELGLTDVAHQRIGNAIQRGISGGQKRRVTLGAALVTMPKILLLDEPTSGLDSRASREVIQAVKNIAVRHGMIVIASIHQPNWETFALFDKLLLLAQGQTMYFGPIDKLSTYLATHLSHPVPEHANPTDHALDVVSTDFIQDPTRREQHIVELAEYWRSYEKQHPELRVVHYLRNSSDDHERDLELEANRSGTGSEGHSLRVFINASEQSSSVNPDCNTKSVIGKNSTKRALVQGGGGSDV…	0.527118	2.31446	0.0364819	0.0921539	gi|393246975|gb|EJD54483.1|	116.3	5.00E-24	P-loop containing nucleoside triphosphate hydrolase protein [Auricularia delicata TFB-10046 SS5]	--	--	--	--	sp|P25371|ADP1_YEAST	219	1.00E-56	Probable ATP-dependent permease OS=Saccharomyces cerevisiae (strain ATCC 204508 / S288c) GN=ADP1 PE=1 SV=2	YCR011c_2	172	4.00E-42	COG1131	ABC-type multidrug transport system, ATPase component	K05681	1.00E-41	171	mgr:MGG_01563	ATP-binding cassette, subfamily G (WHITE), member 2	-	GO:0017111//nucleoside-triphosphatase activity;GO:0000166//nucleotide binding	-
CL2755.Contig3_All	ABC-C	ABCC7.3	1458	Full-length cDNA	CGCCGTCCAAGTGTCCTACTGCGGACTCGTACCCTCACTATCTTCCTAGTCCTGGTCTGACGCGATCAAGGCGACGAATTGGCAAAGTGCGGAAATGGGTGCTCAGGAACAAGATGCTTCGAAAGAGTCTATGAAGTCTATTGAACGTGATCATGTGGACAACTTTCGTATTCAACAACTAGACATTGGCGACGTAGAGAATGCAATCTATAGGAAGAAATGGTGGCAAATTTGGAGACCACGAGACCCTCCGCCTCCGCCACGGAGTTCTTTGGACGATGCACCTGATATTCCAGTTGCCAATGCTTCGTTACTCTCTCGATTAACGTATTCATGGATCACGGAACTTATGATATTAGGTTACCAACGGACTCTTCAAGTTCCTGACCTCTGGAAAAT…	MGAQEQDASKESMKSIERDHVDNFRIQQLDIGDVENAIYRKKWWQIWRPRDPPPPPRSSLDDAPDIPVANASLLSRLTYSWITELMILGYQRTLQVPDLWKMDKTRQSSTLSKKLDESWAKRVSIATEWNKCLENGAIRPSLALRMKWSLQSLASSNGDRTAKRAELEQRWREHDGRKHPSLAMALNDTFGLHFWAGGLFKVFGDTAQLMCPLLVKAIINYAKDNSIRERAGEGKLNIGNGLAMAIGLFCLTVAASICQHQFFWRSMSTGVLARAALIASIYKRGVNLTPKARTSLTNAALVNHISTDVSRIDTCSQWFHAAWTAPIQISVCLIILLFQLGPSALAGFSLFVLMVPIQERLMTFSHHRRRKANVWTDSRSKLIMEVLGAMRVVKYFTYE…	0.50632	0.626332	0.199156	0.344343	gi|393221652|gb|EJD07137.1|	304.3	5.00E-177	ABC protein [Fomitiporia mediterranea MF3/22]	--	--	--	--	sp|P53049|YOR1_YEAST	430	0	Oligomycin resistance ATP-dependent permease YOR1 OS=Saccharomyces cerevisiae (strain ATCC 204508 / S288c) GN=YOR1 PE=1 SV=1	YGR281w	430	0	COG1132	ABC-type multidrug transport system, ATPase and permease components	K05663	8.00E-31	136	ago:AGOS_AGL335W	mitochondrial ABC transporter ATM	GO:0009987//cellular process;GO:0006810//transport	GO:0016887//ATPase activity;GO:0000166//nucleotide binding	-
CL893.Contig28_All	ABC-B	ABCB4	912	N-terminal fragment of the predicted gene	CTGGTTTCTTTTTGGCTTCAACACGCGGCTAGTTCATGTCCGCTTGCGCCTACGACGCTCACGGTTCACGACCTTACTAACGACCTCTTCCATCTCTCCTCTCCCTCTCCTCGTCCTCTTCAAGTTTTTCTTTTGTGTCTCCTCTTTCTGTTAACGACCCTCATCCAACCAAGAAAAAAAAACGCATAAAAAATCATCTAGTTTTCTTCAAACACGGACTTTCTTTTCACAGTGATACTTTAGGGCAAAAAAAACGAAAACAAAAACAAAAACAGATTTAGGAGGGGACGAGACGAGATTCGCGCGATGGCGGCCACGATTGTGATGAGTGCTGTGCCATCATTATCGCAAGATACGGTACTCGCTGCGCTTTTCGTCGTACGAGTCGCTTTCCCAGTT…	MAATIVMSAVPSLSQDTVLAALFVVRVAFPVILLAISLSLYTAKKDSVNQHSETPIVPVTIAVKSPRRGLILPILTLVALTYFLDGFALIVHSVLSKHWQGTPPTAEWWKSLWSGIEVETVGGLLAAGLLAIFGVWKEMQGVAVWLVRRPRLWAGIALVGSFAEVGLLGVALGTVYNKPPVHIPELPEQARIPILLHSLFPAIRTLLLIPLFPILANPRVRYVPASEVRQNGDGILSVQPRATENSSLLVRDEEAGIPSQGLVPPTVGQQYGTFARSTRSGRSTPNATSRTQTPAPSDGQDTTRPVRPFTSTTRSTQHESVSKWDNPSWAELYRRLKRIAPFLWPKTSVWLQFLAFVCIIVLVIGRFVNFAVPLTLGELLIVLERKYGGGSPVPEPDTT…	0.500015	0.633908	0.205126	0.350842	gi|393217700|gb|EJD03189.1|	1158.7	0	hypothetical protein FOMMEDRAFT_108336 [Fomitiporia mediterranea MF3/22]	gi|299751774|ref|XM_002911640.1|	61.9	2.00E-06	Coprinopsis cinerea okayama7#130 SeqLit mitochondrial half-size ABC transporter, mRNA	sp|Q02592|HMT1_SCHPO	469	3.00E-132	Heavy metal tolerance protein OS=Schizosaccharomyces pombe (strain 972 / ATCC 24843) GN=hmt1 PE=2 SV=3	SMc00550	419	9.00E-118	COG5265	ABC-type transport system involved in Fe-S cluster assembly, permease and ATPase components	K05663	7.00E-110	391	pan:PODANSg2281	mitochondrial ABC transporter ATM	GO:0055085//transmembrane transport;GO:0006200//ATP catabolic process	GO:0042626//ATPase activity, coupled to transmembrane movement of substances;GO:0005524//ATP binding	GO:0016021//integral to membrane
CL3640.Contig3_All	ABC-G	ABCG7.1	912	C-terminal fragment of the predicted gene	CACCAGATCTGCCAAGTAACCAGTGAGTGTGCGTCCATCGCTCATACGTGCTGTATTTACTCTGGGAACAGACAGAAAGATTTTGGACATGCTTCCCGACCGTCCGCCACAAGTTACTTTCAGCTGCGATAAGGAACCTGGTAAATGTTCGTTCCAGTTTTGGACGGGTAGAGTCGAGTCATTCTATTGCGGACTGGACAAGTGCACGTCGAGGCTCGAAGTTGGTTACAATAGCAACTCAACGTATTACGACTGCGAGACCATTCGGTGTAGTTGCATCCCTGGTCGTTTCATTTGCGGGGAGGATGGAAGTATAAATATCGACGACTTTTTGAAGTCAACAATCAAAGGTCCTGCAAGCTTTTCGTGTAAGACCGGTGAAGGTTGCAAGTTTGAGGA…	PVSVRPSLIRAVFTLGTDRKILDMLPDRPPQVTFSCDKEPGKCSFQFWTGRVESFYCGLDKCTSRLEVGYNSNSTYYDCETIRCSCIPGRFICGEDGSINIDDFLKSTIKGPASFSCKTGEGCKFEEPGMNSLIEMFFGDSSIFLNCDSGECLHYSQVPGYVRPPKPDHTKLVALSTAGAILIVVAAFALLWYAGRDHTHFLGQIRLPENEAYKILHEHTPRSLQFSSIGYALGTRTILDSITGTVQPGQVLAIMGASGAGKTTFLDILARRNKRGTVTGTMLVNGKGIDDSEFKRIVGFVDQEDTLMSTLTVYETVLYSALLRLPREMSLEAKKYRTLETLEELGILGIRDARIGDSANRSISGGEKRRVSIACEMVTSPSILFLDEPTSGLDAYNAF…	0.499427	-0.350578	0.456647	0.625126	gi|393221394|gb|EJD06879.1|	1229.5	0	hypothetical protein FOMMEDRAFT_131681 [Fomitiporia mediterranea MF3/22]	gi|154273281|ref|XM_001537443.1|	60	6.00E-06	Ajellomyces capsulatus NAm1 conserved hypothetical protein (HCAG_07802) partial mRNA	sp|P25371|ADP1_YEAST	649	0	Probable ATP-dependent permease OS=Saccharomyces cerevisiae (strain ATCC 204508 / S288c) GN=ADP1 PE=1 SV=2	YCR011c_2	293	1.00E-78	COG1131	ABC-type multidrug transport system, ATPase component	K05681	0	816	mgr:MGG_01563	ATP-binding cassette, subfamily G (WHITE), member 2	-	GO:0017111//nucleoside-triphosphatase activity;GO:0000166//nucleotide binding	-
CL3640.Contig5_All	ABC-G	ABCG7.1	1084	Full-length cDNA	CGGTAATGGCCAACTCAGCGAGCGTTGCATCACACGCCTCTCCTCCACCCTACACTCACCATCCCCTCTTTCGCGACTAGAACTATACGTAGCAGCGGCTCTCTCGACAGCAGGCTCAGAGCGAGAAATCCGGGCGGCGGGAGAAATGCCGTCGTTTACTATGCCATGGTTGTTAGCTGCTGCGGTGCTCGGACTTTCCAACTTCCACAGCGTAGAAGCGAGATACGAGGTGAATGTTACGGGGCATTACACGCGTAATGGGTCATTAGCGAAGAGCTGGAGTAATGGTGCTGGGAGTTATAGAACGCCGGCATACGTGAACCCTTTGTCTCTAGATCTAGCACGGGATAAGGACTGCCCACCTTGTTTCAACTGTCGGTTACCTGCTTTCACGTGTGG…	MPSFTMPWLLAAAVLGLSNFHSVEARYEVNVTGHYTRNGSLAKSWSNGAGSYRTPAYVNPLSLDLARDKDCPPCFNCRLPAFTCGQYGDCDDYDGQCKCPPGWGGIDCLTPQCDSLIEEHRHLRGDGEDCQCSEGWGGINCNVCKTDNACKGAPIPGVPDGTIGDEDRNMTCYTGGITVFSNHQICQVTNRKILDMLPDRPPQVTFSCDKEPGKCSFQFWTGRVESFYCGLDKCTSRLEVGYNSNSTYYDCETIRCSCIPGRFICGEDGSINIDDFLKSTIKGPASFSCKTGEGCKFEEPGMNSLIEMFFGDSSIFLNCDSGECLHYSQVPGYVRPPKPDHTKLVALSTAGAILIVVAAFALLWYAGRDHTHFLGQIRLPENEAYKILHEHTPRSLQFS…	0.454688	2.58491	0.0875641	0.183808	gi|393221394|gb|EJD06879.1|	432.6	0	hypothetical protein FOMMEDRAFT_131681 [Fomitiporia mediterranea MF3/22]	gi|154273281|ref|XM_001537443.1|	60	8.00E-06	Ajellomyces capsulatus NAm1 conserved hypothetical protein (HCAG_07802) partial mRNA	sp|P25371|ADP1_YEAST	506	0	Probable ATP-dependent permease OS=Saccharomyces cerevisiae (strain ATCC 204508 / S288c) GN=ADP1 PE=1 SV=2	YCR011c_2	305	5.00E-82	COG1131	ABC-type multidrug transport system, ATPase component	K05681	0	637	mgr:MGG_01563	ATP-binding cassette, subfamily G (WHITE), member 2	-	GO:0017111//nucleoside-triphosphatase activity;GO:0000166//nucleotide binding	-
CL2489.Contig2_All	ABC-C	ABCC2	500	C-terminal fragment of the predicted gene	AGAGTGTTGTTCACGAATATCAGGTTCCACGATACAATCTCGCGGGGCCGCTTGTTGAATAGATTCGGAAAGGATTTCGAAGGGATAGACAGTTCCTTGTCGGACAATTTCGGTCGTAGTGTACGAAATGCAATTTCTGTCACTGTCACCCTCACGACTGTTAGCATTGTCGGTGGTTGGCCGTTTATAATTGCGGTAATCATACTTGGTATGCTGTATTGGAACGTGTCAAAAGTCTACGGACAATGTAGTCGCGACATGCGTCGACTTGACTCTGTCTCGCGTTCCCCTCTTTACTCTATGTATGGAGAGACTATTGCTGGTGTCCCAGTAATCCGTGCGTTTGGAGCAGGATCGAAGTTCTTGCGCGATATGATGAGTTGTGTTGATACCAATACG…	RVLFTNIRFHDTISRGRLLNRFGKDFEGIDSSLSDNFGRSVRNAISVTVTLTTVSIVGGWPFIIAVIILGMLYWNVSKVYGQCSRDMRRLDSVSRSPLYSMYGETIAGVPVIRAFGAGSKFLRDMMSCVDTNTCPYFWLWGVNRWVSVRFNLLSCAVTGCTAIVCLLNPRIDASLAGFALAFSSTVTNDLLFMVRRFVGLEQSMVAVERIKEYSELPPEGPEYVEPHPPTDWPSKGAVTCEDLIIRYAPDLPDVLHKLSFTVNPGEKIGILGRTGSGKSTLALSFFRFVEATEGRIVVDGIDIAKIGLTDLRGRLTIIPQDPTILSGTLRSTLDVFDEYQDAEIFEALRRVHLIPSEDSIIDPEELNVNVFRNLDSPVSEGGENFSTGEKQLLCMARAI…	0.452704	0.0323289	0.440105	0.608561	gi|393212805|gb|EJC98304.1|	811.6	0	multidrug resistance-associated ABC transporter [Fomitiporia mediterranea MF3/22]	gi|299742204|ref|XM_001832260.2|	73.8	2.00E-10	Coprinopsis cinerea okayama7#130 ATP-binding cassette transporter, mRNA	sp|P32386|YBT1_YEAST	410	1.00E-114	ATP-dependent bile acid permease OS=Saccharomyces cerevisiae (strain ATCC 204508 / S288c) GN=YBT1 PE=1 SV=2	YHL035c	379	9.00E-105	COG1132	ABC-type multidrug transport system, ATPase and permease components	K05663	5.00E-35	148	cdu:CD36_64920	mitochondrial ABC transporter ATM	GO:0055085//transmembrane transport;GO:0006200//ATP catabolic process	GO:0042626//ATPase activity, coupled to transmembrane movement of substances;GO:0005524//ATP binding	GO:0016021//integral to membrane
CL2133.Contig2_All	ABC-C	ABCC2	935	C-terminal fragment of the predicted gene	CTCTTTCCAACAGCCTTTTATAGAGAATCGTCGACGCATGAATTGACCCCTCGTACAGGACAAACCACTGTATGCTACCCATGACAAGCCCAAAAAATGCAGCCAATGCGTATATGCTAATATAAAACATAGGCCCTCTTACGGAATTATCTTCATCGACGTACGCTTTTGACCAAATTCGTAACCAGCCCTTTTCGAACACTGGACCCATGCCGTTCATAGTGAACGCAAATACAAATAGCATCCAATACAATTTTCCACCGCAAGCCCAGAAATATGTTTTCCATATCTCGCGACCGATTCTACCAACTGCGCGTTTCTCCTCACCAACTAGCTTCCTTGGTGCCCTTTTCTCACTCTCAGGTGAGTCATTGTTGATATCTTCCCGTGCAGCCACAT…	TPVIRLGYTATSLEVGDLPLLSASMRAAVIFKRMREGMRNGMMRAMSHRYPSRPTDFPNRTKHGIFYRLTPKFISSPTPGSGVSLFLYLLQINKFAFVGEIAMIVISAALFYAPAFFLQKIVQSLEITERDGGNWGDEAKEAMRWGWVYIVGLIGVSALVYLVTGQLWSLATCTLQVRMKIQLNTVLFAKTLVRKDVASSAATPTDSSTDGKDTSSTSSKKTEPTVDAGKASTSTTDGAASITTEASTGNGSNPAENTEETEFSSKAQIMTLMTTDVDRVSEFAWHCFALFDSPIELFIGTVFLYSLLGSSAFFGLATALILLPLNQFASKFVVIAQDNLMKARDERVALMNEVLGAIRMLKFMAWERSFEERVLKIREKELRYQRLNYLLENLFNFIW…	0.422712	2.79906	0.0901889	0.18781	gi|393212805|gb|EJC98304.1|	57.8	1.00E-06	multidrug resistance-associated ABC transporter [Fomitiporia mediterranea MF3/22]	gi|169851318|ref|XM_001832298.1|	85.7	1.00E-13	Coprinopsis cinerea okayama7#130 ATP-binding cassette transporter, mRNA	sp|P32386|YBT1_YEAST	328	1.00E-89	ATP-dependent bile acid permease OS=Saccharomyces cerevisiae (strain ATCC 204508 / S288c) GN=YBT1 PE=1 SV=2	YHL035c	307	7.00E-83	COG1132	ABC-type multidrug transport system, ATPase and permease components	K05658	1.00E-16	88.6	nfi:NFIA_007590	ATP-binding cassette, subfamily B (MDR/TAP), member 1	-	GO:0017111//nucleoside-triphosphatase activity	-
CL3640.Contig2_All	ABC-G	ABCG7.1	912	C-terminal fragment of the predicted gene	CACCAGATCTGCCAAGTAACCAGTGAGTGTGCGTCCATCGCTCATACGTGCTGTATTTACTCTGGGAACAGACAGAAAGATTTTGGACATGCTTCCCGACCGTCCGCCACAAGTTACTTTCAGCTGCGATAAGGAACCTGGTAAATGTTCGTTCCAGTTTTGGACGGGTAGAGTCGAGTCATTCTATTGCGGACTGGACAAGTGCACGTCGAGGCTCGAAGTTGGTTACAATAGCAACTCAACGTATTACGACTGCGAGACCATTCGGTGTAGTTGCATCCCTGGTCGTTTCATTTGCGGGGAGGATGGAAGTATAAATATCGACGACTTTTTGAAGTCAACAATCAAAGGTCCTGCAAGCTTTTCGTGTAAGACCGGTGAAGGTTGCAAGTTTGAGGA…	PVSVRPSLIRAVFTLGTDRKILDMLPDRPPQVTFSCDKEPGKCSFQFWTGRVESFYCGLDKCTSRLEVGYNSNSTYYDCETIRCSCIPGRFICGEDGSINIDDFLKSTIKGPASFSCKTGEGCKFEEPGMNSLIEMFFGDSSIFLNCDSGECLHYSQVPGYVRPPKPDHTKLVALSTAGAILIVVAAFALLWYAGRDHTHFLGQIRLPENEAYKILHEHTPRSLQFSSIGYALGTRTILDSITGTVQPGQVLAIMGASGAGKTTFLDILARRNKRGTVTGTMLVNGKGIDDSEFKRIVGFVDQEDTLMSTLTVYETVLYSALLRLPREMSLEAKKYRTLETLEELGILGIRDARIGDSANRSISGGEKRRVSIACEMVTSPSILFLDEPTSGLDAYNAF…	0.406722	-0.282176	0.556129	0.714872	gi|393221394|gb|EJD06879.1|	1241.1	0	hypothetical protein FOMMEDRAFT_131681 [Fomitiporia mediterranea MF3/22]	gi|154273281|ref|XM_001537443.1|	60	6.00E-06	Ajellomyces capsulatus NAm1 conserved hypothetical protein (HCAG_07802) partial mRNA	sp|P25371|ADP1_YEAST	660	0	Probable ATP-dependent permease OS=Saccharomyces cerevisiae (strain ATCC 204508 / S288c) GN=ADP1 PE=1 SV=2	YCR011c_2	305	4.00E-82	COG1131	ABC-type multidrug transport system, ATPase component	K05681	0	823	mgr:MGG_01563	ATP-binding cassette, subfamily G (WHITE), member 2	-	GO:0017111//nucleoside-triphosphatase activity;GO:0000166//nucleotide binding	-
CL1456.Contig5_All	ABC-A	ABCA1	149	C-terminal fragment of the predicted gene	GCGTCGCCGTTGGAAAAGCGGTAGTGATAACAACCCATTCCATGGAGGAGGCATCTGTACTTGCGAACAAAGTTGGAATAATATCCCGTCGCATGTTAGCCGTCGGTTCAACGGAGTCCCTCGCCTCAAGATTTCCCATATATGAGGTTCACTTCTCTTGTCGTACACCGGAGGAGAGACTTAACGCTCAACAACTTATGGCGCGTATCCCTGGATCGCGAATGGCCGATGATGTGGCAACGAGGTTTGAGGTTCCAATGTCGGGTGATAGGAACCGTAGCCTAGTGGAGTTGTTCAAGCACTTGGCAGCACACGGTGACTTCGCCGATTACACAGTCGAGCGGGTCAGTTTGGAGAGTGTATTCTTAAATATCATTCGTCAGAGTAATGTGATGGACA…	VAVGKAVVITTHSMEEASVLANKVGIISRRMLAVGSTESLASRFPIYEVHFSCRTPEERLNAQQLMARIPGSRMADDVATRFEVPMSGDRNRSLVELFKHLAAHGDFADYTVERVSLESVFLNIIRQSNVMDSGDKKQWGVPGYHLVIE	0.360861	2.32084	0.161649	0.293705	gi|393218025|gb|EJD03513.1|	195.7	3.00E-49	P-loop containing nucleoside triphosphate hydrolase protein [Fomitiporia mediterranea MF3/22]	--	--	--	--	--	--	--	--	--	--	--	--	--	--	--	--	--	--	GO:0006200//ATP catabolic process	GO:0005524//ATP binding;GO:0016887//ATPase activity
CL893.Contig32_All	ABC-B	ABCB4	1226	Full-length cDNA	CCTGGTTTCTTTTTGGCTTCAACACGCGGCTAGTTCATGTCCGCTTGCGCCTACGACGCTCACGGTTCACGACCTTACTAACGACCTCTTCCATCTCTCCTCTCCCTCTCCTCGTCCTCTTCAAGTTTTTCTTTTGTGTCTCCTCTTTCTGTTAACGACCCTCATCCAACCAAGAAAAAAAAACGCATAAAAAATCATCTAGTTTTCTTCAAACACGGACTTTCTTTTCACAGTGATACTTTAGGGCAAAAAAAACGAAAACAAAAACAAAAACAGATTTAGGAGGGGACGAGACGAGATTCGCGCGATGGCGGCCACGATTGTGATGAGTGCTGTGCCATCATTATCGCAAGATACGGTACTCGCTGCGCTTTTCGTCGTACGAGTCGCTTTCCCAGT…	MAATIVMSAVPSLSQDTVLAALFVVRVAFPVILLAISLSLYTAKKDSVNQHSETPIVPVTIAVKSPRRGLILPILTLVALTYFLDGFALIVHSVLSKHWQGTPPTAEWWKSLWSGIEVETVGGLLAAGLLAIFGVWKEMQGVAVWLVRRPRLWAGIALVGSFAEVGLLGVALGTVYNKPPVHIPELPEQARIPILLHSLFPAIRTLLLIPLFPILANPRVRYVPASEVRQNGDGILSVQPRATENSSLLVRDEEAGIPSQGLVPPTVGQQYGTFARSTRSGRSTPNATSRTQTPAPSDGQDTTRPVRPFTSTTRSTQHESVSKWDNPSWAELYRRLKRIAPFLWPKTSVWLQFLAFVCIIVLVIGRFVNFAVPLTLGELLIVLERKYGGGSPVPEPDTT…	0.356339	1.61689	0.229005	0.380385	gi|393217700|gb|EJD03189.1|	1322.8	0	hypothetical protein FOMMEDRAFT_108336 [Fomitiporia mediterranea MF3/22]	gi|299751774|ref|XM_002911640.1|	61.9	3.00E-06	Coprinopsis cinerea okayama7#130 SeqLit mitochondrial half-size ABC transporter, mRNA	sp|Q02592|HMT1_SCHPO	501	2.00E-141	Heavy metal tolerance protein OS=Schizosaccharomyces pombe (strain 972 / ATCC 24843) GN=hmt1 PE=2 SV=3	SMc00550	461	8.00E-129	COG5265	ABC-type transport system involved in Fe-S cluster assembly, permease and ATPase components	K05663	2.00E-120	434	pan:PODANSg2281	mitochondrial ABC transporter ATM	GO:0055085//transmembrane transport;GO:0006200//ATP catabolic process	GO:0042626//ATPase activity, coupled to transmembrane movement of substances;GO:0005524//ATP binding	GO:0016021//integral to membrane
CL2940.Contig3_All	ABC-C	ABCC4	1395	Fragment	GCGTCGTTCAGTTCCGCATCATCGTGTACACCAAATGGATCTAGATTCTCACGAAGTGTTCCATGCACGAGTTCAGGAGATTGAGGAATGAGAGTTATACTACGACGTAGTGCGTCCAGATTTATGGTATCTGTTGCGATGTCATCGTAGTACACTTTTCCTTCTACTTTGATTGCTCGGAGAAGGGAAAGTGCGATACTAGACTTCCCAGCGCCAGTTCGACCAACAACGCCAACCCGCTCTCCTGATTTAAGTTCAAATGTAATATCTTGTAAGATATATGGTGATTCGTCGGAGTAACGAGCTTTCAGTCCCTCCACACGGAGAGATCCACTTGCAGGCCAGTAGGCAGGAGGCACACCACTTGGAATTGGCGCTGGTTCATGATCGATACGGAGG…	ATAVSVSWIAYDTTWRSQRRKGQENGSVSYSGHFEDSREPDEGVELDNLEPPANSKSGIFLDGLSIAAFRFTRFLCVLAILSLQVRQVVFGSVTWIQVGLLDFYLYVAVLALGTLTLPVPHRDVVSRHLMLSLVLALFIYIYLDAWTYATELPDPFDPADDPVTWVRLGLLGFAGGVIPLIMPRPFRPMNASATPIPEDTVCLLSSVTYSYLDSIIYYAWRVPTIGIDDIPPFPDIFKASFMRKSSMKHLDPLLLKKYRYFAWSILKVFGKDFSSMFFWLMLNAIFQFTAPFGIKNLLLYLETGDSPYNMQPWFWILLLSVGPVFGACTYTQFLYKTSMYMMNAENVFTQVIFDHSMRIQLRGDALDEKKDKKDEEKTGNSPLTSESRPESETPTSGVQ…	0.355916	3.58343	0.144384	0.269394	gi|393212237|gb|EJC97738.1|	1317	0	P-loop containing nucleoside triphosphate hydrolase protein [Fomitiporia mediterranea MF3/22]	--	--	--	--	sp|Q9P7V2|ABC4_SCHPO	539	6.00E-153	ATP-binding cassette transporter abc4 OS=Schizosaccharomyces pombe (strain 972 / ATCC 24843) GN=abc4 PE=3 SV=1	SPAC30.04c	539	1.00E-152	COG1132	ABC-type multidrug transport system, ATPase and permease components	K05658	2.00E-28	127	scm:SCHCODRAFT_52512	ATP-binding cassette, subfamily B (MDR/TAP), member 1	-	-	-
CL2630.Contig2_All	ABC-B	ABCB5	719	Full-length cDNA	GGCAACTTTATTCAGAATCTCTTTCATTGGTTTGTGCTTGATTGATATCGTTTATTTAACAAAAAAAAAGAACGAATTATTTTGGATATCGTTGGAATACATACAGCCTGAGTGTTTAACGGCTTTGGGCCTTTCGACGTGCTCTTGAGACTCTTCCGTCCTACCTGTTCGGTTCCTCCTGTCGTGTTCATGTTTTCGTTATACCCAAACAATGTATGGCCAAGCGTTATGGAAAAGATGATGGTAAGTGGTCAAAAGGCGACACCAGACCAGATTGTAACTTGTGACTCAAGATTTTGTAGTGAAAGACGAAAACAAAGGTCTCAGGGCAAAGGACACTCTAGGGACCCATTTCCCTGATCTAAAACTGAAAAACATGTGACGTTTCAAAAGAGCGAA…	MVVVLAGLGLRSVAACSSRIGSCQWAIATPFVSGRSLSPTGLRWRHTQVRPGSRRPGFVGAVGLIRHQQVGAPWRTALSTIRSQSTQAGGNPSSAPAPATNESPSAPSSPPEKATPVDIRKFLSGKSKGSQLLKLIALAGPEKKPLSIAITLLFISSAVSLSIPFTVGKLIDYFTGPNVLPVPFGLSQTQVFLLLVGMFSVGALANAGRSFLMRLSGQRIVARLRERIFSRALQQEVAFMEKGEGDVISRLSVDTSIVGESLTQNLSDGLRAVAMASVGLGAMFYLSPTLTTLMLAIVPPVSLGAVFYGRYLKRLSRRTQEAVGDMTNVATESLSALRTVQAFNAYTQEETKFGKQVERILTLARKEAVASGMFFGATGWSGNVTLLCLLGYGSSLVSQ…	0.344997	2.75225	0.149556	0.276907	gi|393222921|gb|EJD08405.1|	797	0	hypothetical protein FOMMEDRAFT_101808 [Fomitiporia mediterranea MF3/22]	--	--	--	--	sp|Q9Y7M7|MDL1_SCHPO	493	2.00E-139	ATP-dependent permease MDL1, mitochondrial OS=Schizosaccharomyces pombe (strain 972 / ATCC 24843) GN=mdl1 PE=3 SV=1	SPBC9B6.09c	493	6.00E-139	COG1132	ABC-type multidrug transport system, ATPase and permease components	K02021	0	748	ppl:POSPLDRAFT_39119	putative ABC transport system ATP-binding protein	GO:0055085//transmembrane transport;GO:0006200//ATP catabolic process	GO:0042626//ATPase activity, coupled to transmembrane movement of substances;GO:0005524//ATP binding	GO:0016021//integral to membrane
CL2683.Contig3_All	ABC-G	ABCG2	1425	Full-length cDNA	GCCTGATTTACATATTATAACCCAAGGTACATATGGAGAAGAGCAAGATGTAATACAGAATGGGGTCAGAGATGTCGAAAGTGATATTTGAGTCAAGTGAGAATGAATTGCATAGAAGAGAAGGGTAACGAAAGTTCCAAAGAAGCGGAGACGGTAGATGGGAAGCGTGTAGTTATCTTGGCGCAGTGGGCGTAGGAAGACCCAACGGAATGGAGTATGGACAAAGTTTTCCATGATCGTCTTGAACAGGTCGTATACGGACGTCAACAGACCTCGTAAGTCCGCACCCTCAATACTCATGAGCTTCGAGAGACACGCGATGTCGCATGGCGCTGGTTGTCATCGAGAGACGAATATGCCGGAACCGCACGTTCGTCACCGAATGGGTCTTGACGCCAA…	MRVWENIQRIRRPPVRNIITGFDGVVKPRCVSLLSIVVLGRPGAGCTTFLKSLSNQHETFHGVHGHIQYGAFTPREIREHYRGDVIYCPEDDQHFPTLTVGETIEFAARVRAPQTRLRDVFTKNESDYVKINRNLDVESVTRDGSPRVTREEYVQAATRTLTTVFGLRHAVNTKVGGALLRGISGGEKKRVSIAEATASRALLGAWDNSTRGLDSSTALEFVRALRIVTDALQLTTIVSIYQAGESLYELFDKVCVISADGTNGSGGRMVYFGDTKLARPYFEEMGFVAMNRQTTPDFLVAVTDPYGRNVKKGYEKRVPRNADEMVAHYKRSQIAGGVQREMEEYYTDHGDRRRHRINRKSSSLFSTIGSIKTITRNTETFTGDLDSGYDEKDMVAMTN…	0.302943	1.65149	0.330902	0.498171	gi|393216238|gb|EJD01729.1|	96.7	1.00E-17	hypothetical protein FOMMEDRAFT_126887 [Fomitiporia mediterranea MF3/22]	gi|302423445|ref|XM_003009507.1|	73.8	1.00E-09	Verticillium albo-atrum VaMs.102 multidrug resistance protein CDR1, mRNA	sp|P41820|BFR1_SCHPO	873	0	Brefeldin A resistance protein OS=Schizosaccharomyces pombe (strain 972 / ATCC 24843) GN=bfr1 PE=1 SV=1	SPCC18B5.01c_2	383	3.00E-105	COG1131	ABC-type multidrug transport system, ATPase component	K08712	0	776	cgr:CAGL0I04862g	ATP-binding cassette, subfamily G (WHITE), member 2, SNQ2	GO:0009154//purine ribonucleotide catabolic process;GO:0046130;GO:0009207	GO:0032550;GO:0032555;GO:0035639//purine ribonucleoside triphosphate binding;GO:0016887//ATPase activity	GO:0016020//membrane
CL893.Contig1_All	ABC-B	ABCB4	888	N-terminal fragment of the predicted gene	CCTGGTTTCTTTTTGGCTTCAACACGCGGCTAGTTCATGTCCGCTTGCGCCTACGACGCTCACGGTTCACGACCTTACTAACGACCTCTTCCATCTCTCCTCTCCCTCTCCTCGTCCTCTTCAAGTTTTTCTTTTGTGTCTCCTCTTTCTGTTAACGACCCTCATCCAACCAAGAAAAAAAAACGCATAAAAAATCATCTAGTTTTCTTCAAACACGGACTTTCTTTTCACAGTGATACTTTAGGGCAAAAAAAACGAAAACAAAAACAAAAACAGATTTAGGAGGGGACGAGACGAGATTCGCGCGATGGCGGCCACGATTGTGATGAGTGCTGTGCCATCATTATCGCAAGATACGGTACTCGCTGCGCTTTTCGTCGTACGAGTCGCTTTCCCAGT…	MAATIVMSAVPSLSQDTVLAALFVVRVAFPVILLAISLSLYTAKKDSVNQHSETPIVPVTIAVKSPRRGLILPILTLVALTYFLDGFALIVHSVLSKHWQGTPPTAEWWKSLWSGIEVETVGGLLAAGLLAIFGVWKEMQGVAVWLVRRPRLWAGIALVGSFAEVGLLGVALGTVYNKPPVHIPELPEQARIPILLHSLFPAIRTLLLIPLFPILANPRVRYVPASEVRQNGDGILSVQPRATENSSLLVRDEEAGIPSQGLVPPTVGQQYGTFARSTRSGRSTPNATSRTQTPAPSDGQDTTRPVRPFTSTTRSTQHESVSKWDNPSWAELYRRLKRIAPFLWPKTSVWLQFLAFVCIIVLVIGRFVNFAVPLTLGELLIVLERKYGGGSPVPEPDTT…	0.283504	0.425796	0.532567	0.694749	gi|393217700|gb|EJD03189.1|	1201.4	0	hypothetical protein FOMMEDRAFT_108336 [Fomitiporia mediterranea MF3/22]	gi|299751774|ref|XM_002911640.1|	61.9	3.00E-06	Coprinopsis cinerea okayama7#130 SeqLit mitochondrial half-size ABC transporter, mRNA	sp|Q02592|HMT1_SCHPO	460	4.00E-129	Heavy metal tolerance protein OS=Schizosaccharomyces pombe (strain 972 / ATCC 24843) GN=hmt1 PE=2 SV=3	SMc00550	412	3.00E-114	COG5265	ABC-type transport system involved in Fe-S cluster assembly, permease and ATPase components	K05663	8.00E-105	382	pan:PODANSg2281	mitochondrial ABC transporter ATM	GO:0055085//transmembrane transport;GO:0006200//ATP catabolic process	GO:0042626//ATPase activity, coupled to transmembrane movement of substances;GO:0005524//ATP binding	GO:0016021//integral to membrane
CL892.Contig4_All	ABC-C	ABCC3.2	1387	N-terminal fragment of the predicted gene	TCTTCCCGCTACCCGTTCGTCCCAGTAGGCCAACTCTCTCCCTGGCTTTCAGTTCGAAGGAAACGTCTTGGAGAACGGCAGGAAGGTCAGGTGCATAGCGAACTTCCAGATCTTTGACTACGATCAGGGAGTCACTGTTCGGTCCTGCACTTGAAGGCCAATGAGCCGGTGGGCGGGAGTCTTGAATGACACCGGGAGGCTCTTGAGGTAGTTTTAGGTACTCTACGACACGTTCAACGGAACTGTGCATAGTTCAAGTCAGTGCATGTCAACAAACCCTAAGGAACACTTACTTTAAATCTAGCTCTAGTTGGGTCCAGAATCGACACGCCCAGTAGATGTTTACTGTGAATGACATCGCACTCGTAATACAGATACCTGCCCACCCGGCACCAACCA…	MPRLVPITICPLSDSSACFPLLSTFPAFILAVVYILVALRPQRFIPSRIRHSKLVQRIYAWKRWVSTYLTLEEAEAYLAEHSTSTPLGSNGTSSDAAASATATERTPLLSQKSSKSSVDDPKPPPLVFVFTYTLVPLLESLSWLAIATYHLATLTSSTSSSPISPLYASLLTFTHLAAFLFFVTQPSRTTPPYKLLLLYFLLLVGGIARVGKQVYDWSVEDGDERLVDLAFAAQFADVLALLWVVAVGLSRPMAVPSSHIDTTKIGITISPEPYAPFHQWLSFSWVSPLVWRGTYRKLEESDVYELYAGNRCKAVFGKWAAMSEKDRAEGGWKGMSLLGKLWEANSMDLVLDFVLNTVSVVFNYAGPFFLKRILDAISDPTPERRAQAYIFAFLAFFCT…	0.268187	2.61079	0.379586	0.546874	gi|389743447|gb|EIM84632.1|	1496.1	0	hypothetical protein STEHIDRAFT_61225 [Stereum hirsutum FP-91666 SS1]	--	--	--	--	sp|P32386|YBT1_YEAST	605	9.00E-173	ATP-dependent bile acid permease OS=Saccharomyces cerevisiae (strain ATCC 204508 / S288c) GN=YBT1 PE=1 SV=2	YHL035c	540	9.00E-153	COG1132	ABC-type multidrug transport system, ATPase and permease components	K05658	1.00E-20	102	abe:ARB_06760	ATP-binding cassette, subfamily B (MDR/TAP), member 1	-	GO:0017111//nucleoside-triphosphatase activity	-
CL168.Contig2_All	ABC-C	ABCC3.2	183	C-terminal fragment; only part of the contig corrsponds to the ABC transporter gene	GTTTCGTTTCGTTTCGTTTCGTTTTGATTTCATTCGCACCCACCATGTCCTCTCGCCCACTTGCCATCTCCAAAGCTTCTCCTGCACTCTTACCCATACGCCAGCTTTCATCTGTGTTCAACAATCTCAGCTCAAAGTCTATCTTATCCAGCTCATTCAAATGGCTCGTCGTATTGGTTTTCTTGGTCAATCATAGAAGTTGGCCGCTCGTTTGGCATTTTCGCGTCTTTCTTCCCCTTCTTCGTCTCCGCCTTCAAGCCCTCGTCGTCCGTCTGCGTTCCCGCCTCCTCCTACACCCAGCACCGAAACGTGCGAGAATATTCACAAAATGGCTTGACGCCCTCAGTCCAGTTGGGAAGTCACCATTTGAAGTCAAGTATACTTACACGACTTACGCAA…	RSSRAPSRVPSVHGTEDGEEVQVLNVAPSRGTSIVSGSATANGGDPDGDSPTNVTLDTVVSAGGNNFSQGQRQLLAMARALLRQSTIIILDEATSSIDFATDAKIQNTIREEFGGSLLLTVAHRLRTVIDYDRLIVLDAGKIVEFGTPFDLIRKEGGIFRTMCLKSGMFSELEELARVKSGSD	0.262132	5.12227	0.289892	0.453727	gi|242208710|ref|XP_002470205.1|	263.1	2.00E-68	predicted protein [Postia placenta Mad-698-R] >gi|220730807|gb|EED84659.1| predicted protein [Postia placenta Mad-698-R]	gi|405117359|gb|CP003820.1|	61.9	1.00E-06	Cryptococcus neoformans var. grubii H99 chromosome 1, complete sequence	sp|P32386|YBT1_YEAST	139	8.00E-33	ATP-dependent bile acid permease OS=Saccharomyces cerevisiae (strain ATCC 204508 / S288c) GN=YBT1 PE=1 SV=2	YGR281w	136	2.00E-31	COG1132	ABC-type multidrug transport system, ATPase and permease components	K05658	9.00E-18	91.7	tve:TRV_07886	ATP-binding cassette, subfamily B (MDR/TAP), member 1	GO:0009987//cellular process;GO:0006810//transport	GO:0016887//ATPase activity;GO:0000166//nucleotide binding	-
CL432.Contig1_All	ABC-C	ABCC4	596	C-terminal fragment of the predicted gene	ACACGTACGATGGCCAGCCCGTAAGTTGACTGTAACCACTCTGATGGCTACAATCTAACTCTGCAGCAGTCAAACTGTACCTGTTCAACTTGGGTGGCCCCTTGTTCTGGGTCTTGTTCTTAGCGGGGGTGTTTTTGTGTGACTTGCTTAACGTTCTCCAGACATGGTTCCTGGGATACTGGGCCTCGCAATACGAGGGCCTCCCTGAAGGAGAATATGTATCAGTGGCTTACTATATGTCCATATTTTTCTTGATGGTCATGGGAGGAACTTTATTGTATGCCACGGCATACCTGTTATACACATTCGGATCGATTCGTGCATCGAGAGCCATTCACAAGCGGTTGATCGAGTCTATAACGGGGACGACTCTAAGGTGGCTTGATTCTACTCCGACCG…	WLQSNSAAVKLYLFNLGGPLFWVLFLAGVFLCDLLNVLQTWFLGYWASQYEGLPEGEYVSVAYYMSIFFLMVMGGTLLYATAYLLYTFGSIRASRAIHKRLIESITGTTLRWLDSTPTGRIIARCTQDIRSIDGPVSQNLGWLCELTLTLAMRFAAVVVITPIFIIPGMVVGVLGNWCGQIYIKAQLSVKREMSNARSPVLNHFGAAIAGLVSIRAYNAQDAFRKESMDRINRYTRSARTFYNLNRWVCVRIDVLGGLFAAGLAAYLIYGPSQHRANNIGFSLNMAVAFSSMILWWVRILNEFEVSGNSLERIQDYVTIEQEQKPAPDGIPPAYWPASGNLRVEGLTARYSVGGPKVLHDLSFTVNSGERIGIVGRTGSGKSSLTLSLLRCIITEGKVY…	0.262118	-1.113	0.818662	0.927027	gi|393218784|gb|EJD04272.1|	57.8	1.00E-06	hypothetical protein FOMMEDRAFT_106872 [Fomitiporia mediterranea MF3/22]	--	--	--	--	sp|Q9P7V2|ABC4_SCHPO	385	6.00E-107	ATP-binding cassette transporter abc4 OS=Schizosaccharomyces pombe (strain 972 / ATCC 24843) GN=abc4 PE=3 SV=1	SPAC30.04c	385	2.00E-106	COG1132	ABC-type multidrug transport system, ATPase and permease components	K02021	4.00E-33	142	lth:KLTH0C11616g	putative ABC transport system ATP-binding protein	GO:0055085//transmembrane transport;GO:0006200//ATP catabolic process	GO:0042626//ATPase activity, coupled to transmembrane movement of substances;GO:0005524//ATP binding	GO:0016021//integral to membrane
CL2630.Contig3_All	ABC-B	ABCB5	719	Full-length cDNA	TGAATCCGAATAACACCCGCCGCTGGGGATTTCTCAGCTGACAACAACGATCTACGACGCCCACGCACGTCTACACGCTTTATAAACTGGCCTCAACGACCCCCTCAACTACGCGTAGACGGCGGTGACTAGGTCGATGGTCGTGGTGCTCGCTGGGCTTGGCCTTCGGTCAGTAGCTGCATGCTCAAGTCGTATTGGGTCATGCCAATGGGCCATCGCAACACCGTTTGTGTCTGGTCGGTCTCTGTCTCCGACGGGTTTGAGATGGCGACACACGCAGGTCCGACCAGGTTCTCGTCGTCCAGGATTTGTTGGCGCTGTCGGGTTAATTAGACACCAACAAGTTGGAGCACCATGGCGGACTGCACTCTCTACCATTCGTTCACAATCCACCCAAGC…	MVVVLAGLGLRSVAACSSRIGSCQWAIATPFVSGRSLSPTGLRWRHTQVRPGSRRPGFVGAVGLIRHQQVGAPWRTALSTIRSQSTQAGGNPSSAPAPATNESPSAPSSPPEKATPVDIRKFLSGKSKGSQLLKLIALAGPEKKPLSIAITLLFISSAVSLSIPFTVGKLIDYFTGPNVLPVPFGLSQTQVFLLLVGMFSVGALANAGRSFLMRLSGQRIVARLRERIFSRALQQEVAFMEKGEGDVISRLSVDTSIVGESLTQNLSDGLRAVAMASVGLGAMFYLSPTLTTLMLAIVPPVSLGAVFYGRYLKRLSRRTQEAVGDMTNVATESLSALRTVQAFNAYTQEETKFGKQVERILTLARKEAVASGMFFGATGWSGNVTLLCLLGYGSSLVSQ…	0.222513	3.05401	0.384879	0.552815	gi|393222921|gb|EJD08405.1|	797	0	hypothetical protein FOMMEDRAFT_101808 [Fomitiporia mediterranea MF3/22]	--	--	--	--	sp|Q9Y7M7|MDL1_SCHPO	493	3.00E-139	ATP-dependent permease MDL1, mitochondrial OS=Schizosaccharomyces pombe (strain 972 / ATCC 24843) GN=mdl1 PE=3 SV=1	SPBC9B6.09c	493	6.00E-139	COG1132	ABC-type multidrug transport system, ATPase and permease components	K02021	0	748	ppl:POSPLDRAFT_39119	putative ABC transport system ATP-binding protein	GO:0055085//transmembrane transport;GO:0006200//ATP catabolic process	GO:0042626//ATPase activity, coupled to transmembrane movement of substances;GO:0005524//ATP binding	GO:0016021//integral to membrane
CL168.Contig1_All	ABC-C	ABCC3.2	183	C-terminal fragment; only part of the contig corrsponds to the ABC transporter gene	ATTTACCGGTACTAGCTGATAGGGACTTGTTCATTATCTTTTCACCTCCATACTTCGTCTTTTTCGTCAACGACCCACAGAACGTCCCAGCTGACTTATTTTAATCCTGTAGTTCGCGTCTTTCTTCCCCTTCTTCGTCTCCGCCTTCAAGCCCTCGTCGTCCGTCTGCGTTCCCGCCTCCTCCTACACCCAGCACCGAAACGTGCGAGAATATTCACTAAATGGCTTGATGCCCTCAGTCCAGTTGGGAAGTCACCATTTGAAGTCAAGTATACTTACACGACTTACGCAACCCCAGACGATTGTGACTACAATTTTCACTTGAGCAACTCATGCTATGGAAAGAGTTTAGACGCGGCGCGGTTGGGATACGTGCTCGAGCTTAACGCAGAATTCTTC…	RSSRAPSRVPSVHGTEDGEEVQVLNVAPSRGTSIVSGSATANGGDPDGDSPTNVTLDTVVSAGGNNFSQGQRQLLAMARALLRQSTIIILDEATSSIDFATDAKIQNTIREEFGGSLLLTVAHRLRTVIDYDRLIVLDAGKIVEFGTPFDLIRKEGGIFRTMCLKSGMFSELEELARVKSGSD	0.214403	4.5891	0.360033	0.529578	gi|390596253|gb|EIN05655.1|	230.7	1.00E-58	hypothetical protein PUNSTDRAFT_91208 [Punctularia strigosozonata HHB-11173 SS5]	gi|405117359|gb|CP003820.1|	61.9	1.00E-06	Cryptococcus neoformans var. grubii H99 chromosome 1, complete sequence	sp|P32386|YBT1_YEAST	139	8.00E-33	ATP-dependent bile acid permease OS=Saccharomyces cerevisiae (strain ATCC 204508 / S288c) GN=YBT1 PE=1 SV=2	YGR281w	136	2.00E-31	COG1132	ABC-type multidrug transport system, ATPase and permease components	K05658	9.00E-18	91.7	tve:TRV_07886	ATP-binding cassette, subfamily B (MDR/TAP), member 1	GO:0009987//cellular process;GO:0006810//transport	GO:0016887//ATPase activity;GO:0000166//nucleotide binding	-
CL3640.Contig1_All	ABC-G	ABCG7.1	1084	Full-length cDNA	CGGTAATGGCCAACTCAGCGAGCGTTGCATCACACGCCTCTCCTCCACCCTACACTCACCATCCCCTCTTTCGCGACTAGAACTATACGTAGCAGCGGCTCTCTCGACAGCAGGCTCAGAGCGAGAAATCCGGGCGGCGGGAGAAATGCCGTCGTTTACTATGCCATGGTTGTTAGCTGCTGCGGTGCTCGGACTTTCCAACTTCCACAGCGTAGAAGCGAGATACGAGGTGAATGTTACGGGGCATTACACGCGTAATGGGTCATTAGCGAAGAGCTGGAGTAATGGTGCTGGGAGTTATAGAACGCCGGCATACGTGAACCCTTTGTCTCTAGATCTAGCACGGGATAAGGACTGCCCACCTTGTTTCAACTGTCGGTTACCTGCTTTCACGTGTGG…	MPSFTMPWLLAAAVLGLSNFHSVEARYEVNVTGHYTRNGSLAKSWSNGAGSYRTPAYVNPLSLDLARDKDCPPCFNCRLPAFTCGQYGDCDDYDGQCKCPPGWGGIDCLTPQCDSLIEEHRHLRGDGEDCQCSEGWGGINCNVCKTDNACKGAPIPGVPDGTIGDEDRNMTCYTGGITVFSNHQICQVTNRKILDMLPDRPPQVTFSCDKEPGKCSFQFWTGRVESFYCGLDKCTSRLEVGYNSNSTYYDCETIRCSCIPGRFICGEDGSINIDDFLKSTIKGPASFSCKTGEGCKFEEPGMNSLIEMFFGDSSIFLNCDSGECLHYSQVPGYVRPPKPDHTKLVALSTAGAILIVVAAFALLWYAGRDHTHFLGQIRLPENEAYKILHEHTPRSLQFS…	0.210043	-0.201495	0.739476	0.867062	gi|393221394|gb|EJD06879.1|	1417.1	0	hypothetical protein FOMMEDRAFT_131681 [Fomitiporia mediterranea MF3/22]	gi|154273281|ref|XM_001537443.1|	60	8.00E-06	Ajellomyces capsulatus NAm1 conserved hypothetical protein (HCAG_07802) partial mRNA	sp|P25371|ADP1_YEAST	752	0	Probable ATP-dependent permease OS=Saccharomyces cerevisiae (strain ATCC 204508 / S288c) GN=ADP1 PE=1 SV=2	YCR011c_2	293	1.00E-78	COG1131	ABC-type multidrug transport system, ATPase component	K05681	0	949	mgr:MGG_01563	ATP-binding cassette, subfamily G (WHITE), member 2	-	GO:0017111//nucleoside-triphosphatase activity;GO:0000166//nucleotide binding	-
CL3640.Contig4_All	ABC-G	ABCG7.1	1084	Full-length cDNA	CGGTAATGGCCAACTCAGCGAGCGTTGCATCACACGCCTCTCCTCCACCCTACACTCACCATCCCCTCTTTCGCGACTAGAACTATACGTAGCAGCGGCTCTCTCGACAGCAGGCTCAGAGCGAGAAATCCGGGCGGCGGGAGAAATGCCGTCGTTTACTATGCCATGGTTGTTAGCTGCTGCGGTGCTCGGACTTTCCAACTTCCACAGCGTAGAAGCGAGATACGAGGTGAATGTTACGGGGCATTACACGCGTAATGGGTCATTAGCGAAGAGCTGGAGTAATGGTGCTGGGAGTTATAGAACGCCGGCATACGTGAACCCTTTGTCTCTAGATCTAGCACGGGATAAGGACTGCCCACCTTGTTTCAACTGTCGGTTACCTGCTTTCACGTGTGG…	MPSFTMPWLLAAAVLGLSNFHSVEARYEVNVTGHYTRNGSLAKSWSNGAGSYRTPAYVNPLSLDLARDKDCPPCFNCRLPAFTCGQYGDCDDYDGQCKCPPGWGGIDCLTPQCDSLIEEHRHLRGDGEDCQCSEGWGGINCNVCKTDNACKGAPIPGVPDGTIGDEDRNMTCYTGGITVFSNHQICQVTNRKILDMLPDRPPQVTFSCDKEPGKCSFQFWTGRVESFYCGLDKCTSRLEVGYNSNSTYYDCETIRCSCIPGRFICGEDGSINIDDFLKSTIKGPASFSCKTGEGCKFEEPGMNSLIEMFFGDSSIFLNCDSGECLHYSQVPGYVRPPKPDHTKLVALSTAGAILIVVAAFALLWYAGRDHTHFLGQIRLPENEAYKILHEHTPRSLQFS…	0.210038	-0.201495	0.739467	0.867062	gi|393221394|gb|EJD06879.1|	432.6	0	hypothetical protein FOMMEDRAFT_131681 [Fomitiporia mediterranea MF3/22]	gi|154273281|ref|XM_001537443.1|	60	8.00E-06	Ajellomyces capsulatus NAm1 conserved hypothetical protein (HCAG_07802) partial mRNA	sp|P25371|ADP1_YEAST	495	0	Probable ATP-dependent permease OS=Saccharomyces cerevisiae (strain ATCC 204508 / S288c) GN=ADP1 PE=1 SV=2	YCR011c_2	293	1.00E-78	COG1131	ABC-type multidrug transport system, ATPase component	K05681	0	629	mgr:MGG_01563	ATP-binding cassette, subfamily G (WHITE), member 2	-	GO:0017111//nucleoside-triphosphatase activity;GO:0000166//nucleotide binding	-
CL2994.Contig1_All	ABC-D	ABCD1	579	N-terminal fragment of the predicted gene	TGTATGAATGTGGGTAGATCACTCTGAATAGACGCCAGATGGGGTCTGAGTAAATAAACCCGTTTGAGTTAATTAGGTGTGCTCAACTGATCCAATAGGGTTCCATCGACCATATATACCCTCTGTGGTACGACGAACACCTCCGAGACACCCACAGGTGGTCTCTCGACAAACCCCCCTTCTTCACCATCCAAGCTCATTCCTGCCCAAAGTCCCGCAACAACCCTCGCAATCGCAGTCTTGCCAACTCCATTCGTACCCGTAATCATCAAATGCTCTCCCGTTCCTACCTTCAACGAGAAATTCAAATCACGTACAAGGATGGCGTCTTCGAGGTTGCCTTTCCCGGGTATGGCAACGTCGACGTGGTGAAGTGCGACGGTGTCTGAAGAGATTTTG…	MVAPSKLLTDVGRSKKTPLIIILALVILLQRRFAERARKAFSLRKLTSEQLKDATRQLYVEESDGSKSLLVPFRGRVEKARINTISEEVFKKDAKNFPKVDDSTHKPGVDRVFLRQLKVILRIAFPSLNSKETFILLLHSAFLVLRTVLSVGVAKLDGRIVRDLVSANGRGFLRGLGLWFLFAIPSTYTNSMLRHLQSKLALRLRTRLTRYTHDLYLSSSPSLRYYRISQPGGLEGVDQYITTDIASFCDSLAGLYGNVMKPTLDMFIFTGQLSRSLGFRGTVLLFVNYYVTARILRAATPAFGKLAAVEAMLEGEYRSGMNRVGRESEEIAFYNGGNRERSILRNAYKRLIRHINSIYKVRIGYEWTEDFVIKYLWSAAGYCLISIPVLFTRRRHVGV…	0.148822	-1.2401	1	1	gi|393220058|gb|EJD05544.1|	784.3	0	hypothetical protein FOMMEDRAFT_17828 [Fomitiporia mediterranea MF3/22]	gi|169864581|ref|XM_001838846.1|	60	4.00E-06	Coprinopsis cinerea okayama7#130 ATP-binding cassette transporter, mRNA	sp|P41909|PXA1_YEAST	296	5.00E-80	Peroxisomal long-chain fatty acid import protein 2 OS=Saccharomyces cerevisiae (strain ATCC 204508 / S288c) GN=PXA1 PE=1 SV=2	YPL147w	296	1.00E-79	COG4178	ABC-type uncharacterized transport system, permease and ATPase components	K15628	0	636	scm:SCHCODRAFT_48043	ATP-binding cassette, subfamily D (ALD), peroxisomal long-chain fatty acid import protein	GO:0009987//cellular process;GO:0006810//transport	GO:0016887//ATPase activity;GO:0000166//nucleotide binding	GO:0016020//membrane
CL892.Contig9_All	ABC-C	ABCC3.2	1467	N-terminal fragment of the predicted gene	GCTCTTCCCGCTACCCGTTCGTCCCAGTAAGCCAACTCTCTCCCTGGCTTTCAGTTCGAAGGAAACGTCTTGGAGAACGGCAGGAAGGTCAGGTGCATAGCGAACTTCCAGATCTTTGACTACGATCAGAGAGTCACTGTTCGGTCCTGCACTTGAAGGCCAATGAGCCGGTGGGCGGGAGTCTTGAATGACACCGGGAGGCTCTTGAGGTAGTTTTAGGTACTCTACGACACGTTCAACGGAATTTAAATCTAGCTCTAGTTGGGTCCAGAATCGACACGCCCAGTAGATGTTTACTGTGAATGACATCGCACTCGTAATACAGATACCTGCCCACCCGGCACCAACCAACCCGGACAAGGCGAACAGGGTTGCCGTCAATACGGCGACTGCGCCCAT…	MPRLVPITICPLSDSSACFLLLSTFPAFILAVVYILVALRPQRFIPSRIRHSKLVQRIYAWKRWVSTYLTLEEAEAYLAEHSTSTPLGSNGTSSDAAASATATERTPLLSQKSSKSSVDDPKPPPLVFVFTYTLVPLLESLSWLAIATYHLATLTSSTSSSPISPLYASLLTFTHLAAFLFFVTQPSRTTPPYKLLLLYFLLLVGGIARVGKQVYDWSVEDGDERLVDLAFAAQFADVLALLWVVAVGLSRPMAIPSSHIDTTKIGITVSPEPYAPFHQWLSFSWVSPLVWRGTYRKLEESDVYELYAGNRCKAVFGKWAAMSEKDRAEGGWKGMSLLGKLWEANSMDLVLDFVLNTVSVVFNYAGPFFLKRILDAISDPTPERRAQAYIFAFLAFFCT…	0.134981	4.2516	0.631504	0.778903	gi|389743447|gb|EIM84632.1|	399.8	3.00E-109	hypothetical protein STEHIDRAFT_61225 [Stereum hirsutum FP-91666 SS1]	--	--	--	--	sp|P32386|YBT1_YEAST	516	2.00E-172	ATP-dependent bile acid permease OS=Saccharomyces cerevisiae (strain ATCC 204508 / S288c) GN=YBT1 PE=1 SV=2	YHL035c	473	1.00E-132	COG1132	ABC-type multidrug transport system, ATPase and permease components	K05658	1.00E-20	102	abe:ARB_06760	ATP-binding cassette, subfamily B (MDR/TAP), member 1	GO:0009987//cellular process;GO:0006810//transport	GO:0016887//ATPase activity;GO:0000166//nucleotide binding	-
CL413.Contig1_All	ABC-C	ABCC7.2	1439	Full-length cDNA	CATTTTACGGGACGATGACGCTTACCATGCCGATGCGAAAACACACCCACCCAGTCTGGCAGTCCAGTCCAGTAGGAATATAAATATTACGCATCCAACATGCCCCCCACTCCGGCGCAGCCATACCCACAATGTCTGGCTCTCTCGACGACAAGCCAGTCGTCGGGTCTCCTGCCGACAAATCGTCCGTTTACATTAACGAAAAGCCTGTTGGTATCGGACGAACGTCATCCGCCCATTCACGCCAAGCGAGTCAAGTGACAGATTATGATAATGAACCTGATGATAGGGCTCAACTTCCAAAGTCGGTTCCGGTTGCTGTATTGGAATACCAAAAGTTACCCTGGTATCTCAGAGTACCCTTTGTGTCAAAAACCGCTCCGCCACCTAATGGGTCTG…	MSGSLDDKPVVGSPADKSSVYINEKPVGIGRTSSAHSRQASQVTDYDNEPDDRAQLPKSVPVAVLEYQKLPWYLRVPFVSKTAPPPNGSVEDAPIIPEATANVFSRLTFDWITPLLSLGYARPLVTTDLYKLQDSRGASKISENILTSFEKRLAQANEYNERLARGEISPGWRSLWWTLRGNRKERETEWREKHGKKKASLVFAMNDSIFWWFWSAGALKLLSDVSQVLSPLLVKAIIQFAQQSFVHRDSRDEAPPLGRGAGLGIGLLLLQMFSSFCMHHFFYRSSSAGVLLRGGLITAIYSRSLHLSSRARTTLPNGKLVNHISTDVSRIDFCCQFFHMFWTAPIQMGICLVLLLINLGPSALAGFAFFIIVTPLQTQTMKQLFRLRQKSMVWTDKRA…	0.126606	3.59693	0.638944	0.7853	gi|393218198|gb|EJD03686.1|	73.2	1.00E-10	ABC transporter [Fomitiporia mediterranea MF3/22]	gi|170098894|ref|XM_001880631.1|	81.8	5.00E-12	Laccaria bicolor S238N-H82 ABC transporter partial mRNA	sp|P53049|YOR1_YEAST	876	0	Oligomycin resistance ATP-dependent permease YOR1 OS=Saccharomyces cerevisiae (strain ATCC 204508 / S288c) GN=YOR1 PE=1 SV=1	YGR281w	876	0	COG1132	ABC-type multidrug transport system, ATPase and permease components	K05658	3.00E-66	254	yli:YALI0F20174g	ATP-binding cassette, subfamily B (MDR/TAP), member 1	GO:0055085//transmembrane transport;GO:0006200//ATP catabolic process	GO:0042626//ATPase activity, coupled to transmembrane movement of substances;GO:0005524//ATP binding	GO:0016021//integral to membrane
CL893.Contig35_All	ABC-B	ABCB4	134	Fragment	AAAACGAAAACGAAAACGAAAACCGATATTACATTACATTACATGTACATGTATATCTCCATTCTTAACTTGCCAAAAGAAAATGTATTGGATACTCCATCCCCCCTAATATCCCCACTCTTGCCGCCTTTTCCCTTCAATTCTCCAGTGTGACGACCCATTCCTCAGCCGACTCAACAACCCGCAAATGTCCATCCGCAAGGTTAAATGCTATTGCAATGATGTATGTATGTGTATATATCAATACGTACGCGTGAACAGTGAAGAAAAAAAGGAAAAGAAACGTGGTCCATTGACATAGACGTAGTCGTAGAAACCGGGAACAGACAACAGATTGTGATGGGCGTTTCAATGGAACAGTTCGGTGATGAGAAATGGAATGGATGGAAATGGTTTATT…	LTLSPLHSLSHGRIHTAVFVVLAVNSYGKFGASEDEIVVAAKAAQMHDRIMSFPDEYETKVGERGVRLSGGEKQRVAIARTLLKNPPVLLLDEATSALDTSTEKDIQKALLNLMKGRSSLSIAHRLSVSGVLAW	0.105056	0.826864	0.811451	0.921735	gi|403411648|emb|CCL98348.1|	101.3	1.00E-65	predicted protein [Fibroporia radiculosa]	gi|299751774|ref|XM_002911640.1|	61.9	2.00E-06	Coprinopsis cinerea okayama7#130 SeqLit mitochondrial half-size ABC transporter, mRNA	sp|Q02592|HMT1_SCHPO	134	5.00E-31	Heavy metal tolerance protein OS=Schizosaccharomyces pombe (strain 972 / ATCC 24843) GN=hmt1 PE=2 SV=3	SPCC737.09c	134	1.00E-30	COG5265	ABC-type transport system involved in Fe-S cluster assembly, permease and ATPase components	K05663	9.00E-26	118	spo:SPAC15A10.01	mitochondrial ABC transporter ATM	GO:0055085//transmembrane transport;GO:0006200//ATP catabolic process	GO:0042626//ATPase activity, coupled to transmembrane movement of substances;GO:0005524//ATP binding	GO:0016021//integral to membrane
CL893.Contig8_All	ABC-B	ABCB4	1247	Full-length cDNA	ACTCTTGCCGCCTTTTCCCTTCAATTCTCCAGTGTGACGACCCATTCCTCAGCCGACTCAACAACCCGCAAATGTCCATCCGCAAGGTTAAATGCTATTGCAATGATGTATGTATGTGTATATATCAATACGTACGCGTGAACAGTGAAGAAAAAAAGGAAAAGAAACGTGGTCCATTGACATAGACGTAGTCGTAGAAACCGGGAACAGACAACAGATTGTGATGGGCGTTTCAATGGAACAGTTCGGTGATGAGAAATGGAATGGATGGAAATGGTTTATTCAAAACGTGGAGTACTCTCCTCTGGTATGGGAAGAAAAGAAAAACCGGAAATATGTTTGCAACAAAAGTGTGTGAGAGAAAAAACAGGACTAGGTTCAACAGATGACGCATGTACA…	MAATIVMSAVPSLSQDTVLAALFVVRVAFPVILLAISLSLYTAKKDSVNQHSETPIVPVTIAVKSPRRGLILPILTLVALTYFLDGFALIVHSVLSKHWQGTPPTAEWWKSLWSGIEVETVGGLLAAGLLAIFGVWKEMQGVAVWLVRRPRLWAGIALVGSFAEVGLLGVALGTVYNKPPVHIPELPEQARIPILLHSLFPAIRTLLLIPLFPILANPRVRYVPASEVRQNGDGILSVQPRATENSSLLVRDEEAGIPSQGLVPPTVGQQYGTFARSTRSGRSTPNATSRTQTPAPSDGQDTTRPVRPFTSTTRSTQHESVSKWDNPSWAELYRRLKRIAPFLWPKTSVWLQFLAFVCIIVLVIGRFVNFAVPLTLGELLIVLERKYGGGSPVPEPDTT…	0.0924105	2.03997	0.756193	0.879171	gi|393217700|gb|EJD03189.1|	1308.5	0	hypothetical protein FOMMEDRAFT_108336 [Fomitiporia mediterranea MF3/22]	gi|299751774|ref|XM_002911640.1|	61.9	3.00E-06	Coprinopsis cinerea okayama7#130 SeqLit mitochondrial half-size ABC transporter, mRNA	sp|Q02592|HMT1_SCHPO	486	9.00E-137	Heavy metal tolerance protein OS=Schizosaccharomyces pombe (strain 972 / ATCC 24843) GN=hmt1 PE=2 SV=3	SMc00550	446	1.00E-124	COG5265	ABC-type transport system involved in Fe-S cluster assembly, permease and ATPase components	K05663	8.00E-116	418	pan:PODANSg2281	mitochondrial ABC transporter ATM	GO:0055085//transmembrane transport;GO:0006200//ATP catabolic process	GO:0042626//ATPase activity, coupled to transmembrane movement of substances;GO:0005524//ATP binding	GO:0016021//integral to membrane
Unigene4812_All	ABC-C	ABCC4	158	C-terminal fragment of the predicted gene	TATTAAGTGAGAATCTTCACTGGAGCCTAAGTCATTTCACAGACGGATTTTATACATATGTAACTTCGAGAGGGGTAAATGGCTAGTGAGTGGTGCATGTTTGCAGATCAATATTAAATACCCTGGGGATAATGTCGACAACACTACAGTAAAATCTGTTATAGGTGATTAGAATGCGTGTTCATTTGTCCGAAGTTAAACCCGCTAATTTCAACAAAGCGTCTTTATCATCACTCTCATTCACAAGTGCACGAAGTAACCCTGTCTCATTTTTCAGTAGATTCTCGGGTGTGTCGAATTCCACCAGTCGACCAGCATCGAGAACCATTATTTTGTCTGAATCCATCACAGTTTGCAAACGATGTGCAATTGTAATGACAGTAGTATCTCTCCCTAATT…	DALRSAGLFNVHAPNAPEHEGEDGVQHKIGLDTDVESGGSNFSLGQRQIIALARAIIRRSKLLILDEATAAIDYETDSAIQHFLRSELGRDTTVITIAHRLQTVMDSDKIMVLDAGRLVEFDTPENLLKNETGLLRALVNESDDKDALLKLAGLTSDK	0.0861248	3.45063	0.728247	0.858214	gi|393212238|gb|EJC97739.1|	193	5.00E-48	P-loop containing nucleoside triphosphate hydrolase protein [Fomitiporia mediterranea MF3/22]	--	--	--	--	sp|P53049|YOR1_YEAST	130	1.00E-30	Oligomycin resistance ATP-dependent permease YOR1 OS=Saccharomyces cerevisiae (strain ATCC 204508 / S288c) GN=YOR1 PE=1 SV=1	YGR281w	130	2.00E-30	COG1132	ABC-type multidrug transport system, ATPase and permease components	K05658	5.00E-18	90.1	cim:CIMG_00780	ATP-binding cassette, subfamily B (MDR/TAP), member 1	-	-	-
CL892.Contig5_All	ABC-C	ABCC3.2	1098	Fragment	TCTTCCCGCTACCCGTTCGTCCCAGTAGGCCAACTCTCTCCCTGGCTTTCAGTTCGAAGGAAACGTCTTGGAGAACGGCAGGAAGGTCAGGTGCATAGCGAACTTCCAGATCTTTGACTACGATCAGGGAGTCACTGTTCGGTCCTGCACTTGAAGGCCAATGAGCCGGTGGGCGGGAGTCTTGAATGACACCGGGAGGCTCTTGAGGTAGTTTTAGGTACTCTACGACACGTTCAACGGAATTTAAATCTAGCTCTAGTTGGGTCCAGAATCGACACGCCCAGTAGATGTTTACTGTGAATGACATCGCACTCGTAATACAGATACCTGCCCACCCGGCACCAACCAACCCGGACAAGGCGAACAGGGTTGCCGTCAATACGGCGACTGCGCCCATAC…	IRRILDAISDPTPERRAQAYIFAFLAFFCTVMKAEADVQHLWFGRRAATRMKSELMAAIYDKALKRKDLSGVVDKDKNKDKETERKKEKDTSNDPKAGADIGKIVNLMSGDANRIASMTSGMYFLYGSPFEIIIAATFLYQLLGVSAFAGFFVLLLGWPLNSLVTRRSIRIQKGVLAARDKRMGVLNELIFAIKFIKFFAWEPRWIDRALDARRHELKWLVKSRLNSVMLQALWATAPVMVSIVSFCAFVWRGGEVTVSVAFTAIALFGMIRAPLNVIPVWIVQMLQTRVSLQRIETFLNEEEVDEQVSTLKRKTEGRQHHEFFDETEKFGFRNASFTWNAVLEDESSSGQKTKPKVGKSNGNSQSATGINTDLDPTSTEGASSVDRKFELRDLNVVFP…	-0.0188881	2.06188	0.931124	1	gi|389743447|gb|EIM84632.1|	1419.8	0	hypothetical protein STEHIDRAFT_61225 [Stereum hirsutum FP-91666 SS1]	--	--	--	--	sp|P32386|YBT1_YEAST	604	1.00E-172	ATP-dependent bile acid permease OS=Saccharomyces cerevisiae (strain ATCC 204508 / S288c) GN=YBT1 PE=1 SV=2	YHL035c	543	8.00E-154	COG1132	ABC-type multidrug transport system, ATPase and permease components	K05658	9.00E-21	102	abe:ARB_06760	ATP-binding cassette, subfamily B (MDR/TAP), member 1	GO:0009987//cellular process;GO:0006810//transport	GO:0016887//ATPase activity;GO:0000166//nucleotide binding	-
Unigene4151_All	ABC-C	ABCC3.2	85	Fragment	GAGCGTCGAGAAACATAGGAACTCGTAGACATCATCTGGACACGATACAGTGCGTCGATGCAGTCCTCGTCCGAATACTCTCCAAAGGGGTCGAGATTATCTCGTATTGTCCCGGAGAAGAGCGTAGCGTCTTGCGGTATGAATGTCAGACGCGAACGTAGATCATGGACACCTATCGTGGTTATGTCCACTCCGTCGATCATTATTCGCCCATTTGCGGGGTCAACGAAACGTAATATGCTCATGGCAAGGGTGCTCT	STLAMSILRFVDPANGRIMIDGVDITTIGVHDLRSRLTFIPQDATLFSGTIRDNLDPFGEYSDEDCIDALYRVQMMSTSSYVSRR	-0.0226163	3.44845	0.926751	1	gi|336387767|gb|EGO28912.1|	141.7	4.00E-33	hypothetical protein SERLADRAFT_413597 [Serpula lacrymans var. lacrymans S7.9]	--	--	--	--	sp|P32386|YBT1_YEAST	81.6	1.00E-16	ATP-dependent bile acid permease OS=Saccharomyces cerevisiae (strain ATCC 204508 / S288c) GN=YBT1 PE=1 SV=2	YLL015w	81.6	3.00E-16	COG1132	ABC-type multidrug transport system, ATPase and permease components	K05658	3.00E-09	58.9	mgr:MGG_00239	ATP-binding cassette, subfamily B (MDR/TAP), member 1	GO:0055085//transmembrane transport;GO:0006200//ATP catabolic process	GO:0042626//ATPase activity, coupled to transmembrane movement of substances;GO:0005524//ATP binding	GO:0016021//integral to membrane
Unigene385_All	ABC-F	ABCF5	1064	Full-length cDNA	GCCCAAGACATCCGACGCCACTTTCGGAGTTCCAAATAAGCTGTGACTTTTAATCGCCGCCATATTGGCACTTACCCTATAAGAGTCTCCGTCTTCCAAATAGTTTCACCCATCTTTTTTTCTCCCTCTTTCCTCTTCCTCTCTTATTAGACAGTTTTTCGGCACTAGACTAGAATATAGAGTGTTTCTTTGTCATTGTCAGCCTTTGCGCCCTTAGACATATACTAAAGTTCAGCACATCTACTTATCTGTTCAAATAAGCAAAATGCCCGCTACTACAGTCGCCGCTGCTACCCACACCATCCCCTCTCCAGAGTCGCTCAAGGCCGCTATTCACGGCACGACTCCCACATCCGATGATGGCGCTCAATTTGATGTCGCCTCCTTGTTTGTTGCCGA…	MPATTVAAATHTIPSPESLKAAIHGTTPTSDDGAQFDVASLFVADKATRESAASALAAIAQKEGPKAFATIPFTDAAVKALNDKKSPAAREGAADAVRKISSTQNAINALEPVFVSSGLFDTLLETFADKMPAVRNTAVDAVRAFVAAMNPWACAIIMPTLLHQIKTAGKWQVKTGALTILNQLVVSAPAQTARLMPDIVPVLSEAIWDTKADVKKAARDSLTKACALVSNKDIERFIPALISALINPVEEVPKTIQLLSATTFVSEVDSPTLALMVPLLARGLNEKLTATKRKVAVIVDNMSKLVDSPITVRPFLPKLLPGLIKIEDTIGDPEARGVVGKAIATLRQVGEVPTGDGTNLPPLKSAEPASLATSLVSIYKKAGVQTSSSDITVAYVSKL…	-0.0399134	10.7469	0.862145	0.959613	gi|336367941|gb|EGN96285.1|	1706.4	0	hypothetical protein SERLA73DRAFT_112506 [Serpula lacrymans var. lacrymans S7.3] >gi|336380670|gb|EGO21823.1| hypothetical protein SERLADRAFT_451826 [Serpula lacrymans var. lacrymans S7.9]	gi|299754266|ref|XM_001839848.2|	549	1.00E-153	Coprinopsis cinerea okayama7#130 KQ# elongation factor 3, mRNA	sp|O94489|EF3_SCHPO	991	0	Elongation factor 3 OS=Schizosaccharomyces pombe (strain 972 / ATCC 24843) GN=tef3 PE=1 SV=1	SPCC417.08_2	701	0	COG0488	ATPase components of ABC transporters with duplicated ATPase domains	K03235	0	1683	lbc:LACBIDRAFT_293350	elongation factor 3	GO:0006200//ATP catabolic process;GO:0006414//translational elongation;GO:0006415//translational termination	GO:0003746//translation elongation factor activity;GO:0005524//ATP binding;GO:0016887//ATPase activity	GO:0022626//cytosolic ribosome;GO:0005634//nucleus
CL893.Contig17_All	ABC-B	ABCB4	718	Fragment	CAAGTTCGTGGTTCTGTCCGCGTATATTGCATTCTGTTGTCATCAATACGAACAACAATTACGCCTTACTGATACTTCACATCCGCACTATACACAGCACCCGTTCACATTCCAGAGTTACCTGAACAGGCACGGATCCCGATTCTACTCCACTCACTCTTCCCGGCTATCCGAACGCTACTCCTCATCCCTCTTTTCCCAATATTGGCCAATCCACGCGTGCGATACGTGCCTGCGAGTGAAGTTAGGCAGAACGGAGATGGGATACTCAGCGTGCAACCGCGCGCGACGGAGAATTCTTCGTTGTTGGTGAGAGATGAGGAAGCGGGGATTCCGAGCCAGGGTCTTGTGCCGCCGACGGTTGGACAACAGTATGGAACTTTTGCGAGGTCGACGAGG…	YFTSALYTAPVHIPELPEQARIPILLHSLFPAIRTLLLIPLFPILANPRVRYVPASEVRQNGDGILSVQPRATENSSLLVRDEEAGIPSQGLVPPTVGQQYGTFARSTRSGRSTPNATSRTQTPAPSDGQDTTRPVRPFTSTTRSTQHESVSKWDNPSWAELYRRLKRIAPFLWPKTSVWLQFLAFVCIIVLVIGRFVNFAVPLTLGELLIVLERKYGGGSPVPEPDTTSFWPYLWAYVGLRYLQSTGGLSALRDTLWAPVMQYSDREMSQMTFSHLLSLSLAFHTKRKTGEILRILDRGAAINRVFELLLFSICPTFVDIIIALGVFVWKFGWELAVVIAFVMASYIVVSITLTTWRAQIRREMNERDVVTRGIHTDCLLNYETVKYFGGEVYEGERY…	-0.0645027	-0.799379	1	1	gi|393217700|gb|EJD03189.1|	979.9	0	hypothetical protein FOMMEDRAFT_108336 [Fomitiporia mediterranea MF3/22]	gi|299751774|ref|XM_002911640.1|	61.9	1.00E-06	Coprinopsis cinerea okayama7#130 SeqLit mitochondrial half-size ABC transporter, mRNA	sp|Q02592|HMT1_SCHPO	460	2.00E-129	Heavy metal tolerance protein OS=Schizosaccharomyces pombe (strain 972 / ATCC 24843) GN=hmt1 PE=2 SV=3	SMc00550	412	1.00E-114	COG5265	ABC-type transport system involved in Fe-S cluster assembly, permease and ATPase components	K05663	4.00E-105	382	pan:PODANSg2281	mitochondrial ABC transporter ATM	GO:0055085//transmembrane transport;GO:0006200//ATP catabolic process	GO:0042626//ATPase activity, coupled to transmembrane movement of substances;GO:0005524//ATP binding	GO:0016021//integral to membrane
Unigene739_All	ABC-B	ABCB1	1595	Full-length cDNA	GCAACCATCTAGCCCATCCACCCCACCAAACACCTCCTTCCCCCTACAACTTACCTCCAGCCACCCGGGGTTCCCGCGCGGGGCAAGTTCGCACGCGAGTCTATATCAACCCCACACTCTTGTGTATTCAAGGGTTGATTTCGGTCGGCTTGTTCCCGGGCTGTGCTGTGATGGTCTATCAGATGTATGCGTGTGGGCGGGTTGATCCTGAGTCTGTTTATGGATTTTTAGAGGGTTTGGGAGGGCTTCTTATGGATGTAGGCCTTTGTGCTTTTTTTTAATCCGGTGATTCCGGTGGGACGGGTAGGGAGAGCTGACATGGACGCGAATGTTGAGTGGCGAGTGCTATTTTTCCCTCCCTGTTTGGCCAGGTCGCTGTGGCGCCCATTCGTGTTCGTA…	MRRPTDLQVDTTDRVTQAGAYHITQSPATIAPILSESSSRSSVNFISEKRRQDDSDDEDDLNEKKDKIDDDDEEETTEPTSTTTATTRNLIQPSIRLLFSQVTRRDFVILLVPAIVTSMIAGGIAPFMTVVIGQAFDAFAQFPLSDPTETDKARLRSDVGLAALQLLALAAGALALSSLTSALWISAGERNVMRLRTKVYDAVTTRDMEWFDTKMGAEDAIVSTEGDGPVGAGGLMAKFARETDDVRMGSSLASGMILQYLTTCITCLVLAFTRSYALTLVILSAVPALVIIQALSQSFANPLAADERHQGAVAATLVERALNAIATVKAFNAAKDERESLGGVLDKMETAATRVNVVWGVTSALSQFSSMAMFVQGFWFGAKLVRDGTVSPGDVMSVF…	-0.159891	8.25336	0.529745	0.692143	gi|393216394|gb|EJD01884.1|	1682.5	0	P-loop containing nucleoside triphosphate hydrolase protein [Fomitiporia mediterranea MF3/22]	gi|299746651|ref|XM_002911027.1|	67.9	6.00E-08	Coprinopsis cinerea okayama7#130 hypothetical protein, mRNA	sp|P12866|STE6_YEAST	308	3.00E-83	Alpha-factor-transporting ATPase OS=Saccharomyces cerevisiae (strain ATCC 204508 / S288c) GN=STE6 PE=1 SV=1	YKL209c	308	7.00E-83	COG1132	ABC-type multidrug transport system, ATPase and permease components	K05658	0	1243	scm:SCHCODRAFT_258386	ATP-binding cassette, subfamily B (MDR/TAP), member 1	-	-	-	-
CL3264.Contig6_All	ABC-B	ABCB3	737	Full-length cDNA	CGTGATTTGAAGCCACAGTGTGCGACATTGGTGTGTTGGTAAAAGCCTCTCCGGTTGGTGTGCAATCCCTTATTCGCCTCATTCTCCTCAATTGCTGGCATGGTCCTGGACTCGACTATATGACCTCTATCCTTCGAGCACAGTTGTACAGGCCCCTGTGTTCGTATACGCAGTGCGGGTTTGTGCGCGTCAAAGCCGGTTCGAGTTTTCGACAATGCCATCTTTTTACAAATGTGGGATCAAAGGACCAGTGGAGAGTATCACATTTGGGTAGCCTTCTAAAACCGACCCCAATCCCATGTCGGTACTCTTCAAACCTTTCGAAACCAAACGCCCAAACACACGTGCCCGATAACACATCGAAACAACCCACAAAAGAGCCCGAGGATGTTGTAAATG…	MTSILRAQLYRPLCSYTQCGFVRVKAGSSFRQCHLFTNVGSKDQWRVSHLGSLLKPTPIPCRYSSNLSKPNAQTHVPDNTSKQPTKEPEDVVNGLKQVTPAQQRKRDWDTVKKLLRSVWPKNDWDTRGRIILGFVILAAGKLLNVQVPILFKNVIDALNVEITADTAVWTLAGTLILGYGAARVGATVFGELLSAIFANVGQRAVRKVARETFEHLLNLDLKFHLSRQTGGLTRAIDRGTRGITYILSAVLFRIVPTSLEIGLVCWILTSRFGWDFAAVVAATIASYTWFTVTTTSWRTRFRREANKADNRSATVIVDSLINYEAVKNFNNEKFEIARLDKHLSAYEKASIKITTSLAFLNAGQGVIFSTALTSMMFLAAQGVVNGTMTLGDIVMVNQL…	-0.168096	0.290504	0.838298	0.941419	gi|393221517|gb|EJD07002.1|	955.7	0	iron-sulfur clusters transporter ATM1 [Fomitiporia mediterranea MF3/22]	gi|317143633|ref|XM_001819541.2|	67.9	5.00E-08	Aspergillus oryzae RIB40 iron-sulfur clusters transporter atm1, mRNA	sp|P0CL93|ATM1_CRYNB	822	0	Iron-sulfur clusters transporter ATM1, mitochondrial OS=Cryptococcus neoformans var. neoformans serotype D (strain B-3501A) GN=ATM1 PE=3 SV=1	YMR301c	637	0	COG5265	ABC-type transport system involved in Fe-S cluster assembly, permease and ATPase components	K05663	0	926	ppl:POSPLDRAFT_89920	mitochondrial ABC transporter ATM	GO:0055085//transmembrane transport;GO:0006200//ATP catabolic process	GO:0042626//ATPase activity, coupled to transmembrane movement of substances;GO:0005524//ATP binding	GO:0016021//integral to membrane
CL892.Contig8_All	ABC-C	ABCC3.2	1468	N-terminal fragment of the predicted gene	GCTCTTCCCGCTACCCGTTCGTCCCAGTAAGCCAACTCTCTCCCTGGCTTTCAGTTTGAAGGAAACGTCTTGGAGAACGGCAGGAAGGTCAGGTGCATAGCGAACTTCCAGATCTTTGACTACGATCAGAGAGTCACTGTTCGGTCCTGCACTTGAAGGCCAATGAGCCGGTGGGCGGGAGTCTTGAATGACACCGGGAGGCTCTTGAGGTAGTTTTAGGTACTCTACGACACGTTCAACGGAATTTAAATCTAGCTCTAGTTGGGTCCAGAATCGACACGCCCAGTAGATGTTTACTGTGAATGACATCGCACTCGTAATACAGATACCTGCCCACCCGGCACCAACCAACCCGGACAAGGCGAACAGGGTTGCCGTCAATACGGCGACTGCGCCCAT…	MPRLVPITICPLSDSSACFLLLSTFPAFILAVVYILVALRPQRFIPSRIRHSKLVQRIYAWKRWVSTYLTLEEAEAYLAEHSTSTPLGSNGTSSDAAASATATERTPLLSQKSSKSSVDDPKPPPLVFVFTYTLVPLLESLSWLAIATYHLATLTSSTSSSPISPLYASLLTFTHLAAFLFFVTQPSRTTPPYKLLLLYFLLLVGGIARVGKQVYDWSVEDGDERLVDLAFAAQFADVLALLWVVAVGLSRPMAIPSSHIDTTKIGITVSPEPYAPFHQWLSFSWVSPLVWRGTYRKLEESDVYELYAGNRCKAVFGKWAAMSEKDRAEGGWKGMSLLGKLWEANSMDLVLDFVLNTVSVVFNYAGPFFLKRILDAISDPTPERRAQAYIFAFLAFFCT…	-0.180427	2.90986	0.479314	0.64601	gi|389743447|gb|EIM84632.1|	1510.7	0	hypothetical protein STEHIDRAFT_61225 [Stereum hirsutum FP-91666 SS1]	--	--	--	--	sp|P32386|YBT1_YEAST	619	6.00E-177	ATP-dependent bile acid permease OS=Saccharomyces cerevisiae (strain ATCC 204508 / S288c) GN=YBT1 PE=1 SV=2	YHL035c	557	5.00E-158	COG1132	ABC-type multidrug transport system, ATPase and permease components	K05658	2.00E-20	102	abe:ARB_06760	ATP-binding cassette, subfamily B (MDR/TAP), member 1	-	GO:0017111//nucleoside-triphosphatase activity	-
CL3640.Contig10_All	ABC-G	ABCG7.1	1084	Full-length cDNA	CGGTAATGGCCAACTCAGCGAGCGTTGCATCACACGCCTCTCCTCCACCCTACACTCACCATCCCCTCTTTCGCGACTAGAACTATACGTAGCAGCGGCTCTCTCGACAGCAGGCTCAGAGCGAGAAATCCGGGCGGCGGGAGAAATGCCGTCGTTTACTATGCCATGGTTGTTAGCTGCTGCGGTGCTCGGACTTTCCAACTTCCACAGCGTAGAAGCGAGATACGAGGTGAATGTTACGGGGCATTACACGCGTAATGGGTCATTAGCGAAGAGCTGGAGTAATGGTGCTGGGAGTTATAGGACGCCGGCATACGTGAACCCTTTGTCTCTAGATCTAGCACGGGATAAGGATTGCCCACCTTGTTTCAACTGTCGGTTACCTGCTTTCACGTGTGG…	MPSFTMPWLLAAAVLGLSNFHSVEARYEVNVTGHYTRNGSLAKSWSNGAGSYRTPAYVNPLSLDLARDKDCPPCFNCRLPAFTCGQYGDCDDYDGQCKCPPGWGGIDCLTPQCDSLIEEHRHLRGDGEDCQCSEGWGGINCNVCKTDNACKGAPIPGVPDGTIGDEDRNMTCYTGGITVFSNHQICQVTNRKILDMLPDRPPQVTFSCDKEPGKCSFQFWTGRVESFYCGLDKCTSRLEVGYNSNSTYYDCETIRCSCIPGRFICGEDGSINIDDFLKSTIKGPASFSCKTGEGCKFEEPGMNSLIEMFFGDSSIFLNCDSGECLHYSQVPGYVRPPKPDHTKLVALSTAGAILIVVAAFALLWYAGRDHTHFLGQIRLPENEAYKILHEHTPRSLQFS…	-0.189571	1.92725	0.489782	0.655774	gi|393221394|gb|EJD06879.1|	1428.7	0	hypothetical protein FOMMEDRAFT_131681 [Fomitiporia mediterranea MF3/22]	gi|154273281|ref|XM_001537443.1|	60	8.00E-06	Ajellomyces capsulatus NAm1 conserved hypothetical protein (HCAG_07802) partial mRNA	sp|P25371|ADP1_YEAST	763	0	Probable ATP-dependent permease OS=Saccharomyces cerevisiae (strain ATCC 204508 / S288c) GN=ADP1 PE=1 SV=2	YCR011c_2	305	5.00E-82	COG1131	ABC-type multidrug transport system, ATPase component	K05681	0	957	mgr:MGG_01563	ATP-binding cassette, subfamily G (WHITE), member 2	-	GO:0017111//nucleoside-triphosphatase activity;GO:0000166//nucleotide binding	-
CL2940.Contig5_All	ABC-C	ABCC4	1403	Fragment	ACGACCTGGAGGAGTCAAAGGAGAAAGGGACAGGAAAATGGGAGTGTGAGTTACAGCGGTCACTTTGAGGACAGCAGAGAACCAGACGAGGGTGTAGAGCTTGACAACCTCGAGCCACCAGCCAACAGCAAAAGTGGTATATTTTTAGATGGGCTGTCGATTGCGGCATTTCGTTTTACACGCTTCCTGTGTGTCTTGGCAATTCTCTCACTTCAAGTCCGCCAAGTCGTCTTTGGAAGCGTGACATGGATACAAGTTGGACTTCTTGATTTCTACCTATATGTCGCCGTACTAGCCCTCGGGACACTCACACTTCCTGTTCCCCATCGTGATGTGGTATCGCGACACCTTATGCTTTCACTTGTCCTTGCCCTTTTCATCTATATCTATCTGGACGCC…	TTWRSQRRKGQENGSVSYSGHFEDSREPDEGVELDNLEPPANSKSGIFLDGLSIAAFRFTRFLCVLAILSLQVRQVVFGSVTWIQVGLLDFYLYVAVLALGTLTLPVPHRDVVSRHLMLSLVLALFIYIYLDAWTYATELPDPFDPADDPVTWVRLGLLGFAGGVIPLIMPRPFRPMNASATPIPEDTVCLLSSVTYSYLDSIIYYAWRVPTIGIDDIPPFPDIFKASFMRKSSMKHLDPLLLKKYRYFAWSILKVFGKDFSSMFFWLMLNAIFQFTAPFGIKNLLLYLETGDSPYNMQPWFWILLLSVGPVFGACTYTQFLYKTSMYMMNAENVFTQVIFDHSMRIQLRGDALDEKKDKKDEEKTGNSPLTSESRPESETPTSGVQTPLPEASSSTAQ…	-0.20806	2.3794	0.418049	0.586809	gi|449548591|gb|EMD39557.1|	62.4	1.00E-07	hypothetical protein CERSUDRAFT_111872 [Ceriporiopsis subvermispora B]	--	--	--	--	sp|Q9P7V2|ABC4_SCHPO	433	4.00E-121	ATP-binding cassette transporter abc4 OS=Schizosaccharomyces pombe (strain 972 / ATCC 24843) GN=abc4 PE=3 SV=1	SPAC30.04c	433	1.00E-120	COG1132	ABC-type multidrug transport system, ATPase and permease components	K05658	3.00E-28	127	scm:SCHCODRAFT_52512	ATP-binding cassette, subfamily B (MDR/TAP), member 1	-	GO:0017111//nucleoside-triphosphatase activity	-
CL2001.Contig2_All	ABC-B	ABCB6.3	645	Full-length cDNA	GTCAATTTGGTGAGTAAGAGTGGCGAGCAGGGGAGGATACGGAATTACCTAGGCTCGTCAAATAGCAGTAGGCCAACCACGTCCTCAGAATCTAAGGACTTCATGAACGTCCTTGCGACAGCCAGCCTCTGCCGCTCGCCACCACTCACGCCTCTGCCCCCAGCCCCTCCAGTCGTCATACCACCAGCCTTTCGTACTCTAACGTGATCCACGTCCACTTCCCGTCCAAATAACGACGTCGTCCCTGCCGGCAAGCCTGAGAAATAATCTTGTACAGGTCTGTCAAGATACGTGTCGTAACCTGATGGCAGTTTCTGGATGAAGTCGTATGCACCACCGAGACGGGCGGCTTGGTCTATTAGGTCGGATGATGTAGATGGGGAGGAGAGGAGGGAAGGG…	MRKRRFMPWSSRSGSFNPDDTTCVRHTRIGVWDLYEELDPEVERLPGSTKFQQLHDVKQCFPYLLRMLGDIASLRNCWVLLLAYAGVTVVLALLPAMSLWYSGQLLQVVEAAIASRTINSDLLMRVAVGQVVCTLTKRIFSILRGRISEPLNKRIRAFFGIYIFEAYARLDAPTYDDPVVQRQLEAARYGYSGNGRSSVAWDALQMFVNTATTFLSLIAQVGVLANVLKSQRDGTLLAVLSFLPPMMQWLYMQQTRFPLIWAATCKNDDYVRLEGMKKLVAEPAHRKELVVGNLFPHLLPEYISAQGKVGDDGGDFFSMRRSHQIREKLSSIHLLAEPLLDAPQLVFVLRAVQYPASIPVSFGSLKLIQSTVNGFSHAIFDLFDSFGSIADQLDSIRKL…	-0.233555	0.615772	0.642546	0.788787	gi|392596942|gb|EIW86264.1|	691	0	P-loop containing nucleoside triphosphate hydrolase protein [Coniophora puteana RWD-64-598 SS2]	--	--	--	--	sp|Q6FIK3|ATM1_CANGA	111	2.00E-24	Iron-sulfur clusters transporter ATM1, mitochondrial OS=Candida glabrata (strain ATCC 2001 / CBS 138 / JCM 3761 / NBRC 0622 / NRRL Y-65) GN=ATM1 PE=3 SV=1	CAC0661	154	7.00E-37	COG1132	ABC-type multidrug transport system, ATPase and permease components	K05658	3.00E-24	113	cpw:CPC735_055210	ATP-binding cassette, subfamily B (MDR/TAP), member 1	-	-	-
CL892.Contig3_All	ABC-C	ABCC3.2	1098	Fragment	TCTTCCCGCTACCCGTTCGTCCCAGTAGGCCAACTCTCTCCCTGGCTTTCAGTTCGAAGGAAACGTCTTGGAGAACGGCAGGAAGGTCAGGTGCATAGCGAACTTCCAGATCTTTGACTACGATCAGGGAGTCACTGTTCGGTCCTGCACTTGAAGGCCAATGAGCCGGTGGGCGGGAGTCTTGAATGACACCGGGAGGCTCTTGAGGTAGTTTTAGGTACTCTACGACACGTTCAACGGAATTTAAATCTAGCTCTAGTTGGGTCCAGAATCGACACGCCCAGTAGATGTTTACTGTGAATGACATCGCACTCGTAATACAGATACCTGCCCACCCGGCACCAACCAACCCGGACAAGGCGAACAGGGTTGCCGTCAATACGGCGACTGCGCCCATAC…	IRRILDAISDPTPERRAQAYIFAFLAFFCTVMKAEADVQHLWFGRRAATRMKSELMAAIYDKALKRKDLSGVVDKDKNKDKETERKKEKDTSNDPKAGADIGKIVNLMSGDANRIASMTSGMYFLYGSPFEIIIAATFLYQLLGVSAFAGFFVLLLGWPLNSLVTRRSIRIQKGVLAARDKRMGVLNELIFAIKFIKFFAWEPRWIDRALDARRHELKWLVKSRLNSVMLQALWATAPVMVSIVSFCAFVWRGGEVTVSVAFTAIALFGMIRAPLNVIPVWIVQMLQTRVSLQRIETFLNEEEVDEQVSTLKRKTEGRQHHEFFDETEKFGFRNASFTWNAVLEDESSSGQKTKPKVGKSNGNSQSATGINTDLDPTSTEGASSVDRKFELRDLNVVFP…	-0.234779	0.696498	0.545783	0.705171	gi|389743447|gb|EIM84632.1|	1400.2	0	hypothetical protein STEHIDRAFT_61225 [Stereum hirsutum FP-91666 SS1]	--	--	--	--	sp|P32386|YBT1_YEAST	604	1.00E-172	ATP-dependent bile acid permease OS=Saccharomyces cerevisiae (strain ATCC 204508 / S288c) GN=YBT1 PE=1 SV=2	YHL035c	543	8.00E-154	COG1132	ABC-type multidrug transport system, ATPase and permease components	K05658	9.00E-21	102	abe:ARB_06760	ATP-binding cassette, subfamily B (MDR/TAP), member 1	GO:0009987//cellular process;GO:0006810//transport	GO:0016887//ATPase activity;GO:0000166//nucleotide binding	-
CL892.Contig6_All	ABC-C	ABCC3.2	1018	Fragment	TCTTCCCGCTACCCGTTCGTCCCAGTAGGCCAACTCTCTCCCTGGCTTTCAGTTCGAAGGAAACGTCTTGGAGAACGGCAGGAAGGTCAGGTGCATAGCGAACTTCCAGATCTTTGACTACGATCAGGGAGTCACTGTTCGGTCCTGCACTTGAAGGCCAATGAGCCGGTGGGCGGGAGTCTTGAATGACACCGGGAGGCTCTTGAGGTAGTTTTAGGTACTCTACGACACGTTCAACGGAACTGTGCATAGTTCAAGTCAGTGCATGTCAACAAACCCTAAGGAACACTTACTTTAAATCTAGCTCTAGTTGGGTCCAGAATCGACACGCCCAGTAGATGTTTACTGTGAATGACATCGCACTCGTAATACAGATACCTGCCCACCCGGCACCAACCA…	IRRILDAISDPTPERRAQAYIFAFLAFFCTVMKAEADVQHLWFGRRAATRMKSELMAAIYDKALKRKDLSGVVDKDKNKDKETERKKEKDTSNDPKAGADIGKIVNLMSGDANRIASMTSGMYFLYGSPFEIIIAATFLYQLLGVSAFAGFFVLLLGWPLNSLVTRRSIRIQKGVLAARDKRMGVLNELIFAIKFIKFFAWEPRWIDRALDARRHELKWLVKSRLNSVMLQALWATAPVMVSIVSFCAFVWRGGEVTVSVAFTAIALFGMIRAPLNVIPVWIVQMLQTRVSLQRIETFLNEEEVDEQVSTLKRKTEGRQHHEFFDETEKFGFRNASFTWNAVLEDESSSGQKTKPKVGKSNGNSQSATGINTDLDPTSTEGASSVDRKFELRDLNVVFP…	-0.246996	0.674749	0.541914	0.703777	gi|389743447|gb|EIM84632.1|	1387.5	0	hypothetical protein STEHIDRAFT_61225 [Stereum hirsutum FP-91666 SS1]	--	--	--	--	sp|P32386|YBT1_YEAST	592	8.00E-169	ATP-dependent bile acid permease OS=Saccharomyces cerevisiae (strain ATCC 204508 / S288c) GN=YBT1 PE=1 SV=2	YHL035c	530	5.00E-150	COG1132	ABC-type multidrug transport system, ATPase and permease components	K05658	9.00E-21	102	abe:ARB_06760	ATP-binding cassette, subfamily B (MDR/TAP), member 1	GO:0009987//cellular process;GO:0006810//transport	GO:0016887//ATPase activity;GO:0000166//nucleotide binding	-
CL4309.Contig2_All	ABC-I	ABCI3	240	Full-length cDNA	ATAACGGTTCGATTTGATTTGATTCACAGCAACGTTAAGATACATATGCAATATCTATGCTTGAGTTCTGGGTTCTTCAATGCATTGTCCATTTGCGACTGTAATGAAACGCGTTCCTACGCGTTTACCCTGTTCTGGAGAATGGGTTATCCAGACAACCGCTCTTGTCGGTGACGTAGGGTCTCTTATTATCTGTTTGATGTACTCTTCAACTTTCAAACTCGACTCAGAATCTAGAGCGGATGTAGGTTCGTCCAATAACAAAATCTCTGCCCGATTCAACCCCACTGCAGTAGCCAACGCTATTCTTTGCGCCTCGCCCCCGCTGAGGTTACTCCACGGTCTATCCCATAGCTCCTCCGTTACTCCCCACTGAACCGACACGTCGTGTGCGCGTGC…	MSLLLQTQNLSVILEAGDGILKNINLTIRDQDILILQGKSGCGKTTLLKSLAHLNVYEGQVLLHGKPPISYSIPSYRTYVLYVPQRPSLLPGTPNTFLTQLSTFKTHSAHAQEHQTSNSALAASIAARAHDVSVQWGVTEELWDRPWSNLSGGEAQRIALATAVGLNRAEILLLDEPTSALDSESSLKVEEYIKQIIRDPTSPTRAVVWITHSPEQGKRVGTRFITVANGQCIEEPRTQA	-0.255034	7.99916	0.329544	0.496741	gi|393220559|gb|EJD06045.1|	496.5	1.00E-138	hypothetical protein FOMMEDRAFT_139333 [Fomitiporia mediterranea MF3/22]	gi|299753410|ref|XM_001833205.2|	63.9	3.00E-07	Coprinopsis cinerea okayama7#130 KQ# mitochondrial import receptor subunit tom40, mRNA	sp|P23644|TOM40_YEAST	258	2.00E-68	Mitochondrial import receptor subunit TOM40 OS=Saccharomyces cerevisiae (strain ATCC 204508 / S288c) GN=TOM40 PE=1 SV=1	RSc0749	98.6	4.00E-20	COG4619	ABC-type uncharacterized transport system, ATPase component	K11518	6.00E-131	467	lbc:LACBIDRAFT_292264	mitochondrial import receptor subunit TOM40	GO:0055085//transmembrane transport	-	GO:0005741//mitochondrial outer membrane
CL936.Contig1_All	ABC-C	ABCC2	337	Fragment	AAAGAGAAAAACGCGGAATCTCATTACAACACTCGTCTCCGAAGTAGGATTAGGTTCCAATTCAATATACCCACTCTTGACCTAGTGAACGCTTGGTACATTGTCAGAGGGAAGCGAGCTACAGAATTTTTTTGGCAAGCGAGGGAGAGAAAATTTGACGTGGACTGAGTTTTTCTCTGGGCCGGATAGTACTACACAGAGCGTAGAGGTATATTTGGGGCTTCAAAAACACTATGGCTGTATTCCAACTTGAGCTCGCCATCGCACTGAGCGCTTGTGCACTTGTCAGTGCACTGTTCCTGAATACACAGATTACGTGTACATAGACAGCGTGGACGATACAATTGTCGAGTCATATAGAGACGATCCGTTCAGTGAAGATGAGACTGGAGAGGAGGA…	ARHRTERLCTCQCTVPEYTDYVYIDSVDDTIVESYRDDPFSEDETGEEDPRSKGKWRNDEDYLDGKDPFDVTRPIDAVDGRPIDEGQFWTEAHLRKVSILSSLVLLLSINCFALGWSIIIREGIPNEHRWRSIVADILHIFLALYAVFIASLMVARPKFEDVVDPSLYKQGHLSARASGITSGTRTAGPSTHVSSETETEDKTEATYVLSNPKRRTRRHRHGIIHLASLSTLVFFGLIAIGVLPTTASPTGSDNLDTVATIAYLAQLAVWGIVWYVVARTRLGPDLVFPMDRMYSEKVLALAEGGSDGSTNLNKGKAIKKEGDVCGSVGSSLWSTFL	-0.265079	-1.2337	0.874379	0.968079	gi|392589301|gb|EIW78632.1|	84	9.00E-15	multidrug resistance-associated ABC transporter [Coniophora puteana RWD-64-598 SS2]	--	--	--	--	--	--	--	--	--	--	--	--	--	--	--	--	--	--	-	-	-
CL892.Contig7_All	ABC-C	ABCC3.2	1123	Fragment	TCTTCCCGCTACCCGTTCGTCCCAGTAGGCCAACTCTCTCCCTGGCTTTCAGTTCGAAGGAAACGTCTTGGAGAACGGCAGGAAGGTCAGGTGCATAGCGAACTTCCAGATCTTTGACTACGATCAGGGAGTCACTGTTCGGTCCTGCACTTGAAGGCCAATGAGCCGGTGGGCGGGAGTCTTGAATGACACCGGGAGGCTCTTGAGGTAGTTTTAGGTACTCTACGACACGTTCAACGGAATTTAAATCTAGCTCTAGTTGGGTCCAGAATCGACACGCCCAGTAGATGTTTACTGTGAATGACATCGCACTCGTAATACAGATACCTGCCCACCCGGCACCAACCAACCCGGACAAGGCGAACAGGGTTGCCGTCAATACGGCGACTGCGCCCATAC…	WNESLSLDFVLNTVSVVFNYAGPFFLKRILDAISDPTPERRAQAYIFAFLAFFCTVMKAEADVQHLWFGRRAATRMKSELMAAIYDKALKRKDLSGVVDKDKNKDKETERKKEKDTSNDPKAGADIGKIVNLMSGDANRIASMTSGMYFLYGSPFEIIIAATFLYQLLGVSAFAGFFVLLLGWPLNSLVTRRSIRIQKGVLAARDKRMGVLNELIFAIKFIKFFAWEPRWIDRALDARRHELKWLVKSRLNSVMLQALWATAPVMVSIVSFCAFVWRGGEVTVSVAFTAIALFGMIRAPLNVIPVWIVQMLQTRVSLQRIETFLNEEEVDEQVSTLKRKTEGRQHHEFFDETEKFGFRNASFTWNAVLEDESSSGQKTKPKVGKSNGNSQSATGINTDL…	-0.265335	0.684164	0.497212	0.661327	gi|389743447|gb|EIM84632.1|	1411.7	0	hypothetical protein STEHIDRAFT_61225 [Stereum hirsutum FP-91666 SS1]	--	--	--	--	sp|P32386|YBT1_YEAST	607	1.00E-173	ATP-dependent bile acid permease OS=Saccharomyces cerevisiae (strain ATCC 204508 / S288c) GN=YBT1 PE=1 SV=2	YHL035c	547	5.00E-155	COG1132	ABC-type multidrug transport system, ATPase and permease components	K05658	9.00E-21	102	abe:ARB_06760	ATP-binding cassette, subfamily B (MDR/TAP), member 1	GO:0009987//cellular process;GO:0006810//transport	GO:0016887//ATPase activity;GO:0000166//nucleotide binding	-
CL2001.Contig1_All	ABC-B	ABCB6.3	702	Full-length cDNA	CATTTCTTCCTCACGTCCGCAGACACGATCTGGTGTCCGCCTGTAAAGGCCAAGTAAAAGAGCACGGGCACGAAACTTCATGCGAAAACGCCGCTTCATGCCATGGTCGTCGAGATCGGGAAGTTTCAACCCAGATGATACGACTCGTGTTCGACATACACGTATAGGCGTATGGAATTTGTACGAAGAACTCGACCCAGAGGTGGAACGCTTACCCGGATCGACAAAGTTCCAGCAACTCCATGACGTCAAGCAATGTTTCCCATACTTGTTGCGAATGTTGGGTGACATTGCGAGCCTTCGGAATTGTTGGGTCTTGTTGTTGGCCTACGCTGGTGTAACAGTGGTGCTGGCATTGCTACCAGCGATGTCATTATGGTATTCTGGGCAACTCCTACA…	MRKRRFMPWSSRSGSFNPDDTTRVRHTRIGVWNLYEELDPEVERLPGSTKFQQLHDVKQCFPYLLRMLGDIASLRNCWVLLLAYAGVTVVLALLPAMSLWYSGQLLQVVEAAIASRTINSDLLMRVAVGQVVCTLTKRIFSILRGRISEPLNKRIRAFFGIYIFEAYARLDAPTYDDPVVQHQLEAARYGYSGNGRSSVAWDALQMFVNTATTFLSLIAQVGVLANVLKSQRDGTLLAVLSFLPPMMQWLYMQQTRFPLIWAATCKNDDYVRLEGMKKLVAEPAHRKELVVGNLFPHLLPEYISAQGKVGDDGGDFFSMRRSHQIREKLSSIHLLAEPLLDAPQLVFVLRAVQYPASIPVSFGSLKLIQSTVNGFSHAIFDLFDSFGSIADQLDSIRKL…	-0.265783	2.21045	0.325312	0.491807	gi|393218946|gb|EJD04434.1|	768.5	0	P-loop containing nucleoside triphosphate hydrolase protein [Fomitiporia mediterranea MF3/22]	--	--	--	--	sp|Q6FIK3|ATM1_CANGA	117	5.00E-26	Iron-sulfur clusters transporter ATM1, mitochondrial OS=Candida glabrata (strain ATCC 2001 / CBS 138 / JCM 3761 / NBRC 0622 / NRRL Y-65) GN=ATM1 PE=3 SV=1	CAC0661	186	2.00E-46	COG1132	ABC-type multidrug transport system, ATPase and permease components	K05658	3.00E-30	133	afm:AFUA_6G03470	ATP-binding cassette, subfamily B (MDR/TAP), member 1	-	-	-
CL2683.Contig2_All	ABC-G	ABCG2	1425	Full-length cDNA	GCCTGATTTACATATTATAACCCAAGGTACATATGGAGAAGAGCAAGATGTAATACAGAATGGGGTCAGAGATGTCGAAAGTGATATTTGAGTCAAGTGAGAATGAATTGCATAGAAGAGAAGGGTAACGAAAGTTCCAAAGAAGCGGAGACGGTAGATGGGAAGCGTGTAGTTATCTTGGCGCAGTGGGCGTAGGAAGACCCAACGGAATGGAGTATGGACAAAGTTTTCCATGATCGTCTTGAACAGGTCGTATACGGACGTCAACAGACCTCGTAAGTCCGCACCCTCAATACTCATGAGCTTCGAGAGACACGCGATGTCGCATGGCGCTGGTTGTCATCGAGAGACGAATATGCCGGAACCGCACGTTCGTCACCGAATGGGTCTTGACGCCAA…	MRVWENIQRIRRPPVRNIITGFDGVVKPRCVSLLSIVVLGRPGAGCTTFLKSLSNQHETFHGVHGHIQYGAFTPREIREHYRGDVIYCPEDDQHFPTLTVGETIEFAARVRAPQTRLRDVFTKNESDYVKINRNLDVESVTRDGSPRVTREEYVQAATRTLTTVFGLRHAVNTKVGGALLRGISGGEKKRVSIAEATASRALLGAWDNSTRGLDSSTALEFVRALRIVTDALQLTTIVSIYQAGESLYELFDKVCVISADGTNGSGGRMVYFGDTKLARPYFEEMGFVAMNRQTTPDFLVAVTDPYGRNVKKGYEKRVPRNADEMVAHYKRSQIAGGVQREMEEYYTDHGDRRRHRINRKSSSLFSTIGSIKTITRNTETFTGDLDSGYDEKDMVAMTN…	-0.267608	2.46593	0.301119	0.466079	gi|393216238|gb|EJD01729.1|	1784.2	0	hypothetical protein FOMMEDRAFT_126887 [Fomitiporia mediterranea MF3/22]	gi|302423445|ref|XM_003009507.1|	73.8	1.00E-09	Verticillium albo-atrum VaMs.102 multidrug resistance protein CDR1, mRNA	sp|P41820|BFR1_SCHPO	1160	0	Brefeldin A resistance protein OS=Schizosaccharomyces pombe (strain 972 / ATCC 24843) GN=bfr1 PE=1 SV=1	SPCC18B5.01c_2	383	3.00E-105	COG1131	ABC-type multidrug transport system, ATPase component	K08712	0	1062	cgr:CAGL0I04862g	ATP-binding cassette, subfamily G (WHITE), member 2, SNQ2	-	GO:0016887//ATPase activity;GO:0000166//nucleotide binding	GO:0016020//membrane
CL822.Contig5_All	ABC-B	ABCB2	1316	Full-length cDNA	CACCACGACACCACGACACCCAACACACCCCCAAGCCCGCTCACGATAAGACATACGACGAGGTCTGCTATACGATGGTCGCCGTCGACTGCTTAAACTACGATATTCTTGAGCTCATCTTTGCACATCTTGCTCGTGATGAGTTAGTTTCTGTTTCATTGGTCAACCAGGCGTTCCTACAGGGAGCACTACCACACCTGTACCATACGTTGGTGTACCGAATCGCGCACAAGAAGAAGTATCCGAGGATGATGTCCCCGTTCCAAACGATTCTGCTTCATCCGCGCCTCGCGGTTCATGTCCGTTGTTGTGAAATCTCCGCTATACCTGTCGAAAGGAGTCTTCCTCGTTGTGACTTCGTTACACAATGTATTTCCGCCCTAGAAAAGTGTTCAAACC…	MSSQNEKTTPSPSGTNEDKSPTGNSREEVISTVTVKNVEEIPKPVSVLQMFRYATTFERALNVVGLIFAIVAGTAQPLMTLLFGNLTNAFVDFGTALEAINQGRLDPSALVPLADRFKDLAAENSLYLTLIGIGMFAATFTYSYFYVYTSESIAKRVRERYLRAILRQDIAYFDKVGAGEVATRIQTDTHLLQRGISEKVPILCTFISAFITGFVLAYARLWRLALALSSILPVIAVASIFFDYYGARYIEQTLTHVAAGGTVAEEVISTVRTAHAFGTQQILAGLYDGHNHLALVAEMRSAVVMGIGLAIVFFASYSAYALAFSFGTTLIIRGHADVGTVVNCFMSILIGTFMLAMLPPESQAIIKGQAAAAKLFHTIDRVPDIDSEDPSGHKPETVS…	-0.268264	2.04707	0.319439	0.486494	gi|393212556|gb|EJC98056.1|	1614.4	0	multidrug resistance protein 1 [Fomitiporia mediterranea MF3/22]	gi|115438359|ref|XM_001218045.1|	65.9	2.00E-07	Aspergillus terreus NIH2624 multidrug resistance protein 1 (ATEG_09424) partial mRNA	sp|P36619|PMD1_SCHPO	963	0	Leptomycin B resistance protein pmd1 OS=Schizosaccharomyces pombe (strain 972 / ATCC 24843) GN=pmd1 PE=3 SV=2	SPCC663.03	963	0	COG1132	ABC-type multidrug transport system, ATPase and permease components	K05658	0	1566	cci:CC1G_03025	ATP-binding cassette, subfamily B (MDR/TAP), member 1	GO:0009987//cellular process;GO:0006810//transport	GO:0016887//ATPase activity;GO:0000166//nucleotide binding	-
Unigene3901_All	ABC-B	ABCB2	456	N-terminal fragment of the predicted gene	AAAACACGTTCCGTGTGTTAGGGCGCCTAATGGGCGCTTCGGTCGTGATCAAACGGATCTTCGGACGAAGATAAGCTCTGCAAATCCTACGAAAATGCCCCCCCCCTTTGAAGCGTTCATTTGGACAACCTTATCGTCTCTTTCTACCCCCTCGCTCTTATCCTTACCGGTTCTCTGGGACGTTGCGACGGATTTAACGTTGGACAGGGTGTCTTTCCTCCTCCCCTGAACGTCGTCGGACATTTGACCTTGGTGGGCTAAGATACTTCCTTTGGGCGAGATGACGTCGAATGTTGAGGATGAGAAGTTGGAGAGCAAAGAGTCACGACGTCCGTCTAGCTCGGACCTTGTAGGATCCACTGGGGGACGGACCCGATCGAGTGATGAAGTCGATTCCGA…	MTSNVEDEKLESKESRRPSSSDLVGSTGGRTRSSDEVDSEKSTKGRRRFWRREKKDVSEKTKVKEAEEQLPPVPFLQLFRFATPFEKFLNAVGLVCAVVVGVTQPLLSLVFGRIARSFVEFGAATTALNEGRGTIERLLLARQQFKELSNDNSLFLVYIGIGMFGGVFVGMYTWVYTSEANAKRIRELYLKAVLRQEISFFDNVGAGEVATRIQTDTHLVQSGMSEKVALCVMYISSFITCFVLAYIRSWRLALALSSILPCTAVAAALMNNFVSKYMLQSLKHISDGGSIAEEVISTVRTAHAFGTQDVLCDIFNGRVEKSRHVELKAAISNGMGLGFFFFIVYSCYALAFSYGTTLIIRGLADVEKVVSVVSAILIGTSFIAMLGPDLNAIFHGRAA…	-0.277337	2.93952	0.283578	0.446354	gi|169858584|ref|XP_001835937.1|	107.8	8.00E-22	multidrug resistance protein 1 [Coprinopsis cinerea okayama7#130] >gi|116503107|gb|EAU86002.1| multidrug resistance protein 1 [Coprinopsis cinerea okayama7#130]	gi|299743719|ref|XM_001835885.2|	60	4.00E-06	Coprinopsis cinerea okayama7#130 #n# multidrug resistance protein 1, mRNA	sp|P36619|PMD1_SCHPO	233	2.00E-61	Leptomycin B resistance protein pmd1 OS=Schizosaccharomyces pombe (strain 972 / ATCC 24843) GN=pmd1 PE=3 SV=2	SPCC663.03	233	6.00E-61	COG1132	ABC-type multidrug transport system, ATPase and permease components	K05658	1.00E-130	466	cci:CC1G_03025	ATP-binding cassette, subfamily B (MDR/TAP), member 1	-	GO:0017111//nucleoside-triphosphatase activity	-
CL892.Contig1_All	ABC-C	ABCC3.2	1043	Fragment	TCTTCCCGCTACCCGTTCGTCCCAGTAGGCCAACTCTCTCCCTGGCTTTCAGTTCGAAGGAAACGTCTTGGAGAACGGCAGGAAGGTCAGGTGCATAGCGAACTTCCAGATCTTTGACTACGATCAGGGAGTCACTGTTCGGTCCTGCACTTGAAGGCCAATGAGCCGGTGGGCGGGAGTCTTGAATGACACCGGGAGGCTCTTGAGGTAGTTTTAGGTACTCTACGACACGTTCAACGGAACTGTGCATAGTTCAAGTCAGTGCATGTCAACAAACCCTAAGGAACACTTACTTTAAATCTAGCTCTAGTTGGGTCCAGAATCGACACGCCCAGTAGATGTTTACTGTGAATGACATCGCACTCGTAATACAGATACCTGCCCACCCGGCACCAACCA…	WNESLSLDFVLNTVSVVFNYAGPFFLKRILDAISDPTPERRAQAYIFAFLAFFCTVMKAEADVQHLWFGRRAATRMKSELMAAIYDKALKRKDLSGVVDKDKNKDKETERKKEKDTSNDPKAGADIGKIVNLMSGDANRIASMTSGMYFLYGSPFEIIIAATFLYQLLGVSAFAGFFVLLLGWPLNSLVTRRSIRIQKGVLAARDKRMGVLNELIFAIKFIKFFAWEPRWIDRALDARRHELKWLVKSRLNSVMLQALWATAPVMVSIVSFCAFVWRGGEVTVSVAFTAIALFGMIRAPLNVIPVWIVQMLQTRVSLQRIETFLNEEEVDEQVSTLKRKTEGRQHHEFFDETEKFGFRNASFTWNAVLEDESSSGQKTKPKVGKSNGNSQSATGINTDL…	-0.278261	0.662233	0.494586	0.659053	gi|389743447|gb|EIM84632.1|	1399	0	hypothetical protein STEHIDRAFT_61225 [Stereum hirsutum FP-91666 SS1]	--	--	--	--	sp|P32386|YBT1_YEAST	595	1.00E-169	ATP-dependent bile acid permease OS=Saccharomyces cerevisiae (strain ATCC 204508 / S288c) GN=YBT1 PE=1 SV=2	YHL035c	534	4.00E-151	COG1132	ABC-type multidrug transport system, ATPase and permease components	K05658	9.00E-21	102	abe:ARB_06760	ATP-binding cassette, subfamily B (MDR/TAP), member 1	GO:0009987//cellular process;GO:0006810//transport	GO:0016887//ATPase activity;GO:0000166//nucleotide binding	-
CL892.Contig2_All	ABC-C	ABCC3.2	1018	Fragment	TCTTCCCGCTACCCGTTCGTCCCAGTAGGCCAACTCTCTCCCTGGCTTTCAGTTCGAAGGAAACGTCTTGGAGAACGGCAGGAAGGTCAGGTGCATAGCGAACTTCCAGATCTTTGACTACGATCAGGGAGTCACTGTTCGGTCCTGCACTTGAAGGCCAATGAGCCGGTGGGCGGGAGTCTTGAATGACACCGGGAGGCTCTTGAGGTAGTTTTAGGTACTCTACGACACGTTCAACGGAACTGTGCATAGTTCAAGTCAGTGCATGTCAACAAACCCTAAGGAACACTTACTTTAAATCTAGCTCTAGTTGGGTCCAGAATCGACACGCCCAGTAGATGTTTACTGTGAATGACATCGCACTCGTAATACAGATACCTGCCCACCCGGCACCAACCA…	IRRILDAISDPTPERRAQAYIFAFLAFFCTVMKAEADVQHLWFGRRAATRMKSELMAAIYDKALKRKDLSGVVDKDKNKDKETERKKEKDTSNDPKAGADIGKIVNLMSGDANRIASMTSGMYFLYGSPFEIIIAATFLYQLLGVSAFAGFFVLLLGWPLNSLVTRRSIRIQKGVLAARDKRMGVLNELIFAIKFIKFFAWEPRWIDRALDARRHELKWLVKSRLNSVMLQALWATAPVMVSIVSFCAFVWRGGEVTVSVAFTAIALFGMIRAPLNVIPVWIVQMLQTRVSLQRIETFLNEEEVDEQVSTLKRKTEGRQHHEFFDETEKFGFRNASFTWNAVLEDESSSGQKTKPKVGKSNGNSQSATGINTDLDPTSTEGASSVDRKFELRDLNVVFP…	-0.283956	0.719967	0.462075	0.629642	gi|389743447|gb|EIM84632.1|	1407.1	0	hypothetical protein STEHIDRAFT_61225 [Stereum hirsutum FP-91666 SS1]	--	--	--	--	sp|P32386|YBT1_YEAST	592	8.00E-169	ATP-dependent bile acid permease OS=Saccharomyces cerevisiae (strain ATCC 204508 / S288c) GN=YBT1 PE=1 SV=2	YHL035c	530	5.00E-150	COG1132	ABC-type multidrug transport system, ATPase and permease components	K05658	9.00E-21	102	abe:ARB_06760	ATP-binding cassette, subfamily B (MDR/TAP), member 1	GO:0009987//cellular process;GO:0006810//transport	GO:0016887//ATPase activity;GO:0000166//nucleotide binding	-
CL822.Contig3_All	ABC-B	ABCB2	1316	Full-length cDNA	GCTTACGTGCATCGGGGGCAACGAAATCCATTCAGTAATCCGCAGCAGCGCAGTATTTCTTGGCCTCGGAAATAACCACCAATCAAGTTCATTCTTTGTTTGTATTCTCCGATAACCGTACTCTATCCCTCCACCTCCCCCATCGCTGTCTGAGGTGTTAGGCGACTAGCTGACTGAACATCGGTCGTTCAAACAACGTTTGACTTGACCTAGAGTCGTTAAGGTCAAGACATGTCCAGCCAAAATGAAAAGACGACCCCGAGCCCCTCTGGAACTAATGAGGACAAATCACCGACTGGAAATAGTAGGGAAGAGGTTATATCCACCGTCACAGTAAAAAATGTCGAAGAAATACCCAAACCGGTGTCCGTCCTCCAAATGTTCCGTTATGCCACTACG…	MSSQNEKTTPSPSGTNEDKSPTGNSREEVISTVTVKNVEEIPKPVSVLQMFRYATTFERALNVVGLIFAIVAGTAQPLMTLLFGNLTNAFVDFGTALEAINQGRLDPSALVPLADRFKDLAAENSLYLTLIGIGMFAATFTYSYFYVYTSESIAKRVRERYLRAILRQDIAYFDKVGAGEVATRIQTDTHLLQRGISEKVPILCTFISAFITGFVLAYARLWRLALALSSILPVIAVASIFFDYYGARYIEQTLTHVAAGGTVAEEVISTVRTAHAFGTQQILAGLYDGHNHLALVAEMRSAVVMGIGLAIVFFASYSAYALAFSFGTTLIIRGHADVGTVVNCFMSILIGTFMLAMLPPESQAIIKGQAAAAKLFHTIDRVPDIDSEDPSGHKPETVS…	-0.306281	-0.686128	0.819727	0.927868	gi|393212556|gb|EJC98056.1|	1614.4	0	multidrug resistance protein 1 [Fomitiporia mediterranea MF3/22]	gi|115438359|ref|XM_001218045.1|	65.9	2.00E-07	Aspergillus terreus NIH2624 multidrug resistance protein 1 (ATEG_09424) partial mRNA	sp|P36619|PMD1_SCHPO	963	0	Leptomycin B resistance protein pmd1 OS=Schizosaccharomyces pombe (strain 972 / ATCC 24843) GN=pmd1 PE=3 SV=2	SPCC663.03	963	0	COG1132	ABC-type multidrug transport system, ATPase and permease components	K05658	0	1566	cci:CC1G_03025	ATP-binding cassette, subfamily B (MDR/TAP), member 1	GO:0009987//cellular process;GO:0006810//transport	GO:0016887//ATPase activity;GO:0000166//nucleotide binding	-
Unigene5892_All	ABC-C	ABCC6	580	N-terminal fragment of the predicted gene	TCATCAGAATCGAGGAAGGATGAAAGACGTTTGATTGAGACAATTGCTTCAATAAGATTTGAAGTGACCATTGCGAACATTGCAAGCGGGAACTGCAACAACATAAAGAGCGAGATTGCGGGGAAGATAATCTCTGATGTTAAAGGTTGCGAAGATGTGTACGCCGCAACCGCGAAGGAGCTGAAGGCGACTAGGAGCGGAATACCAGTCCAGAGAGCCATATTCATCGACGTTGCGATACCAATCTTCTTTAACACCTTTAGTTCCTCTTCGTTTCTGACATGCAAGATCCTCCTGACGAAAGCATTCTCCCAAGCGTAGAGTTTGATGCTCTTGATGTTGTTCAAAAGCTCGCTCATCAGCCTGGTGCGTTTGTCTTTATTTTTCATTTGCTTCTCC…	MAEEYCLNPEGWGPVSPIRDFDLTPCFEEGILLSTLAVLLTVSGLNKVHALWSLEDRPRSSKSRWLLGAKIALSTSVALASFTNLILVYASSARKLVSIPQSYVLEPLAFVVIPFLTYLNHNRSRTSSSILLLFWPPYLVTLLVWGRTSFLRSDISHNAIFITKCVIAALGALDFVFECFGPEIGKWEESLFDDRKRENPFETANIFSRWSFSWMTPLLRKGATQYIVEGDLPPLLPQNAVDKLGDDLAEARRKQKNLYLALFSAYGAPYAFAAFLKVIQDCLAFLQPQLLRLLLSYVSTYQSARDGQKHGGPPPPHPLQCFSIAILMFVAALAQTIVLHQYFQLCYETGMRVRAGLITAVYKKTLVLSSGDQNRSTGDIINLMSVDATRLQDFCTYGL…	-0.312316	5.05544	0.176508	0.314008	gi|390596654|gb|EIN06055.1|	677.2	0	multidrug resistance-associated ABC transporter [Punctularia strigosozonata HHB-11173 SS5]	gi|169778098|ref|XM_001823463.1|	60	4.00E-06	Aspergillus oryzae RIB40 ABC metal ion transporter, mRNA	sp|P39109|YCFI_YEAST	342	7.00E-94	Metal resistance protein YCF1 OS=Saccharomyces cerevisiae (strain ATCC 204508 / S288c) GN=YCF1 PE=1 SV=2	YDR135c	342	2.00E-93	COG1132	ABC-type multidrug transport system, ATPase and permease components	--	--	--	--	--	GO:0009987//cellular process;GO:0006810//transport	GO:0016887//ATPase activity;GO:0000166//nucleotide binding	-
CL2001.Contig3_All	ABC-B	ABCB6.3	694	Full-length cDNA	ACGCGTACTTCATTTCTTCCTCACGTCCGCAGACACGATCTGGTGTCCGCCTGTAAAGGCCAAGTAAAAGAGCACGGGCACGAAACTTCATGCGAAAACGCCACTTCATGCCATGGTCGTCGAGATCGGGAAGTTTCAACCCAGATGATACGACTTGTGTTCGACATACACGTATAGGCGTATGGGATTTGTACGAAGAACTCGACCCAGAGGTGGAACGCTTACCCGGATCGACAAAGTTCCAGCAACTCCATGACGTCAAGCAATGTTTCCCATACTTGTTGCGAATGTTGGGTGACATTGCGAGCCTTCGGAATTGTTGGGTCTTGTTGTTGGCCTACGCTGGTGTAACAATGGTGCTGGCATTGCTACCAGCGATGTCATTATGGTATTCTGGGC…	MRKRHFMPWSSRSGSFNPDDTTCVRHTRIGVWDLYEELDPEVERLPGSTKFQQLHDVKQCFPYLLRMLGDIASLRNCWVLLLAYAGVTMVLALLPAMSLWYSGQLLQVVEAAIASRTINSDLLMRVAVGQVVCTLTKRIFSILRGRISEPLNKRIRAFFGIYIFEAYARLDAPTYDDPVVQHQLEAARYGYSGNGRSSVAWDALQMFVNTATTFLSLIAQVGVLANVLKSQRDGTLLAVLSFLPPMMQWLYMQQTRFPLIWAATCKNDDYVRLEGMKKLVAEPAHRKELVVGNLFPHLLPEYISAQGKVGDDGGDFFSMRRSHQIREKLSSIHLLAEPLLDAPQLVFVLRAVQYPAFGSITDQLDSIRKLYEIRNIKNKVEDGSIPFPENRQEMRNGIS…	-0.317935	1.80231	0.292034	0.45603	gi|392596942|gb|EIW86264.1|	767.7	0	P-loop containing nucleoside triphosphate hydrolase protein [Coniophora puteana RWD-64-598 SS2]	--	--	--	--	sp|Q6FIK3|ATM1_CANGA	142	8.00E-34	Iron-sulfur clusters transporter ATM1, mitochondrial OS=Candida glabrata (strain ATCC 2001 / CBS 138 / JCM 3761 / NBRC 0622 / NRRL Y-65) GN=ATM1 PE=3 SV=1	CAC0661	206	2.00E-52	COG1132	ABC-type multidrug transport system, ATPase and permease components	K05658	2.00E-36	153	afm:AFUA_6G03470	ATP-binding cassette, subfamily B (MDR/TAP), member 1	-	-	-
CL893.Contig19_All	ABC-B	ABCB4	718	Fragment	TTTTTGTTTTTCTTCTTCTCTTCCTTCCATCTGTTCTGCAGTGGAGTTGGGATTGAGCCACCAAGTTCGTGGTTCTGTCCGCGTATATTGCATTCTGTTGTCATCAATACGAACAACAATTACGCCTTACTGATACTTCACATCCGCACTATACACAGCACCCGTTCACATTCCAGAGTTACCTGAACAGGCACGGATCCCGATTCTACTCCACTCACTCTTCCCGGCTATCCGAACGCTACTCCTCATCCCTCTTTTCCCAATATTGGCCAATCCACGCGTGCGATACGTGCCTGCGAGTGAAGTTAGGCAGAACGGAGATGGGATACTCAGCGTGCAACCGCGCGCGACGGAGAATTCTTCGTTGTTGGTGAGAGATGAGGAAGCGGGGATTCCGAG…	YFTSALYTAPVHIPELPEQARIPILLHSLFPAIRTLLLIPLFPILANPRVRYVPASEVRQNGDGILSVQPRATENSSLLVRDEEAGIPSQGLVPPTVGQQYGTFARSTRSGRSTPNATSRTQTPAPSDGQDTTRPVRPFTSTTRSTQHESVSKWDNPSWAELYRRLKRIAPFLWPKTSVWLQFLAFVCIIVLVIGRFVNFAVPLTLGELLIVLERKYGGGSPVPEPDTTSFWPYLWAYVGLRYLQSTGGLSALRDTLWAPVMQYSDREMSQMTFSHLLSLSLAFHTKRKTGEILRILDRGAAINRVFELLLFSICPTFVDIIIALGVFVWKFGWELAVVIAFVMASYIVVSITLTTWRAQIRREMNERDVVTRGIHTDCLLNYETVKYFGGEVYEGERY…	-0.372356	0.0236681	0.58071	0.734517	gi|393217700|gb|EJD03189.1|	132.5	1.00E-28	hypothetical protein FOMMEDRAFT_108336 [Fomitiporia mediterranea MF3/22]	gi|299751774|ref|XM_002911640.1|	61.9	2.00E-06	Coprinopsis cinerea okayama7#130 SeqLit mitochondrial half-size ABC transporter, mRNA	sp|Q02592|HMT1_SCHPO	460	3.00E-129	Heavy metal tolerance protein OS=Schizosaccharomyces pombe (strain 972 / ATCC 24843) GN=hmt1 PE=2 SV=3	SMc00550	412	3.00E-114	COG5265	ABC-type transport system involved in Fe-S cluster assembly, permease and ATPase components	K05663	7.00E-105	382	pan:PODANSg2281	mitochondrial ABC transporter ATM	GO:0055085//transmembrane transport;GO:0006200//ATP catabolic process	GO:0042626//ATPase activity, coupled to transmembrane movement of substances;GO:0005524//ATP binding	GO:0016021//integral to membrane
CL893.Contig15_All	ABC-B	ABCB4	718	Fragment	CAAGTTCGTGGTTCTGTCCGCGTATATTGCATTCTGTTGTCATCAATACGAACAACAATTACGCCTTACTGATACTTCACATCCGCACTATACACAGCACCCGTTCACATTCCAGAGTTACCTGAACAGGCACGGATCCCGATTCTACTCCACTCACTCTTCCCGGCTATCCGAACGCTACTCCTCATCCCTCTTTTCCCAATATTGGCCAATCCACGCGTGCGATACGTGCCTGCGAGTGAAGTTAGGCAGAACGGAGATGGGATACTCAGCGTGCAACCGCGCGCGACGGAGAATTCTTCGTTGTTGGTGAGAGATGAGGAAGCGGGGATTCCGAGCCAGGGTCTTGTGCCGCCGACGGTTGGACAACAGTATGGAACTTTTGCGAGGTCGACGAGG…	YFTSALYTAPVHIPELPEQARIPILLHSLFPAIRTLLLIPLFPILANPRVRYVPASEVRQNGDGILSVQPRATENSSLLVRDEEAGIPSQGLVPPTVGQQYGTFARSTRSGRSTPNATSRTQTPAPSDGQDTTRPVRPFTSTTRSTQHESVSKWDNPSWAELYRRLKRIAPFLWPKTSVWLQFLAFVCIIVLVIGRFVNFAVPLTLGELLIVLERKYGGGSPVPEPDTTSFWPYLWAYVGLRYLQSTGGLSALRDTLWAPVMQYSDREMSQMTFSHLLSLSLAFHTKRKTGEILRILDRGAAINRVFELLLFSICPTFVDIIIALGVFVWKFGWELAVVIAFVMASYIVVSITLTTWRAQIRREMNERDVVTRGIHTDCLLNYETVKYFGGEVYEGERY…	-0.421701	-0.970499	0.67972	0.821289	gi|393217700|gb|EJD03189.1|	979.9	0	hypothetical protein FOMMEDRAFT_108336 [Fomitiporia mediterranea MF3/22]	gi|299751774|ref|XM_002911640.1|	61.9	1.00E-06	Coprinopsis cinerea okayama7#130 SeqLit mitochondrial half-size ABC transporter, mRNA	sp|Q02592|HMT1_SCHPO	460	2.00E-129	Heavy metal tolerance protein OS=Schizosaccharomyces pombe (strain 972 / ATCC 24843) GN=hmt1 PE=2 SV=3	SMc00550	412	2.00E-114	COG5265	ABC-type transport system involved in Fe-S cluster assembly, permease and ATPase components	K05663	4.00E-105	382	pan:PODANSg2281	mitochondrial ABC transporter ATM	GO:0055085//transmembrane transport;GO:0006200//ATP catabolic process	GO:0042626//ATPase activity, coupled to transmembrane movement of substances;GO:0005524//ATP binding	GO:0016021//integral to membrane
CL921.Contig1_All	ABC-B	ABCB6	816	Full-length cDNA	GCGATAATAAGCCTACCGTTATTTGGTTTCAATGTTACCTGATTTGAGCTGTAGCTCCCCAATCGTCAGGTTCTCTCTTCCTCTACTTGCCCGCCTCCTCTCGGATCCATGGCCCTCCTCTCCGCCCTTCAAATACCCTCCTCCTCACCCTCTTGGGCATCATCTCCCTCCCATGCCCGACAGTATCAACCCCCTTTCCCACATCTTCCCCGTCATCATCCCCGCCATTTGCGACCTGGATGACAATTCTACAAACATGTCTCGTCCGCATACTCGCACTCCCTTCCAACAAAAGTCTTCTCAATTTGTCGAAACGCCACCAGATGGAGACGCGAACAACGACCTCGTTGACCTGCCATTATCCGTTTATGACGCTTGGCTGGCCTCCAGAACTTACGT…	MLPDLSCSSPIVRFSLPLLARLLSDPWPSSPPFKYPPPHPLGHHLPPMPDSINPLSHIFPVIIPAICDLDDNSTNMSRPHTRTPFQQKSSQFVETPPDGDANNDLVDLPLSVYDAWLASRTYVTQVGSDGKIFRQPRPPGSTRQFNLTNVYLALQIIQSTFVQMVRLLWGLNPIRTFILVALTVIRGLLPAFRGYSHALILDEVQKLISSGDFPSTRLFHLVVREGLRLLAERLFDAFAEYNESVVHSSVQFHMERHQLEQRLRLDAPTLADPVINDLLHESDMFARSFTSLGRSFGVFSPFDIIHTLSSVAELASQLIILYTASGIAGSSPFSVGSSSSDPSRPQLSLLGIILLPSLLSLIASRLPSLPFTTSAGGDLCSTPYTAAEFSEFERMNRMK…	-0.457693	-0.157127	0.41178	0.580797	gi|336373256|gb|EGO01594.1|	584.3	9.00E-165	hypothetical protein SERLA73DRAFT_48865 [Serpula lacrymans var. lacrymans S7.3]	--	--	--	--	sp|Q6FIK3|ATM1_CANGA	142	3.00E-33	Iron-sulfur clusters transporter ATM1, mitochondrial OS=Candida glabrata (strain ATCC 2001 / CBS 138 / JCM 3761 / NBRC 0622 / NRRL Y-65) GN=ATM1 PE=3 SV=1	BS_ygaD	174	1.00E-42	COG1132	ABC-type multidrug transport system, ATPase and permease components	K05658	3.00E-39	164	afm:AFUA_6G03470	ATP-binding cassette, subfamily B (MDR/TAP), member 1	-	-	-
CL2489.Contig3_All	ABC-C	ABCC2	500	C-terminal fragment of the predicted gene	AGACATCAAGAGCAGAGTTGACACCACCACCACTAATGACGGTTCCCAGACCACTGAGCGCCGCGGTTCACATTTTCCGTCGGATCCTCCTGTGGTAACCACCACCAACGAACCCAACAATCCAACTGTCATAATCAATTTCACTTTGACTCGCCCTCTAAGCGATGTATCAAGTTTCATATCATCAACCGCTACGATGTCAAACCTCCCTGGACCAGGTCGTGTACTTGGTCTTCTCAACTCGATCATAGGTGGGTATTTAGAGAGGTGGATATGCGTGCTTGCAGATAAGAACGGGTTTAGTCCAAATGCTACTGCTAGACGGATCGAGGGAATAGTCACAAACTGCGCGAGGTGCCCTTCTAGTAGAAAGAAGTCGAGATTGAAGAACAAACTAAG…	RVLFTNIRFHDTISRGRLLNRFGKDFEGIDSSLSDNFGRSVRNAISVTVTLTTVSIVGGWPFIIAVIILGMLYWNVSKVYGQCSRDMRRLDSVSRSPLYSMYGETIAGVPVIRAFGAGSKFLRDMMSCVDTNTCPYFWLWGVNRWVSVRFNLLSCAVTGCTAIVCLLNPRIDASLAGFALAFSSTVTNDLLFMVRRFVGLEQSMVAVERIKEYSELPPEGPEYVEPHPPTDWPSKGAVTCEDLIIRYAPDLPDVLHKLSFTVNPGEKIGILGRTGSGKSTLALSFFRFVEATEGRIVVDGIDIAKIGLTDLRGRLTIIPQDPTILSGTLRSTLDVFDEYQDAEIFEALRRVHLIPSEDSIIDPEELNVNVFRNLDSPVSEGGENFSTGEKQLLCMARAI…	-0.496958	1.49393	0.114671	0.225308	gi|393212805|gb|EJC98304.1|	811.6	0	multidrug resistance-associated ABC transporter [Fomitiporia mediterranea MF3/22]	gi|299742204|ref|XM_001832260.2|	73.8	3.00E-10	Coprinopsis cinerea okayama7#130 ATP-binding cassette transporter, mRNA	sp|P32386|YBT1_YEAST	410	2.00E-114	ATP-dependent bile acid permease OS=Saccharomyces cerevisiae (strain ATCC 204508 / S288c) GN=YBT1 PE=1 SV=2	YHL035c	379	1.00E-104	COG1132	ABC-type multidrug transport system, ATPase and permease components	K05663	7.00E-35	148	cdu:CD36_64920	mitochondrial ABC transporter ATM	GO:0055085//transmembrane transport;GO:0006200//ATP catabolic process	GO:0042626//ATPase activity, coupled to transmembrane movement of substances;GO:0005524//ATP binding	GO:0016021//integral to membrane
CL2994.Contig2_All	ABC-D	ABCD1	692	N-terminal fragment of the predicted gene	GTGAGATAATTGCTCAGGAAATTAAGTAACGGAGAAGGGACGCACCGAAGGGATATGGTAATGAGTGTTATGCCTTGTGATTTAGCATGCTCGTACATACGACCCTCAACGTCGCTCGAGACCGCACTCGTACATTCGTCAAGAAGCGCGAACTTTGGCTTATGATACATTACCCTTGCAAGGCCCATCCTCTGCTTCTCACCGCCGCTTAGCACGTCCCTCCACTCCTTCTTTGTCGCCCAGCCCCCTTCACGCGCAGGTAAGTACGCGAGGTGCACAGACTCAAGTATCTGCATAAGTTCCTCTTCTGAACGCCCGGACTTGAGGAACTGGGTGTATGAATGTGGGTAGATCACTTGATCCAATAGGGTTCCATCGACCATATATACCCTCTGTGGT…	MVAPSKLLTDVGRSKKTPLIIILALVILLQRRFAERARKAFSLRKLTSEQLKDATRQLYVEESDGSKSLLVPFRGRVEKARINTISEEVFKKDAKNFPKVDDSTHKPGVDRVFLRQLKVILRIAFPSLNSKETFILLLHSAFLVLRTVLSVGVAKLDGRIVRDLVSANGRGFLRGLGLWFLFAIPSTYTNSMLRHLQSKLALRLRTRLTRYTHDLYLSSSPSLRYYRISQPGGLEGVDQYITTDIASFCDSLAGLYGNVMKPTLDMFIFTGQLSRSLGFRGTVLLFVNYYVTARILRAATPAFGKLAAVEAMLEGEYRSGMNRVGRESEEIAFYNGGNRERSILRNAYKRLIRHINSIYKVRIGYEWTEDFVIKYLWSAAGYCLISIPVLFTRRRHVGV…	-0.510269	1.04762	0.140912	0.264491	gi|393220058|gb|EJD05544.1|	956.1	0	hypothetical protein FOMMEDRAFT_17828 [Fomitiporia mediterranea MF3/22]	gi|169864581|ref|XM_001838846.1|	79.8	5.00E-12	Coprinopsis cinerea okayama7#130 ATP-binding cassette transporter, mRNA	sp|P41909|PXA1_YEAST	375	5.00E-104	Peroxisomal long-chain fatty acid import protein 2 OS=Saccharomyces cerevisiae (strain ATCC 204508 / S288c) GN=PXA1 PE=1 SV=2	YPL147w	375	1.00E-103	COG4178	ABC-type uncharacterized transport system, permease and ATPase components	K15628	0	811	scm:SCHCODRAFT_48043	ATP-binding cassette, subfamily D (ALD), peroxisomal long-chain fatty acid import protein	GO:0009987//cellular process;GO:0006810//transport	GO:0016887//ATPase activity;GO:0000166//nucleotide binding	GO:0016020//membrane
Unigene1058_All	ABC-B	ABCB2	203	Fragment	AGAGATCCCGGTTCTACCTCCGTGTACGTAATGCTTGAGCCGGCACCGGTTAAATGGCAAATGCTACAATTTATAACAATATAGCAGGTTTAGAGAGCAGGGTCTATCTAATTAAAATACTAAGGTATTTAACCTTATTTCCTCGACAATGCTTGGAGTTGGACGTATTCGTAATATCCTCCACGCAAAGCAATGAGTTGCTCATGCGTTCCTGACTCACTTATCTTTCCGTCTTTTACGAAATGAATGCAATCAGCGTTCTGTATCGTGGCTAAGGAATGCGCAATGGCTATGGTCGTCCTGCCTCTAGCAGCTTGGTCAAGGGCTTGTTGAACGACTTTTTCTGACGCAGAATCAAGTGCGGAAGTGGCTTCGTCGAGGAGGAGCACTCTTGGGTTT…	IIQLIERFYNPTAGKVSLDGHDISALNVKKYRENIALVSQEPTLYSGSIRFNVLLGASKPHSEVTQEEIEEACQNANILDFIKQLPHGFDTEVGGKGSQLSGGQKQRVAIARALLRNPRVLLLDEATSALDSASEKVVQQALDQAARGRTTIAIAHSLATIQNADCIHFVKDGKISESGTHEQLIALRGGYYEYVQLQALSRK	-0.574254	2.78608	0.0229937	0.0634958	gi|409048929|gb|EKM58407.1|	202.2	1.00E-50	hypothetical protein PHACADRAFT_252704 [Phanerochaete carnosa HHB-10118-sp]	--	--	--	--	sp|P36619|PMD1_SCHPO	231	4.00E-61	Leptomycin B resistance protein pmd1 OS=Schizosaccharomyces pombe (strain 972 / ATCC 24843) GN=pmd1 PE=3 SV=2	SPCC663.03	231	1.00E-60	COG1132	ABC-type multidrug transport system, ATPase and permease components	K05658	7.00E-89	325	cci:CC1G_03025	ATP-binding cassette, subfamily B (MDR/TAP), member 1	GO:0055085//transmembrane transport;GO:0006200//ATP catabolic process	GO:0042626//ATPase activity, coupled to transmembrane movement of substances;GO:0005524//ATP binding	GO:0016021//integral to membrane
Unigene6267_All	ABC-I	ABCI1	269	Full-length cDNA	GTTTTGTTCCTATCCATCATCATGTCTACGTCTACAATCCTCATCCAAAACCTTACTTTTAATCACAGAAACGACAACCAACCAGCTCTGTCCAATGTAAACCTATGTCTACCTCCTGGCTCTCGTACTCTCCTCATAGGTGCCAATGGAGCTGGAAAATCGACCCTCCTTCAGATCCTCGCAGGGAAACGTCTCACCCCTCATGGCAGCACCGTCCTCATAAAGGGAAAAGACGTATTCCGCAGCACTCCCCCAGGTGTCACCTTTCTCGGAACAGAATGGGCAATGAATCCCGTAGTACGCGGTGACATCGTCGTTTCCCATTTCTTGGATTCCGTGGGAGGTTATAGGCACAAGCACCGCCGTGATCATTTGTTGGATATTTTAGACGTAGACCTT…	MSTSTILIQNLTFNHRNDNQPALSNVNLCLPPGSRTLLIGANGAGKSTLLQILAGKRLTPHGSTVLIKGKDVFRSTPPGVTFLGTEWAMNPVVRGDIVVSHFLDSVGGYRHKHRRDHLLDILDVDLDWHMHEISDGERRRVQLVMGLMAPWDVLLLDEVTVDLDVLVRDDLLSFLKEESESRGATILYATHIFDGLNNFPTHIAHMRLGEFVADPTPWNDLAGQIQVVERPIGSDLHAMALRWLKEDRQHRRELERSGRKLRGARRDEV	-0.592921	2.68957	0.0247273	0.0674036	gi|393215419|gb|EJD00910.1|	390.6	3.00E-107	P-loop containing nucleoside triphosphate hydrolase protein [Fomitiporia mediterranea MF3/22]	--	--	--	--	sp|Q7Z991|YE31_SCHPO	244	5.00E-65	Uncharacterized ABC transporter ATP-binding protein C20G4.01 OS=Schizosaccharomyces pombe (strain 972 / ATCC 24843) GN=SPAC20G4.01 PE=4 SV=2	SPAC20G4.01	236	3.00E-62	COG4586	ABC-type uncharacterized transport system, ATPase component	K12608	5.00E-102	370	scm:SCHCODRAFT_83758	CCR4-NOT complex subunit CAF16	GO:0006200//ATP catabolic process	GO:0005524//ATP binding;GO:0016887//ATPase activity	-
CL1865.Contig4_All	ABC-F	ABCF1	639	Full-length cDNA; C-terminal part of the contig belongs to a different gene	CTCCTCTACACTCTCCAAACGACTACAATATTAATGGCTCCGTCTACGTCTAAACAAAAACGTCTTGCAGAAAAGGCTGCAAAACAGGCAGCTAAAGCAAATGCTGCAGCAGCGGGTGGGAGTTCTACAGGCACACCAACCGGTTCTGTCAACGGTGGTAGCACAGCTGGGACACCATTGACCAGCTTGTCAGCTGCAACAAGCCAAGAAGACTTATCTGCTATGGCAAAGCTTCAATTGGCAACTGATAGGAGCGCGAGTGGTGTCCTAGTGTCTGATGTCAAGGGACGAGATATCAAAATCGAATCCTACACGCTCTCGTTCCACGGAAGATTGCTCATTGAAGGAGCTGAAATATCGCTCAATTATGGTCAGCGATATGGTTTGCTGGGAGAGAAC…	MAPSTSKQKRLAEKAAKQAAKANAAAAGGSSTGTPTGSVNGGSTAGTPLTSLSAATSQEDLSAMAKLQLATDRSASGVLVSDVKGRDIKIESYTLSFHGRLLIEGAEISLNYGQRYGLLGENGSGKSTFLQSIAERDIEIPEHIDIYIVRGEAEPSDVNAVDSIIASAKAKVALLEKRIEDLSMAEDVDEQALDATYEELEEMDPSTFEAKAGSILHGLGFSQEMMKRPTKDMSGGWRMRVALARALFIKPHLLLLDEPTNHLDLGAVVWLEAYLSTYNHILIITSHSADFMDSVCTNIMDLTMKKELVYYGGNYSTYVKTKHENEINQMKAYHKQQEEIAHIKKFIASAGTYANLVKQAKSKQKIIDKMEAAGLVEKVETPRPLRFNFEDIRKLPPPI…	-0.594114	2.19907	0.0385797	0.0963668	gi|403413591|emb|CCM00291.1|	1090.9	0	predicted protein [Fibroporia radiculosa]	gi|242220957|ref|XM_002476192.1|	182	8.00E-43	Postia placenta Mad-698-R serine/threonine protein phosphatase (PP2A-1), mRNA	sp|O42943|YBP8_SCHPO	813	0	Uncharacterized ABC transporter ATP-binding protein C16H5.08c OS=Schizosaccharomyces pombe (strain 972 / ATCC 24843) GN=SPBC16H5.08c PE=1 SV=1	SPBC16H5.08c	813	0	COG0488	ATPase components of ABC transporters with duplicated ATPase domains	K06185	0	1051	lbc:LACBIDRAFT_256579	ATP-binding cassette, subfamily F, member 2	GO:0006200//ATP catabolic process	GO:0005524//ATP binding;GO:0016887//ATPase activity	-
CL893.Contig23_All	ABC-B	ABCB4	1138	Full-length cDNA	ACTCTTGCCGCCTTTTCCCTTCAATTCTCCAGTGTGACGACCCATTCCTCAGCCGACTCAACAACCCGCAAATGTCCATCCGCAAGGTTAAATGCTATTGCAATGATGTATGTATGTGTATATATCAATACGTACGCGTGAACAGTGAAGAAAAAAAGGAAAAGAAACGTGGTCCATTGACATAGACGTAGTCGTAGAAACCGGGAACAGACAACAGATTGTGATGGGCGTTTCAATGGAACAGTTCGGTGATGAGAAATGGAATGGATGGAAATGGTTTATTCAAAACGTGGAGTACTCTCCTCTGGTATGGGAAGAAAAGAAAAACCGGAAATATGTTTGCAACAAAAGTGTGTGAGAGAAAAAACAGGACTAGGTTCAACAGATGACGCATGTACA…	MAATIVMSAVPSLSQDTVLAALFVVRVAFPVILLAISLSLYTAKKDSVNQHSETPIVPVTIAVKSPRRGLILPILTLVALTYFLDGFALIVHSVLSKHWQGTPPTAEWWKSLWSGIEVETVGGLLAAGLLAIFGVWKEMQGVAVWLVRRPRLWAGIALVGSFAEVGLLGVALGTVYNKPPVHIPELPEQARIPILLHSLFPAIRTLLLIPLFPILANPRVRYVPASEVRQNGDGILSVQPRATENSSLLVRDEEAGIPSQGLVPPTVGQQYGTFARSTRSGRSTPNATSRTQTPAPSDGQDTTRPVRPFTSTTRSTQHESVSKWDNPSWAELYRRLKRIAPFLWPKTSVWLQFLAFVCIIVLVIGRFVNFAVPLTLGELLIVLERKYGGGSPVPEPDTT…	-0.595144	1.31512	0.0902552	0.187925	gi|393217700|gb|EJD03189.1|	1272.7	0	hypothetical protein FOMMEDRAFT_108336 [Fomitiporia mediterranea MF3/22]	gi|299751774|ref|XM_002911640.1|	61.9	3.00E-06	Coprinopsis cinerea okayama7#130 SeqLit mitochondrial half-size ABC transporter, mRNA	sp|Q02592|HMT1_SCHPO	486	9.00E-137	Heavy metal tolerance protein OS=Schizosaccharomyces pombe (strain 972 / ATCC 24843) GN=hmt1 PE=2 SV=3	SMc00550	446	1.00E-124	COG5265	ABC-type transport system involved in Fe-S cluster assembly, permease and ATPase components	K05663	8.00E-116	418	pan:PODANSg2281	mitochondrial ABC transporter ATM	GO:0055085//transmembrane transport;GO:0006200//ATP catabolic process	GO:0042626//ATPase activity, coupled to transmembrane movement of substances;GO:0005524//ATP binding	GO:0016021//integral to membrane
CL2396.Contig2_All	ABC-F	ABCF2	503	N-terminal fragment of the predicted gene	GCGGTTGTAGGTCTGGGAGCTATAATGGAGTGAGTTTATAGAGGCGGTGTGAACGGTCATGAACCAAACCTTCTCGAGGATCTTGATTTTCGACTGCGCCTGGGCGGCCCGATTTGCGTTGTATCTCCAACGATCAATGAATGCTTGTAGATGCCTGCGATATTCCATCTGAGCCTCATACTCGCGCCTAAGCTTACGATCACGTTCAGTCTTGGTTGAATAGAACTGCGTAAAATTCCCTTTATAATAGTCCAATCTACTCGAGTGTTGATGCACGATGTCTGTGGCCACTGCGTCAAGAAATGCACGGTCATGAGATACTACGAGAAGTGTTCCCGGCCAAGTCTGTAGATAATCTTCCAGCCAAGCCAAGGCGTTGAGGTCGATGTGATTTGAAGG…	MSAADVAHQIRTSLPGTEEIIVDYLAGYLLDDAGEDEDVLQITRDMLESFARDQKNALEDLLKKLAEVLEARIKARENLRGPKLMKLEKAMEMGKTGAMSSTIALAEGVDLESINKAKASRVDMKKLEKQEAKLRAKIEKRAQRDLYEGSKLLDQQKKQQTYEEMFLKVNSLEAAHSGKNKTKDVHLPSIDVTFGSNRILAGASLTLAYGRRYGLIGRNGVGKSTLLRHIANREVPIPGHITILFVEQEIIGDDTLALDSVLKADVWRDSLLREEAALNAKIAEMEDKGDDKRFEDAREEAQSRLVEVHTSLADMDAASGPARAASLLAGLGFSEEDQKRPTRSFSGGWRMRLALARALFVKPHLLLLDEPSNHIDLNALAWLEDYLQTWPGTLLVVSH…	-0.638022	2.57699	0.0151593	0.0451133	gi|393219004|gb|EJD04492.1|	66.2	2.00E-09	hypothetical protein FOMMEDRAFT_122300 [Fomitiporia mediterranea MF3/22]	gi|299755852|ref|XM_001828876.2|	83.8	2.00E-13	Coprinopsis cinerea okayama7#130 ### ATP-dependent transporter, mRNA	sp|O59672|YB89_SCHPO	430	1.00E-120	Uncharacterized ABC transporter ATP-binding protein C29A3.09c OS=Schizosaccharomyces pombe (strain 972 / ATCC 24843) GN=SPBC29A3.09c PE=3 SV=1	SPBC29A3.09c	430	3.00E-120	COG0488	ATPase components of ABC transporters with duplicated ATPase domains	K06158	0	768	scm:SCHCODRAFT_79736	ATP-binding cassette, subfamily F, member 3	GO:0006200//ATP catabolic process	GO:0005524//ATP binding;GO:0016887//ATPase activity	-
CL1307.Contig7_All	ABC-C	ABCC6	906	C-terminal fragment of the predicted gene	TGGACTTTGATGACCTGTCCAGACTCGAACAACGATTCTATGACGAGGGTTGCCTAGAAGGGTTCCGACATGGGAAGGATCATGGTGTCGCCGAGGGACTTGCTATGGGCCAGAAGGTCGGCTATGAGCTTTGGGAGGAAATAGGATTTTACGAAGGGTTTGCTAAAGTATGGGGAGTGACTGTTGAGAAGGATGTCACAGAAGGGGCAGCCAGTAGTGTGGCGACGGTGAACTCTTCCAACACGAAGGACGAGTGAGCACTCAAAGTAGTCACTCAGCACTGACCTTGTTAACCTTGACAGCGAAGGCGAATCGTACATGCGGCCCATGGTTTGCTAGAACTAATCTCTCAATTTCCGATGGTAAATCCGTCTACTCTGGCTACGAAATCTTTAGATT…	LQMDARILRLPPGETLQKGDEVLRVNDGEFRWSKKDLAPTLEDINLVVKKGELVGVLGRVGAGKSSLMSAIIGDMRREEGEIILSGTVAYAPQNPWIMSATVRDNILFSHEYDEGFYNLVLDACALRQDLALLAQGDMTEVGEKGITLSGGQRARVSLARAVYARADLTLLDDVLAAVDSHVARHVFEQVIGPNGLLSTKARILVTNSIAFLRHFDKIIYLRRGIVIESGSYSELMFDQGSNVSKLISGHSAGLPGSGASTPGRTGSSTPLEDDSTAVSSRSDESCSEKDEKALKRKGSFKRAALAGIPVAPSDASAMSKEHSEQGRVKWDVYLQYMQAASWLGCGLFLLLSILQQVVSVLSTIVLRAWGEHNRNAGGNSELGKFLFAYGMTSLLSVLL…	-0.648806	3.55746	0.0110548	0.0345675	gi|336363603|gb|EGN91983.1|	1219.5	0	hypothetical protein SERLA73DRAFT_79970 [Serpula lacrymans var. lacrymans S7.3] >gi|336381071|gb|EGO22223.1| hypothetical protein SERLADRAFT_440240 [Serpula lacrymans var. lacrymans S7.9]	--	--	--	--	sp|P39109|YCFI_YEAST	804	0	Metal resistance protein YCF1 OS=Saccharomyces cerevisiae (strain ATCC 204508 / S288c) GN=YCF1 PE=1 SV=2	YDR135c	804	0	COG1132	ABC-type multidrug transport system, ATPase and permease components	K05658	2.00E-67	257	yli:YALI0B12188g	ATP-binding cassette, subfamily B (MDR/TAP), member 1	GO:0055085//transmembrane transport;GO:0006200//ATP catabolic process	GO:0042626//ATPase activity, coupled to transmembrane movement of substances;GO:0005524//ATP binding	GO:0016021//integral to membrane
CL893.Contig3_All	ABC-B	ABCB4	134	Fragment	TCGGATATAACATTGGGTATGTATTAAACGTTTATTGAGCGTGGAAGCGGCTGGGGGCTTTTCAGAAATTTTTCTGACTAACTTTATCCCCTCTTCACTCTCTTTCGCACGGACGCATACACACTGCTGTCTTCGTTGTGTTGGCCGTGAACAGTTATGGCAAGTTTGGTGCTTCGGAGGATGAGATCGTGGTTGCTGCCAAGGCTGCGCAGATGCACGACAGAATTATGAGCTTCCCTGATGAGTATGAGACCAAGGTTGGCGAGCGCGGCGTCCGGTTGAGTGGTGGTGAGAAGCAGAGGGTGGCTATTGCGCGGACGCTGTTGAAGAATCCACCAGTGCTACTCTTGGATGAGGCGACGAGTGCGCTGGATACATCTACGGAAAAGGATATTCAGA…	LTLSPLHSLSHGRIHTAVFVVLAVNSYGKFGASEDEIVVAAKAAQMHDRIMSFPDEYETKVGERGVRLSGGEKQRVAIARTLLKNPPVLLLDEATSALDTSTEKDIQKALLNLMKGRSSLSIAHRLSVSGVLAW	-0.680855	0.131898	0.191175	0.333755	gi|403411648|emb|CCL98348.1|	125.2	1.00E-72	predicted protein [Fibroporia radiculosa]	gi|299751774|ref|XM_002911640.1|	61.9	2.00E-06	Coprinopsis cinerea okayama7#130 SeqLit mitochondrial half-size ABC transporter, mRNA	sp|Q02592|HMT1_SCHPO	134	5.00E-31	Heavy metal tolerance protein OS=Schizosaccharomyces pombe (strain 972 / ATCC 24843) GN=hmt1 PE=2 SV=3	SPCC737.09c	134	1.00E-30	COG5265	ABC-type transport system involved in Fe-S cluster assembly, permease and ATPase components	K05663	9.00E-26	118	spo:SPAC15A10.01	mitochondrial ABC transporter ATM	GO:0055085//transmembrane transport;GO:0006200//ATP catabolic process	GO:0042626//ATPase activity, coupled to transmembrane movement of substances;GO:0005524//ATP binding	GO:0016021//integral to membrane
Unigene3894_All	ABC-B	ABCB2	691	Fragment	CTCTTGTTGGAGCATCAGGTTCTGGCAAGTCAACCATCGTGGCCTTGATAGAAAGATTCTACGACCCACTCTCTGGGAATGACGGATGCGTAAAACTTGACGGGGTGGATTTGAAGCAGCTGAACTTGAAGTGGTTGAGACGACAGATCGGTCTTGTGTCGCAAGAGCCGGTTTTGTTCGCTACGACCATCAAGGGAAATGTCGCTCATGGGTTGATCGGGACTCCATGGGAGGCCGCTTCTGAGGACGAGAAAGACCGATTGATTCAAGAGGCGTGCAAGAAGGCTAACGCGCACAACTTTATCACGAAGCTTCCGCTTGGTTACGATACTGTTGTTGGGGAGCGGGGTTTCCTCATGTCCGGAGGTCAAAAGCAACGGATCGCCATTGCGCGTGCTA…	LVGASGSGKSTIVALIERFYDPLSGNDGCVKLDGVDLKQLNLKWLRRQIGLVSQEPVLFATTIKGNVAHGLIGTPWEAASEDEKDRLIQEACKKANAHNFITKLPLGYDTVVGERGFLMSGGQKQRIAIARAIVSNPRILLLDEATSALDTQSEGIVQDALDKASEGRTTIAIAHRLSTIKNSDCIFVMGDGRVLQKGTHEELLRDTDGPYARLVQAQKLREENEQVELEGDDETENEDGIGSPSTSYQHDVEKAEPEKFERHASLEKLSHDEVRPSLGREGTKLSMASSISRRVVARGVKKKKHGLFYLFRRLGTIQKEVWTRYAWGFLFATMTGMIYPAFGIVYSTSLETFQITDDNRRLRREGDRNALWFFIIAVIAIMTIAMQNYTFSAAAANLT…	-0.694041	3.97133	0.00262513	0.0101608	gi|393212556|gb|EJC98056.1|	120.9	1.00E-25	multidrug resistance protein 1 [Fomitiporia mediterranea MF3/22]	--	--	--	--	sp|P36619|PMD1_SCHPO	491	1.00E-138	Leptomycin B resistance protein pmd1 OS=Schizosaccharomyces pombe (strain 972 / ATCC 24843) GN=pmd1 PE=3 SV=2	SPCC663.03	491	3.00E-138	COG1132	ABC-type multidrug transport system, ATPase and permease components	K05658	0	831	cci:CC1G_02511	ATP-binding cassette, subfamily B (MDR/TAP), member 1	GO:0009987//cellular process;GO:0006810//transport	GO:0016887//ATPase activity;GO:0000166//nucleotide binding	-
CL2683.Contig6_All	ABC-G	ABCG2	1610	Full-length cDNA	GCCTGATTTACATATTATAACCCAAGGTACATATGGAGAAGAGCAAGATGTAATACAGAATGGGGTCAGAGATGTCGAAAGTGATATTTGAGTCAAGTGAGAATGAATTGCATAGAAGAGAAGGGTAACGAAAGTTCCAAAGAAGCGGAGACGGTAGATGGGAAGCGTGTAGTTATCTTGGCGCAGTGGGCGTAGGAAGACCCAACGGAATGGAGTATGGACAAAGTTTTCCATGATCGTCTTGAACAGGTCGTATACGGACGTCAACAGACCTCGTAAGTCCGCACCCTCAATACTCATGAGCTTCGAGAGACACGCGATGTCGCATGGCGCTGGTTGTCATCGAGAGACGAATATGCCGGAACCGCACGTTCGTCACCGAATGGGTCTTGACGCCAA…	MSAPHGGKEPVDQVAELPGGSAIAGHHVNAILTTSHHQQGENNSIPASPISARPSGDYTSEQGNPRTHFYRRASVSSSRVPIDFFDKEGVKELRRSLTSQSNALAQAAERALAAVEQDAVPVPSGSSQLTAVSESDKFDLEKFLSDIVSQREEASVESRQLGVVFQDLTVQGLGAAASYQPTLGSALNPMRVWENIQRIRRPPVRNIITGFDGVVKPGEMLLVLGRPGAGCTTFLKSLSNQHETFHGVHGHIQYGAFTPREIREHYRGDVIYCPEDDQHFPTLTVGETIEFAARVRAPQTRLRDVFTKNESDYVKINRNLDVESVTRDGSPRVTREEYVQAATRTLTTVFGLRHAVNTKVGGALLRGISGGEKKRVSIAEATASRALLGAWDNSTRGLD…	-0.69671	5.37527	0.00420833	0.0152427	gi|393216238|gb|EJD01729.1|	78.2	5.00E-12	hypothetical protein FOMMEDRAFT_126887 [Fomitiporia mediterranea MF3/22]	gi|299748381|ref|XM_001839037.2|	143	2.00E-30	Coprinopsis cinerea okayama7#130 t## histone deacetylase RPD3, mRNA	sp|P41820|BFR1_SCHPO	873	0	Brefeldin A resistance protein OS=Schizosaccharomyces pombe (strain 972 / ATCC 24843) GN=bfr1 PE=1 SV=1	SPBC36.05c	508	9.00E-143	COG0123	Deacetylases, including yeast histone deacetylase and acetoin utilization protein	K08712	0	776	cgr:CAGL0I04862g	ATP-binding cassette, subfamily G (WHITE), member 2, SNQ2	GO:0009154//purine ribonucleotide catabolic process;GO:0046130;GO:0009207	GO:0032550;GO:0032555;GO:0035639//purine ribonucleoside triphosphate binding;GO:0016887//ATPase activity	GO:0016020//membrane
CL1865.Contig2_All	ABC-F	ABCF1	639	Full-length cDNA; N-terminal part of the contig belongs to a different gene	GCCAGCGCGACGACCACAACGATCACCAAGACCAAGCCGACACTCAAGCCAACAGATGCTTTAAATCTGTCCAAGGAAAAGGCACCTTCAAGCACGAGTCTGCGATATCTCTGTCGCAAAGTGCGAAATGCCCAGCGACCTAGATAGGTATCACCAATGTCTATTATTGTGTTCCAACCAACTACACACTTGCTTATACATTTACATATCGCATAGTCAGATTGAACAACTTTTGCGTTGCGAACCGATAACTGAAGAACAAGTCAAGCAACTCTGCCTCAAGGCTCGCGAGATATTGATCGAGGAAGGCAATGTTCAAGTCGTCGACGCCCCCGTCACCATTTGCGGTGATATTCATGGTCAGTTCTGGGATATGATGGAGCTTTTCAAAATGGGTGG…	MAPSTSKQKRLAEKAAKQAAKANAAAAGGSSTGTPTGSVNGGSTAGTPLTSLSAATSQEDLSAMAKLQLATDRSASGVLVSDVKGRDIKIESYTLSFHGRLLIEGAEISLNYGQRYGLLGENGSGKSTFLQSIAERDIEIPEHIDIYIVRGEAEPSDVNAVDSIIASAKAKVALLEKRIEDLSMAEDVDEQALDATYEELEEMDPSTFEAKAGSILHGLGFSQEMMKRPTKDMSGGWRMRVALARALFIKPHLLLLDEPTNHLDLGAVVWLEAYLSTYNHILIITSHSADFMDSVCTNIMDLTMKKELVYYGGNYSTYVKTKHENEINQMKAYHKQQEEIAHIKKFIASAGTYANLVKQAKSKQKIIDKMEAAGLVEKVETPRPLRFNFEDIRKLPPPI…	-0.699093	1.60687	0.0618995	0.140124	gi|403413591|emb|CCM00291.1|	1090.1	0	predicted protein [Fibroporia radiculosa]	gi|242220957|ref|XM_002476192.1|	182	8.00E-43	Postia placenta Mad-698-R serine/threonine protein phosphatase (PP2A-1), mRNA	sp|O42943|YBP8_SCHPO	814	0	Uncharacterized ABC transporter ATP-binding protein C16H5.08c OS=Schizosaccharomyces pombe (strain 972 / ATCC 24843) GN=SPBC16H5.08c PE=1 SV=1	SPBC16H5.08c	814	0	COG0488	ATPase components of ABC transporters with duplicated ATPase domains	K06185	0	1051	lbc:LACBIDRAFT_256579	ATP-binding cassette, subfamily F, member 2	GO:0006200//ATP catabolic process	GO:0005524//ATP binding;GO:0016887//ATPase activity	-
CL893.Contig39_All	ABC-B	ABCB4	1117	Full-length cDNA	CCTGGTTTCTTTTTGGCTTCAACACGCGGCTAGTTCATGTCCGCTTGCGCCTACGACGCTCACGGTTCACGACCTTACTAACGACCTCTTCCATCTCTCCTCTCCCTCTCCTCGTCCTCTTCAAGTTTTTCTTTTGTGTCTCCTCTTTCTGTTAACGACCCTCATCCAACCAAGAAAAAAAAACGCATAAAAAATCATCTAGTTTTCTTCAAACACGGACTTTCTTTTCACAGTGATACTTTAGGGCAAAAAAAACGAAAACAAAAACAAAAACAGATTTAGGAGGGGACGAGACGAGATTCGCGCGATGGCGGCCACGATTGTGATGAGTGCTGTGCCATCATTATCGCAAGATACGGTACTCGCTGCGCTTTTCGTCGTACGAGTCGCTTTCCCAGT…	MAATIVMSAVPSLSQDTVLAALFVVRVAFPVILLAISLSLYTAKKDSVNQHSETPIVPVTIAVKSPRRGLILPILTLVALTYFLDGFALIVHSVLSKHWQGTPPTAEWWKSLWSGIEVETVGGLLAAGLLAIFGVWKEMQGVAVWLVRRPRLWAGIALVGSFAEVGLLGVALGTVYNKPPVHIPELPEQARIPILLHSLFPAIRTLLLIPLFPILANPRVRYVPASEVRQNGDGILSVQPRATENSSLLVRDEEAGIPSQGLVPPTVGQQYGTFARSTRSGRSTPNATSRTQTPAPSDGQDTTRPVRPFTSTTRSTQHESVSKWDNPSWAELYRRLKRIAPFLWPKTSVWLQFLAFVCIIVLVIGRFVNFAVPLTLGELLIVLERKYGGGSPVPEPDTT…	-0.717279	0.480484	0.115629	0.226946	gi|393217700|gb|EJD03189.1|	1285	0	hypothetical protein FOMMEDRAFT_108336 [Fomitiporia mediterranea MF3/22]	gi|299751774|ref|XM_002911640.1|	61.9	3.00E-06	Coprinopsis cinerea okayama7#130 SeqLit mitochondrial half-size ABC transporter, mRNA	sp|Q02592|HMT1_SCHPO	498	2.00E-140	Heavy metal tolerance protein OS=Schizosaccharomyces pombe (strain 972 / ATCC 24843) GN=hmt1 PE=2 SV=3	SMc00550	457	6.00E-128	COG5265	ABC-type transport system involved in Fe-S cluster assembly, permease and ATPase components	K05663	2.00E-119	431	pan:PODANSg2281	mitochondrial ABC transporter ATM	GO:0055085//transmembrane transport;GO:0006200//ATP catabolic process	GO:0042626//ATPase activity, coupled to transmembrane movement of substances;GO:0005524//ATP binding	GO:0016021//integral to membrane
CL893.Contig24_All	ABC-B	ABCB4	134	Fragment	TCGGATACAACATTGGGTATGTATTAAACGTTTATTGAGCGTGGAAGCGGCTGGAGGCTTTTCAGAAATTTTTCTGACTAACTTTATCCCCTCTTCACTCTCTTTCGCACGGACGCATACACACTGCTGTCTTCGTTGTGTTGGCCGTGAACAGTTATGGCAAGTTTGGTGCTTCGGAGGATGAGATCGTGGTTGCTGCCAAGGCTGCGCAGATGCACGACAGAATTATGAGCTTCCCTGATGAGTATGAGACCAAGGTTGGCGAGCGCGGCGTCCGGTTGAGTGGTGGTGAGAAGCAGAGGGTGGCTATTGCGCGGACGCTGTTGAAGAATCCACCAGTGCTACTCTTGGATGAGGCGACGAGTGCGCTGGATACATCTACGGAAAAGGATATTCAGA…	LTLSPLHSLSHGRIHTAVFVVLAVNSYGKFGASEDEIVVAAKAAQMHDRIMSFPDEYETKVGERGVRLSGGEKQRVAIARTLLKNPPVLLLDEATSALDTSTEKDIQKALLNLMKGRSSLSIAHRLSVSGVLAW	-0.72255	-0.634529	0.417644	0.586431	gi|403411648|emb|CCL98348.1|	85.5	9.00E-61	predicted protein [Fibroporia radiculosa]	gi|299751774|ref|XM_002911640.1|	61.9	1.00E-06	Coprinopsis cinerea okayama7#130 SeqLit mitochondrial half-size ABC transporter, mRNA	sp|Q02592|HMT1_SCHPO	134	4.00E-31	Heavy metal tolerance protein OS=Schizosaccharomyces pombe (strain 972 / ATCC 24843) GN=hmt1 PE=2 SV=3	SPCC737.09c	134	1.00E-30	COG5265	ABC-type transport system involved in Fe-S cluster assembly, permease and ATPase components	K05663	8.00E-26	118	spo:SPAC15A10.01	mitochondrial ABC transporter ATM	GO:0055085//transmembrane transport;GO:0006200//ATP catabolic process	GO:0042626//ATPase activity, coupled to transmembrane movement of substances;GO:0005524//ATP binding	GO:0016021//integral to membrane
CL893.Contig26_All	ABC-B	ABCB4	134	Fragment	TCGGATACAACATTGGGTATGTATTAAACGTTTATTGAGCGTGGAAGCGGCTGGAGGCTTTTCAGAAATTTTTCTGACTAACTTTATCCCCTCTTCACTCTCTTTCGCACGGACGCATACACACTGCTGTCTTCGTTGTGTTGGCCGTGAACAGTTATGGCAAGTTTGGTGCTTCGGAGGATGAGATCGTGGTTGCTGCCAAGGCTGCGCAGATGCACGACAGAATTATGAGCTTCCCTGATGAGTATGAGACCAAGGTTGGCGAGCGCGGCGTCCGGTTGAGTGGTGGTGAGAAGCAGAGGGTGGCTATTGCGCGGACGCTGTTGAAGAATCCACCAGTGCTACTCTTGGATGAGGCGACGAGTGCGCTGGATACATCTACGGAAAAGGATATTCAGA…	LTLSPLHSLSHGRIHTAVFVVLAVNSYGKFGASEDEIVVAAKAAQMHDRIMSFPDEYETKVGERGVRLSGGEKQRVAIARTLLKNPPVLLLDEATSALDTSTEKDIQKALLNLMKGRSSLSIAHRLSVSGVLAW	-0.722552	-0.634529	0.417638	0.586431	gi|403411648|emb|CCL98348.1|	70.9	1.00E-10	predicted protein [Fibroporia radiculosa]	gi|299751774|ref|XM_002911640.1|	61.9	1.00E-06	Coprinopsis cinerea okayama7#130 SeqLit mitochondrial half-size ABC transporter, mRNA	sp|Q02592|HMT1_SCHPO	134	4.00E-31	Heavy metal tolerance protein OS=Schizosaccharomyces pombe (strain 972 / ATCC 24843) GN=hmt1 PE=2 SV=3	SPCC737.09c	134	1.00E-30	COG5265	ABC-type transport system involved in Fe-S cluster assembly, permease and ATPase components	K05663	8.00E-26	118	spo:SPAC15A10.01	mitochondrial ABC transporter ATM	GO:0055085//transmembrane transport;GO:0006200//ATP catabolic process	GO:0042626//ATPase activity, coupled to transmembrane movement of substances;GO:0005524//ATP binding	GO:0016021//integral to membrane
CL1865.Contig3_All	ABC-F	ABCF1	639	Full-length cDNA; N-terminal part of the contig belongs to a different gene	GCGCGACGACCACAACGATCACCAAGACCAAGCCGACACTCAAGCCAACAGATGCTTTAAATCTGTCCAAGGAAAAGGCACCTTCAAGCACGAGTCTGCGATATCTCTGTCGCAAAGTGCGAAATGCCCAGCGACCTAGATAGTCAGATTGAACAACTTTTGCGTTGCGAACCGATAACTGAAGAACAAGTCAAGCAACTCTGCCTCAAGGCTCGCGAGATATTGATCGAGGAAGGCAATGTTCAAGTCGTCGACGCCCCCGTCACCATTTGCGGTGATATTCATGGTCAGTTCTGGGATATGATGGAGCTTTTCAAAATGGGTGGCTTTTGCCCGGATACCAATTACCTTTTCATGGGCGACTTTGTCGACCGAGGGTTCTACTCCGTCGAGACATTC…	MAPSTSKQKRLAEKAAKQAAKANAAAAGGSSTGTPTGSVNGGSTAGTPLTSLSAATSQEDLSAMAKLQLATDRSASGVLVSDVKGRDIKIESYTLSFHGRLLIEGAEISLNYGQRYGLLGENGSGKSTFLQSIAERDIEIPEHIDIYIVRGEAEPSDVNAVDSIIASAKAKVALLEKRIEDLSMAEDVDEQALDATYEELEEMDPSTFEAKAGSILHGLGFSQEMMKRPTKDMSGGWRMRVALARALFIKPHLLLLDEPTNHLDLGAVVWLEAYLSTYNHILIITSHSADFMDSVCTNIMDLTMKKELVYYGGNYSTYVKTKHENEINQMKAYHKQQEEIAHIKKFIASAGTYANLVKQAKSKQKIIDKMEAAGLVEKVETPRPLRFNFEDIRKLPPPI…	-0.732429	2.13474	0.00891256	0.0288383	gi|403413591|emb|CCM00291.1|	1090.9	0	predicted protein [Fibroporia radiculosa]	gi|242220957|ref|XM_002476192.1|	182	8.00E-43	Postia placenta Mad-698-R serine/threonine protein phosphatase (PP2A-1), mRNA	sp|O42943|YBP8_SCHPO	813	0	Uncharacterized ABC transporter ATP-binding protein C16H5.08c OS=Schizosaccharomyces pombe (strain 972 / ATCC 24843) GN=SPBC16H5.08c PE=1 SV=1	SPBC16H5.08c	813	0	COG0488	ATPase components of ABC transporters with duplicated ATPase domains	K06185	0	1051	lbc:LACBIDRAFT_256579	ATP-binding cassette, subfamily F, member 2	GO:0006200//ATP catabolic process	GO:0005524//ATP binding;GO:0016887//ATPase activity	-
CL1781.Contig3_All	ABC-E	ABCE1	601	Full-length cDNA	AAGGTTGCCCTACCTCCACCACTCGCGCTTAGCCCCATACCTCTCCCGTATCCGTGTCCCTCCCCCCTGACGCGCACAATGTCTAATAAAATCACACGTATCGCCATCATTGACTCCAACAAGTGCAAACCCAAACGTTGCGCGCAAGAATGTAAAAAATCATGCCCTGTTGTCAAAATGGGTAAGCTCTGTATTGAGGTAAAGCCGACGGATAAGATCGCCTTCATTTCTGAGTTTCTGTGTATTGGGTGTGGTATATGTGTCAAAAAATGCCCGTTCGAAGCAATTGCTATCATCAACCTACCTACGGATCTAGAATCCCAAGTCACCCATCGTTACACCGCAAACTCATTCAAGCTCCACCGCTTACCAACGCCACGTCCCGGACAAGTGTTGGGT…	MSNKITRIAIIDSNKCKPKRCAQECKKSCPVVKMGKLCIEVKPTDKIAFISEFLCIGCGICVKKCPFEAIAIINLPTDLESQVTHRYTANSFKLHRLPTPRPGQVLGLVGTNGIGKSTALKILAGKQKPNLGRYDDPPDWQEILKYFRGSELQNYFTKVLEDNLKALIKPQYVDHIPRAIKGTPTVSEMLDSKLDLDNKQRMCDELELNEVLDRQVNQLSGGELQRFAIAMTCVQKADVYMFDEPSSYLDVKQRLKAAEVIRSLLHPDCYIIAVEHDLSVLDYLSDFVCCLYGKPSMYGVVTMPYSVREGINIFLDGFIPTENLRFRDDSLTFKMVENAEEFILDKTLHYKYPAMTKTNGNFKLTVEAGAFTDSEIIVMLGENGTGKTTFVKLLAGDTP…	-0.740738	3.76308	0.0015134	0.00633744	gi|403417694|emb|CCM04394.1|	88.2	1.00E-15	predicted protein [Fibroporia radiculosa]	gi|299742346|ref|XM_001832353.2|	159	8.00E-36	Coprinopsis cinerea okayama7#130 RNAse L inhibitor-type ATP binding cassette protein, mRNA	sp|Q03195|RLI1_YEAST	488	0	Translation initiation factor RLI1 OS=Saccharomyces cerevisiae (strain ATCC 204508 / S288c) GN=RLI1 PE=1 SV=1	YDR091c	488	0	COG1245	Predicted ATPase, RNase L inhibitor (RLI) homolog	K06174	0	638	cci:CC1G_07665	ATP-binding cassette, sub-family E, member 1	GO:0006200//ATP catabolic process	GO:0051536//iron-sulfur cluster binding;GO:0009055//electron carrier activity;GO:0005524//ATP binding;GO:0016887//ATPase activity	-
CL2940.Contig6_All	ABC-C	ABCC4	1433	N-terminal fragment of the predicted gene	GTCGTTCAGTTCCGCATCATCGTGTACACCAAATGGATCTAGATTCTCACGAAGTGTTCCATGCACGAGTTCAGGAGATTGAGGAATGAGAGTTATACTACGACGTAGTGCGTCCAGATTTATGGTATCTGTTGCGATGTCATCGTAGTACACTTTTCCTTCTACTTTGATCGCCCGGAGAAGGGAAAGTGCGATACTAGACTTCCCAGCGCCAGTTCGACCAACAACGCCAACCCGCTCTCCTGATTTAAGTTCAAATGTAATATCTTGTAAGATATATGGTGATTCGTCGGAGTAACGAGCTTTCAGTCCCTCCACACGGAGAGATCCACTTGCAGGCCAGTAGGCAGGAGGCACACCACTTGGAATTGGCGCTGGTTCATGATCGATACGGAGGAA…	MLAVQSIVEVTSLWFQSTFETFVSTTQRSDALYVLPTVTTASIIWIAFDIIRRNSQRKKGLPNGGATYNGHSEDSRNPEEDVEFETAKLPTDNESGIFLDGATIAAFRFMRFVCVLALLSLQVHQVVFGGVTWIQVGLLDFYLYVAVLALGTLTLPVPHRDVVSRHLMLSLVLALFIYIYLDAWTYATELPDPFDPADDPVTWVRLGLLGFAGGVIPLIMPRPFRPMNASATPIPEDTVCLLSSVTYSYLDSIIYYAWRVPTIGIDDIPPFPDIFKASFMRKSSMKHLDPLLLKKYRYFAWSILKVFGKDFSSMFFWLMLNAIFQFTAPFGIKNLLLYLETGDSPYNMQPWFWILLLSVGPVFGACTYTQFLYKTSMYMMNAENVFTQVIFDHSMRIQL…	-0.742123	2.12761	0.00296304	0.0112831	gi|393212237|gb|EJC97738.1|	1313.1	0	P-loop containing nucleoside triphosphate hydrolase protein [Fomitiporia mediterranea MF3/22]	--	--	--	--	sp|Q9P7V2|ABC4_SCHPO	542	7.00E-154	ATP-binding cassette transporter abc4 OS=Schizosaccharomyces pombe (strain 972 / ATCC 24843) GN=abc4 PE=3 SV=1	SPAC30.04c	542	2.00E-153	COG1132	ABC-type multidrug transport system, ATPase and permease components	K05658	4.00E-28	127	yli:YALI0B12188g	ATP-binding cassette, subfamily B (MDR/TAP), member 1	-	-	-
CL822.Contig4_All	ABC-B	ABCB2	1316	Full-length cDNA	GCTTACGTGCATCGGGGGCAACGAAATCCATTCAGTAATCCGCAGCAGCGCAGTATTTCTTGGCCTCGGAAATAACCACCAATCAAGTTCATTCTTTGTTTGTATTCTCCGATAACCGTACTCTATCCCTCCACCTCCCCCATCGCTGTCTGAGGTGTTAGGCGACTAGCTGACTGAACATCGGTCGTTCAAACAACGTTTGACTTGACCTAGAGTCGTTAAGGTCAAGACATGTCCAGCCAAAATGAAAAGACGACCCCGAGCCCCTCTGGAACTAATGAGGACAAATCACCGACTGGAAATAGTAGGGAAGAGGTTATATCCACCGTCACAGTAAAAAATGTCGAAGAAATACCCAAACCGGTGTCCGTCCTCCAAATGTTCCGTTATGCCACTACG…	MSSQNEKTTPSPSGTNEDKSPTGNSREEVISTVTVKNVEEIPKPVSVLQMFRYATTFERALNVVGLIFAIVAGTAQPLMTLLFGNLTNAFVDFGTALEAINQGRLDPSALVPLADRFKDLAAENSLYLTLIGIGMFAATFTYSYFYVYTSESIAKRVRERYLRAILRQDIAYFDKVGAGEVATRIQTDTHLLQRGISEKVPILCTFISAFITGFVLAYARLWRLALALSSILPVIAVASIFFDYYGARYIEQTLTHVAAGGTVAEEVISTVRTAHAFGTQQILAGLYDGHNHLALVAEMRSAVVMGIGLAIVFFASYSAYALAFSFGTTLIIRGHADVGTVVNCFMSILIGTFMLAMLPPESQAIIKGQAAAAKLFHTIDRVPDIDSEDPSGHKPETVS…	-0.746923	0.476014	0.135555	0.256756	gi|393212556|gb|EJC98056.1|	1614.4	0	multidrug resistance protein 1 [Fomitiporia mediterranea MF3/22]	gi|115438359|ref|XM_001218045.1|	65.9	2.00E-07	Aspergillus terreus NIH2624 multidrug resistance protein 1 (ATEG_09424) partial mRNA	sp|P36619|PMD1_SCHPO	963	0	Leptomycin B resistance protein pmd1 OS=Schizosaccharomyces pombe (strain 972 / ATCC 24843) GN=pmd1 PE=3 SV=2	SPCC663.03	963	0	COG1132	ABC-type multidrug transport system, ATPase and permease components	K05658	0	1566	cci:CC1G_03025	ATP-binding cassette, subfamily B (MDR/TAP), member 1	GO:0009987//cellular process;GO:0006810//transport	GO:0016887//ATPase activity;GO:0000166//nucleotide binding	-
CL921.Contig6_All	ABC-B	ABCB6	703	Full-length cDNA	CCTACATCGCAGAAGTCTGCCTCTCGTATGGGGCACCCATTCCGATCATTCGCGTCTGCTAACACTTCCCCTTCAACATACTCAATTAGTGGGTCTATGGGGCACACAATTGTGTTGACTTCACTTATTGGGGAATACGTGCACGTCGTTATACAAGTAACACGCGATTTACAGCCCGTTGTATTTGACGGATGGAAACTCCCCTTGACAGACTTCGACGCAGGCATCTGCGATGTCACTTATGCTCAACTTCGTGCGATCGCTGAGAGAGCGGGGCAAGGCAAAGAATTAACGCGTCAGAGCGCATCTTCTCCATCGGAATGGCACAAGCTATTGTCCGGCTCTTTCATAGCCCTCCAACAGCTTATGAAGATCCTCCCTCCGGCACTTGGATTGTAC…	MPDSINPLSHIFPVIIPAICDLDDNSTNMSRPHTRTPFQQKSSQFVETPPDGDANNDLVDLPLSVYDAWLASRTYVTQVGSDGKIFRQPRPPGSTRQFNLTNVYLALQIIQSTFVQMVRLLWGLNPIRTFILVALTVIRGLLPAFRGYSHALILDEVQKLISSGDFPSTRLFHLVVREGLRLLAERLFDAFAEYNESVVHSSVQFHMERHQLEQRLRLDAPTLADPVINDLLHESDMFARSFTSLGRSFGVFSPFDIIHTLSSVAELASQLIILYTASGIAGSSPFSVGSSSSDPSRPQLSLLGIILLPSLLSLIASRLPSLPFTTSAGGDLCSTPYTAAEFSEFERMNRMKSMATMDSYRSEVALFGLAPWILSSWTDSRKRVLGLDSNNSNQPTIGL…	-0.763116	0.467475	0.0789625	0.16921	gi|336373256|gb|EGO01594.1|	236.9	4.00E-154	hypothetical protein SERLA73DRAFT_48865 [Serpula lacrymans var. lacrymans S7.3]	--	--	--	--	sp|Q6FIK3|ATM1_CANGA	117	5.00E-26	Iron-sulfur clusters transporter ATM1, mitochondrial OS=Candida glabrata (strain ATCC 2001 / CBS 138 / JCM 3761 / NBRC 0622 / NRRL Y-65) GN=ATM1 PE=3 SV=1	BS_ygaD	151	8.00E-36	COG1132	ABC-type multidrug transport system, ATPase and permease components	K06653	5.00E-39	163	scm:SCHCODRAFT_83956	CDK inhibitor PHO81	-	-	-
CL2994.Contig3_All	ABC-D	ABCD1	758	Full-length cDNA	ATCAAATCATCGTTGGGGCTTTTGCTGTTCACACAACATGTGAAGAGGTTGGTTATTGTCGCGTACCTCGCGTTGAACACCAGATATAGAGGTCGAATGCGACACTCAAAACACTCAGCCAGACATTTCAACAGGGAATGAATGTATACGAACAGACCTACTAGTGTAATTTAAGTGACAAGACGTGCTATCATACCATCCTCGTACACGTGAAACAACCTACACTCGAACCATACATTGTATCCCCACTACACATCTTTCTCTTTCTCCTCCATGCCTTCCACAGCTCCCAACAATCTCTCTAACTCATTCACACGTGCCTCCCACTTTGGAACCTCAGCGAGCTTCGCTTCAAGCTCAACGATTTCTCTATCAAGTTCCATACGTTCCTCAGTCTCA…	MVAPSKLLTDVGRSKKTPLIIILALVILLQRRFAERARKAFSLRKLTSEQLKDATRQLYVEESDGSKSLLVPFRGRVEKARINTISEEVFKKDAKNFPKVDDSTHKPGVDRVFLRQLKVILRIAFPSLNSKETFILLLHSAFLVLRTVLSVGVAKLDGRIVRDLVSANGRGFLRGLGLWFLFAIPSTYTNSMLRHLQSKLALRLRTRLTRYTHDLYLSSSPSLRYYRISQPGGLEGVDQYITTDIASFCDSLAGLYGNVMKPTLDMFIFTGQLSRSLGFRGTVLLFVNYYVTARILRAATPAFGKLAAVEAMLEGEYRSGMNRVGRESEEIAFYNGGNRERSILRNAYKRLIRHINSIYKVRIGYEWTEDFVIKYLWSAAGYCLISIPVLFTRRRHVGV…	-0.801996	4.38787	0.000660205	0.00305196	gi|393220058|gb|EJD05544.1|	1026.2	0	hypothetical protein FOMMEDRAFT_17828 [Fomitiporia mediterranea MF3/22]	gi|169864581|ref|XM_001838846.1|	79.8	6.00E-12	Coprinopsis cinerea okayama7#130 ATP-binding cassette transporter, mRNA	sp|P41909|PXA1_YEAST	406	5.00E-113	Peroxisomal long-chain fatty acid import protein 2 OS=Saccharomyces cerevisiae (strain ATCC 204508 / S288c) GN=PXA1 PE=1 SV=2	YPL147w	406	1.00E-112	COG4178	ABC-type uncharacterized transport system, permease and ATPase components	K15628	0	874	scm:SCHCODRAFT_48043	ATP-binding cassette, subfamily D (ALD), peroxisomal long-chain fatty acid import protein	GO:0009987//cellular process;GO:0006810//transport	GO:0016887//ATPase activity;GO:0000166//nucleotide binding	GO:0016020//membrane
CL2683.Contig5_All	ABC-G	ABCG2	1610	Full-length cDNA	GCCTGATTTACATATTATAACCCAAGGTACATATGGAGAAGAGCAAGATGTAATACAGAATGGGGTCAGAGATGTCGAAAGTGATATTTGAGTCAAGTGAGAATGAATTGCATAGAAGAGAAGGGTAACGAAAGTTCCAAAGAAGCGGAGACGGTAGATGGGAAGCGTGTAGTTATCTTGGCGCAGTGGGCGTAGGAAGACCCAACGGAATGGAGTATGGACAAAGTTTTCCATGATCGTCTTGAACAGGTCGTATACGGACGTCAACAGACCTCGTAAGTCCGCACCCTCAATACTCATGAGCTTCGAGAGACACGCGATGTCGCATGGCGCTGGTTGTCATCGAGAGACGAATATGCCGGAACCGCACGTTCGTCACCGAATGGGTCTTGACGCCAA…	MSAPHGGKEPVDQVAELPGGSAIAGHHVNAILTTSHHQQGENNSIPASPISARPSGDYTSEQGNPRTHFYRRASVSSSRVPIDFFDKEGVKELRRSLTSQSNALAQAAERALAAVEQDAVPVPSGSSQLTAVSESDKFDLEKFLSDIVSQREEASVESRQLGVVFQDLTVQGLGAAASYQPTLGSALNPMRVWENIQRIRRPPVRNIITGFDGVVKPGEMLLVLGRPGAGCTTFLKSLSNQHETFHGVHGHIQYGAFTPREIREHYRGDVIYCPEDDQHFPTLTVGETIEFAARVRAPQTRLRDVFTKNESDYVKINRNLDVESVTRDGSPRVTREEYVQAATRTLTTVFGLRHAVNTKVGGALLRGISGGEKKRVSIAEATASRALLGAWDNSTRGLD…	-0.803901	0.489508	0.128253	0.245974	gi|393216238|gb|EJD01729.1|	1823.1	0	hypothetical protein FOMMEDRAFT_126887 [Fomitiporia mediterranea MF3/22]	gi|302423445|ref|XM_003009507.1|	73.8	1.00E-09	Verticillium albo-atrum VaMs.102 multidrug resistance protein CDR1, mRNA	sp|P41820|BFR1_SCHPO	1170	0	Brefeldin A resistance protein OS=Schizosaccharomyces pombe (strain 972 / ATCC 24843) GN=bfr1 PE=1 SV=1	SPCC18B5.01c_2	383	3.00E-105	COG1131	ABC-type multidrug transport system, ATPase component	K08712	0	1083	cgr:CAGL0I04862g	ATP-binding cassette, subfamily G (WHITE), member 2, SNQ2	-	GO:0016887//ATPase activity;GO:0000166//nucleotide binding	GO:0016020//membrane
CL893.Contig2_All	ABC-B	ABCB4	909	C-terminal fragment of the predicted gene	CCTGGTTTCTTTTTGGCTTCAACACGCGGCTAGTTCATGTCCGCTTGCGCCTACGACGCTCACGGTTCACGACCTTACTAACGACCTCTTCCATCTCTCCTCTCCCTCTCCTCGTCCTCTTCAAGTTTTTCTTTTGTGTCTCCTCTTTCTGTTAACGACCCTCATCCAACCAAGAAAAAAAAACGCATAAAAAATCATCTAGTTTTCTTCAAACACGGACTTTCTTTTCACAGTGATACTTTAGGGCAAAAAAAACGAAAACAAAAACAAAAACAGATTTAGGAGGGGACGAGACGAGATTCGCGCGATGGCGGCCACGATTGTGATGAGTGCTGTGCCATCATTATCGCAAGATACGGTACTCGCTGCGCTTTTCGTCGTACGAGTCGCTTTCCCAGT…	GKKNENKNKNRFRRGRDEIRAMAATIVMSAVPSLSQDTVLAALFVVRVAFPVILLAISLSLYTAKKDSVNQHSETPIVPVTIAVKSPRRGLILPILTLVALTYFLDGFALIVHSVLSKHWQGTPPTAEWWKSLWSGIEVETVGGLLAAGLLAIFGVWKEMQGVAVWLVRRPRLWAGIALVGSFAEVGLLGVALGTVYNKPPVHIPELPEQARIPILLHSLFPAIRTLLLIPLFPILANPRVRYVPASEVRQNGDGILSVQPRATENSSLLVRDEEAGIPSQGLVPPTVGQQYGTFARSTRSGRSTPNATSRTQTPAPSDGQDTTRPVRPFTSTTRSTQHESVSKWDNPSWAELYRRLKRIAPFLWPKTSVWLQFLAFVCIIVLVIGRFVNFAVPLTLGE…	-0.810168	-0.0481215	0.223121	0.373089	gi|393217700|gb|EJD03189.1|	107.5	4.00E-21	hypothetical protein FOMMEDRAFT_108336 [Fomitiporia mediterranea MF3/22]	gi|299751774|ref|XM_002911640.1|	61.9	3.00E-06	Coprinopsis cinerea okayama7#130 SeqLit mitochondrial half-size ABC transporter, mRNA	sp|Q02592|HMT1_SCHPO	460	4.00E-129	Heavy metal tolerance protein OS=Schizosaccharomyces pombe (strain 972 / ATCC 24843) GN=hmt1 PE=2 SV=3	SMc00550	412	3.00E-114	COG5265	ABC-type transport system involved in Fe-S cluster assembly, permease and ATPase components	K05663	8.00E-105	382	pan:PODANSg2281	mitochondrial ABC transporter ATM	GO:0055085//transmembrane transport;GO:0006200//ATP catabolic process	GO:0042626//ATPase activity, coupled to transmembrane movement of substances;GO:0005524//ATP binding	GO:0016021//integral to membrane
CL1307.Contig6_All	ABC-C	ABCC6	906	C-terminal fragment of the predicted gene	TGGACTTTGATGACCTGTCCAGACTCGAACAACGATTCTATGACGAGGGTTGCCTAGAAGGGTTCCGACATGGGAAGGATCATGGTGTCGCCGAGGGACTTGCTATGGGCCAGAAGGTCGGCTATGAGCTTTGGGAGGAAATAGGATTTTACGAAGGGTTTGCTAAAGTATGGGGAGTGACTGTTGAGAAGGATGTCACAGAAGGGGCAGCCAGTAGTGTGGCGACGGTGAACTCTTCCAACACGAAGGACGAGCGAATCGTACATGCGGCCCATGGTTTGCTAGAACTAATCTCTCAATTTCCGATGGTAAATCCGTCTACTCTGGCTACGAAATCTTTAGATTCTTCAGATGCACGACCAAAATATGACCCGGAAATGGATGTTGTCCAAGCACTTG…	LQMDARILRLPPGETLQKGDEVLRVNDGEFRWSKKDLAPTLEDINLVVKKGELVGVLGRVGAGKSSLMSAIIGDMRREEGEIILSGTVAYAPQNPWIMSATVRDNILFSHEYDEGFYNLVLDACALRQDLALLAQGDMTEVGEKGITLSGGQRARVSLARAVYARADLTLLDDVLAAVDSHVARHVFEQVIGPNGLLSTKARILVTNSIAFLRHFDKIIYLRRGIVIESGSYSELMFDQGSNVSKLISGHSAGLPGSGASTPGRTGSSTPLEDDSTAVSSRSDESCSEKDEKALKRKGSFKRAALAGIPVAPSDASAISKEHSEQGRVKWDVYLQYMQAASWLGCGLFLLLSILQQVVSVLSTIVLRAWGEHNRNAGGNSELGKFLFAYGMTSLLSVLL…	-0.81134	0.534807	0.071451	0.156486	gi|336363603|gb|EGN91983.1|	1218	0	hypothetical protein SERLA73DRAFT_79970 [Serpula lacrymans var. lacrymans S7.3] >gi|336381071|gb|EGO22223.1| hypothetical protein SERLADRAFT_440240 [Serpula lacrymans var. lacrymans S7.9]	--	--	--	--	sp|P39109|YCFI_YEAST	803	0	Metal resistance protein YCF1 OS=Saccharomyces cerevisiae (strain ATCC 204508 / S288c) GN=YCF1 PE=1 SV=2	YDR135c	803	0	COG1132	ABC-type multidrug transport system, ATPase and permease components	K05658	6.00E-67	255	yli:YALI0B12188g	ATP-binding cassette, subfamily B (MDR/TAP), member 1	GO:0055085//transmembrane transport;GO:0006200//ATP catabolic process	GO:0042626//ATPase activity, coupled to transmembrane movement of substances;GO:0005524//ATP binding	GO:0016021//integral to membrane
CL893.Contig25_All	ABC-B	ABCB4	134	Fragment	TCGGATACAACATTGGGTATGTATTAAACGTTTATTGAGCGTGGAAGCGGCTGGAGGCTTTTCAGAAATTTTTCTGACTAACTTTATCCCCTCTTCACTCTCTTTCGCACGGACGCATACACACTGCTGTCTTCGTTGTGTTGGCCGTGAACAGTTATGGCAAGTTTGGTGCTTCGGAGGATGAGATCGTGGTTGCTGCCAAGGCTGCGCAGATGCACGACAGAATTATGAGCTTCCCTGATGAGTATGAGACCAAGGTTGGCGAGCGCGGCGTCCGGTTGAGTGGTGGTGAGAAGCAGAGGGTGGCTATTGCGCGGACGCTGTTGAAGAATCCACCAGTGCTACTCTTGGATGAGGCGACGAGTGCGCTGGATACATCTACGGAAAAGGATATTCAGA…	LTLSPLHSLSHGRIHTAVFVVLAVNSYGKFGASEDEIVVAAKAAQMHDRIMSFPDEYETKVGERGVRLSGGEKQRVAIARTLLKNPPVLLLDEATSALDTSTEKDIQKALLNLMKGRSSLSIAHRLSVSGVLAW	-0.830819	-0.662519	0.348143	0.516757	gi|389741762|gb|EIM82950.1|	232.3	5.00E-59	hypothetical protein STEHIDRAFT_64069 [Stereum hirsutum FP-91666 SS1]	gi|299751774|ref|XM_002911640.1|	61.9	1.00E-06	Coprinopsis cinerea okayama7#130 SeqLit mitochondrial half-size ABC transporter, mRNA	sp|Q02592|HMT1_SCHPO	134	4.00E-31	Heavy metal tolerance protein OS=Schizosaccharomyces pombe (strain 972 / ATCC 24843) GN=hmt1 PE=2 SV=3	SPCC737.09c	134	1.00E-30	COG5265	ABC-type transport system involved in Fe-S cluster assembly, permease and ATPase components	K05663	8.00E-26	118	spo:SPAC15A10.01	mitochondrial ABC transporter ATM	GO:0055085//transmembrane transport;GO:0006200//ATP catabolic process	GO:0042626//ATPase activity, coupled to transmembrane movement of substances;GO:0005524//ATP binding	GO:0016021//integral to membrane
CL893.Contig6_All	ABC-B	ABCB4	134	Fragment	TCGGATACAACATTGGGTATGTATTAAACGTTTATTGAGCGTGGAAGCGGCTGGAGGCTTTTCAGAAATTTTTCTGACTAACTTTATCCCCTCTTCACTCTCTTTCGCACGGACGCATACACACTGCTGTCTTCGTTGTGTTGGCCGTGAACAGTTATGGCAAGTTTGGTGCTTCGGAGGATGAGATCGTGGTTGCTGCCAAGGCTGCGCAGATGCACGACAGAATTATGAGCTTCCCTGATGAGTATGAGACCAAGGTTGGCGAGCGCGGCGTCCGGTTGAGTGGTGGTGAGAAGCAGAGGGTGGCTATTGCGCGGACGCTGTTGAAGAATCCACCAGTGCTACTCTTGGATGAGGCGACGAGTGCGCTGGATACATCTACGGAAAAGGATATTCAGA…	LTLSPLHSLSHGRIHTAVFVVLAVNSYGKFGASEDEIVVAAKAAQMHDRIMSFPDEYETKVGERGVRLSGGEKQRVAIARTLLKNPPVLLLDEATSALDTSTEKDIQKALLNLMKGRSSLSIAHRLSVSGVLAW	-0.830839	-0.662519	0.348061	0.516703	gi|389741762|gb|EIM82950.1|	238.8	5.00E-61	hypothetical protein STEHIDRAFT_64069 [Stereum hirsutum FP-91666 SS1]	gi|299751774|ref|XM_002911640.1|	61.9	1.00E-06	Coprinopsis cinerea okayama7#130 SeqLit mitochondrial half-size ABC transporter, mRNA	sp|Q02592|HMT1_SCHPO	134	4.00E-31	Heavy metal tolerance protein OS=Schizosaccharomyces pombe (strain 972 / ATCC 24843) GN=hmt1 PE=2 SV=3	SPCC737.09c	134	1.00E-30	COG5265	ABC-type transport system involved in Fe-S cluster assembly, permease and ATPase components	K05663	8.00E-26	118	spo:SPAC15A10.01	mitochondrial ABC transporter ATM	GO:0055085//transmembrane transport;GO:0006200//ATP catabolic process	GO:0042626//ATPase activity, coupled to transmembrane movement of substances;GO:0005524//ATP binding	GO:0016021//integral to membrane
CL893.Contig22_All	ABC-B	ABCB4	909	C-terminal fragment of the predicted gene	CCTGGTTTCTTTTTGGCTTCAACACGCGGCTAGTTCATGTCCGCTTGCGCCTACGACGCTCACGGTTCACGACCTTACTAACGACCTCTCCCATCCCTCCCCCCTCTCTCCTCGTCCTCTTCAAGTTTTTCTTTTGTGTCTCCTCTTTCTGTTAACGACCCTCATCCAACCAAGAAAAAAAAACGCATAAAAAATCATCTAGTTTTCTTCAAACACGGACTTTCTTTACACAGTGATACTTTAGGGCAAAAAAAACGAAAACAAAAACAAAAACAGATTTAGGAGGGGACGAGACGAGATTCGCGCGATGGCGGCCACGATTGTGATGAGTGCTGTGCCATCATTATCGCAAGATACGGTACTCGCTGCGCTTTTCGTCGTACGAGTCGCTTTCCCAGT…	GKKNENKNKNRFRRGRDEIRAMAATIVMSAVPSLSQDTVLAALFVVRVAFPVILLAISLSLYTVKKDSVNQHSETPIVPVTIAVKSPRRGLILPILTLVALTYFLDGFALIVHSVLSKHWQGTPPTAEWWKSLWSGIEVETVGGLLAAGLLAIFGVWKEMQGVAVWLVRRPRLWAGIALVGSFAEVGLLGVALGTVYNKPPVHIPELPEQARIPILLHSLFPAIRTLLLIPLFPILANPRVRYVPASEVRQNGDGILSVQPRATENSSLLVRDEEAGIPSQGLVPPTVGQQYGTFARSTRSGRSTPNATSRTQTPAPSDGQDTTRPVRPFTSTTRSTQHESVSKWDNPSWAELYRRLKRIAPFLWPKTSVWLQFLAFVCIIVLVIGRFVNFAVPLTLGE…	-0.839928	0.231195	0.112638	0.222351	gi|393217700|gb|EJD03189.1|	1216.8	0	hypothetical protein FOMMEDRAFT_108336 [Fomitiporia mediterranea MF3/22]	gi|299751774|ref|XM_002911640.1|	61.9	3.00E-06	Coprinopsis cinerea okayama7#130 SeqLit mitochondrial half-size ABC transporter, mRNA	sp|Q02592|HMT1_SCHPO	460	4.00E-129	Heavy metal tolerance protein OS=Schizosaccharomyces pombe (strain 972 / ATCC 24843) GN=hmt1 PE=2 SV=3	SMc00550	412	3.00E-114	COG5265	ABC-type transport system involved in Fe-S cluster assembly, permease and ATPase components	K05663	9.00E-105	382	pan:PODANSg2281	mitochondrial ABC transporter ATM	GO:0055085//transmembrane transport;GO:0006200//ATP catabolic process	GO:0042626//ATPase activity, coupled to transmembrane movement of substances;GO:0005524//ATP binding	GO:0016021//integral to membrane
CL1484.Contig1_All	ABC-F	ABCF4	1077	Full-length cDNA	GTGAAATTCAAGCCTTTGGTATCGCACTGCCTCGTCGTCAAACTGAGGTGTGTTGTGGCAAATATTTAGGTTGGGAAAACGACGATCACGTGAGTTGCCTAACAAAATTTTAGACTTTCGGGGAACATGCTGTTGTCTGCTGGCGACCATCATCCCCTCCGATGCCACACTAGACTGGCTCAATCCCATAGACGTCTTCTCGCTACATTGATACGCTAAGAAAGGGCCAAATCGTATAATATCTCAAATCGCAACGTTGTATAATCTTGTGTATTTTTTGACAACCAATCACCATCAAACCGTGTCGACATGTCTTCAGTTTCAGATGATCACTTTACACCATATCTAGAAGCACTTAGAAAGGCTCCAACCGCCCCAGATGCGAAAGCCGCAGCAGAC…	MSSVSDDHFTPYLEALRKAPTAPDAKAAADSLAREVGKQGLECITPIVKTLREFATNKKSGYERESAAMGFQYLASVLGTPSAPILLQSLPLIMDLYMDKGDVVRIAATAATKTILRSCPPESVRVVFRQLEDILEKGKWRTKVGALDALRSFVDRAKEQVGLELADTLPKVEKAMHDTKPEVSTAAKKCATALCGAVANPDITPHIPILVECMSNPTSVPNCMKALSSTTFVAEVTAPALAILVPLLTRALNDRSMEVQRRTVVVIDNLVKLVRDPKVAATHLSGLVDGVEKIMKGASFPEVRAFAEAAYNTLVKSGASSSAPPPVQRDIASERISIKMYIVSILPKGLISAPNGMPIPRHPPLDASLNFQVELVADLKYLHKFNDNAAWERSIGAFM…	-0.84045	2.35994	0.00342767	0.0127896	gi|393217643|gb|EJD03132.1|	264.2	1.00E-68	hypothetical protein FOMMEDRAFT_123325 [Fomitiporia mediterranea MF3/22]	gi|299751578|ref|XM_001830305.2|	79.8	8.00E-12	Coprinopsis cinerea okayama7#130 SeqLit mRNA export factor elf1, mRNA	sp|O14134|ELF1_SCHPO	779	0	mRNA export factor elf1 OS=Schizosaccharomyces pombe (strain 972 / ATCC 24843) GN=elf1 PE=1 SV=1	SPAC3C7.08c_2	575	2.00E-163	COG0488	ATPase components of ABC transporters with duplicated ATPase domains	K03235	0	1270	scm:SCHCODRAFT_77542	elongation factor 3	GO:0006200//ATP catabolic process	GO:0005524//ATP binding;GO:0016887//ATPase activity	GO:0005634//nucleus
CL1865.Contig6_All	ABC-F	ABCF1	639	Full-length cDNA; N-terminal part of the contig belongs to a different gene	GCCAGCGCGACGACCACAACGATCACCAAGACCAAGCCGACACTCAAGCCAACAGATGCTTTAAATCTGTCCAAGGAAAAGGCACCTTCAAGCACGAGTCTGCGATATCTCTGTCGCAAAGTGCGAAATGCCCAGCGACCTAGATAGGTATCACCAATGTCTATTATTGTGTTCCAACCAACTACACACTTGCTTATACATTTACATATCGCATAGTCAGATTGAACAACTTTTGCGTTGCGAACCGATAACTGAAGAACAAGTCAAGCAACTCTGCCTCAAGGCTCGCGAGATATTGATCGAGGAAGGCAATGTTCAAGTCGTCGACGCCCCCGTCACCATTTGCGGTGATATTCATGGTCAGTTCTGGGATATGATGGAGCTTTTCAAAATGGGTGG…	MAPSTSKQKRLAEKAAKQAAKANAAAAGGSSTGTPTGSVNGGSTAGTPLTSLSAATSQEDLSAMAKLQLATDRSASGVLVSDVKGRDIKIESYTLSFHGRLLIEGAEISLNYGQRYGLLGENGSGKSTFLQSIAERDIEIPEHIDIYIVRGEAEPSDVNAVDSIIASAKAKVALLEKRIEDLSMAEDVDEQALDATYEELEEMDPSTFEAKAGSILHGLGFSQEMMKRPTKDMSGGWRMRVALARALFIKPHLLLLDEPTNHLDLGAVVWLEAYLSTYNHILIITSHSADFMDSVCTNIMDLTMKKELVYYGGNYSTYVKTKHENEINQMKAYHKQQEEIAHIKKFIASAGTYANLVKQAKSKQKIIDKMEAAGLVEKVETPRPLRFNFEDIRKLPPPI…	-0.842696	1.69892	0.0204105	0.0575126	gi|403413591|emb|CCM00291.1|	1090.1	0	predicted protein [Fibroporia radiculosa]	gi|242220957|ref|XM_002476192.1|	182	7.00E-43	Postia placenta Mad-698-R serine/threonine protein phosphatase (PP2A-1), mRNA	sp|O42943|YBP8_SCHPO	814	0	Uncharacterized ABC transporter ATP-binding protein C16H5.08c OS=Schizosaccharomyces pombe (strain 972 / ATCC 24843) GN=SPBC16H5.08c PE=1 SV=1	SPBC16H5.08c	814	0	COG0488	ATPase components of ABC transporters with duplicated ATPase domains	K06185	0	1051	lbc:LACBIDRAFT_256579	ATP-binding cassette, subfamily F, member 2	GO:0006200//ATP catabolic process	GO:0005524//ATP binding;GO:0016887//ATPase activity	-
CL2755.Contig5_All	ABC-C	ABCC7.3	1460	Full-length cDNA	CCCAGGAGCGGCATGCAGCGACGCCTGTATTTATCCATACAGCGGGCCGGGTTGCAATAGTTCGTCGACGAAGTTATATGTACCCGTACCACGTCACTACGCAAACATCCTCGTAAATCCGTCCGTTGTGATCTGTAAGTTGCTTCTAGGCGTCACCAGCAATGAGGCGAAGCTATTTTTGTCGGCCAATAACAGTCAAAATGGCCATTTTTCGAAGGAGGAAGTGTACTATGCGGGTGGACGTATCATTTCGACATGTGCTCATACCGGTCCTTCACATAAGATGCCACATAGGGCGTGTATATGTGCAAAACCACTCTAACAAATACATGTATATTCACTATATGATAATCCCACCGACAATGAAACTCACTTCACACAAAATGCGTGCGGCTTCGG…	MGAQEQDASKESMKSIERDHVDNFRIQQLDIGDVENAIYRKKWWQIWRPRDPPPPPRSSLDDAPDIPVANASLLSRLTYSWITELMILGYQRTLQVPDLWKMDKTRQSSTLSKKLDESWAKRVSIATEWNKCLENGAIRPSLALRMKWSLQSLASSNGDRTAKRAELEQRWREHDGRKHPSLAMALNDTFGLHFWAGGLFKVFGDTAQLMCPLLVKAIINYAKDNSIRERAGEGKLNIGNGLAMAIGLFCLTVAASICQHQFFWRSMSTGVLARAALIASIYKRGVNLTPKARTSLTNAALVNHISTDVSRIDTCSQWFHAAWTAPIQISVCLIILLFQLGPSALAGFSLFVLMVPIQERLMTFSHHRRRKANVWTDSRSKLIMEVLGAMRVVKYFTYE…	-0.870755	-1.03693	0.461326	0.628996	gi|393221652|gb|EJD07137.1|	2008	0	ABC protein [Fomitiporia mediterranea MF3/22]	--	--	--	--	sp|P53049|YOR1_YEAST	792	0	Oligomycin resistance ATP-dependent permease YOR1 OS=Saccharomyces cerevisiae (strain ATCC 204508 / S288c) GN=YOR1 PE=1 SV=1	YGR281w	792	0	COG1132	ABC-type multidrug transport system, ATPase and permease components	K05658	3.00E-63	243	ani:AN2300.2	ATP-binding cassette, subfamily B (MDR/TAP), member 1	GO:0009987//cellular process;GO:0006810//transport	GO:0016887//ATPase activity;GO:0000166//nucleotide binding	-
CL2396.Contig1_All	ABC-F	ABCF2	696	N-terminal fragment of the predicted gene	TCCATCTCCACAAACCCAGAGCTACAATACCCAGTTCAGTTCAAGGGTCCAATTAATTCAAACGTGAAAAAGTCAGTACGGCCATACCTCTTTTGCAACAGTAGTGATGAAGCGCTCGTCGTGAGAGATGAGGATGACGCCCCCGTTCCAAGTCTGCAAGGCGTGCATTAATGCATCAAGACCTTCAATATCGAGGTGGTTAGTAGGTTCGTCCAGGAGCAGGATGTGCGGCCGAGCCAAGGACAGCGCAGCAAACGCCACACGACTCTTTTGACCACCACTAAGGGTACCAATCAACTGCAACCCAGTCATACCACTTATCTGGAAGTTGCCCAAGTGACTTCGATACTCTAGATCTGTTTTACCAGGGAACTTGGATGCCAGGAATGAAACGGGGGT…	MSAADVAHQIRTSLPGTEEIIVDYLAGYLLDDAGEDEDVLQITRDMLESFARDQKNALEDLLKKLAEVLEARIKARENLRGPKLMKLEKAMEMGKTGAMSSTIALAEGVDLESINKAKASRVDMKKLEKQEAKLRAKIEKRAQRDLYEGSKLLDQQKKQQTYEEMFLKVNSLEAAHSGKNKTKDVHLPSIDVTFGSNRILAGASLTLAYGRRYGLIGRNGVGKSTLLRHIANREVPIPGHITILFVEQEIIGDDTLALDSVLKADVWRDSLLREEAALNAKIAEMEDKGDDKRFEDAREEAQSRLVEVHTSLADMDAASGPARAASLLAGLGFSEEDQKRPTRSFSGGWRMRLALARALFVKPHLLLLDEPSNHIDLNALAWLEDYLQTWPGTLLVVSH…	-0.875891	2.12762	0.000568326	0.00267487	gi|393219004|gb|EJD04492.1|	1142.9	0	hypothetical protein FOMMEDRAFT_122300 [Fomitiporia mediterranea MF3/22]	gi|299755852|ref|XM_001828876.2|	83.8	3.00E-13	Coprinopsis cinerea okayama7#130 ### ATP-dependent transporter, mRNA	sp|O59672|YB89_SCHPO	672	0	Uncharacterized ABC transporter ATP-binding protein C29A3.09c OS=Schizosaccharomyces pombe (strain 972 / ATCC 24843) GN=SPBC29A3.09c PE=3 SV=1	SPBC29A3.09c	672	0	COG0488	ATPase components of ABC transporters with duplicated ATPase domains	K06158	0	1119	scm:SCHCODRAFT_79736	ATP-binding cassette, subfamily F, member 3	GO:0006200//ATP catabolic process	GO:0005524//ATP binding;GO:0016887//ATPase activity	-
CL893.Contig12_All	ABC-B	ABCB4	742	Fragment	CAAGTTCGTGGTTCTGTCCGCGTATATTGCATTCTGTTGTCATCAATACGAACAACAATTACGCCTTACTGATACTTCACATCCGCACTATACACAGCACCCGTTCACATTCCAGAGTTACCTGAACAGGCACGGATCCCGATTCTACTCCACTCACTCTTCCCGGCTATCCGAACGCTACTCCTCATCCCTCTTTTCCCAATATTGGCCAATCCACGCGTGCGATACGTGCCTGCGAGTGAAGTTAGGCAGAACGGAGATGGGATACTCAGCGTGCAACCGCGCGCGACGGAGAATTCTTCGTTGTTGGTGAGAGATGAGGAAGCGGGGATTCCGAGCCAGGGTCTTGTGCCGCCGACGGTTGGACAACAGTATGGAACTTTTGCGAGGTCGACGAGG…	YFTSALYTAPVHIPELPEQARIPILLHSLFPAIRTLLLIPLFPILANPRVRYVPASEVRQNGDGILSVQPRATENSSLLVRDEEAGIPSQGLVPPTVGQQYGTFARSTRSGRSTPNATSRTQTPAPSDGQDTTRPVRPFTSTTRSTQHESVSKWDNPSWAELYRRLKRIAPFLWPKTSVWLQFLAFVCIIVLVIGRFVNFAVPLTLGELLIVLERKYGGGSPVPEPDTTSFWPYLWAYVGLRYLQSTGGLSALRDTLWAPVMQYSDREMSQMTFSHLLSLSLAFHTKRKTGEILRILDRGAAINRVFELLLFSICPTFVDIIIALGVFVWKFGWELAVVIAFVMASYIVVSITLTTWRAQIRREMNERDVVTRGIHTDCLLNYETVKYFGGEVYEGERY…	-0.88967	-0.485324	0.169563	0.304588	gi|393217700|gb|EJD03189.1|	95.9	0	hypothetical protein FOMMEDRAFT_108336 [Fomitiporia mediterranea MF3/22]	gi|299751774|ref|XM_002911640.1|	61.9	2.00E-06	Coprinopsis cinerea okayama7#130 SeqLit mitochondrial half-size ABC transporter, mRNA	sp|Q02592|HMT1_SCHPO	469	3.00E-135	Heavy metal tolerance protein OS=Schizosaccharomyces pombe (strain 972 / ATCC 24843) GN=hmt1 PE=2 SV=3	SMc00550	419	4.00E-123	COG5265	ABC-type transport system involved in Fe-S cluster assembly, permease and ATPase components	K05663	9.00E-115	391	pan:PODANSg2281	mitochondrial ABC transporter ATM	GO:0055085//transmembrane transport;GO:0006200//ATP catabolic process	GO:0042626//ATPase activity, coupled to transmembrane movement of substances;GO:0005524//ATP binding	GO:0016021//integral to membrane
Unigene1378_All	ABC-G	ABCG2	1613	Full-length cDNA	GTCATGATGACTTGATTTGAATGACCAAAGGCCGATTATGAACAGGACCTTGCGAACTTGTCGCATTCGTTTTGATTCCCTCATCCTTATCGTTCCCCTCTCTGATTCTCCTCATTTTGATTCTCGATGGTTCTCTCGAATTGTTGCGCCATAATGTGCCGAGAAAAAAAAAGAACACGCGTTTGGGTTGTTATTTACTTTATTTCATTCGTCGGCGGAAAAAAAGTTAATGTCGCACAGGGGTCGCCCGGACGTTCCGTTACCTCGTCACCCCCGACTTAATGGTTGTTGGAAAGGGCATGGATTTTACAACTCTGCTCCTCAAGCTCAAAGAGAGAGAAACAAAAAGGTTCTGTTTGTTTGGGTAGAGAATAGGGTTTGGGGGCGTCTGTTTCAGTG…	MSTPRETTEPSDQVPELPGGPAIAGHYVNAILHNPHHHIDDLGAVPPSPSSPHPPAGQSTVDSAPHPRPHTRRRSSSASSHVPIDFFDREGVKELKRSLTSQSNALAQAAERALSQANAQKGRHTPPAPSNSSQATAVSGSDAFDLEKHLRESVLKLDAASIESRQLGVVFQDLTVQGLGAAASFQPTLGSTLNPLRVWESIQAIRRPPVRNILTGFEGVVRPGEMLLVLGRPGAGCTTLLKSLSNQHADFHAINGHIQYGAFTPKEVRKHYRGDVVYCPEDDIHFPTLTVGDTIDFAATVRVPRTRIPEAIIGKKVEDIDVEAVAAQGGPKASRGAYVENLRNILTTVFGLRHTVNTRVGGAALRGVSGGEKKRVSIAEALASRALLGAWDNSTRGLD…	-0.922897	6.62386	7.98935e-05	0.000459146	gi|393216229|gb|EJD01720.1|	1969.9	0	hypothetical protein FOMMEDRAFT_111764 [Fomitiporia mediterranea MF3/22]	gi|299750072|ref|XM_001836469.2|	85.7	2.00E-13	Coprinopsis cinerea okayama7#130 ### ABC transporter, mRNA	sp|P41820|BFR1_SCHPO	1228	0	Brefeldin A resistance protein OS=Schizosaccharomyces pombe (strain 972 / ATCC 24843) GN=bfr1 PE=1 SV=1	SPCC18B5.01c_2	380	1.00E-104	COG1131	ABC-type multidrug transport system, ATPase component	K08712	0	1124	pic:PICST_57529	ATP-binding cassette, subfamily G (WHITE), member 2, SNQ2	-	GO:0016887//ATPase activity;GO:0000166//nucleotide binding	GO:0016020//membrane
CL921.Contig2_All	ABC-B	ABCB6	816	Full-length cDNA	GCGATAATAAGCCTACCGTTATTTGGTTTCAATGTTACCTGATTTGAGCTGTAGCTCCCCAATCGTCAGGTTCTCTCTTCCTCTACTTGCCCGCCTCCTCTCGGATCCATGGCCCTCCTCTCCGCCCTTCAAATACCCTCCTCCTCACCCTCTTGGGCATCATCTCCCTCCCATGCCCGACAGTATCAACCCCCTTTCCCACATCTTCCCCGTCATCATCCCCGCCATTTGCGACCTGGATGACAATTCTACAAACATGTCTCGTCCGCATACTCGCACTCCCTTCCAACAAAAGTCTTCTCAATTTGTCGAAACGCCACCAGATGGAGACGCGAACAACGACCTCGTTGACCTGCCATTATCCGTTTATGACGCTTGGCTGGCCTCCAGAACTTACGT…	MLPDLSCSSPIVRFSLPLLARLLSDPWPSSPPFKYPPPHPLGHHLPPMPDSINPLSHIFPVIIPAICDLDDNSTNMSRPHTRTPFQQKSSQFVETPPDGDANNDLVDLPLSVYDAWLASRTYVTQVGSDGKIFRQPRPPGSTRQFNLTNVYLALQIIQSTFVQMVRLLWGLNPIRTFILVALTVIRGLLPAFRGYSHALILDEVQKLISSGDFPSTRLFHLVVREGLRLLAERLFDAFAEYNESVVHSSVQFHMERHQLEQRLRLDAPTLADPVINDLLHESDMFARSFTSLGRSFGVFSPFDIIHTLSSVAELASQLIILYTASGIAGSSPFSVGSSSSDPSRPQLSLLGIILLPSLLSLIASRLPSLPFTTSAGGDLCSTPYTAAEFSEFERMNRMK…	-0.930999	-0.452004	0.179318	0.317786	gi|336373256|gb|EGO01594.1|	584.3	9.00E-165	hypothetical protein SERLA73DRAFT_48865 [Serpula lacrymans var. lacrymans S7.3]	--	--	--	--	sp|Q6FIK3|ATM1_CANGA	142	3.00E-33	Iron-sulfur clusters transporter ATM1, mitochondrial OS=Candida glabrata (strain ATCC 2001 / CBS 138 / JCM 3761 / NBRC 0622 / NRRL Y-65) GN=ATM1 PE=3 SV=1	BS_ygaD	174	1.00E-42	COG1132	ABC-type multidrug transport system, ATPase and permease components	K05658	3.00E-39	164	afm:AFUA_6G03470	ATP-binding cassette, subfamily B (MDR/TAP), member 1	-	-	-
CL893.Contig38_All	ABC-B	ABCB4	888	N-terminal fragment of the predicted gene	CCTGGTTTCTTTTTGGCTTCAACACGCGGCTAGTTCATGTCCGCTTGCGCCTACGACGCTCACGGTTCACGACCTTACTAACGACCTCTTCCATCTCTCCTCTCCCTCTCCTCGTCCTCTTCAAGTTTTTCTTTTGTGTCTCCTCTTTCTGTTAACGACCCTCATCCAACCAAGAAAAAAAAACGCATAAAAAATCATCTAGTTTTCTTCAAACACGGACTTTCTTTTCACAGTGATACTTTAGGGCAAAAAAAACGAAAACAAAAACAAAAACAGATTTAGGAGGGGACGAGACGAGATTCGCGCGATGGCGGCCACGATTGTGATGAGTGCTGTGCCATCATTATCGCAAGATACGGTACTCGCTGCGCTTTTCGTCGTACGAGTCGCTTTCCCAGT…	MAATIVMSAVPSLSQDTVLAALFVVRVAFPVILLAISLSLYTAKKDSVNQHSETPIVPVTIAVKSPRRGLILPILTLVALTYFLDGFALIVHSVLSKHWQGTPPTAEWWKSLWSGIEVETVGGLLAAGLLAIFGVWKEMQGVAVWLVRRPRLWAGIALVGSFAEVGLLGVALGTVYNKPPVHIPELPEQARIPILLHSLFPAIRTLLLIPLFPILANPRVRYVPASEVRQNGDGILSVQPRATENSSLLVRDEEAGIPSQGLVPPTVGQQYGTFARSTRSGRSTPNATSRTQTPAPSDGQDTTRPVRPFTSTTRSTQHESVSKWDNPSWAELYRRLKRIAPFLWPKTSVWLQFLAFVCIIVLVIGRFVNFAVPLTLGELLIVLERKYGGGSPVPEPDTT…	-0.947717	-0.0862425	0.163834	0.296938	gi|393217700|gb|EJD03189.1|	132.5	1.00E-28	hypothetical protein FOMMEDRAFT_108336 [Fomitiporia mediterranea MF3/22]	gi|299751774|ref|XM_002911640.1|	61.9	3.00E-06	Coprinopsis cinerea okayama7#130 SeqLit mitochondrial half-size ABC transporter, mRNA	sp|Q02592|HMT1_SCHPO	460	4.00E-129	Heavy metal tolerance protein OS=Schizosaccharomyces pombe (strain 972 / ATCC 24843) GN=hmt1 PE=2 SV=3	SMc00550	412	3.00E-114	COG5265	ABC-type transport system involved in Fe-S cluster assembly, permease and ATPase components	K05663	8.00E-105	382	pan:PODANSg2281	mitochondrial ABC transporter ATM	GO:0055085//transmembrane transport;GO:0006200//ATP catabolic process	GO:0042626//ATPase activity, coupled to transmembrane movement of substances;GO:0005524//ATP binding	GO:0016021//integral to membrane
CL3166.Contig1_All	ABCC	ABCC3.1	1527	Full-length cDNA	TTTTAAGATTCGAGTGCGCGCAATCGCGCTTCCGGACACATAGTTGCGTCAGATTGCTCACCCATCGTGAAGGATGGACATTTGGACAACTTACCCATGCTCTCATACCATCGAATTGTCCCCTTGAATAGGAACATGGGGGCACTATAAGTTCAGCGCCATTCACCACACTTCACGTCTCAGCAGCGCAATTACACGCGTACCACCGAACATGTTGCTCTACTCTCTCGTATCTCTTCTCCCTCTTGTCCTAGTTACTGTTGCCAACCCTCTTGTTGTGCGACACCCGCTGGTAACTTTGCCTTTGGCAAAGAGGTTCAATATAACTGGCTCTAACAATATTTTGAAATCCGACCGTGCACGTGCTGCAGCACTGATCGAGAGGGTGCGAGCGAGAGC…	MYPLGCPISFDPSSYDCIQTYILHTYLPLTIIAFTLLYDVNTSVGAPRPIRNALEWISTPFRNFLSMEDLDETNVATKTRITLQPWKWKLFVALPLLQFLLNVSLLAYLMVQDKHADAMRHLLLATSWLYASLRSWLRPPSTPPYLLFTFYTITLVSSFVGILFYASFPDKDLGQLSLDIVHFIVASILIYYIGTLPVNDVLPGGRVATRRDTPTSENTMPEDSATLWQWCTFSFVEPIFHIATSRRIEETDVWALSPFFKHKNLFRKYLDYRDRHPNHSLIRFLIGSNSLDLILDIILELWSAVVGFACVYSLQRILTALAEQSEHAKSEAYFFAFVTFAAHLSFAQVDLIQMWHSRRCYERTRGQLFCLLHYKALKRRDIGGKTNTETGNVTTNDGA…	-0.994189	3.19526	0.000703347	0.00322719	gi|393218315|gb|EJD03803.1|	63.5	8.00E-08	P-loop containing nucleoside triphosphate hydrolase protein [Fomitiporia mediterranea MF3/22]	--	--	--	--	sp|P32386|YBT1_YEAST	552	0	ATP-dependent bile acid permease OS=Saccharomyces cerevisiae (strain ATCC 204508 / S288c) GN=YBT1 PE=1 SV=2	YHL035c	506	0	COG1132	ABC-type multidrug transport system, ATPase and permease components	K05658	1.00E-47	107	pcs:Pc12g11510	ATP-binding cassette, subfamily B (MDR/TAP), member 1	GO:0009987//cellular process;GO:0006810//transport	GO:0016887//ATPase activity;GO:0000166//nucleotide binding	-
CL3264.Contig1_All	ABC-B	ABCB3	517	C-terminal fragment of the predicted gene	GACAAGGTTCTTGTTTCATTTTGCTTTCAAGTTGCTTGGCACTTCATTGACGACCCAAACAGAGGAATTACATACATTCTTAGTGCGGTCTTGTTCCGAATTGTCCCAACATCTCTCGAAATTGGGTTGGTCTGCTGGATTCTGACCAGCCGTTTTGGATGGGACTTCGCTGCGGTGGTTGCTGCGACTATCGCCTCTTATACATGGTTCACTGTGACAACTACTTCATGGCGAACACGTTTCCGCCGAGAGGCAAACAAGGCTGATAACAGGTCGGCAACTGTCATTGTAGATTCCTTGATCAACTATGAAGCAGTTAAAAACTTCAACAACGAAAAATTCGAGATTGCGCGATTGGACAAACATCTATCCGCATATGAAAAGGCATCGATCAAAATC…	DKVLVSFCFQVAWHFIDDPNRGITYILSAVLFRIVPTSLEIGLVCWILTSRFGWDFAAVVAATIASYTWFTVTTTSWRTRFRREANKADNRSATVIVDSLINYEAVKNFNNEKFEIARLDKHLSAYEKASIKITTSLAFLNAGQGVIFSTALTSMMFLAAQGVVNGTMTLGDIVMVNQLLFQLSIPLNFLGTIYREMRQSLLDMETLFRLQEEHKPAPDKADAQPLHLKGGEIRFENVTFGYHPDRLIFKNISFTVPAGSKAAIVGPSGCGKSTVFRLLYRFYNPSSGHIYIDGQDIHETQLDSVRQIIGVVPQDTPLFHTDVLHNIRYGRLTASDEEVFEAAKKAQVHETIHKLPEGYATTVGERGLMISGGEKQRLAIARVLLKDPPILFFDEATSA…	-1.01263	0.69585	0.00656733	0.0222639	gi|393221518|gb|EJD07003.1|	854.4	0	RNI-like protein [Fomitiporia mediterranea MF3/22]	gi|317143633|ref|XM_001819541.2|	67.9	4.00E-08	Aspergillus oryzae RIB40 iron-sulfur clusters transporter atm1, mRNA	sp|P0CL93|ATM1_CRYNB	638	0	Iron-sulfur clusters transporter ATM1, mitochondrial OS=Cryptococcus neoformans var. neoformans serotype D (strain B-3501A) GN=ATM1 PE=3 SV=1	YMR301c	511	4.00E-144	COG5265	ABC-type transport system involved in Fe-S cluster assembly, permease and ATPase components	K05663	0	708	ppl:POSPLDRAFT_89920	mitochondrial ABC transporter ATM	GO:0055085//transmembrane transport;GO:0006200//ATP catabolic process	GO:0042626//ATPase activity, coupled to transmembrane movement of substances;GO:0005524//ATP binding	GO:0016021//integral to membrane
CL3264.Contig3_All	ABC-B	ABCB3	737	Full-length cDNA	CGGTTGGTGTGCAATCCCTTATTCGCCTCATTCTCCTCAATTGCTGGCATGGTCCTGGACTCGACTATATGACCTCTATCCTTCGAGCACAGTTGTACAGGCCCCTGTGTTCGTATACGCAGTGCGGGTTTGTGCGCGTCAAAGCCGGTTCGAGTTTTCGACAATGCCATCTTTTTACAAATGTGGGATCAAAGGACCAGTGGAGAGTATCACATTTGGGTAGCCTTCTAAAACCGACCCCAATCCCATGTCGGTACTCTTCAAACCTTTCGAAACCAAACGCCCAAACACACGTGCCCGATAACACATCGAAACAACCCACAAAAGAGCCCGAGGATGTTGTAAATGGCCTAAAGCAGGTCACACCAGCCCAACAACGTAAAAGGGATTGGGATACCG…	MTSILRAQLYRPLCSYTQCGFVRVKAGSSFRQCHLFTNVGSKDQWRVSHLGSLLKPTPIPCRYSSNLSKPNAQTHVPDNTSKQPTKEPEDVVNGLKQVTPAQQRKRDWDTVKKLLRSVWPKNDWDTRGRIILGFVILAAGKLLNVQVPILFKNVIDALNVEITADTAVWTLAGTLILGYGAARVGATVFGELLSAIFANVGQRAVRKVARETFEHLLNLDLKFHLSRQTGGLTRAIDRGTRGITYILSAVLFRIVPTSLEIGLVCWILTSRFGWDFAAVVAATIASYTWFTVTTTSWRTRFRREANKADNRSATVIVDSLINYEAVKNFNNEKFEIARLDKHLSAYEKASIKITTSLAFLNAGQGVIFSTALTSMMFLAAQGVVNGTMTLGDIVMVNQL…	-1.01793	-0.937172	0.396044	0.564927	gi|393221517|gb|EJD07002.1|	955.7	0	iron-sulfur clusters transporter ATM1 [Fomitiporia mediterranea MF3/22]	gi|317143633|ref|XM_001819541.2|	67.9	4.00E-08	Aspergillus oryzae RIB40 iron-sulfur clusters transporter atm1, mRNA	sp|P0CL93|ATM1_CRYNB	822	0	Iron-sulfur clusters transporter ATM1, mitochondrial OS=Cryptococcus neoformans var. neoformans serotype D (strain B-3501A) GN=ATM1 PE=3 SV=1	YMR301c	637	0	COG5265	ABC-type transport system involved in Fe-S cluster assembly, permease and ATPase components	K05663	0	926	ppl:POSPLDRAFT_89920	mitochondrial ABC transporter ATM	GO:0055085//transmembrane transport;GO:0006200//ATP catabolic process	GO:0042626//ATPase activity, coupled to transmembrane movement of substances;GO:0005524//ATP binding	GO:0016021//integral to membrane
CL893.Contig37_All	ABC-B	ABCB4	888	N-terminal fragment of the predicted gene	CCTGGTTTCTTTTTGGCTTCAACACGCGGCTAGTTCATGTCCGCTTGCGCCTACGACGCTCACGGTTCACGACCTTACTAACGACCTCTTCCATCTCTCCTCTCCCTCTCCTCGTCCTCTTCAAGTTTTTCTTTTGTGTCTCCTCTTTCTGTTAACGACCCTCATCCAACCAAGAAAAAAAAACGCATAAAAAATCATCTAGTTTTCTTCAAACACGGACTTTCTTTTCACAGTGATACTTTAGGGCAAAAAAAACGAAAACAAAAACAAAAACAGATTTAGGAGGGGACGAGACGAGATTCGCGCGATGGCGGCCACGATTGTGATGAGTGCTGTGCCATCATTATCGCAAGATACGGTACTCGCTGCGCTTTTCGTCGTACGAGTCGCTTTCCCAGT…	MAATIVMSAVPSLSQDTVLAALFVVRVAFPVILLAISLSLYTAKKDSVNQHSETPIVPVTIAVKSPRRGLILPILTLVALTYFLDGFALIVHSVLSKHWQGTPPTAEWWKSLWSGIEVETVGGLLAAGLLAIFGVWKEMQGVAVWLVRRPRLWAGIALVGSFAEVGLLGVALGTVYNKPPVHIPELPEQARIPILLHSLFPAIRTLLLIPLFPILANPRVRYVPASEVRQNGDGILSVQPRATENSSLLVRDEEAGIPSQGLVPPTVGQQYGTFARSTRSGRSTPNATSRTQTPAPSDGQDTTRPVRPFTSTTRSTQHESVSKWDNPSWAELYRRLKRIAPFLWPKTSVWLQFLAFVCIIVLVIGRFVNFAVPLTLGELLIVLERKYGGGSPVPEPDTT…	-1.02155	-0.10533	0.133014	0.252816	gi|393217700|gb|EJD03189.1|	1200.7	0	hypothetical protein FOMMEDRAFT_108336 [Fomitiporia mediterranea MF3/22]	gi|299751774|ref|XM_002911640.1|	61.9	3.00E-06	Coprinopsis cinerea okayama7#130 SeqLit mitochondrial half-size ABC transporter, mRNA	sp|Q02592|HMT1_SCHPO	460	4.00E-129	Heavy metal tolerance protein OS=Schizosaccharomyces pombe (strain 972 / ATCC 24843) GN=hmt1 PE=2 SV=3	SMc00550	412	3.00E-114	COG5265	ABC-type transport system involved in Fe-S cluster assembly, permease and ATPase components	K05663	9.00E-105	382	pan:PODANSg2281	mitochondrial ABC transporter ATM	GO:0055085//transmembrane transport;GO:0006200//ATP catabolic process	GO:0042626//ATPase activity, coupled to transmembrane movement of substances;GO:0005524//ATP binding	GO:0016021//integral to membrane
CL1781.Contig4_All	ABC-E	ABCE1	628	Full-length cDNA	GGAGAGGTATGAAGCTTGCCCTACCTCCACCACTCGCGCTTAGCCCCATACCTCTCCCGTATCCGTGTCCCTCCCCCCTGACGCGCACAATGTCTAATAAAATCACACGTATCGCCATCATTGACTCCAACAAGTGCAAACCCAAACGTTGCGCGCAAGAATGTAAAAAATCATGCCCTGTTGTCAAAATGGGTAAGCTCTGTATTGAGGTAAAGCCGACGGATAAGATCGCCTTCATTTCTGAGTTTCTGTGTATTGGGTGTGGTATATGTGTCAAAAAATGCCCGTTCGAAGCAATTGCTATCATCAACCTACCTACGGATCTAGAATCCCAAGTCACCCATCGTTACACCGCAAACTCATTCAAGCTCCACCGCTTACCAACGCCACGTCCCGGAC…	MKLALPPPLALSPIPLPYPCPSPLTRTMSNKITRIAIIDSNKCKPKRCAQECKKSCPVVKMGKLCIEVKPTDKIAFISEFLCIGCGICVKKCPFEAIAIINLPTDLESQVTHRYTANSFKLHRLPTPRPGQVLGLVGTNGIGKSTALKILAGKQKPNLGRYDDPPDWQEILKYFRGSELQNYFTKVLEDNLKALIKPQYVDHIPRAIKGTPTVSEMLDSKLDLDNKQRMCDELELNEVLDRQVNQLSGGELQRFAIAMTCVQKADVYMFDEPSSYLDVKQRLKAAEVIRSLLHPDCYIIAVEHDLSVLDYLSDFVCCLYGKPSMYGVVTMPYSVREGINIFLDGFIPTENLRFRDDSLTFKMVENAEEFILDKTLHYKYPAMTKTNGNFKLTVEAGAFT…	-1.02283	5.61175	2.70186e-05	0.000172997	gi|403417694|emb|CCM04394.1|	1089.7	0	predicted protein [Fibroporia radiculosa]	gi|299742346|ref|XM_001832353.2|	159	1.00E-35	Coprinopsis cinerea okayama7#130 RNAse L inhibitor-type ATP binding cassette protein, mRNA	sp|Q03195|RLI1_YEAST	857	0	Translation initiation factor RLI1 OS=Saccharomyces cerevisiae (strain ATCC 204508 / S288c) GN=RLI1 PE=1 SV=1	YDR091c	857	0	COG1245	Predicted ATPase, RNase L inhibitor (RLI) homolog	K06174	0	1083	cci:CC1G_07665	ATP-binding cassette, sub-family E, member 1	GO:0006200//ATP catabolic process	GO:0051536//iron-sulfur cluster binding;GO:0009055//electron carrier activity;GO:0005524//ATP binding;GO:0016887//ATPase activity	-
CL1484.Contig4_All	ABC-F	ABCF4	1077	Full-length cDNA	GTGAAATTCAAGCCTTTGGTATCGCACTGCCTCGTCGTCAAACTGAGGTGTGTTGTGGCAAATATTTAGGTTGGGAAAACGACGATCACGTGAGTTGCCTAACAAAATTTTAGACTTTCGGGGAACATGCTGTTGTCTGCTGGCGACCATCATCCCCTCCGATGCCACACTAGACTGGCTCAATCCCATAGACGTCTTCTCGCTACATTGATACGCTAAGAAAGGGCCAAATCGTATAATATCTCAAATCGCAACGTTGTATAATCTTGTGTATTTTTTGACAACCAATCACCATCAAACCGTGTCGACATGTCTTCAGTTTCAGATGATCACTTTACACCATATCTAGAAGCACTTAGAAAGGCTCCAACCGCCCCAGATGCGAAAGCCGCAGCAGAC…	MSSVSDDHFTPYLEALRKAPTAPDAKAAADSLAREVGKQGLECITPIVKTLREFATNKKSGYERESAAMGFQYLASVLGTPSAPILLQSLPLIMDLYMDKGDVVRIAATAATKTILRSCPPESVRVVFRQLEDILEKGKWRTKVGALDALRSFVDRAKEQVGLELADTLPKVEKAMHDTKPEVSTAAKKCATALCGAVANPDITPHIPILVECMSNPTSVPNCMKALSSTTFVAEVTAPALAILVPLLTRALNDRSMEVQRRTVVVIDNLVKLVRDPKVAATHLSGLVDGVEKIMKGASFPEVRAFAEAAYNTLVKSGASSSAPPPVQRDIASERISIKMYIVSILPKGLISAPNGMPIPRHPPLDASLNFQVELVADLKYLHKFNDNAAWERSIGAFM…	-1.02335	3.35811	3.68568e-05	0.000229188	gi|393217643|gb|EJD03132.1|	1617	0	hypothetical protein FOMMEDRAFT_123325 [Fomitiporia mediterranea MF3/22]	gi|299751578|ref|XM_001830305.2|	79.8	9.00E-12	Coprinopsis cinerea okayama7#130 SeqLit mRNA export factor elf1, mRNA	sp|O14134|ELF1_SCHPO	937	0	mRNA export factor elf1 OS=Schizosaccharomyces pombe (strain 972 / ATCC 24843) GN=elf1 PE=1 SV=1	SPAC3C7.08c_2	733	0	COG0488	ATPase components of ABC transporters with duplicated ATPase domains	K03235	0	1523	scm:SCHCODRAFT_77542	elongation factor 3	GO:0006200//ATP catabolic process	GO:0005524//ATP binding;GO:0016887//ATPase activity	GO:0005634//nucleus
CL893.Contig10_All	ABC-B	ABCB4	718	Fragment	CAAGTTCGTGGTTCTGTCCGCGTATATTGCATTCTGTTGTCATCAATACGAACAACAATTACGCCTTACTGATACTTCACATCCGCACTATACACAGCACCCGTTCACATTCCAGAGTTACCTGAACAGGCACGGATCCCGATTCTACTCCACTCACTCTTCCCGGCTATCCGAACGCTACTCCTCATCCCTCTTTTCCCAATATTGGCCAATCCACGCGTGCGATACGTGCCTGCGAGTGAAGTTAGGCAGAACGGAGATGGGATACTCAGCGTGCAACCGCGCGCGACGGAGAATTCTTCGTTGTTGGTGAGAGATGAGGAAGCGGGGATTCCGAGCCAGGGTCTTGTGCCGCCGACGGTTGGACAACAGTATGGAACTTTTGCGAGGTCGACGAGG…	YFTSALYTAPVHIPELPEQARIPILLHSLFPAIRTLLLIPLFPILANPRVRYVPASEVRQNGDGILSVQPRATENSSLLVRDEEAGIPSQGLVPPTVGQQYGTFARSTRSGRSTPNATSRTQTPAPSDGQDTTRPVRPFTSTTRSTQHESVSKWDNPSWAELYRRLKRIAPFLWPKTSVWLQFLAFVCIIVLVIGRFVNFAVPLTLGELLIVLERKYGGGSPVPEPDTTSFWPYLWAYVGLRYLQSTGGLSALRDTLWAPVMQYSDREMSQMTFSHLLSLSLAFHTKRKTGEILRILDRGAAINRVFELLLFSICPTFVDIIIALGVFVWKFGWELAVVIAFVMASYIVVSITLTTWRAQIRREMNERDVVTRGIHTDCLLNYETVKYFGGEVYEGERY…	-1.03497	0.329692	0.0228712	0.0632079	gi|393217700|gb|EJD03189.1|	168.3	1.00E-39	hypothetical protein FOMMEDRAFT_108336 [Fomitiporia mediterranea MF3/22]	gi|299751774|ref|XM_002911640.1|	61.9	2.00E-06	Coprinopsis cinerea okayama7#130 SeqLit mitochondrial half-size ABC transporter, mRNA	sp|Q02592|HMT1_SCHPO	460	4.00E-129	Heavy metal tolerance protein OS=Schizosaccharomyces pombe (strain 972 / ATCC 24843) GN=hmt1 PE=2 SV=3	SMc00550	412	3.00E-114	COG5265	ABC-type transport system involved in Fe-S cluster assembly, permease and ATPase components	K05663	7.00E-105	382	pan:PODANSg2281	mitochondrial ABC transporter ATM	GO:0055085//transmembrane transport;GO:0006200//ATP catabolic process	GO:0042626//ATPase activity, coupled to transmembrane movement of substances;GO:0005524//ATP binding	GO:0016021//integral to membrane
CL893.Contig14_All	ABC-B	ABCB4	718	Fragment	CAAGTTCGTGGTTCTGTCCGCGTATATTGCATTCTGTTGTCATCAATACGAACAACAATTACGCCTTACTGATACTTCACATCCGCACTATACACAGCACCCGTTCACATTCCAGAGTTACCTGAACAGGCACGGATCCCGATTCTACTCCACTCACTCTTCCCGGCTATCCGAACGCTACTCCTCATCCCTCTTTTCCCAATATTGGCCAATCCACGCGTGCGATACGTGCCTGCGAGTGAAGTTAGGCAGAACGGAGATGGGATACTCAGCGTGCAACCGCGCGCGACGGAGAATTCTTCGTTGTTGGTGAGAGATGAGGAAGCGGGGATTCCGAGCCAGGGTCTTGTGCCGCCGACGGTTGGACAACAGTATGGAACTTTTGCGAGGTCGACGAGG…	YFTSALYTAPVHIPELPEQARIPILLHSLFPAIRTLLLIPLFPILANPRVRYVPASEVRQNGDGILSVQPRATENSSLLVRDEEAGIPSQGLVPPTVGQQYGTFARSTRSGRSTPNATSRTQTPAPSDGQDTTRPVRPFTSTTRSTQHESVSKWDNPSWAELYRRLKRIAPFLWPKTSVWLQFLAFVCIIVLVIGRFVNFAVPLTLGELLIVLERKYGGGSPVPEPDTTSFWPYLWAYVGLRYLQSTGGLSALRDTLWAPVMQYSDREMSQMTFSHLLSLSLAFHTKRKTGEILRILDRGAAINRVFELLLFSICPTFVDIIIALGVFVWKFGWELAVVIAFVMASYIVVSITLTTWRAQIRREMNERDVVTRGIHTDCLLNYETVKYFGGEVYEGERY…	-1.03541	-0.66871	0.149726	0.277178	gi|393217700|gb|EJD03189.1|	95.9	7.00E-18	hypothetical protein FOMMEDRAFT_108336 [Fomitiporia mediterranea MF3/22]	gi|299751774|ref|XM_002911640.1|	61.9	2.00E-06	Coprinopsis cinerea okayama7#130 SeqLit mitochondrial half-size ABC transporter, mRNA	sp|Q02592|HMT1_SCHPO	460	2.00E-129	Heavy metal tolerance protein OS=Schizosaccharomyces pombe (strain 972 / ATCC 24843) GN=hmt1 PE=2 SV=3	SMc00550	412	2.00E-114	COG5265	ABC-type transport system involved in Fe-S cluster assembly, permease and ATPase components	K05663	5.00E-105	382	pan:PODANSg2281	mitochondrial ABC transporter ATM	GO:0055085//transmembrane transport;GO:0006200//ATP catabolic process	GO:0042626//ATPase activity, coupled to transmembrane movement of substances;GO:0005524//ATP binding	GO:0016021//integral to membrane
CL893.Contig11_All	ABC-B	ABCB4	813	C-terminal fragment of the predicted gene	CAAGTTCGTGGTTCTGTCCGCGTATATTGCATTCTGTTGTCATCAATACGAACAACAATTACGCCTTACTGATACTTCACATCCGCACTATACACAGCACCCGTTCACATTCCAGAGTTACCTGAACAGGCACGGATCCCGATTCTACTCCACTCACTCTTCCCGGCTATCCGAACGCTACTCCTCATCCCTCTTTTCCCAATATTGGCCAATCCACGCGTGCGATACGTGCCTGCGAGTGAAGTTAGGCAGAACGGAGATGGGATACTCAGCGTGCAACCGCGCGCGACGGAGAATTCTTCGTTGTTGGTGAGAGATGAGGAAGCGGGGATTCCGAGCCAGGGTCTTGTGCCGCCGACGGTTGGACAACAGTATGGAACTTTTGCGAGGTCGACGAGG…	YFTSALYTAPVHIPELPEQARIPILLHSLFPAIRTLLLIPLFPILANPRVRYVPASEVRQNGDGILSVQPRATENSSLLVRDEEAGIPSQGLVPPTVGQQYGTFARSTRSGRSTPNATSRTQTPAPSDGQDTTRPVRPFTSTTRSTQHESVSKWDNPSWAELYRRLKRIAPFLWPKTSVWLQFLAFVCIIVLVIGRFVNFAVPLTLGELLIVLERKYGGGSPVPEPDTTSFWPYLWAYVGLRYLQSTGGLSALRDTLWAPVMQYSDREMSQMTFSHLLSLSLAFHTKRKTGEILRILDRGAAINRVFELLLFSICPTFVDIIIALGVFVWKFGWELAVVIAFVMASYIVVSITLTTWRAQIRREMNERDVVTRGIHTDCLLNYETVKYFGGEVYEGERY…	-1.0373	-1.12714	0.2998	0.464913	gi|393217700|gb|EJD03189.1|	1058.9	0	hypothetical protein FOMMEDRAFT_108336 [Fomitiporia mediterranea MF3/22]	gi|299751774|ref|XM_002911640.1|	61.9	1.00E-06	Coprinopsis cinerea okayama7#130 SeqLit mitochondrial half-size ABC transporter, mRNA	sp|Q02592|HMT1_SCHPO	498	8.00E-141	Heavy metal tolerance protein OS=Schizosaccharomyces pombe (strain 972 / ATCC 24843) GN=hmt1 PE=2 SV=3	SMc00550	457	3.00E-128	COG5265	ABC-type transport system involved in Fe-S cluster assembly, permease and ATPase components	K05663	7.00E-120	431	pan:PODANSg2281	mitochondrial ABC transporter ATM	GO:0055085//transmembrane transport;GO:0006200//ATP catabolic process	GO:0042626//ATPase activity, coupled to transmembrane movement of substances;GO:0005524//ATP binding	GO:0016021//integral to membrane
Unigene3916_All	ABC-G	ABCG4	1493	Full-length cDNA	CGTTCGTGCAGCAGGGCAGACGTGATTAGAGCTGGTTCTGCGAATGACCAGTTACTAGGTCATTTCGGACTTTCGACATATGTTACTATCAGTCGATACATCACACGTCTTCAACTCAACTGAGGAATTGCTTGGCACAATGTAGTAGAACGCCATCGTTCAAAAGGCAAACTTAAACCTTGCCTTCTTATCCTGCAATGGGACGACTACAGGGAACCACAAATATTATCACCATAACAAATCACATTCACACGTTTTTACTTTCGGGAAAACTAGAAGCCATACTTGAACATCGCTGATTAATTGTGGATCATTCGACGCTGGTTTTACGTCTGAGAAACTGGAAACCAAGCAAAAAAAGGCGCCCTGGAGAAGAACATACACGTCCCATTTCCGCTT…	MNTIQSALPSETPTLRGNEEFEGAEHHVDVAEAEREFNALARELSRRPRSQSRSRVHSVKRRWRIGKSDGGERDVEKLGDKEGVDEDELDDGEPFDLRAYLTSSNDKHQAAGIKHKHVGVTWEDLQVDVFGGADHKLYVRTFGHALVDFVLAPFTWTMALVTPLLPSKKVNTWQLRSIVQKQSGLLKPGEMCLVLGCPGAGCTTFLRAIANQRKGYAKVSGDVRYAGIGAEEMAEWYKGEVVYNQEDDIHIATLTVAQTLAFALSTKAPSKPGRLPGLTREDHVNEIQKTLLRMLNIQHTENTLVGDAFVRGVSGGERKRVSIAEMMATRARVQCWDNSTRGLDASTALDFVKCLRIMTDVLGQTTFATLYQAGEGIYDLFDKVLVLNEGRMVYYGSPK…	-1.05601	8.83337	2.04104e-06	1.64994e-05	gi|393213173|gb|EJC98670.1|	2263.4	0	hypothetical protein FOMMEDRAFT_170902 [Fomitiporia mediterranea MF3/22]	gi|170084534|ref|XM_001873456.1|	91.7	5.00E-15	Laccaria bicolor S238N-H82 pleiotropic drug resistance ABC transporter partial mRNA	sp|P22944|NIR_EMENI	1086	0	Nitrite reductase [NAD(P)H] OS=Emericella nidulans (strain FGSC A4 / ATCC 38163 / CBS 112.46 / NRRL 194 / M139) GN=niiA PE=3 SV=2	RSp1222	770	0	COG1251	NAD(P)H-nitrite reductase	K00362	0	1162	lbc:LACBIDRAFT_291348	nitrite reductase (NAD(P)H) large subunit [EC:1.7.1.4]	GO:0006810//transport;GO:0006200//ATP catabolic process	GO:0042626//ATPase activity, coupled to transmembrane movement of substances;GO:0005524//ATP binding	GO:0016021//integral to membrane
CL893.Contig7_All	ABC-B	ABCB4	888	N-terminal fragment of the predicted gene	CCTGGTTTCTTTTTGGCTTCAACACGCGGCTAGTTCATGTCCGCTTGCGCCTACGACGCTCACGGTTCACGACCTTACTAACGACCTCTCCCATCCCTCCCCCCTCTCTCCTCGTCCTCTTCAAGTTTTTCTTTTGTGTCTCCTCTTTCTGTTAACGACCCTCATCCAACCAAGAAAAAAAAACGCATAAAAAATCATCTAGTTTTCTTCAAACACGGACTTTCTTTACACAGTGATACTTTAGGGCAAAAAAAACGAAAACAAAAACAAAAACAGATTTAGGAGGGGACGAGACGAGATTCGCGCGATGGCGGCCACGATTGTGATGAGTGCTGTGCCATCATTATCGCAAGATACGGTACTCGCTGCGCTTTTCGTCGTACGAGTCGCTTTCCCAGT…	MAATIVMSAVPSLSQDTVLAALFVVRVAFPVILLAISLSLYTVKKDSVNQHSETPIVPVTIAVKSPRRGLILPILTLVALTYFLDGFALIVHSVLSKHWQGTPPTAEWWKSLWSGIEVETVGGLLAAGLLAIFGVWKEMQGVAVWLVRRPRLWAGIALVGSFAEVGLLGVALGTVYNKPPVHIPELPEQARIPILLHSLFPAIRTLLLIPLFPILANPRVRYVPASEVRQNGDGILSVQPRATENSSLLVRDEEAGIPSQGLVPPTVGQQYGTFARSTRSGRSTPNATSRTQTPAPSDGQDTTRPVRPFTSTTRSTQHESVSKWDNPSWAELYRRLKRIAPFLWPKTSVWLQFLAFVCIIVLVIGRFVNFAVPLTLGELLIVLERKYGGGSPVPEPDTT…	-1.10752	0.0687909	0.0645644	0.144905	gi|393217700|gb|EJD03189.1|	128.3	2.00E-27	hypothetical protein FOMMEDRAFT_108336 [Fomitiporia mediterranea MF3/22]	gi|299751774|ref|XM_002911640.1|	61.9	3.00E-06	Coprinopsis cinerea okayama7#130 SeqLit mitochondrial half-size ABC transporter, mRNA	sp|Q02592|HMT1_SCHPO	460	4.00E-129	Heavy metal tolerance protein OS=Schizosaccharomyces pombe (strain 972 / ATCC 24843) GN=hmt1 PE=2 SV=3	SMc00550	412	3.00E-114	COG5265	ABC-type transport system involved in Fe-S cluster assembly, permease and ATPase components	K05663	9.00E-105	382	pan:PODANSg2281	mitochondrial ABC transporter ATM	GO:0055085//transmembrane transport;GO:0006200//ATP catabolic process	GO:0042626//ATPase activity, coupled to transmembrane movement of substances;GO:0005524//ATP binding	GO:0016021//integral to membrane
CL2396.Contig3_All	ABC-F	ABCF2	723	Full-length cDNA	GTGGCCACTCAAAACAACTTTTTTTCTACAAATTAGACATGACTATCTACTCTATTTACTATGGTTTCGCTTTTATTCCACTGACAATGAGGTTCTTGTACGCCTCCACATCACCCATGAATTTCGTCACAGTTCCATCTCCACAAACCCAGAGCTCTTTTGCAACAGTAGTGATGAAGCGCTCGTCGTGAGAGATGAGGATGACGCCCCCGTTCCAAGTCTGCAAGGCGTGCATTAATGCATCAAGACCTTCAATATCGAGGTGGTTAGTAGGTTCGTCCAGGAGCAGGATGTGCGGCCGAGCCAAGGACAGCGCAGCAAACGCCACACGACTCTTTTGACCACCACTAAGGGTACCAATCAACTGCAACCCAGTCATACCACTTATCTGGAAGTTGC…	MSAADVAHQIRTSLPGTEEIIVDYLAGYLLDDAGEDEDVLQITRDMLESFARDQKNALEDLLKKLAEVLEARIKARENLRGPKLMKLEKAMEMGKTGAMSSTIALAEGVDLESINKAKASRVDMKKLEKQEAKLRAKIEKRAQRDLYEGSKLLDQQKKQQTYEEMFLKVNSLEAAHSGKNKTKDVHLPSIDVTFGSNRILAGASLTLAYGRRYGLIGRNGVGKSTLLRHIANREVPIPGHITILFVEQEIIGDDTLALDSVLKADVWRDSLLREEAALNAKIAEMEDKGDDKRFEDAREEAQSRLVEVHTSLADMDAASGPARAASLLAGLGFSEEDQKRPTRSFSGGWRMRLALARALFVKPHLLLLDEPSNHIDLNALAWLEDYLQTWPGTLLVVSH…	-1.11199	3.47136	3.34937e-06	2.58933e-05	gi|393219004|gb|EJD04492.1|	1193.7	0	hypothetical protein FOMMEDRAFT_122300 [Fomitiporia mediterranea MF3/22]	gi|299755852|ref|XM_001828876.2|	103	4.00E-19	Coprinopsis cinerea okayama7#130 ### ATP-dependent transporter, mRNA	sp|O59672|YB89_SCHPO	688	0	Uncharacterized ABC transporter ATP-binding protein C29A3.09c OS=Schizosaccharomyces pombe (strain 972 / ATCC 24843) GN=SPBC29A3.09c PE=3 SV=1	SPBC29A3.09c	688	0	COG0488	ATPase components of ABC transporters with duplicated ATPase domains	K06158	0	1168	scm:SCHCODRAFT_79736	ATP-binding cassette, subfamily F, member 3	GO:0006200//ATP catabolic process	GO:0005524//ATP binding;GO:0016887//ATPase activity	-
CL822.Contig2_All	ABC-B	ABCB2	1316	Full-length cDNA	GCTTACGTGCATCGGGGGCAACGAAATCCATTCAGTAATCCGCAGCAGCGCAGTATTTCTTGGCCTCGGAAATAACCACCAATCAAGTTCATTCTTTGTTTGTATTCTCCGATAACCGTACTCTATCCCTCCACCTCCCCCATCGCTGTCTGAGGTGTTAGGCGACTAGCTGACTGAACATCGGTCGTTCAAACAACGTTTGACTTGACCTAGAGTCGTTAAGGTCAAGACATGTCCAGCCAAAATGAAAAGACGACCCCGAGCCCCTCTGGAACTAATGAGGACAAATCACCGACTGGAAATAGTAGGGAAGAGGTTATATCCACCGTCACAGTAAAAAATGTCGAAGAAATACCCAAACCGGTGTCCGTCCTCCAAATGTTCCGTTATGCCACTACG…	MSSQNEKTTPSPSGTNEDKSPTGNSREEVISTVTVKNVEEIPKPVSVLQMFRYATTFERALNVVGLIFAIVAGTAQPLMTLLFGNLTNAFVDFGTALEAINQGRLDPSALVPLADRFKDLAAENSLYLTLIGIGMFAATFTYSYFYVYTSESIAKRVRERYLRAILRQDIAYFDKVGAGEVATRIQTDTHLLQRGISEKVPILCTFISAFITGFVLAYARLWRLALALSSILPVIAVASIFFDYYGARYIEQTLTHVAAGGTVAEEVISTVRTAHAFGTQQILAGLYDGHNHLALVAEMRSAVVMGIGLAIVFFASYSAYALAFSFGTTLIIRGHADVGTVVNCFMSILIGTFMLAMLPPESQAIIKGQAAAAKLFHTIDRVPDIDSEDPSGHKPETVS…	-1.12765	-0.820089	0.176157	0.313567	gi|393212556|gb|EJC98056.1|	1614.4	0	multidrug resistance protein 1 [Fomitiporia mediterranea MF3/22]	gi|115438359|ref|XM_001218045.1|	65.9	2.00E-07	Aspergillus terreus NIH2624 multidrug resistance protein 1 (ATEG_09424) partial mRNA	sp|P36619|PMD1_SCHPO	963	0	Leptomycin B resistance protein pmd1 OS=Schizosaccharomyces pombe (strain 972 / ATCC 24843) GN=pmd1 PE=3 SV=2	SPCC663.03	963	0	COG1132	ABC-type multidrug transport system, ATPase and permease components	K05658	0	1566	cci:CC1G_03025	ATP-binding cassette, subfamily B (MDR/TAP), member 1	GO:0009987//cellular process;GO:0006810//transport	GO:0016887//ATPase activity;GO:0000166//nucleotide binding	-
CL1484.Contig2_All	ABC-F	ABCF4	774	N-terminal fragment of the predicted gene	CGACGATCACGTGAGTTGCCTAACAAAATTTTAGACTTTCGGGGAACATGCTGTTGTCTGCTGGCGACCATCATCCCCTCCGATGCCACACTAGACTGGCTCAATCCCATAGACGTCTTCTCGCTACATTGATACGCTAAGAAAGGGCCAAATCGTATAATATCTCAAATCGCAACGTTGTATAATCTTGTGTATTTTTTGACAACCAATCACCATCAAACCGTGTCGACATGTCTTCAGTTTCAGATGATCACTTTACACCATATCTAGAAGCACTTAGAAAGGCTCCAACCGCCCCAGATGCGAAAGCCGCAGCAGACTCTTTGGCAAGGGAAGTCGGGAAACAAGGATTAGAATGCATCACCCCCATTGTGAAGACTCTTCGCGAATTCGCTACAA…	MSSVSDDHFTPYLEALRKAPTAPDAKAAADSLAREVGKQGLECITPIVKTLREFATNKKSGYERESAAMGFQYLASVLGTPSAPILLQSLPLIMDLYMDKGDVVRIAATAATKTILRSCPPESVRVVFRQLEDILEKGKWRTKVGALDALRSFVDRAKEQVGLELADTLPKVEKAMHDTKPEVSTAAKKCATALCGAVANPDITPHIPILVECMSNPTSVPNCMKALSSTTFVAEVTAPALAILVPLLTRALNDRSMEVQRRTVVVIDNLVKLVRDPKVAATHLSGLVDGVEKIMKGASFPEVRAFAEAAYNTLVKSGASSSAPPPVQRDIASERISIKMYIVSILPKGLISAPNGMPIPRHPPLDASLNFQVELVADLKYLHKFNDNAAWERSIGAFM…	-1.13052	-1.21515	0.312596	0.479181	gi|393217643|gb|EJD03132.1|	1106.3	0	hypothetical protein FOMMEDRAFT_123325 [Fomitiporia mediterranea MF3/22]	gi|299751578|ref|XM_001830305.2|	79.8	6.00E-12	Coprinopsis cinerea okayama7#130 SeqLit mRNA export factor elf1, mRNA	sp|O14134|ELF1_SCHPO	603	1.00E-172	mRNA export factor elf1 OS=Schizosaccharomyces pombe (strain 972 / ATCC 24843) GN=elf1 PE=1 SV=1	YPL226w_2	419	9.00E-117	COG0488	ATPase components of ABC transporters with duplicated ATPase domains	K03235	0	1037	scm:SCHCODRAFT_77542	elongation factor 3	GO:0006200//ATP catabolic process	GO:0005524//ATP binding;GO:0016887//ATPase activity	GO:0005634//nucleus
CL2788.Contig2_All	ABC-D	ABCD2	558	N-terminal fragment of the predicted gene	GATTTTCTCGACATGGATTCTAGTGACATTGAAATGTCCCCTACCATTGCAGTCGACTTGGATGATGTGTTGGGCCAAACGAACCAGGCCGTCGCAAATTGGCACAACAAACAATATGGGACCAACATGTCACTCGACGATTTCCATTATTACCACTATTGGAAGAATCCGTACTGGGGAACGCCTGTTGAGACGCATAAAAAAGTGCAAGAATTTTACAGGACTGATCTGATGAAACCAGAACCTGTACCAGGAGCGCTTGAGGGGTTACGAGGATTACAAGAAATGGGGTTTCGGTTGGTTCTAATTACAGCAAGACACGTCGCGGAAGAAGAGAGGACGAGAGCTTGGCTGGATCAGTATTATCCAAATGTGTTTGATAAGGTGATTTGCACTGGG…	MQTSRDPSERLCVFFTRRSQSPLTHIGWLCSRYHHTVAGRLSTLQMPALRYSSIRPTSAQLANLAKLYASNRPAIQRVLTAGFVIFILSSSYNSISGRPPHQSHRQSSRQKSKQGSPTKHQRVAVDAVFYDRLSSILRIVIPGIRSKEALLLFQHSSLLIFRTFISLYVAALDGRIVASLVRAQPLPFLLNIIRWLLVAIPATACNSLLSFIQNKLAIAYRTRLTEEILKQYLGDEDDPTKAYYKMANLDDRIQNADQMITVDIHKFSVHLAAIYANLAKPVLDVILYNYQLSQNVGAEGLVLLVGLVQASASLLRALTPPFGKYTAEEAALSGSLRHSHSRLSEFAEEVAFFGGEETERLIIERNYFGLIKHVNRVLRIRIWHGIVEEGIIKWLWGSF…	-1.16111	0.447045	0.0444062	0.107891	gi|393218723|gb|EJD04211.1|	782.7	0	adrenoleukodystrophy protein, partial [Fomitiporia mediterranea MF3/22]	gi|170085434|ref|XM_001873906.1|	67.9	2.00E-08	Laccaria bicolor S238N-H82 hypothetical protein partial mRNA	sp|P34230|PXA2_YEAST	240	3.00E-63	Peroxisomal long-chain fatty acid import protein 1 OS=Saccharomyces cerevisiae (strain ATCC 204508 / S288c) GN=PXA2 PE=1 SV=1	YKL188c	240	8.00E-63	COG4178	ABC-type uncharacterized transport system, permease and ATPase components	K15628	0	711	lbc:LACBIDRAFT_242594	ATP-binding cassette, subfamily D (ALD), peroxisomal long-chain fatty acid import protein	GO:0006810//transport;GO:0006200//ATP catabolic process	GO:0005524//ATP binding;GO:0016887//ATPase activity	GO:0016020//membrane
CL2788.Contig4_All	ABC-D	ABCD2	711	Full-length cDNA	GATTTTCTCGACATGGATTCTAGTGACATTGAAATGTCCCCTACCATTGCAGTCGACTTGGATGATGTGTTGGGCCAAACGAACCAGGCCGTCGCAAATTGGCACAACAAACAATATGGGACCAACATGTCACTCGACGATTTCCATTATTACCACTATTGGAAGAATCCGTACTGGGGAACGCCTGTTGAGACGCATAAAAAAGTGCAAGAATTTTACAGGACTGATCTGATGAAACCAGAACCTGTACCAGGAGCGCTTGAGGGGTTACGAGGATTACAAGAAATGGGGTTTCGGTTGGTTCTAATTACAGCAAGACACGTCGCGGAAGAAGAGAGGACGAGAGCTTGGCTGGATCAGTATTATCCAAATGTGTTTGATAAGGTGATTTGCACTGGG…	MPALRYSSIRPTSAQLANLAKLYASNRPAIQRVLTAGFVIFILSSSYNSISGRPPHQSHRQSSRQKSKQGSPTKHQRVAVDAVFYDRLSSILRIVIPGIRSKEALLLFQHSSLLIFRTFISLYVAALDGRIVASLVRAQPLPFLLNIIRWLLVAIPATACNSLLSFIQNKLAIAYRTRLTEEILKQYLGDEDDPTKAYYKMANLDDRIQNADQMITVDIHKFSVHLAAIYANLAKPVLDVILYNYQLSQNVGAEGLVLLVGLVQASASLLRALTPPFGKYTAEEAALSGSLRHSHSRLSEFAEEVAFFGGEETERLIIERNYFGLIKHVNRVLRIRIWHGIVEEGIIKWLWGSFGLCICAIPVFFKIPGASSLDLGGRTEGFVTNRRLLLSASDAFGRV…	-1.16165	4.49901	6.24399e-07	5.51087e-06	gi|393218723|gb|EJD04211.1|	1138.6	0	adrenoleukodystrophy protein, partial [Fomitiporia mediterranea MF3/22]	gi|302695502|ref|XM_003037384.1|	75.8	2.00E-10	Schizophyllum commune H4-8 hypothetical protein, mRNA	sp|P34230|PXA2_YEAST	362	1.00E-99	Peroxisomal long-chain fatty acid import protein 1 OS=Saccharomyces cerevisiae (strain ATCC 204508 / S288c) GN=PXA2 PE=1 SV=1	YKL188c	362	3.00E-99	COG4178	ABC-type uncharacterized transport system, permease and ATPase components	K15628	0	1021	lbc:LACBIDRAFT_242594	ATP-binding cassette, subfamily D (ALD), peroxisomal long-chain fatty acid import protein	GO:0006810//transport;GO:0006200//ATP catabolic process	GO:0005524//ATP binding;GO:0016887//ATPase activity	GO:0016020//membrane
Unigene3866_All	ABC-B	ABCB2	663	N-terminal fragment of the predicted gene	ATTGGTTTGTTGTTCTACCACACCTTCAAATTGTCTCGATATAATGCACACTTATTAGTGATCTGCATTATTAAGAAAATTGGCGATGCCTCATATCTTCAACGGTTTTTCTAGTGGCACAAGTTGTGATATCGGGAAACGCAGGTGTCACGTTTATTGGTCCCGAAGAAATGGTCGATCAGCCTTAACAACAAAGGACATTCATCGGATAATTTATCGTCATCGTGTATACGGGCGACATATGTACCTGTTGTCAAACTGCGTTTTGCCTTTTCCTTTTCCTTTGTCTTTGAGCGAGAATACCAAGAATTCTATCAAGTCATCCGCAGCAGGGCGAAATTTTGCTCAATCGGCAGACAACTTGGGACTCAATTGTTTGGTGTGGATGGAAGGGTTGAA…	MPSNSNPPSPRSGDDQEGMPLSQNRQVESRQSGGQDRSDLRNQSEKEAITEHLQEKVSNNATHKDTLVISFGKCRKNVDDVPKSVSILQMYRFATKFELALNAMGLLCAIVAGSAQPLMTLLFGNLTSAFVDFGSASDAIADGRLDPSELEPIANRFRTLAARNSLYIVFVGFGIFVSTFTYSYLFVYTSELIIKRVRERYLRALLRQDVAFFDKVGAGEVATRIQTDTHLLQRGISEKVPILFTFISSFVSGFVIAYSRSWRLALALTSIVPVIAVSSIFFDYYGARFIQETLRHVATGGTVAEEVIGTIRTAHAFGTQHILSTMYDNHNQLALDTELKTALVMGVGMAIVFFAAYSAYALAFSFGTTLIIQGHADVGTVVNCFMAILIGAFTLTVLP…	-1.19658	3.78672	9.27985e-07	7.96821e-06	gi|393212556|gb|EJC98056.1|	275	6.00E-72	multidrug resistance protein 1 [Fomitiporia mediterranea MF3/22]	gi|242793958|ref|XM_002482227.1|	60	5.00E-06	Talaromyces stipitatus ATCC 10500 ABC multidrug transporter Mdr1, mRNA	sp|P36619|PMD1_SCHPO	453	3.00E-127	Leptomycin B resistance protein pmd1 OS=Schizosaccharomyces pombe (strain 972 / ATCC 24843) GN=pmd1 PE=3 SV=2	SPCC663.03	453	7.00E-127	COG1132	ABC-type multidrug transport system, ATPase and permease components	K05658	0	714	lbc:LACBIDRAFT_188284	ATP-binding cassette, subfamily B (MDR/TAP), member 1	GO:0055085//transmembrane transport;GO:0006200//ATP catabolic process	GO:0042626//ATPase activity, coupled to transmembrane movement of substances;GO:0005524//ATP binding	GO:0016021//integral to membrane
CL2788.Contig3_All	ABC-D	ABCD2	708	Full-length cDNA	CTCTGTTCTCGCTACCACCACACCGTCGCTGGTCGTCTCTCAACACTGCAGATGCCAGCCCTGCGTTACTCGTCTATTCGTCCAACTTCTGCACAGCTCGCCAACTTGGCGAAGCTTTACGCGTCCAATAGACCGGCTATCCAACGCGTGCTCACTGCCGGTTTCGTCATCTTCATCCTCTCCTCTTCCTACAACAGTATCTCCGGTAGACCTCCACACCAATCTCATAGACAGTCTTCAAGGCAAAAGTCAAAGCAAGGCTCCCCTACAAAACACCAAAGAGTTGCTGTCGATGCCGTCTTCTACGATCGCCTATCCTCCATATTAAGAATAGTCATCCCTGGGATACGATCAAAAGAGGCCCTTTTACTATTCCAACATTCAAGTCTTCTAATATTC…	MPALRYSSIRPTSAQLANLAKLYASNRPAIQRVLTAGFVIFILSSSYNSISGRPPHQSHRQSSRQKSKQGSPTKHQRVAVDAVFYDRLSSILRIVIPGIRSKEALLLFQHSSLLIFRTFISLYVAALDGRIVASLVRAQPLPFLLNIIRWLLVAIPATACNSLLSFIQNKLAIAYRTRLTEEILKQYLGDEDDPTKAYYKMANLDDRIQNADQMITVDIHKFSVHLAAIYANLAKPVLDVILYNYQLSQNVGAEGLVLLVGLVQASASLLRALTPPFGKYTAEEAALSGSLRHSHSRLSEFAEEVAFFGGEETERLIIERNYFGLIKHVNRVLRIRIWHGIVEEGIIKWLWGSFGLCICAIPVFFKIPGASSLDLGGRTEGFVTNRRLLLSASDAFGRV…	-1.21177	2.8717	1.94574e-07	1.8866e-06	gi|393218723|gb|EJD04211.1|	1138.6	0	adrenoleukodystrophy protein, partial [Fomitiporia mediterranea MF3/22]	gi|302695502|ref|XM_003037384.1|	67.9	3.00E-08	Schizophyllum commune H4-8 hypothetical protein, mRNA	sp|P34230|PXA2_YEAST	362	9.00E-100	Peroxisomal long-chain fatty acid import protein 1 OS=Saccharomyces cerevisiae (strain ATCC 204508 / S288c) GN=PXA2 PE=1 SV=1	YKL188c	362	2.00E-99	COG4178	ABC-type uncharacterized transport system, permease and ATPase components	K15628	0	1021	lbc:LACBIDRAFT_242594	ATP-binding cassette, subfamily D (ALD), peroxisomal long-chain fatty acid import protein	GO:0006810//transport;GO:0006200//ATP catabolic process	GO:0005524//ATP binding;GO:0016887//ATPase activity	GO:0016020//membrane
CL2755.Contig2_All	ABC-C	ABCC7.3	1458	Full-length cDNA	CGCCGTCCAAGTGTCCTACTGCGGACTCGTACCCTCACTATCTTCCTAGTCCTGGTCTGACGCGATCAAGGCGACGAATTGGCAAAGTGCGGAAATGGGTGCTCAGGAACAAGATGCTTCGAAAGAGTCTATGAAGTCTATTGAACGTGATCATGTGGACAACTTTCGTATTCAACAACTAGACATTGGCGACGTAGAGAATGCAATCTATAGGAAGAAATGGTGGCAAATTTGGAGACCACGAGACCCTCCGCCTCCGCCACGGAGTTCTTTGGACGATGCACCTGATATTCCAGTTGCCAATGCTTCGTTACTCTCTCGATTAACGTATTCATGGATCACGGAACTTATGATATTAGGTTACCAACGGACTCTTCAAGTTCCTGACCTCTGGAAAAT…	MGAQEQDASKESMKSIERDHVDNFRIQQLDIGDVENAIYRKKWWQIWRPRDPPPPPRSSLDDAPDIPVANASLLSRLTYSWITELMILGYQRTLQVPDLWKMDKTRQSSTLSKKLDESWAKRVSIATEWNKCLENGAIRPSLALRMKWSLQSLASSNGDRTAKRAELEQRWREHDGRKHPSLAMALNDTFGLHFWAGGLFKVFGDTAQLMCPLLVKAIINYAKDNSIRERAGEGKLNIGNGLAMAIGLFCLTVAASICQHQFFWRSMSTGVLARAALIASIYKRGVNLTPKARTSLTNAALVNHISTDVSRIDTCSQWFHAAWTAPIQISVCLIILLFQLGPSALAGFSLFVLMVPIQERLMTFSHHRRRKANVWTDSRSKLIMEVLGAMRVVKYFTYE…	-1.21771	-1.15086	0.258977	0.417597	gi|393221652|gb|EJD07137.1|	304.3	5.00E-177	ABC protein [Fomitiporia mediterranea MF3/22]	--	--	--	--	sp|P53049|YOR1_YEAST	430	0	Oligomycin resistance ATP-dependent permease YOR1 OS=Saccharomyces cerevisiae (strain ATCC 204508 / S288c) GN=YOR1 PE=1 SV=1	YGR281w	430	0	COG1132	ABC-type multidrug transport system, ATPase and permease components	K05663	8.00E-31	136	ago:AGOS_AGL335W	mitochondrial ABC transporter ATM	GO:0009987//cellular process;GO:0006810//transport	GO:0016887//ATPase activity;GO:0000166//nucleotide binding	-
CL893.Contig34_All	ABC-B	ABCB4	888	N-terminal fragment of the predicted gene	CCTGGTTTCTTTTTGGCTTCAACACGCGGCTAGTTCATGTCCGCTTGCGCCTACGACGCTCACGGTTCACGACCTTACTAACGACCTCTTCCATCTCTCCTCTCCCTCTCCTCGTCCTCTTCAAGTTTTTCTTTTGTGTCTCCTCTTTCTGTTAACGACCCTCATCCAACCAAGAAAAAAAAACGCATAAAAAATCATCTAGTTTTCTTCAAACACGGACTTTCTTTTCACAGTGATACTTTAGGGCAAAAAAAACGAAAACAAAAACAAAAACAGATTTAGGAGGGGACGAGACGAGATTCGCGCGATGGCGGCCACGATTGTGATGAGTGCTGTGCCATCATTATCGCAAGATACGGTACTCGCTGCGCTTTTCGTCGTACGAGTCGCTTTCCCAGT…	MAATIVMSAVPSLSQDTVLAALFVVRVAFPVILLAISLSLYTAKKDSVNQHSETPIVPVTIAVKSPRRGLILPILTLVALTYFLDGFALIVHSVLSKHWQGTPPTAEWWKSLWSGIEVETVGGLLAAGLLAIFGVWKEMQGVAVWLVRRPRLWAGIALVGSFAEVGLLGVALGTVYNKPPVHIPELPEQARIPILLHSLFPAIRTLLLIPLFPILANPRVRYVPASEVRQNGDGILSVQPRATENSSLLVRDEEAGIPSQGLVPPTVGQQYGTFARSTRSGRSTPNATSRTQTPAPSDGQDTTRPVRPFTSTTRSTQHESVSKWDNPSWAELYRRLKRIAPFLWPKTSVWLQFLAFVCIIVLVIGRFVNFAVPLTLGELLIVLERKYGGGSPVPEPDTT…	-1.22734	0.079661	0.0465348	0.111781	gi|393217700|gb|EJD03189.1|	168.3	2.00E-39	hypothetical protein FOMMEDRAFT_108336 [Fomitiporia mediterranea MF3/22]	gi|299751774|ref|XM_002911640.1|	61.9	3.00E-06	Coprinopsis cinerea okayama7#130 SeqLit mitochondrial half-size ABC transporter, mRNA	sp|Q02592|HMT1_SCHPO	463	5.00E-130	Heavy metal tolerance protein OS=Schizosaccharomyces pombe (strain 972 / ATCC 24843) GN=hmt1 PE=2 SV=3	SMc00550	415	4.00E-115	COG5265	ABC-type transport system involved in Fe-S cluster assembly, permease and ATPase components	K05663	1.00E-105	385	pan:PODANSg2281	mitochondrial ABC transporter ATM	GO:0055085//transmembrane transport;GO:0006200//ATP catabolic process	GO:0042626//ATPase activity, coupled to transmembrane movement of substances;GO:0005524//ATP binding	GO:0016021//integral to membrane
CL1838.Contig1_All	ABC-I	ABCI2	584	Full-length cDNA	GGCCATTTAAGGCGGTGGGAGCGCAAGGGAGTTCGTAAAATACTAACACATGAGTTCAAGAACTAAGCTAAACCGAAGGCGAATGTACATAATGTTGTATGAATGAAGACAATGCAATACCGTCCAAAAAATAAACTAAATCGTCTGCTATGAAATCCAGACTTGTCCATCCTCTATCCTAGCACTCTGTAAATCAGACCCCTTCCAGGGAACTTCTTCCTCCCAATGCGTAACAAAAACAACAGCTTGACTCGAATCAAGTCTCCCACTCAAATACTCCTTCGCAACGTCAATCATCCTCGCATCCATCCCTGCAAAAATCTCATCGAGGATCAACAACGGCGGTTTACCAACCAACGCTCTCAACAACAACACAAGTCCTTGTTCACCAGATGACAA…	MLLRERAFGLGFRTLASRIRCRNSLACRWSSSLSTGSHTGNHDDVDSLILNIPKSNVYRFGDANRVSTPVFRDLEWRIREGEAWAVVGSAGNEKSVLLETLLGYTRISPSPPGGIYPFLTRTNPPRDPHSSCISLVSFTTNRRGAAGGAFYDYTARYGAVRDEDRVTLREVLFTEYENPTTSEDGATPLDILAERLDLVKLLDLPMVVLSNGQTRRARIARALLAHPEVLLLDEPLTGLDVQHRPKLTRLLGEIHLSGRPRVIMALRPQDPVPEWVTHVARIEGGGQVRTGKKRELWQPYIPGGERRNENEEVGGKTAERVAGKVLVDMRNVNVKYSDRHVLKDVNWTIREGDRWHLKGPNGSGKTTLLSLITGDHPQSYTQGTRSLSNPGSATESSAN…	-1.2382	4.24444	1.42649e-07	1.41047e-06	gi|393222703|gb|EJD08187.1|	597.4	4.00E-169	P-loop containing nucleoside triphosphate hydrolase protein [Fomitiporia mediterranea MF3/22]	--	--	--	--	sp|Q9UT95|YL44_SCHPO	233	4.00E-61	Uncharacterized ABC transporter ATP-binding protein C323.04 OS=Schizosaccharomyces pombe (strain 972 / ATCC 24843) GN=SPAC323.04 PE=3 SV=1	SPAC323.04	233	9.00E-61	COG1119	ABC-type molybdenum transport system, ATPase component/photorepair protein PhrA	K05658	2.00E-08	60.8	ure:UREG_02492	ATP-binding cassette, subfamily B (MDR/TAP), member 1	-	-	-
CL597.Contig1_All	ABC-B	ABCB2	834	N-terminal fragment of the predicted gene	ACCCACACGACTCAAAGGATGATCGACCTGCTTACCATACACGATACCAAAGGCAGGGTAGACCATACCAGTCAACGCTGCGAAAACCGCGCCAACAGCATACCTCCTCCAAGAGTCACCTTGCAACTTGCCCATACGTCCAAACAAGTAATACATGTGATATGCCTTCTCACCGAAGCGATCGCCTTCTTCTGCCTTGCGCTTTAGAATCTCACTGGACATAGACATATCGGTACCGCGACGATTAAGCGGGATGTCGTCGTACACTTCCTTCTCACGGGGTTGGTGAATATGACCCTCCGCCTCGGTGTGTACTCGCTTCTCTGCATGAACGACGGCCGGGGTAGGAACCTCGGGTTTAACAAACTCCGCATCAGAAGACGAATCATCATCTGGGAC…	MRPDTAASTPDNRSAEGTLPVHQKEDGLVINDEKNGTTHEKGTMNKRSRFPWSRPGSRGKESTMSDSSSENEKSAVPVTKEEQLPPVSFFEMFRFSTKLEISLNIIGLVAAAAAGAAQPLMSLIFGNLTQAFVDFGTITERFSRGDATQDEVQAAANHFKDVASEDALWLTIIGIGIFACTFTYMYFWVYTGEVNSKRIRENYLKAVLRQDIAFFDNVGAGEVATRIQTDTHLVQQGMSEKVALTVSFIASFITGFVLAYIRSWRLALAMSSILPCIAIAGGVMNVFMSKYMQQSLKHVADGGTIAEEVISTIRTAQAFGTQSVLTGLYDQRVFLSKVVDVKSAIVHGAGLSIFFFVIYSSYGLAFSYGTTLILRGLADVGTVVNVFIAILIGSLSLAL…	-1.24875	1.12176	0.000311389	0.00156798	gi|170089911|ref|XP_001876178.1|	318.5	5.00E-85	predicted protein [Laccaria bicolor S238N-H82] >gi|164649438|gb|EDR13680.1| predicted protein [Laccaria bicolor S238N-H82]	gi|299742103|ref|XM_001832197.2|	89.7	6.00E-15	Coprinopsis cinerea okayama7#130 multidrug resistance protein 1, mRNA	sp|P36619|PMD1_SCHPO	521	7.00E-148	Leptomycin B resistance protein pmd1 OS=Schizosaccharomyces pombe (strain 972 / ATCC 24843) GN=pmd1 PE=3 SV=2	SPCC663.03	521	2.00E-147	COG1132	ABC-type multidrug transport system, ATPase and permease components	K05658	0	976	lbc:LACBIDRAFT_188284	ATP-binding cassette, subfamily B (MDR/TAP), member 1	GO:0009987//cellular process;GO:0006810//transport	GO:0016887//ATPase activity;GO:0000166//nucleotide binding	-
Unigene3309_All	ABC-B	ABCB2	696	C-terminal fragment of the predicted gene	TTTTTTTTTTAAGGTACAAACGGTTCAGATTCAATTGCAAAAAATGGGCTCAAATAATCGAAACTAGTGATCCTGGAGCCAAAAATTACGTAGAAGTGCAAACTGACTAGTTACTATATACCAGAAAGGAACAAGTTTTGGAACGGGAGACTCTGTTGGGCCACACTTGTTACGTCAACAGCGCCTGTGATTGAACGTATTCATAATAGCCCCCACGAAGCGCTAGTAGCTTTTCGTGTGTACCGGACTCGCTGATCTGTCCATCCTTGACAAAGTAAATGCAATCCGCATTCTGTATGGATGATAGACGATGAGCGACCGCAATGGTCGTCCTTCCTTTAGAAGCTTGGTCAAGGGCCGCCTGTACGACCTTTTCAGACTCGGAATCAAGTGCAGATG…	DCIYVMGEGRLLQEGKHAELLRDSEGPYAKLVHAQKLREENERDEDEIEEIKFGKDPNSVSRASAIAGHSGRDPRDDFALGRQGTQRSVLSSILEKLKRQSPSGSSRYGTMQLIKRIGNLQRGVWKQYLWGGIFAAIFGAVYPAFSVVFAMSVTTFQATGISQLRQEGDRNALWFFIISLVAMTAMGIQQYSFLSTAANLTYRLRSVSFKSILRQDIKFFDNSKNGTGVLTSKLSDNPQKVSGLAGITLAGIIQAIAIIVIGWIVGLLYQWKLALIGIAITPVLISAGYIRLRVVIMKDEQNKAAHESSAQVACEAAGAIRTVVSLTRENDCGNNYSNSLEEPLRRSIRTAIYSNLLYAASRACISFATALVFWVGARDVADQKYGTTAFFVSFFSVTF…	-1.27663	4.57145	7.60586e-09	9.24434e-08	gi|393212556|gb|EJC98056.1|	327	1.00E-87	multidrug resistance protein 1 [Fomitiporia mediterranea MF3/22]	gi|299743719|ref|XM_001835885.2|	81.8	1.00E-12	Coprinopsis cinerea okayama7#130 #n# multidrug resistance protein 1, mRNA	sp|P36619|PMD1_SCHPO	491	9.00E-139	Leptomycin B resistance protein pmd1 OS=Schizosaccharomyces pombe (strain 972 / ATCC 24843) GN=pmd1 PE=3 SV=2	SPCC663.03	491	2.00E-138	COG1132	ABC-type multidrug transport system, ATPase and permease components	K05658	0	828	cci:CC1G_03025	ATP-binding cassette, subfamily B (MDR/TAP), member 1	GO:0009987//cellular process;GO:0006810//transport	GO:0016887//ATPase activity;GO:0000166//nucleotide binding	-
CL893.Contig21_All	ABC-B	ABCB4	134	Fragment	TCGGATACAACATTGGGTATGTATTAAACGTTTATTGAGCGTGGAAGCGGCTGGAGGCTTTTCAGAAATTTTTCTGACTAACTTTATCCCCTCTTCACTCTCTTTCGCACGGACGCATACACACTGCTGTCTTCGTTGTGTTGGCCGTGAACAGTTATGGCAAGTTTGGTGCTTCGGAGGATGAGATCGTGGTTGCTGCCAAGGCTGCGCAGATGCACGACAGAATTATGAGCTTCCCTGATGAGTATGAGACCAAGGTTGGCGAGCGCGGCGTCCGGTTGAGTGGTGGTGAGAAGCAGAGGGTGGCTATTGCGCGGACGCTGTTGAAGAATCCACCAGTGCTACTCTTGGATGAGGCGACGAGTGCGCTGGATACATCTACGGAAAAGGATATTCAGA…	LTLSPLHSLSHGRIHTAVFVVLAVNSYGKFGASEDEIVVAAKAAQMHDRIMSFPDEYETKVGERGVRLSGGEKQRVAIARTLLKNPPVLLLDEATSALDTSTEKDIQKALLNLMKGRSSLSIAHRLSVSGVLAW	-1.28027	-0.418754	0.083766	0.177683	gi|403411648|emb|CCL98348.1|	272.3	5.00E-71	predicted protein [Fibroporia radiculosa]	gi|299751774|ref|XM_002911640.1|	61.9	2.00E-06	Coprinopsis cinerea okayama7#130 SeqLit mitochondrial half-size ABC transporter, mRNA	sp|Q02592|HMT1_SCHPO	134	5.00E-31	Heavy metal tolerance protein OS=Schizosaccharomyces pombe (strain 972 / ATCC 24843) GN=hmt1 PE=2 SV=3	SPCC737.09c	134	1.00E-30	COG5265	ABC-type transport system involved in Fe-S cluster assembly, permease and ATPase components	K05663	1.00E-25	118	spo:SPAC15A10.01	mitochondrial ABC transporter ATM	GO:0055085//transmembrane transport;GO:0006200//ATP catabolic process	GO:0042626//ATPase activity, coupled to transmembrane movement of substances;GO:0005524//ATP binding	GO:0016021//integral to membrane
CL893.Contig33_All	ABC-B	ABCB4	888	N-terminal fragment of the predicted gene	CCTGGTTTCTTTTTGGCTTCAACACGCGGCTAGTTCATGTCCGCTTGCGCCTACGACGCTCACGGTTCACGACCTTACTAACGACCTCTTCCATCTCTCCTCTCCCTCTCCTCGTCCTCTTCAAGTTTTTCTTTTGTGTCTCCTCTTTCTGTTAACGACCCTCATCCAACCAAGAAAAAAAAACGCATAAAAAATCATCTAGTTTTCTTCAAACACGGACTTTCTTTTCACAGTGATACTTTAGGGCAAAAAAAACGAAAACAAAAACAAAAACAGATTTAGGAGGGGACGAGACGAGATTCGCGCGATGGCGGCCACGATTGTGATGAGTGCTGTGCCATCATTATCGCAAGATACGGTACTCGCTGCGCTTTTCGTCGTACGAGTCGCTTTCCCAGT…	MAATIVMSAVPSLSQDTVLAALFVVRVAFPVILLAISLSLYTAKKDSVNQHSETPIVPVTIAVKSPRRGLILPILTLVALTYFLDGFALIVHSVLSKHWQGTPPTAEWWKSLWSGIEVETVGGLLAAGLLAIFGVWKEMQGVAVWLVRRPRLWAGIALVGSFAEVGLLGVALGTVYNKPPVHIPELPEQARIPILLHSLFPAIRTLLLIPLFPILANPRVRYVPASEVRQNGDGILSVQPRATENSSLLVRDEEAGIPSQGLVPPTVGQQYGTFARSTRSGRSTPNATSRTQTPAPSDGQDTTRPVRPFTSTTRSTQHESVSKWDNPSWAELYRRLKRIAPFLWPKTSVWLQFLAFVCIIVLVIGRFVNFAVPLTLGELLIVLERKYGGGSPVPEPDTT…	-1.30129	0.0626894	0.0354074	0.0899042	gi|393217700|gb|EJD03189.1|	168.3	2.00E-39	hypothetical protein FOMMEDRAFT_108336 [Fomitiporia mediterranea MF3/22]	gi|299751774|ref|XM_002911640.1|	61.9	3.00E-06	Coprinopsis cinerea okayama7#130 SeqLit mitochondrial half-size ABC transporter, mRNA	sp|Q02592|HMT1_SCHPO	463	5.00E-130	Heavy metal tolerance protein OS=Schizosaccharomyces pombe (strain 972 / ATCC 24843) GN=hmt1 PE=2 SV=3	SMc00550	415	4.00E-115	COG5265	ABC-type transport system involved in Fe-S cluster assembly, permease and ATPase components	K05663	1.00E-105	385	pan:PODANSg2281	mitochondrial ABC transporter ATM	GO:0055085//transmembrane transport;GO:0006200//ATP catabolic process	GO:0042626//ATPase activity, coupled to transmembrane movement of substances;GO:0005524//ATP binding	GO:0016021//integral to membrane
CL2001.Contig4_All	ABC-B	ABCB6.3	723	Full-length cDNA	ACGCGTACTTCATTTCTTCCTCACGTCCGCAGACACGATCTGGTGTCCGCCTGTAAAGGCCAAGTAAAAGAGCACGGGCACGAAACTTCATGCGAAAACGCCGCTTCATGCCATGGTCGTCGAGATCGGGAAGTTTCAACCCAGATGATACGACTTGTGTTCGACATACACGTATAGGCGTATGGGATTTGTACGAAGAACTCGACCCAGAGGTGGAACGCTTACCCGGATCGACAAAGTTCCAGCAACTCCATGACGTCAAGCAATGTTTCCCATACTTGTTGCGAATGTTGGGTGACATTGCGAGCCTTCGGAATTGTTGGGTCTTGTTGTTGGCCTACGCTGGTGTAACAGTGGTGCTGGCATTGCTACCAGCGATGTCATTATGGTATTCTGGGC…	MRKRRFMPWSSRSGSFNPDDTTCVRHTRIGVWDLYEELDPEVERLPGSTKFQQLHDVKQCFPYLLRMLGDIASLRNCWVLLLAYAGVTVVLALLPAMSLWYSGQLLQVVEAAIASRTINSDLLMRVAVGQVVCTLTKRIFSILRGRISEPLNKRIRAFFGIYIFEAYARLDAPTYDDPVVQRQLEAARYGYSGNGRSSVAWDALQMFVNTATTFLSLIAQVGVLANVLKSQRDGTLLAVLSFLPPMMQWLYMQQTRFPLIWAATCKNDDYVRLEGMKKLVAEPAHRKELVVGNLFPHLLPEYISAQGKVGDDGGDFFSMRRSHQIREKLSSIHLLAEPLLDAPQLVFVLRAVQYPASIPVSFGSLKLIQSTVNGFSHAIFDLFDSFGSIADQLDSIRKL…	-1.31616	-0.50611	0.0544012	0.126461	gi|392596942|gb|EIW86264.1|	811.6	0	P-loop containing nucleoside triphosphate hydrolase protein [Coniophora puteana RWD-64-598 SS2]	--	--	--	--	sp|Q6FIK3|ATM1_CANGA	145	2.00E-34	Iron-sulfur clusters transporter ATM1, mitochondrial OS=Candida glabrata (strain ATCC 2001 / CBS 138 / JCM 3761 / NBRC 0622 / NRRL Y-65) GN=ATM1 PE=3 SV=1	CAC0661	214	5.00E-55	COG1132	ABC-type multidrug transport system, ATPase and permease components	K05658	2.00E-36	153	afm:AFUA_6G03470	ATP-binding cassette, subfamily B (MDR/TAP), member 1	-	GO:0017111//nucleoside-triphosphatase activity;GO:0000166//nucleotide binding	-
Unigene2354_All	ABC-G	ABCG7.2	934	Full-length cDNA	ATGAACTCGTCTGTCCTTTGTTTGTTGGGAGCCATAAGGACCATGATAATTGAGGTAGGGTAAACAGACCTCCGACTACCTGAACTCTTTTAATTTAAAAGGAATGTATGTATGCCGAACACTAGTACCATTACTTTACTAAAGTCTACATCTACGCATAAAAGTTTTTTTCTTTAAAAAAAAGAAAAAAGAATCCAAGGGAGTCCTCTCACAAGAAAAGAAAAAACAACAACCAGAGAACCTTTGACAAAACCCGCAAAAAAAAACGAGAAAAAAGGACCGTATGTTAAATATAAGAATCATGTCGTTTCGTCACACTCTATCGTCTCTCCCTAACCTTTACCCACACAACGACGATGACACCAACTCCAAAGCCAGCGATGAACGCAAAGAGCACGA…	MSCQVINPTLQAIFPGSTTLNILRTLQPSRTPIANTTAFGSAGSAYAQLWYDGVEQFYCTADNCVQNVGSGTGGGASSTVWDCQNLQCHCNSGVTWCGATQPDLSNTLNNLQGTLSINCAEPDTSGIAQCSFIQDVLRQLFGANGLSLSGCTFGECVAQNVIDDAQAQGGGGGDSSEGGGGSSLSGGVIAGLAVVGTLIGLAIAVLVFGLWRRRVARREGLAKAIGASPTGGVGVGWKDVSYVVEGTGVGVGAGMFAATTSKRRRTVKSKSKVVLDHVSGHVSPGQMMAILGPSGAGKTTLLEILAGKEKEGRMNGKVTMSRRRTVGSESSDSTLNDSTQPAPRIAFVPQQDVLPPLLTVHEALLFAARLRLPEYIPHASLLHRVDTLIAQLGLERVRD…	-1.33687	7.95342	9.11258e-08	9.29226e-07	gi|393220785|gb|EJD06271.1|	1005.7	0	hypothetical protein FOMMEDRAFT_18416 [Fomitiporia mediterranea MF3/22]	gi|299754153|ref|XM_001839766.2|	65.9	1.00E-07	Coprinopsis cinerea okayama7#130 KQ# ABC transporter, mRNA	sp|P25371|ADP1_YEAST	296	6.00E-80	Probable ATP-dependent permease OS=Saccharomyces cerevisiae (strain ATCC 204508 / S288c) GN=ADP1 PE=1 SV=2	YCR011c_3	159	3.00E-38	COG0842	ABC-type multidrug transport system, permease component	K05681	2.00E-45	184	mgr:MGG_01563	ATP-binding cassette, subfamily G (WHITE), member 2	-	-	-
CL3166.Contig2_All	ABCC	ABCC3.1	1527	Full-length cDNA	AAAAGCTTCATCCATCTGGGTCTCGACCAGCTCGCCTCTTTACTCCTCCCTCCGCCCTCCTTCGCCTATGTACCCACTTGGGTGCCCCATATCATTTGACCCGTCCAGTTATGACTGTATTCAAACATACATTTTGCATACCTACCTCCCACTCACAATCATAGCCTTTACGCTCTTATACGATGTCAACACCTCTGTTGGAGCTCCAAGACCTATCCGCAACGCATTGGAATGGATATCAACACCATTTCGTAACTTTCTAAGCATGGAAGACCTCGATGAGACTAATGTCGCCACGAAGACTCGTATCACCCTACAGCCTTGGAAATGGAAACTCTTCGTGGCATTACCACTCCTCCAGTTTTTACTCAACGTCTCCCTACTCGCATACCTCATGGT…	MYPLGCPISFDPSSYDCIQTYILHTYLPLTIIAFTLLYDVNTSVGAPRPIRNALEWISTPFRNFLSMEDLDETNVATKTRITLQPWKWKLFVALPLLQFLLNVSLLAYLMVQDKHADAMRHLLLATSWLYASLRSWLRPPSTPPYLLFTFYTITLVSSFVGILFYASFPDKDLGQLSLDIVHFIVASILIYYIGTLPVNDVLPGGRVATRRDTPTSENTMPEDSATLWQWCTFSFVEPIFHIATSRRIEETDVWALSPFFKHKNLFRKYLDYRDRHPNHSLIRFLIGSNSLDLILDIILELWSAVVGFACVYSLQRILTALAEQSEHAKSEAYFFAFVTFAAHLSFAQVDLIQMWHSRRCYERTRGQLFCLLHYKALKRRDIGGKTNTETGNVTTNDGA…	-1.35136	3.92775	2.16288e-05	0.000141373	gi|393218315|gb|EJD03803.1|	1887.8	0	P-loop containing nucleoside triphosphate hydrolase protein [Fomitiporia mediterranea MF3/22]	--	--	--	--	sp|P32386|YBT1_YEAST	739	0	ATP-dependent bile acid permease OS=Saccharomyces cerevisiae (strain ATCC 204508 / S288c) GN=YBT1 PE=1 SV=2	YHL035c	681	0	COG1132	ABC-type multidrug transport system, ATPase and permease components	K05658	3.00E-52	207	fgr:FG01684.1	ATP-binding cassette, subfamily B (MDR/TAP), member 1	GO:0009987//cellular process;GO:0006810//transport	GO:0016887//ATPase activity;GO:0000166//nucleotide binding	-
CL3264.Contig5_All	ABC-B	ABCB3	737	Full-length cDNA	GTAAAAGCCTCTCCGGTTGGTGTGCAATCCCTTATTCGCCTCATTCTCCTCAATTGCTGGCATGGTCCTGGACTCGACTATATGACCTCTATCCTTCGAGCACAGTTGTACAGGCCCCTGTGTTCGTATACGCAGTGCGGGTTTGTGCGCGTCAAAGCCGGTTCGAGTTTTCGACAATGCCATCTTTTTACAAATGTGGGATCAAAGGACCAGTGGAGAGTATCACATTTGGGTAGCCTTCTAAAACCGACCCCAATCCCATGTCGGTACTCTTCAAACCTTTCGAAACCAAACGCCCAAACACACGTGCCCGATAACACATCGAAACAACCCACAAAAGAGCCCGAGGATGTTGTAAATGGCCTAAAGCAGGTCACACCAGCCCAACAACGTAAAAGG…	MTSILRAQLYRPLCSYTQCGFVRVKAGSSFRQCHLFTNVGSKDQWRVSHLGSLLKPTPIPCRYSSNLSKPNAQTHVPDNTSKQPTKEPEDVVNGLKQVTPAQQRKRDWDTVKKLLRSVWPKNDWDTRGRIILGFVILAAGKLLNVQVPILFKNVIDALNVEITADTAVWTLAGTLILGYGAARVGATVFGELLSAIFANVGQRAVRKVARETFEHLLNLDLKFHLSRQTGGLTRAIDRGTRGITYILSAVLFRIVPTSLEIGLVCWILTSRFGWDFAAVVAATIASYTWFTVTTTSWRTRFRREANKADNRSATVIVDSLINYEAVKNFNNEKFEIARLDKHLSAYEKASIKITTSLAFLNAGQGVIFSTALTSMMFLAAQGVVNGTMTLGDIVMVNQL…	-1.3571	1.74641	3.99048e-06	3.03801e-05	gi|393221517|gb|EJD07002.1|	955.7	0	iron-sulfur clusters transporter ATM1 [Fomitiporia mediterranea MF3/22]	gi|317143633|ref|XM_001819541.2|	67.9	4.00E-08	Aspergillus oryzae RIB40 iron-sulfur clusters transporter atm1, mRNA	sp|P0CL93|ATM1_CRYNB	822	0	Iron-sulfur clusters transporter ATM1, mitochondrial OS=Cryptococcus neoformans var. neoformans serotype D (strain B-3501A) GN=ATM1 PE=3 SV=1	YMR301c	637	0	COG5265	ABC-type transport system involved in Fe-S cluster assembly, permease and ATPase components	K05663	0	926	ppl:POSPLDRAFT_89920	mitochondrial ABC transporter ATM	GO:0055085//transmembrane transport;GO:0006200//ATP catabolic process	GO:0042626//ATPase activity, coupled to transmembrane movement of substances;GO:0005524//ATP binding	GO:0016021//integral to membrane
CL921.Contig4_All	ABC-B	ABCB6	750	Full-length cDNA	CCTACATCGCAGAAGTCTGCCTCTCGTATGGGGCACCCATTCCGATCATTCGCGTCTGCTAACACTTCCCCTTCAACATACTCAATTAGTGGGTCTATGGGGCACACAATTGTGTTGACTTCACTTATTGGGGAATACGTGCACGTCGTTATACAAGTAACACGCGATTTACAGCCCGTTGTATTTGACGGATGGAAACTCCCCTTGACAGACTTCGACGCAGGCATCTGCGATGTCACTTATGCTCAACTTCGTGCGATCGCTGAGAGAGCGGGGCAAGGCAAAGAATTAACGCGTCAGAGCGCATCTTCTCCATCGGAATGGCACAAGCTATTGTCCGGCTCTTTCATAGCCCTCCAACAGCTTATGAAGATCCTCCCTCCGGCACTTGGATTGTAC…	MLPDLSCSSPIVRFSLPLLARLLSDPWPSSPPFKYPPPHPLGHHLPPMPDSINPLSHIFPVIIPAICDLDDNSTNMSRPHTRTPFQQKSSQFVETPPDGDANNDLVDLPLSVYDAWLASRTYVTQVGSDGKIFRQPRPPGSTRQFNLTNVYLALQIIQSTFVQMVRLLWGLNPIRTFILVALTVIRGLLPAFRGYSHALILDEVQKLISSGDFPSTRLFHLVVREGLRLLAERLFDAFAEYNESVVHSSVQFHMERHQLEQRLRLDAPTLADPVINDLLHESDMFARSFTSLGRSFGVFSPFDIIHTLSSVAELASQLIILYTASGIAGSSPFSVGSSSSDPSRPQLSLLGIILLPSLLSLIASRLPSLPFTTSAGGDLCSTPYTAAEFSEFERMNRMK…	-1.36132	-0.571369	0.0809875	0.172862	gi|336373256|gb|EGO01594.1|	565.1	5.00E-159	hypothetical protein SERLA73DRAFT_48865 [Serpula lacrymans var. lacrymans S7.3]	--	--	--	--	sp|Q6FIK3|ATM1_CANGA	117	5.00E-26	Iron-sulfur clusters transporter ATM1, mitochondrial OS=Candida glabrata (strain ATCC 2001 / CBS 138 / JCM 3761 / NBRC 0622 / NRRL Y-65) GN=ATM1 PE=3 SV=1	BS_ygaD	154	9.00E-37	COG1132	ABC-type multidrug transport system, ATPase and permease components	K06653	1.00E-34	140	scm:SCHCODRAFT_83956	CDK inhibitor PHO81	-	-	-
CL1865.Contig5_All	ABC-F	ABCF1	639	Full-length cDNA; N-terminal part of the contig belongs to a different gene	GCCAGCGCGACGACCACAACGATCACCAAGACCAAGCCGACACTCAAGCCAACAGATGCTTTAAATCTGTCCAAGGAAAAGGCACCTTCAAGCACGAGTCTGCGATATCTCTGTCGCAAAGTGCGAAATGCCCAGCGACCTAGATAGGTATCACCAATGTCTATTATTGTGTTCCAACCAACTACACACTTGCTTATACATTTACATATCGCATAGTCAGATTGAACAACTTTTGCGTTGCGAACCGATAACTGAAGAACAAGTCAAGCAACTCTGCCTCAAGGCTCGCGAGATATTGATCGAGGAAGGCAATGTTCAAGTCGTCGACGCCCCCGTCACCATTTGCGGTGATATTCATGGTCAGTTCTGGGATATGATGGAGCTTTTCAAAATGGGTGG…	MAPSTSKQKRLAEKAAKQAAKANAAAAGGSSTGTPTGSVNGGSTAGTPLTSLSAATSQEDLSAMAKLQLATDRSASGVLVSDVKGRDIKIESYTLSFHGRLLIEGAEISLNYGQRYGLLGENGSGKSTFLQSIAERDIEIPEHIDIYIVRGEAEPSDVNAVDSIIASAKAKVALLEKRIEDLSMAEDVDEQALDATYEELEEMDPSTFEAKAGSILHGLGFSQEMMKRPTKDMSGGWRMRVALARALFIKPHLLLLDEPTNHLDLGAVVWLEAYLSTYNHILIITSHSADFMDSVCTNIMDLTMKKELVYYGGNYSTYVKTKHENEINQMKAYHKQQEEIAHIKKFIASAGTYANLVKQAKSKQKIIDKMEAAGLVEKVETPRPLRFNFEDIRKLPPPI…	-1.36453	0.991257	0.00636209	0.0216767	gi|403413591|emb|CCM00291.1|	1090.1	0	predicted protein [Fibroporia radiculosa]	gi|242220957|ref|XM_002476192.1|	182	7.00E-43	Postia placenta Mad-698-R serine/threonine protein phosphatase (PP2A-1), mRNA	sp|O42943|YBP8_SCHPO	814	0	Uncharacterized ABC transporter ATP-binding protein C16H5.08c OS=Schizosaccharomyces pombe (strain 972 / ATCC 24843) GN=SPBC16H5.08c PE=1 SV=1	SPBC16H5.08c	814	0	COG0488	ATPase components of ABC transporters with duplicated ATPase domains	K06185	0	1051	lbc:LACBIDRAFT_256579	ATP-binding cassette, subfamily F, member 2	GO:0006200//ATP catabolic process	GO:0005524//ATP binding;GO:0016887//ATPase activity	-
CL893.Contig13_All	ABC-B	ABCB4	742	Fragment	CAAGTTCGTGGTTCTGTCCGCGTATATTGCATTCTGTTGTCATCAATACGAACAACAATTACGCCTTACTGATACTTCACATCCGCACTATACACAGCACCCGTTCACATTCCAGAGTTACCTGAACAGGCACGGATCCCGATTCTACTCCACTCACTCTTCCCGGCTATCCGAACGCTACTCCTCATCCCTCTTTTCCCAATATTGGCCAATCCACGCGTGCGATACGTGCCTGCGAGTGAAGTTAGGCAGAACGGAGATGGGATACTCAGCGTGCAACCGCGCGCGACGGAGAATTCTTCGTTGTTGGTGAGAGATGAGGAAGCGGGGATTCCGAGCCAGGGTCTTGTGCCGCCGACGGTTGGACAACAGTATGGAACTTTTGCGAGGTCGACGAGG…	YFTSALYTAPVHIPELPEQARIPILLHSLFPAIRTLLLIPLFPILANPRVRYVPASEVRQNGDGILSVQPRATENSSLLVRDEEAGIPSQGLVPPTVGQQYGTFARSTRSGRSTPNATSRTQTPAPSDGQDTTRPVRPFTSTTRSTQHESVSKWDNPSWAELYRRLKRIAPFLWPKTSVWLQFLAFVCIIVLVIGRFVNFAVPLTLGELLIVLERKYGGGSPVPEPDTTSFWPYLWAYVGLRYLQSTGGLSALRDTLWAPVMQYSDREMSQMTFSHLLSLSLAFHTKRKTGEILRILDRGAAINRVFELLLFSICPTFVDIIIALGVFVWKFGWELAVVIAFVMASYIVVSITLTTWRAQIRREMNERDVVTRGIHTDCLLNYETVKYFGGEVYEGERY…	-1.3912	-1.09267	0.163824	0.296938	gi|393217700|gb|EJD03189.1|	72.8	0	hypothetical protein FOMMEDRAFT_108336 [Fomitiporia mediterranea MF3/22]	gi|299751774|ref|XM_002911640.1|	61.9	1.00E-06	Coprinopsis cinerea okayama7#130 SeqLit mitochondrial half-size ABC transporter, mRNA	sp|Q02592|HMT1_SCHPO	469	3.00E-135	Heavy metal tolerance protein OS=Schizosaccharomyces pombe (strain 972 / ATCC 24843) GN=hmt1 PE=2 SV=3	SMc00550	419	3.00E-123	COG5265	ABC-type transport system involved in Fe-S cluster assembly, permease and ATPase components	K05663	8.00E-115	391	pan:PODANSg2281	mitochondrial ABC transporter ATM	GO:0055085//transmembrane transport;GO:0006200//ATP catabolic process	GO:0042626//ATPase activity, coupled to transmembrane movement of substances;GO:0005524//ATP binding	GO:0016021//integral to membrane
CL2940.Contig2_All	ABC-C	ABCC4	790	N-terminal fragment of the predicted gene	GAGAAGAGCTAAAAGGGTGGATGTTTTTCCAGACGCGGTAGGTCCAAGAATCAAGTTCACCTGTCCCGTCCTGAAGACAACCTCTTCGTCAAACTTCAGTTTGAACGACTTTCGTTTTTTCAGGTTTGTGTTCGTTACACCGTTCTTTTTTTCGGAATCGAATGGATCCCATGAGAATGACACGCCCCGGAAACCAATTCTACCCTCGGCATTAGCGCATACCGACGGTTCGAAGCTGTGTGCCGATTCTTCTAAGCTCCTCTTTATGCTCGGGAGGTATTCCATCTTGTTGAGGAAATCATTGTATCTGTCCAAAGAGACCTTGGCTTTCAACACATCCGGAACGTTGGCCATCATCATCCACAGTTGATCCTGTAGAATATTGAAAATCATTAGAGC…	MLAVQSIVEVTSLWFQSTFETFVSTTQRSDALYVLPTVTTASIIWIAFDIIRRNSQRKKGLPNGGATYNGHSEDSRNPEEDVEFETAKLPTDNESGIFLDGATIAAFRFMRFVCVLALLSLQVHQVVFGGVTWIQVGLLDFYLYAAILALGSLTLPTPHRDVVSHHLILSLVVALVTYIYLDAWPFATELLEPFDPVDDPVTWVRLGLLGFAGGVIPLIMPRPFRPTSVGATPAPEDTVCLLSSITYSYLDGIIYYAWRVPTIGIDDIPPLPDVSKASFLRKIGLKHLDPLLLKRYRHFTWSMLKVFGKEFASMFFWLVLNSVFQFAAPFGIKNLLSYLETGDSPFNMQPWFWILLLSVGPVLGACTFTQFLYKASIYAINAESIFTQVVFDHSLRIQL…	-1.39264	1.9751	1.2407e-06	1.04455e-05	gi|395329829|gb|EJF62214.1|	113.2	1.00E-120	hypothetical protein DICSQDRAFT_104522 [Dichomitus squalens LYAD-421 SS1]	--	--	--	--	sp|P32386|YBT1_YEAST	111	2.00E-24	ATP-dependent bile acid permease OS=Saccharomyces cerevisiae (strain ATCC 204508 / S288c) GN=YBT1 PE=1 SV=2	SPAC30.04c	105	4.00E-22	COG1132	ABC-type multidrug transport system, ATPase and permease components	--	--	--	--	--	-	-	-
CL1865.Contig8_All	ABC-F	ABCF1	639	Full-length cDNA; N-terminal part of the contig belongs to a different gene	GCGTCGTGCGCCAGCGCGACGACCACAACGATCACCAAGACCAAGCCGATATTCAAGCCAACAGATGCTTTAAATCTGTCCAAGGAAAAGGCACCTTCAAGCACGAGTCTGCGATATCTCTGTCGCAAAGTGCGAAATGCCCAGCGACCTAGATAGTCAGATTGAACAACTTTTGCGTTGCGAACCGATAACTGAAGAACAAGTCAAGCAACTCTGCCTCAAGGCTCGCGAGATATTGATCGAGGAAGGCAATGTTCAAGTCGTCGACGCCCCCGTCACCATTTGCGGTGATATTCATGGTCAGTTCTGGGATATGATGGAGCTTTTCAAAATGGGTGGCTTTTGCCCGGATACCAATTACCTTTTCATGGGCGACTTTGTCGACCGAGGGTTCTACTC…	MAPSTSKQKRLAEKAAKQAAKANAAAAGGSSTGTPTGSVNGGSTAGTPLTSLSAATSQEDLSAMAKLQLATDRSASGVLVSDVKGRDIKIESYTLSFHGRLLIEGAEISLNYGQRYGLLGENGSGKSTFLQSIAERDIEIPEHIDIYIVRGEAEPSDVNAVDSIIASAKAKVALLEKRIEDLSMAEDVDEQALDATYEELEEMDPSTFEAKAGSILHGLGFSQEMMKRPTKDMSGGWRMRVALARALFIKPHLLLLDEPTNHLDLGAVVWLEAYLSTYNHILIITSHSADFMDSVCTNIMDLTMKKELVYYGGNYSTYVKTKHENEINQMKAYHKQQEEIAHIKKFIASAGTYANLVKQAKSKQKIIDKMEAAGLVEKVETPRPLRFNFEDIRKLPPPI…	-1.4713	0.543884	0.0184469	0.0529041	gi|403413591|emb|CCM00291.1|	1090.9	0	predicted protein [Fibroporia radiculosa]	gi|242220957|ref|XM_002476192.1|	182	7.00E-43	Postia placenta Mad-698-R serine/threonine protein phosphatase (PP2A-1), mRNA	sp|O42943|YBP8_SCHPO	813	0	Uncharacterized ABC transporter ATP-binding protein C16H5.08c OS=Schizosaccharomyces pombe (strain 972 / ATCC 24843) GN=SPBC16H5.08c PE=1 SV=1	SPBC16H5.08c	813	0	COG0488	ATPase components of ABC transporters with duplicated ATPase domains	K06185	0	1051	lbc:LACBIDRAFT_256579	ATP-binding cassette, subfamily F, member 2	GO:0006200//ATP catabolic process	GO:0005524//ATP binding;GO:0016887//ATPase activity	-
CL893.Contig20_All	ABC-B	ABCB4	890	N-terminal fragment of the predicted gene	CTGGTTTCTTTTTGGCTTCAACACGCGGCTAGTTCATGTCCGCTTGCGCCTACGACGCTCACGGTTCACGACCTTACTAACGACCTCTTCCATCTCTCCTCTCCCTCTCCTCGTCCTCTTCAAGTTTTTCTTTTGTGTCTCCTCTTTCTGTTAACGACCCTCATCCAACCAAGAAAAAAAAACGCATAAAAAATCATCTAGTTTTCTTCAAACACGGACTTTCTTTTCACAGTGATACTTTAGGGCAAAAAAAACGAAAACAAAAACAAAAACAGATTTAGGAGGGGACGAGACGAGATTCGCGCGATGGCGGCCACGATTGTGATGAGTGCTGTGCCATCATTATCGCAAGATACGGTACTCGCTGCGCTTTTCGTCGTACGAGTCGCTTTCCCAGTT…	MAATIVMSAVPSLSQDTVLAALFVVRVAFPVILLAISLSLYTAKKDSVNQHSETPIVPVTIAVKSPRRGLILPILTLVALTYFLDGFALIVHSVLSKHWQGTPPTAEWWKSLWSGIEVETVGGLLAAGLLAIFGVWKEMQGVAVWLVRRPRLWAGIALVGSFAEVGLLGVALGTVYNKPPVHIPELPEQARIPILLHSLFPAIRTLLLIPLFPILANPRVRYVPASEVRQNGDGILSVQPRATENSSLLVRDEEAGIPSQGLVPPTVGQQYGTFARSTRSGRSTPNATSRTQTPAPSDGQDTTRPVRPFTSTTRSTQHESVSKWDNPSWAELYRRLKRIAPFLWPKTSVWLQFLAFVCIIVLVIGRFVNFAVPLTLGELLIVLERKYGGGSPVPEPDTT…	-1.47284	0.0968503	0.0110953	0.0346626	gi|393217700|gb|EJD03189.1|	167.2	4.00E-39	hypothetical protein FOMMEDRAFT_108336 [Fomitiporia mediterranea MF3/22]	gi|299751774|ref|XM_002911640.1|	61.9	3.00E-06	Coprinopsis cinerea okayama7#130 SeqLit mitochondrial half-size ABC transporter, mRNA	sp|Q02592|HMT1_SCHPO	473	7.00E-136	Heavy metal tolerance protein OS=Schizosaccharomyces pombe (strain 972 / ATCC 24843) GN=hmt1 PE=2 SV=3	SPCC737.09c	420	9.00E-120	COG5265	ABC-type transport system involved in Fe-S cluster assembly, permease and ATPase components	K05663	3.00E-115	393	pan:PODANSg2281	mitochondrial ABC transporter ATM	GO:0055085//transmembrane transport;GO:0006200//ATP catabolic process	GO:0042626//ATPase activity, coupled to transmembrane movement of substances;GO:0005524//ATP binding	GO:0016021//integral to membrane
CL1838.Contig2_All	ABC-I	ABCI2	501	C-terminal fragment of the predicted gene	ATCCAATGTTTACCGAACCCTACTTGTAACACAAGCGCCTATAATATGTACATGTACATAATGTTGAATGAATGAAGACAATGCGATACCATCCAAAAAAATAAACTAAATCGTCTGCTATGAAATCCAGACTTGTCCATCCTCTATCCTAGCACTCTGTAAATCAGAGCCCTTCCAGGGAACTTCCTCCTCCCAATGCGTAACAAAAACAACAGCTTGACTCGAATCAAGTCTCCTACTCAAATAATCCTTCGCAACGTCAATCATCCTCGCATCCATCCCCGCAAAAACCTCATCGAGGATCAACAATGGCGGTTTACCAACCAACGCTCTCAACAACAACACAAGTCCTTGTTCACCAGATGACAACATCGCAAACTCACACTCCGCAAAAGTACG…	WAVVGSAGNEKSVLLETLLGYTRISPSPPGGIYPFLTRTNPPRDPHSSCISLVSFTTNRRGAAGGAFYDYTARYGAVRDEDRVTLREVLFTEYENPTTSEDGATPLDILAERLDLVKLLDLPMVVLSNGQTRRARIARALLAHPEVLLLDEPLTGLDVQHRPKLTRLLGEIHLSGRPRVIMALRPQDPVPEWVTHVARIEGGGRVRTGKKRELWQPYIPGGERRNENEEVGGKTAERVAGKVLVDMRNVNVKYSDRHVLKDVNWTIREGDRWHLKGPNGSGKTTLLSLITGDHPQSYTQGTRSLSNPGSATESSANGTHLELFSRPRRALATTTLSRLIGTFSPELYAAFPRRLGSNALTVRDTIATGFEGTFSYRPCTEEMNSRIDELLTELGPDKWS…	-1.51564	3.3636	2.5009e-09	3.29238e-08	gi|393222703|gb|EJD08187.1|	501.1	3.00E-140	P-loop containing nucleoside triphosphate hydrolase protein [Fomitiporia mediterranea MF3/22]	--	--	--	--	sp|Q9UT95|YL44_SCHPO	89.7	5.00E-25	Uncharacterized ABC transporter ATP-binding protein C323.04 OS=Schizosaccharomyces pombe (strain 972 / ATCC 24843) GN=SPAC323.04 PE=3 SV=1	ZmodF	78.6	6.00E-34	COG1119	ABC-type molybdenum transport system, ATPase component/photorepair protein PhrA	--	--	--	--	--	-	-	-
CL299.Contig4_All	ABC-G	ABCG2	1622	Full-length cDNA	ATAGGCAATCTCCAACTTGAAGTTATTGTCCGGGCGTGTGTCCCGTGAAGAGACCCGAAATGCCCTATCACACCGATTTGGCGGTGTACGAATTCTTTATGGTTCAAGCTTGTGCAACCCTTCAGCTCACATTAAAGCCGCCTTTACGCAGGGTTGTCGAGAAGCCAAGGATACTGGCGCTCATTGGGCTGGGAATTCAGTATGACGATTGGAGCATGCTAGGCTTCGGATCACGAAGACATATGTTGTGAGAGCATGAACGTGGCTATTTACTCACTTGGATTTCACCTCGCTTGTCGTACCAGGTGTGATGAAGTGTTGATATTTGGGCCATGACGAAAACGTACCGCCCCTTCGCTTCCTCAGGATTCGAAGTACGGACCCGCTCTCGATCAGAGC…	MSRSSSLDYTGPAFPVPNVNATPNPNNPNSNPNSTTHAPEASQSQTPYYSQPGSAAPSMYSGSIGGDKSGNQFYEFEFEGGAKPGSNYNGSVKYPPSHAYSHAQSYSVDANAQAQVLAQQRATQLARRQSTSSRVSYDYFDPQGMSELVRKLSKMEKSTSSTGGKKGTGESIDERDRAAVVNIGSVRRSASLDSGSISDRSEKAGGLGTSPGEKKAKMVLADATTSADPAASKKPSFDLELVLRAAMEQREAEGVASRSLGILFKDLRVTGFAAGSAYQATLGSMLSPSNWLENINKMRHPDMRDIISGFEGVVRPGEMLLVLGRPGSGCSTLLKTLANHTEEYISVTGERHYDSLSPRDIRERYRGDVTYCPEDDVHFPSLTVRETIEFAAKTRAPNV…	-1.52303	3.85211	3.9897e-10	5.80592e-09	gi|389745987|gb|EIM87167.1|	118.2	4.00E-24	hypothetical protein STEHIDRAFT_146669 [Stereum hirsutum FP-91666 SS1]	gi|398389774|ref|XM_003848300.1|	79.8	2.00E-11	Mycosphaerella graminicola IPO323 ABC transporter (MgAtr4) mRNA, partial cds	sp|P41820|BFR1_SCHPO	1142	0	Brefeldin A resistance protein OS=Schizosaccharomyces pombe (strain 972 / ATCC 24843) GN=bfr1 PE=1 SV=1	YDR011w_3	375	1.00E-102	COG1131	ABC-type multidrug transport system, ATPase component	K08712	0	1087	sce:YDR011W	ATP-binding cassette, subfamily G (WHITE), member 2, SNQ2	-	GO:0016887//ATPase activity;GO:0000166//nucleotide binding	GO:0016020//membrane
CL921.Contig9_All	ABC-B	ABCB6	816	Full-length cDNA	CAGGTCGGTGTATGATTACGCAATTAGATGATTACGCGATAATAAGCCTACCGTTATTTGGTTTCAATGTTACCTGATTTGAGCTGTAGCTCCCCAATCGTCAGGTTCTCTCTTCCTCTACTTGCCCGCCTCCTCTCGGATCCATGGCCCTCCTCTCCGCCCTTCAAATACCCTCCTCCTCACCCTCTTGGGCATCATCTCCCTCCCATGCCCGACAGTATCAACCCCCTTTCCCACATCTTCCCCGTCATCATCCCCGCCATTTGCGACCTGGATGACAATTCTACAAACATGTCTCGTCCGCATACTCGCACTCCCTTCCAACAAAAGTCTTCTCAATTTGTCGAAACGCCACCAGATGGAGACGCGAACAACGACCTCGTTGACCTGCCATTATCC…	MLPDLSCSSPIVRFSLPLLARLLSDPWPSSPPFKYPPPHPLGHHLPPMPDSINPLSHIFPVIIPAICDLDDNSTNMSRPHTRTPFQQKSSQFVETPPDGDANNDLVDLPLSVYDAWLASRTYVTQVGSDGKIFRQPRPPGSTRQFNLTNVYLALQIIQSTFVQMVRLLWGLNPIRTFILVALTVIRGLLPAFRGYSHALILDEVQKLISSGDFPSTRLFHLVVREGLRLLAERLFDAFAEYNESVVHSSVQFHMERHQLEQRLRLDAPTLADPVINDLLHESDMFARSFTSLGRSFGVFSPFDIIHTLSSVAELASQLIILYTASGIAGSSPFSVGSSSSDPSRPQLSLLGIILLPSLLSLIASRLPSLPFTTSAGGDLCSTPYTAAEFSEFERMNRMK…	-1.58351	-0.450921	0.0193581	0.0550648	gi|336373256|gb|EGO01594.1|	584.3	9.00E-165	hypothetical protein SERLA73DRAFT_48865 [Serpula lacrymans var. lacrymans S7.3]	--	--	--	--	sp|Q6FIK3|ATM1_CANGA	142	3.00E-33	Iron-sulfur clusters transporter ATM1, mitochondrial OS=Candida glabrata (strain ATCC 2001 / CBS 138 / JCM 3761 / NBRC 0622 / NRRL Y-65) GN=ATM1 PE=3 SV=1	BS_ygaD	174	1.00E-42	COG1132	ABC-type multidrug transport system, ATPase and permease components	K05658	3.00E-39	164	afm:AFUA_6G03470	ATP-binding cassette, subfamily B (MDR/TAP), member 1	-	-	-
CL1865.Contig7_All	ABC-F	ABCF1	639	Full-length cDNA; N-terminal part of the contig belongs to a different gene	GCGTCGTGCGCCAGCGCGACGACCACAACGATCACCAAGACCAAGCCGATATTCAAGCCAACAGATGCTTTAAATCTGTCCAAGGAAAAGGCACCTTCAAGCACGAGTCTGCGATATCTCTGTCGCAAAGTGCGAAATGCCCAGCGACCTAGATAGTCAGATTGAACAACTTTTGCGTTGCGAACCGATAACTGAAGAACAAGTCAAGCAACTCTGCCTCAAGGCTCGCGAGATATTGATCGAGGAAGGCAATGTTCAAGTCGTCGACGCCCCCGTCACCATTTGCGGTGATATTCATGGTCAGTTCTGGGATATGATGGAGCTTTTCAAAATGGGTGGCTTTTGCCCGGATACCAATTACCTTTTCATGGGCGACTTTGTCGACCGAGGGTTCTACTC…	MAPSTSKQKRLAEKAAKQAAKANAAAAGGSSTGTPTGSVNGGSTAGTPLTSLSAATSQEDLSAMAKLQLATDRSASGVLVSDVKGRDIKIESYTLSFHGRLLIEGAEISLNYGQRYGLLGENGSGKSTFLQSIAERDIEIPEHIDIYIVRGEAEPSDVNAVDSIIASAKAKVALLEKRIEDLSMAEDVDEQALDATYEELEEMDPSTFEAKAGSILHGLGFSQEMMKRPTKDMSGGWRMRVALARALFIKPHLLLLDEPTNHLDLGAVVWLEAYLSTYNHILIITSHSADFMDSVCTNIMDLTMKKELVYYGGNYSTYVKTKHENEINQMKAYHKQQEEIAHIKKFIASAGTYANLVKQAKSKQKIIDKMEAAGLVEKVETPRPLRFNFEDIRKLPPPI…	-1.59299	0.52363	0.0187623	0.0536434	gi|403413591|emb|CCM00291.1|	1090.9	0	predicted protein [Fibroporia radiculosa]	gi|242220957|ref|XM_002476192.1|	182	7.00E-43	Postia placenta Mad-698-R serine/threonine protein phosphatase (PP2A-1), mRNA	sp|O42943|YBP8_SCHPO	813	0	Uncharacterized ABC transporter ATP-binding protein C16H5.08c OS=Schizosaccharomyces pombe (strain 972 / ATCC 24843) GN=SPBC16H5.08c PE=1 SV=1	SPBC16H5.08c	813	0	COG0488	ATPase components of ABC transporters with duplicated ATPase domains	K06185	0	1051	lbc:LACBIDRAFT_256579	ATP-binding cassette, subfamily F, member 2	GO:0006200//ATP catabolic process	GO:0005524//ATP binding;GO:0016887//ATPase activity	-
CL921.Contig8_All	ABC-B	ABCB6	851	Full-length cDNA	CCTACATCGCAGAAGTCTGCCTCTCGTATGGGGCACCCATTCCGATCATTCGCGTCTGCTAACACTTCCCCTTCAACATACTCAATTAGTGGGTCTATGGGGCACACAATTGTGTTGACTTCACTTATTGGGGAATACGTGCACGTCGTTATACAAGTAACACGCGATTTACAGCCCGTTGTATTTGACGGATGGAAACTCCCCTTGACAGACTTCGACGCAGGCATCTGCGATGTCACTTATGCTCAACTTCGTGCGATCGCTGAGAGAGCGGGGCAAGGCAAAGAATTAACGCGTCAGAGCGCATCTTCTCCATCGGAATGGCACAAGCTATTGTCCGGCTCTTTCATAGCCCTCCAACAGCTTATGAAGATCCTCCCTCCGGCACTTGGATTGTAC…	MLPDLSCSSPIVRFSLPLLARLLSDPWPSSPPFKYPPPHPLGHHLPPMPDSINPLSHIFPVIIPAICDLDDNSTNMSRPHTRTPFQQKSSQFVETPPDGDANNDLVDLPLSVYDAWLASRTYVTQVGSDGKIFRQPRPPGSTRQFNLTNVYLALQIIQSTFVQMVRLLWGLNPIRTFILVALTVIRGLLPAFRGYSHALILDEVQKLISSGDFPSTRLFHLVVREGLRLLAERLFDAFAEYNESVVHSSVQFHMERHQLEQRLRLDAPTLADPVINDLLHESDMFARSFTSLGRSFGVFSPFDIIHTLSSVAELASQLIILYTASGIAGSSPFSVGSSSSDPSRPQLSLLGIILLPSLLSLIASRLPSLPFTTSAGGDLCSTPYTAAEFSEFERMNRMK…	-1.61452	-0.811537	0.0703946	0.154819	gi|336373256|gb|EGO01594.1|	29.3	3.00E-159	hypothetical protein SERLA73DRAFT_48865 [Serpula lacrymans var. lacrymans S7.3]	--	--	--	--	sp|Q751N2|ATM1_ASHGO	121	5.00E-27	Iron-sulfur clusters transporter ATM1, mitochondrial OS=Ashbya gossypii (strain ATCC 10895 / CBS 109.51 / FGSC 9923 / NRRL Y-1056) GN=ATM1 PE=3 SV=1	BS_ygaD	152	1.00E-37	COG1132	ABC-type multidrug transport system, ATPase and permease components	K05658	1.00E-34	149	afm:AFUA_6G03470	ATP-binding cassette, subfamily B (MDR/TAP), member 1	-	-	-
CL1307.Contig3_All	ABC-C	ABCC6	906	C-terminal fragment of the predicted gene	TGGACTTTGATGACCTGTCCAGACTCGAACAACGATTCTATGACGAGGGTTGCCTAGAAGGGTTCCGACATGGGAAGGATCATGGTGTCGCCGAGGGACTTGCTATGGGCCAGAAGGTCGGCTATGAACTTTGGGAGGAAATAGGATTTTACGAAGGGTTTGCTAAAGTATGGGGAGTGACTGTTGAGAAGGATGTCACAGAAGGGGCAGCCAGTAGTGTGGCGACGGTGAACTCTTCCAACACGAAGGACGAGTGAGCACTCAAAGTAGTCACTCAGCACTGACCTTGTTAACCTTGACAGCGAAGGCGAATCGTACATGCGGCCCATGGTTTGCTAGAACTAATCTCTCAATTTCCGATGGTAAATCCGTCTACTCTGGCTACGAAATCTTTAGATT…	LQMDARILRLPPGETLQKGDEVLRVNDGEFRWSKKDLAPTLEDINLVVKKGELVGVLGRVGAGKSSLMSAIIGDMRREEGEIILSGTVAYAPQNPWIMSATVRDNILFSHEYDEGFYNLVLDACALRQDLALLAQGDMTEVGEKGITLSGGQRARVSLARAVYARADLTLLDDVLAAVDSHVARHVFEQVIGPNGLLSTKARILVTNSIAFLRHFDKIIYLRRGIVIESGSYSELMFDQGSNVSKLISGHSAGLPGSGASTPGRTGSSTPLEDDSTAVSSRSDESCSEKDEKALKRKGSFKRAALAGIPVAPSDASAISKEHSEQGRVKWDVYLQYMQAASWLGCGLFLLLSILQQVVSVLSTIVLRAWGEHNRNAGGNSELGKFLFAYGMTSLLSVLL…	-1.62763	0.383373	0.000971348	0.00428157	gi|336363603|gb|EGN91983.1|	82.8	7.00E-14	hypothetical protein SERLA73DRAFT_79970 [Serpula lacrymans var. lacrymans S7.3] >gi|336381071|gb|EGO22223.1| hypothetical protein SERLADRAFT_440240 [Serpula lacrymans var. lacrymans S7.9]	--	--	--	--	sp|P39109|YCFI_YEAST	555	0	Metal resistance protein YCF1 OS=Saccharomyces cerevisiae (strain ATCC 204508 / S288c) GN=YCF1 PE=1 SV=2	YDR135c	555	0	COG1132	ABC-type multidrug transport system, ATPase and permease components	K05658	5.00E-62	138	yli:YALI0B12188g	ATP-binding cassette, subfamily B (MDR/TAP), member 1	GO:0055085//transmembrane transport;GO:0006200//ATP catabolic process	GO:0042626//ATPase activity, coupled to transmembrane movement of substances;GO:0005524//ATP binding	GO:0016021//integral to membrane
CL1484.Contig3_All	ABC-F	ABCF4	111	Fragment	AAGAATTTGTTTCTGCACTTTGTGCGTTCGTTCGCCGTTGACAACAACATGAGGTAAATGCTAACTTTGATCCTAAGGTCCGGAGATATGGAACGTGGAAGCAGGTAAAGTAACGCATAAGGGAAAAACGGCTGTTGTGGAGGACGCATTCGCCGACACAAAGTCCCTGAGGGGCAGTGGTGCAAACACGCCCATCAGGTCAGGCAGCCAGACGCCGGCTATATCGCGATCGGCGAATGCTACGCCGGCTGGAAGTGGAGTGGAGGTAAACGATGGTGCTCTGAGTGTCCCGGTCAAGAAGAAGAAGAAATTTACACGGAACGAAGTCAAAGCACGGGAGGAACGTCGTCGGATTAGAAGGTTGAATTGGTTATCTTTTGGCGGACCGAAGCCCGAGGA…	PEIWNVEAGKVTHKGKTAVVEDAFADTKSLRGSGANTPIRSGSQTPAISRSANATPAGSGVEVNDGALSVPVKKKKKFTRNEVKAREERRRIRRLNWLSFGGPKPEDTDSD	-1.6408	-0.651206	0.0460625	0.110955	gi|409044997|gb|EKM54478.1|	158.7	7.00E-38	hypothetical protein PHACADRAFT_258349 [Phanerochaete carnosa HHB-10118-sp]	--	--	--	--	sp|Q08972|NEW1_YEAST	62.4	2.00E-10	[NU+] prion formation protein 1 OS=Saccharomyces cerevisiae (strain ATCC 204508 / S288c) GN=NEW1 PE=1 SV=1	YPL226w_2	62.4	5.00E-10	COG0488	ATPase components of ABC transporters with duplicated ATPase domains	K03235	2.00E-33	140	scm:SCHCODRAFT_77542	elongation factor 3	-	GO:0017111//nucleoside-triphosphatase activity;GO:0000166//nucleotide binding	-
CL597.Contig12_All	ABC-B	ABCB2	1369	Full-length cDNA	TATGTTCGTCTGTTCAACAGCATAATATATATATGCAGTAGCCAATGGTGCTTTATATATGATAATAGGTGTAGCGAGTGGATATAGAAATAATATGCAGAGTACACAGGAGAGAGTGGCAATAATGAAACAGCTTTGCGAGAGTCAGGTCATTCAGCGTTAACTCAAATCGTGATGAGAGAGAGAGAAAAATCCTACAGAAAACTACTACGATCAAATCAAGGAAAAAAATGACACCGTCTGGACGTGACAACACAGAACAGCAAGAGGGGAGGGGCAGGAGATAAATGAACAATGAAAGCGAAGGAAGAGGAGGGAAAGGGTCGAAACTAATCAAATAAACATAGCATCCAGATGAAAAAATTTTATAGAGCGAAAGGACGAAAAAAAACAAAACAA…	MRPDTAASTPDNRSAEGTLPVHQKEDGLVINDEKNGTTHEKGTMNKRSRFPWSRPGSRGKESTMSDSSSENEKSAVPVTKEEQLPPVSFFEMFRFSTKLEISLNIIGLVAAAAAGAAQPLMSLIFGNLTQAFVDFGTITERFSRGDATQDEVQAAANHFKDVASEDALWLTIIGIGIFACTFTYMYFWVYTGEVNSKRIRENYLKAVLRQDIAFFDNVGAGEVATRIQTDTHLVQQGMSEKVALTVSFIASFITGFVLAYIRSWRLALAMSSILPCIAIAGGVMNVFMSKYMQQSLKHVADGGTIAEEVISTIRTAQAFGTQSVLTGLYDQRVFLSKVVDVKSAIVHGAGLSIFFFVIYSSYGLAFSYGTTLILRGLADVGTVVNVFIAILIGSLSLAL…	-1.65168	8.13888	2.71056e-12	5.08494e-11	gi|393212556|gb|EJC98056.1|	1837.8	0	multidrug resistance protein 1 [Fomitiporia mediterranea MF3/22]	gi|299742103|ref|XM_001832197.2|	89.7	2.00E-14	Coprinopsis cinerea okayama7#130 multidrug resistance protein 1, mRNA	sp|P36619|PMD1_SCHPO	980	0	Leptomycin B resistance protein pmd1 OS=Schizosaccharomyces pombe (strain 972 / ATCC 24843) GN=pmd1 PE=3 SV=2	SPCC663.03	980	0	COG1132	ABC-type multidrug transport system, ATPase and permease components	K05658	0	1788	lbc:LACBIDRAFT_188284	ATP-binding cassette, subfamily B (MDR/TAP), member 1	GO:0055085//transmembrane transport;GO:0006200//ATP catabolic process	GO:0042626//ATPase activity, coupled to transmembrane movement of substances;GO:0005524//ATP binding	GO:0016021//integral to membrane
CL893.Contig18_All	ABC-B	ABCB4	922	C-terminal fragment of the predicted gene	CAAGTTCGTGGTTCTGTCCGCGTATATTGCATTCTGTTGTCATCAATACGAACAACAATTACGCCTTACTGATACTTCACATCCGCACTATACACAGCACCCGTTCACATTCCAGAGTTACCTGAACAGGCACGGATCCCGATTCTACTCCACTCACTCTTCCCGGCTATCCGAACGCTACTCCTCATCCCTCTTTTCCCAATATTGGCCAATCCACGCGTGCGATACGTGCCTGCGAGTGAAGTTAGGCAGAACGGAGATGGGATACTCAGCGTGCAACCGCGCGCGACGGAGAATTCTTCGTTGTTGGTGAGAGATGAGGAAGCGGGGATTCCGAGCCAGGGTCTTGTGCCGCCGACGGTTGGACAACAGTATGGAACTTTTGCGAGGTCGACGAGG…	YFTSALYTAPVHIPELPEQARIPILLHSLFPAIRTLLLIPLFPILANPRVRYVPASEVRQNGDGILSVQPRATENSSLLVRDEEAGIPSQGLVPPTVGQQYGTFARSTRSGRSTPNATSRTQTPAPSDGQDTTRPVRPFTSTTRSTQHESVSKWDNPSWAELYRRLKRIAPFLWPKTSVWLQFLAFVCIIVLVIGRFVNFAVPLTLGELLIVLERKYGGGSPVPEPDTTSFWPYLWAYVGLRYLQSTGGLSALRDTLWAPVMQYSDREMSQMTFSHLLSLSLAFHTKRKTGEILRILDRGAAINRVFELLLFSICPTFVDIIIALGVFVWKFGWELAVVIAFVMASYIVVSITLTTWRAQIRREMNERDVVTRGIHTDCLLNYETVKYFGGEVYEGERY…	-1.654	-0.794836	0.0424315	0.103972	gi|393217700|gb|EJD03189.1|	1082	0	hypothetical protein FOMMEDRAFT_108336 [Fomitiporia mediterranea MF3/22]	gi|299751774|ref|XM_002911640.1|	61.9	2.00E-06	Coprinopsis cinerea okayama7#130 SeqLit mitochondrial half-size ABC transporter, mRNA	sp|Q02592|HMT1_SCHPO	498	1.00E-140	Heavy metal tolerance protein OS=Schizosaccharomyces pombe (strain 972 / ATCC 24843) GN=hmt1 PE=2 SV=3	SMc00550	457	3.00E-128	COG5265	ABC-type transport system involved in Fe-S cluster assembly, permease and ATPase components	K05663	9.00E-120	431	pan:PODANSg2281	mitochondrial ABC transporter ATM	GO:0055085//transmembrane transport;GO:0006200//ATP catabolic process	GO:0042626//ATPase activity, coupled to transmembrane movement of substances;GO:0005524//ATP binding	GO:0016021//integral to membrane
CL893.Contig29_All	ABC-B	ABCB4	158	Fragment	GGGCTTTTCAGAAATTTTTCTGACTAACTTTATCCCCTCTTCACTCTCTTTCGCACGGACGCATACACACTGCTGTCTTCGTTGTGTTGGCCGTGAACAGTTATGGCAAGTTTGGTGCTTCGGAGGATGAGATCGTGGTTGCTGCCAAGGCTGCGCAGATGCACGACAGAATTATGAGCTTCCCTGATGAGTATGAGACCAAGGTTGGCGAGCGCGGCGTCCGGTTGAGTGGTGGTGAGAAGCAGAGGGTGGCTATTGCGCGGACGCTGTTGAAGAATCCACCAGTGCTACTCTTGGATGAGGCGACGAGTGCGCTGGATACATCTACGGAAAAGGATATTCAGAAGGCGTTGCTTAATCTCATGAAGGGTCGCTCCTCGCTATCAATTGCGCATAGAC…	LTLSPLHSLSHGRIHTAVFVVLAVNSYGKFGASEDEIVVAAKAAQMHDRIMSFPDEYETKVGERGVRLSGGEKQRVAIARTLLKNPPVLLLDEATSALDTSTEKDIQKALLNLMKGRSSLSIAHRLSTIASADLFGVLTGRPTSLLPPPWVTFLGFWF	-1.65568	-2.16438	0.48876	0.655256	gi|393217700|gb|EJD03189.1|	72.8	2.00E-61	hypothetical protein FOMMEDRAFT_108336 [Fomitiporia mediterranea MF3/22]	gi|299751774|ref|XM_002911640.1|	61.9	4.00E-07	Coprinopsis cinerea okayama7#130 SeqLit mitochondrial half-size ABC transporter, mRNA	sp|Q02592|HMT1_SCHPO	143	4.00E-38	Heavy metal tolerance protein OS=Schizosaccharomyces pombe (strain 972 / ATCC 24843) GN=hmt1 PE=2 SV=3	mlr7818	132	8.00E-38	COG5265	ABC-type transport system involved in Fe-S cluster assembly, permease and ATPase components	K05663	2.00E-37	122	scm:SCHCODRAFT_61409	mitochondrial ABC transporter ATM	GO:0055085//transmembrane transport;GO:0006200//ATP catabolic process	GO:0042626//ATPase activity, coupled to transmembrane movement of substances;GO:0005524//ATP binding	GO:0016021//integral to membrane
CL893.Contig31_All	ABC-B	ABCB4	158	Fragment	GGGCTTTTCAGAAATTTTTCTGACTAACTTTATCCCCTCTTCACTCTCTTTCGCACGGACGCATACACACTGCTGTCTTCGTTGTGTTGGCCGTGAACAGTTATGGCAAGTTTGGTGCTTCGGAGGATGAGATCGTGGTTGCTGCCAAGGCTGCGCAGATGCACGACAGAATTATGAGCTTCCCTGATGAGTATGAGACCAAGGTTGGCGAGCGCGGCGTCCGGTTGAGTGGTGGTGAGAAGCAGAGGGTGGCTATTGCGCGGACGCTGTTGAAGAATCCACCAGTGCTACTCTTGGATGAGGCGACGAGTGCGCTGGATACATCTACGGAAAAGGATATTCAGAAGGCGTTGCTTAATCTCATGAAGGGTCGCTCCTCGCTATCAATTGCGCATAGAC…	LTLSPLHSLSHGRIHTAVFVVLAVNSYGKFGASEDEIVVAAKAAQMHDRIMSFPDEYETKVGERGVRLSGGEKQRVAIARTLLKNPPVLLLDEATSALDTSTEKDIQKALLNLMKGRSSLSIAHRLSTIASADLFGVLTGRPTSLLPPPWVTFLGFWF	-1.6557	-2.16438	0.488724	0.655256	gi|449546813|gb|EMD37782.1|	33.1	1.00E-51	hypothetical protein CERSUDRAFT_136601 [Ceriporiopsis subvermispora B]	gi|299751774|ref|XM_002911640.1|	61.9	4.00E-07	Coprinopsis cinerea okayama7#130 SeqLit mitochondrial half-size ABC transporter, mRNA	sp|Q02592|HMT1_SCHPO	143	3.00E-35	Heavy metal tolerance protein OS=Schizosaccharomyces pombe (strain 972 / ATCC 24843) GN=hmt1 PE=2 SV=3	SPCC737.09c	143	6.00E-35	COG5265	ABC-type transport system involved in Fe-S cluster assembly, permease and ATPase components	K05663	4.00E-31	125	nhe:NECHADRAFT_60719	mitochondrial ABC transporter ATM	GO:0055085//transmembrane transport;GO:0006200//ATP catabolic process	GO:0042626//ATPase activity, coupled to transmembrane movement of substances;GO:0005524//ATP binding	GO:0016021//integral to membrane
CL1307.Contig5_All	ABC-C	ABCC6	906	C-terminal fragment of the predicted gene	TGGACTTTGATGACCTGTCCAGACTCGAACAACGATTCTATGACGAGGGTTGCCTAGAAGGGTTCCGACATGGGAAGGATCATGGTGTCGCCGAGGGACTTGCTATGGGCCAGAAGGTCGGCTATGAGCTTTGGGAGGAAATAGGATTTTACGAAGGGTTTGCTAAAGTATGGGGAGTGACTGTTGAGAAGGATGTCACAGAAGGGGCAGCCAGTAGTGTGGCGACGGTGAACTCTTCCAACACGAAGGACGAGTGAGCACTCAAAGTAGTCACTCAGCACTGACCTTGTTAACCTTGACAGCGAAGGCGAATCGTACATGCGGCCCATGGTTTGCTAGAACTAATCTCTCAATTTCCGATGGTAAATCCGTCTACTCTGGCTACGAAATCTTTAGATT…	LQMDARILRLPPGETLQKGDEVLRVNDGEFRWSKKDLAPTLEDINLVVKKGELVGVLGRVGAGKSSLMSAIIGDMRREEGEIILSGTVAYAPQNPWIMSATVRDNILFSHEYDEGFYNLVLDACALRQDLALLAQGDMTEVGEKGITLSGGQRARVSLARAVYARADLTLLDDVLAAVDSHVARHVFEQVIGPNGLLSTKARILVTNSIAFLRHFDKIIYLRRGIVIESGSYSELMFDQGSNVSKLISGHSAGLPGSGASTPGRTGSSTPLEDDSTAVSSRSDESCSEKDEKALKRKGSFKRAALAGIPVAPSDASAISKEHSEQGRVKWDVYLQYMQAASWLGCGLFLLLSILQQVVSVLSTIVLRAWGEHNRNAGGNSELGKFLFAYGMTSLLSVLL…	-1.67232	0.218975	0.00137881	0.00583255	gi|336363603|gb|EGN91983.1|	1218	0	hypothetical protein SERLA73DRAFT_79970 [Serpula lacrymans var. lacrymans S7.3] >gi|336381071|gb|EGO22223.1| hypothetical protein SERLADRAFT_440240 [Serpula lacrymans var. lacrymans S7.9]	--	--	--	--	sp|P39109|YCFI_YEAST	803	0	Metal resistance protein YCF1 OS=Saccharomyces cerevisiae (strain ATCC 204508 / S288c) GN=YCF1 PE=1 SV=2	YDR135c	803	0	COG1132	ABC-type multidrug transport system, ATPase and permease components	K05658	6.00E-67	255	yli:YALI0B12188g	ATP-binding cassette, subfamily B (MDR/TAP), member 1	GO:0055085//transmembrane transport;GO:0006200//ATP catabolic process	GO:0042626//ATPase activity, coupled to transmembrane movement of substances;GO:0005524//ATP binding	GO:0016021//integral to membrane
CL2777.Contig1_All	ABC-G	ABCG6.2	645	Full-length cDNA	GCTTACAATCATCCGGACTATCGATACATACAAGTCACGAAACAAACATACAATTATATACATGTATGGTACCCATCCTATAATTGACCTTCCACATACATATGAAAACAGTAGAAAAAAAAACCTCCGAAAATAACACATAGTTACTAAAGTTAATCTTTTCCCACCTTTTCTACATAAAACGTCCACTGATTTTTAAATAATTACGAACAAGAAAGGGATAAGTAACTCTGTCCCCCAAAATAATTTACCGCTTCTTGAATAACAAGACGAGATACAGCATCAACCGGAACACCAACGCAATACAAATCAGTATCCCCGCATATAATCCCGGGTTGATGCCGCCAATATCAAGCGCATTCAATACGTCATCCCCGCGGAGTTTACATTCCCCTTGCG…	MGPSGAGKSTILDVISKRSKKSGGTILVNGDTAADMSALAAYVEQDDALLGVLTVRETLKYAARLSLSSITPEVLAQRIDTTLAELGLTDVAHQRIGNAIQRGISGGQKRRVTLGAALVTMPKILLLDEPTSGLDSRASREVIQAVKNIAVRHGMIVIASIHQPNWETFALFDKLLLLAQGQTMYFGPIDKLSTYLATHLSHPVPEHANPTDHALDVVSTDFIQDPTRREQHIVELAEYWRSYEKQHPELRVVHYLRNSSDDHERDLELEANRSGTGSEGHSLRVFINASEQSSSVNPDCNTKSVIGKNSTKRALVQGGGGSDVRSPRGLGRITFGITNAGDSLSSSLHESRYGLVKVLRQTWILMERNMINYSRNLLAYGVRLAMYLGMGVLLATVWV…	-1.73496	3.83524	2.73141e-13	5.88532e-12	gi|393246975|gb|EJD54483.1|	681	0	P-loop containing nucleoside triphosphate hydrolase protein [Auricularia delicata TFB-10046 SS5]	--	--	--	--	sp|P25371|ADP1_YEAST	208	1.00E-53	Probable ATP-dependent permease OS=Saccharomyces cerevisiae (strain ATCC 204508 / S288c) GN=ADP1 PE=1 SV=2	YCR011c_2	155	2.00E-37	COG1131	ABC-type multidrug transport system, ATPase component	K05681	3.00E-36	153	mgr:MGG_01563	ATP-binding cassette, subfamily G (WHITE), member 2	-	GO:0017111//nucleoside-triphosphatase activity;GO:0000166//nucleotide binding	-
CL921.Contig5_All	ABC-B	ABCB6	750	Full-length cDNA	CAGGTCGGTGTATGATTACGCAATTAGATGATTACGCGATAATAAGCCTACCGTTATTTGGTTTCAATGTTACCTGATTTGAGCTGTAGCTCCCCAATCGTCAGGTTCTCTCTTCCTCTACTTGCCCGCCTCCTCTCGGATCCATGGCCCTCCTCTCCGCCCTTCAAATACCCTCCTCCTCACCCTCTTGGGCATCATCTCCCTCCCATGCCCGACAGTATCAACCCCCTTTCCCACATCTTCCCCGTCATCATCCCCGCCATTTGCGACCTGGATGACAATTCTACAAACATGTCTCGTCCGCATACTCGCACTCCCTTCCAACAAAAGTCTTCTCAATTTGTCGAAACGCCACCAGATGGAGACGCGAACAACGACCTCGTTGACCTGCCATTATCC…	MLPDLSCSSPIVRFSLPLLARLLSDPWPSSPPFKYPPPHPLGHHLPPMPDSINPLSHIFPVIIPAICDLDDNSTNMSRPHTRTPFQQKSSQFVETPPDGDANNDLVDLPLSVYDAWLASRTYVTQVGSDGKIFRQPRPPGSTRQFNLTNVYLALQIIQSTFVQMVRLLWGLNPIRTFILVALTVIRGLLPAFRGYSHALILDEVQKLISSGDFPSTRLFHLVVREGLRLLAERLFDAFAEYNESVVHSSVQFHMERHQLEQRLRLDAPTLADPVINDLLHESDMFARSFTSLGRSFGVFSPFDIIHTLSSVAELASQLIILYTASGIAGSSPFSVGSSSSDPSRPQLSLLGIILLPSLLSLIASRLPSLPFTTSAGGDLCSTPYTAAEFSEFERMNRMK…	-1.76569	-0.697337	0.0411331	0.101356	gi|336373256|gb|EGO01594.1|	565.1	5.00E-159	hypothetical protein SERLA73DRAFT_48865 [Serpula lacrymans var. lacrymans S7.3]	--	--	--	--	sp|Q6FIK3|ATM1_CANGA	117	5.00E-26	Iron-sulfur clusters transporter ATM1, mitochondrial OS=Candida glabrata (strain ATCC 2001 / CBS 138 / JCM 3761 / NBRC 0622 / NRRL Y-65) GN=ATM1 PE=3 SV=1	BS_ygaD	154	9.00E-37	COG1132	ABC-type multidrug transport system, ATPase and permease components	K06653	5.00E-39	163	scm:SCHCODRAFT_83956	CDK inhibitor PHO81	-	-	-
CL2940.Contig1_All	ABC-C	ABCC4	1453	N-terminal fragment of the predicted gene	GCGTCGTTCAATTCCGCATCATCGTGTACACCAAATGGATCTAGATTCTCACGAAGTGTTCCATGCACGAGTTCAGGAGATTGAGGAATGAGAGTTATACTACGACGTAGTGCGTCCAGATTTATGGTATCTGTTGCGATGTCATCGTAGTACACTTTTCCTTCTACTTTGATTGCTCGGAGAAGGGAAAGTGCGATACTAGACTTCCCAGCGCCAGTTCGACCGACAACGCCAACCCGCTCTCCTGATTTAAGTTCAAATGTGACGTCTTGTAAGATATATGGTGATTCATCAGAGTAACGAGCTTTCAGTCCCTCCACACGGAGAGATCCACTTGCAGGCCAGTAGGCGGGAGGTACACCACTTGGAATTGGCGCTGGTTCATGATCGATACGGAGG…	MLAVQSIVEVTSLWFQSTFETFVSTTQRSDALYVLPTVTTASIIWIAFDIIRRNSQRKKGLPNGGATYNGHSEDSRNPEEDVEFETAKLPTDNESGIFLDGATIAAFRFMRFVCVLALLSLQVHQVVFGGVTWIQVGLLDFYLYVAVLALGTLTLPVPHRDVVSRHLMLSLVLALFIYIYLDAWTYATELPDPFDPADDPVTWVRLGLLGFAGGVIPLIMPRPFRPMNASATPIPEDTVCLLSSVTYSYLDSIIYYAWRVPTIGIDDIPPFPDIFKASFMRKSSMKHLDPLLLKKYRYFAWSILKVFGKDFSSMFFWLMLNAIFQFTAPFGIKNLLLYLETGDSPYNMQPWFWILLLSVGPVFGACTYTQFLYKTSMYMMNAENVFTQVIFDHSMRIQL…	-1.77596	4.38774	2.63984e-11	4.41268e-10	gi|395329829|gb|EJF62214.1|	70.1	6.00E-10	hypothetical protein DICSQDRAFT_104522 [Dichomitus squalens LYAD-421 SS1]	--	--	--	--	sp|Q9P7V2|ABC4_SCHPO	434	2.00E-121	ATP-binding cassette transporter abc4 OS=Schizosaccharomyces pombe (strain 972 / ATCC 24843) GN=abc4 PE=3 SV=1	SPAC30.04c	434	5.00E-121	COG1132	ABC-type multidrug transport system, ATPase and permease components	K05658	5.00E-29	130	scm:SCHCODRAFT_52512	ATP-binding cassette, subfamily B (MDR/TAP), member 1	-	GO:0017111//nucleoside-triphosphatase activity	-
CL893.Contig5_All	ABC-B	ABCB4	472	C-terminal fragment of the predicted gene	TCGGATACAACATTGGGTATGTATTAAACGTTTATTGAGCGTGGAAGCGGCTGGAGGCTTTTCAGAAATTTTTCTGACTAACTTTATCCCCTCTTCACTCTCTTTCGCACGGACGCATACACACTGCTGTCTTCGTTGTGTTGGCCGTGAACAGTTATGGCAAGTTTGGTGCTTCGGAGGATGAGATCGTGGTTGCTGCCAAGGCTGCGCAGATGCACGACAGAATTATGAGCTTCCCTGATGAGTATGAGACCAAGGTTGGCGAGCGCGGCGTCCGGTTGAGTGGTGGTGAGAAGCAGAGGGTGGCTATTGCGCGGACGCTGTTGAAGAATCCACCAGTGCTACTCTTGGATGAGGCGACGAGTGCGCTGGATACATCTACGGAAAAGGATATTCAGA…	LTLSPLHSLSHGRIHTAVFVVLAVNSYGKFGASEDEIVVAAKAAQMHDRIMSFPDEYETKVGERGVRLSGGEKQRVAIARTLLKNPPVLLLDEATSALDTSTEKDIQKALLNLMKGRSSLSIAHRLSTIASADLILVLKDGQIVEQGSHRELLEMDGIFAAMWSDQISADDPNGIAYPERNGKKEVSGYDAEGSIGGGKVQQQQQERQDEQAQEQEERDVKQQQSGQSVIPEAENVVEVVTSGGEGGELRTGTAPVQEDAPAPAGEPAPPELQTEVRQQTEVDTNSHGVGAVSKSETDAPVVIAAPVPISPSNVPIAFPTSDEPEPVLVSGRGSSTEAPLQSQTPIPGVTFDAGVQFPPSSAAGSRSETPDPGAEGKRKRTASQNFQRFARRVSLVARR…	-1.83879	-0.523408	0.0336214	0.0862179	gi|393217700|gb|EJD03189.1|	347.8	9.00E-94	hypothetical protein FOMMEDRAFT_108336 [Fomitiporia mediterranea MF3/22]	gi|299751774|ref|XM_002911640.1|	61.9	1.00E-06	Coprinopsis cinerea okayama7#130 SeqLit mitochondrial half-size ABC transporter, mRNA	sp|Q02592|HMT1_SCHPO	171	2.00E-42	Heavy metal tolerance protein OS=Schizosaccharomyces pombe (strain 972 / ATCC 24843) GN=hmt1 PE=2 SV=3	SPCC737.09c	171	5.00E-42	COG5265	ABC-type transport system involved in Fe-S cluster assembly, permease and ATPase components	K05663	3.00E-41	170	scm:SCHCODRAFT_61409	mitochondrial ABC transporter ATM	GO:0055085//transmembrane transport;GO:0006200//ATP catabolic process	GO:0042626//ATPase activity, coupled to transmembrane movement of substances;GO:0005524//ATP binding	GO:0016021//integral to membrane
CL1307.Contig1_All	ABC-C	ABCC6	906	C-terminal fragment of the predicted gene	TGGACTTTGATGACCTGTCCAGACTCGAACAACGATTCTATGACGAGGGTTGCCTAGAAGGGTTCCGACATGGGAAGGATCATGGTGTCGCCGAGGGACTTGCTATGGGCCAGAAGGTCGGCTATGAACTTTGGGAGGAAATAGGATTTTACGAAGGGTTTGCTAAAGTATGGGGAGTGACTGTTGAGAAGGATGTCACAGAAGGGGCAGCCAGTAGTGTGGCGACGGTGAACTCTTCCAACACGAAGGACGAGCGAATCGTACATGCGGCCCATGGTTTGCTAGAACTAATCTCTCAATTTCCGATGGTAAATCCGTCTACTCTGGCTACGAAATCTTTAGATTCTTCAGATGCACGACCAAAATATGACCCGGAAATGGATGTTGTCCAAGCACTTG…	LQMDARILRLPPGETLQKGDEVLRVNDGEFRWSKKDLAPTLEDINLVVKKGELVGVLGRVGAGKSSLMSAIIGDMRREEGEIILSGTVAYAPQNPWIMSATVRDNILFSHEYDEGFYNLVLDACALRQDLALLAQGDMTEVGEKGITLSGGQRARVSLARAVYARADLTLLDDVLAAVDSHVARHVFEQVIGPNGLLSTKARILVTNSIAFLRHFDKIIYLRRGIVIESGSYSELMFDQGSNVSKLISGHSAGLPGSGASTPGRTGSSTPLEDDSTAVSSRSDESCSEKDEKALKRKGSFKRAALAGIPVAPSDASAISKEHSEQGRVKWDVYLQYMQAASWLGCGLFLLLSILQQVVSVLSTIVLRAWGEHNRNAGGNSELGKFLFAYGMTSLLSVLL…	-1.86158	0.12008	0.00289764	0.0110794	gi|336363603|gb|EGN91983.1|	82.8	7.00E-14	hypothetical protein SERLA73DRAFT_79970 [Serpula lacrymans var. lacrymans S7.3] >gi|336381071|gb|EGO22223.1| hypothetical protein SERLADRAFT_440240 [Serpula lacrymans var. lacrymans S7.9]	--	--	--	--	sp|P39109|YCFI_YEAST	555	0	Metal resistance protein YCF1 OS=Saccharomyces cerevisiae (strain ATCC 204508 / S288c) GN=YCF1 PE=1 SV=2	YDR135c	555	0	COG1132	ABC-type multidrug transport system, ATPase and permease components	K05658	5.00E-62	138	yli:YALI0B12188g	ATP-binding cassette, subfamily B (MDR/TAP), member 1	GO:0055085//transmembrane transport;GO:0006200//ATP catabolic process	GO:0042626//ATPase activity, coupled to transmembrane movement of substances;GO:0005524//ATP binding	GO:0016021//integral to membrane
CL2940.Contig4_All	ABC-C	ABCC4	1432	N-terminal fragment of the predicted gene	GACACCATAAAGCGCTCGAAATGTTCAATTGACCCGATCAATTCGAGATAACAAAGTTGTATTTGACGGATCCGACACAAGAACAGTTCGAACATCTGTCTCTGCGCAGTCATGTTGGCTGTACAGTCAATCGTTGAAGTAACCTCGCTCTGGTTCCAATCGACATTCGAAACCTTCGTATCAACAACACAACGCAGCGACGCGTTATACGTCCTTCCAACTGTTACGACAGCGTCTATAATATGGATCGCGTTCGACATAATCCGAAGGAATAGCCAAAGAAAAAAGGGGTTGCCCAATGGGGGTGCGACTTACAACGGTCACTCCGAAGATAGCAGAAACCCAGAAGAGGACGTAGAGTTTGAAACTGCCAAGCTCCCAACCGACAATGAAAGTGGT…	MLAVQSIVEVTSLWFQSTFETFVSTTQRSDALYVLPTVTTASIIWIAFDIIRRNSQRKKGLPNGGATYNGHSEDSRNPEEDVEFETAKLPTDNESGIFLDGATIAAFRFMRFVCVLALLSLQVHQVVFGGVTWIQVGLLDFYLYAAILALGSLTLSTPHRDVVSHHLILSLVVALVTYIYLDAWPFATELLEPFDPVDDPVTWVRLGLLGFAGGVIPLIMPRPFRPTSVGATPAPEDTVCLLSSITYSYLDGIIYYAWRVPTIGIDDIPPLPDVSKASFLRKIGLKHLDPLLLKRYRHFTWSMLKVFGKEFASMFFWLVLNSVFQFAAPFGIKNLLSYLETGDSPFNMQPWFWILLLSVGPVLGACTFTQFLYKASIYAINAESIFTQVVFDHSLRIQL…	-1.87608	5.2358	1.45905e-14	3.70592e-13	gi|393212238|gb|EJC97739.1|	1327	0	P-loop containing nucleoside triphosphate hydrolase protein [Fomitiporia mediterranea MF3/22]	--	--	--	--	sp|Q9P7V2|ABC4_SCHPO	534	2.00E-151	ATP-binding cassette transporter abc4 OS=Schizosaccharomyces pombe (strain 972 / ATCC 24843) GN=abc4 PE=3 SV=1	SPAC30.04c	534	5.00E-151	COG1132	ABC-type multidrug transport system, ATPase and permease components	K05658	6.00E-30	133	cnb:CNBA7570	ATP-binding cassette, subfamily B (MDR/TAP), member 1	-	-	-
CL893.Contig36_All	ABC-B	ABCB4	134	Fragment	AAAACGAAAACGAAAACGAAAACCGATATTACATTACATTACATGTACATGTATATCTCCATTCTTAACTTGCCAAAAGAAAATGTATTGGATACTCCATCCCCCCTAATATCCCCACTCTTGCCGCCTTTTCCCTTCAATTCTCCAGTGTGACGACCCATTCCTCAGCCGACTCAACAACCCGCAAATGTCCATCCGCAAGGTTAAATGCTATTGCAATGATGTATGTATGTGTATATATCAATACGTACGCGTGAACAGTGAAGAAAAAAAGGAAAAGAAACGTGGTCCATTGACATAGACGTAGTCGTAGAAACCGGGAACAGACAACAGATTGTGATGGGCGTTTCAATGGAACAGTTCGGTGATGAGAAATGGAATGGATGGAAATGGTTTATT…	LTLSPLHSLSHGRIHTAVFVVLAVNSYGKFGASEDEIVVAAKAAQMHDRIMSFPDEYETKVGERGVRLSGGEKQRVAIARTLLKNPPVLLLDEATSALDTSTEKDIQKALLNLMKGRSSLSIAHRLSVSGVLAW	-2.04545	-0.41505	0.00589871	0.0203205	gi|299751775|ref|XP_002911686.1|	250.8	1.00E-64	mitochondrial half-size ABC transporter [Coprinopsis cinerea okayama7#130] >gi|298409529|gb|EFI28192.1| mitochondrial half-size ABC transporter [Coprinopsis cinerea okayama7#130]	gi|299751774|ref|XM_002911640.1|	61.9	2.00E-06	Coprinopsis cinerea okayama7#130 SeqLit mitochondrial half-size ABC transporter, mRNA	sp|Q02592|HMT1_SCHPO	134	5.00E-31	Heavy metal tolerance protein OS=Schizosaccharomyces pombe (strain 972 / ATCC 24843) GN=hmt1 PE=2 SV=3	SPCC737.09c	134	1.00E-30	COG5265	ABC-type transport system involved in Fe-S cluster assembly, permease and ATPase components	K05663	9.00E-26	118	spo:SPAC15A10.01	mitochondrial ABC transporter ATM	GO:0055085//transmembrane transport;GO:0006200//ATP catabolic process	GO:0042626//ATPase activity, coupled to transmembrane movement of substances;GO:0005524//ATP binding	GO:0016021//integral to membrane
CL3640.Contig6_All	ABC-G	ABCG7.1	736	Fragment	CACCAGATCTGCCAAGTAACCAGTGAGTGTGCGTCCATCGCTCATACGTGCTGTATTTACTCTGGGAACAGACAGAAAGATTTTGGACATGCTTCCCGACCGTCCGCCACAAGTTACTTTCAGCTGCGATAAGGAACCTGGTAAATGTTCGTTCCAGTTTTGGACGGGTAGAGTCGAGTCATTCTATTGCGGACTGGACAAGTGCACGTCGAGGCTCGAAGTTGGTTACAATAGCAACTCAACGTATTACGACTGCGAGACCATTCGGTGTAGTTGCATCCCTGGTCGTTTCATTTGCGGGGAGGATGGAAGTATAAATATCGACGACTTTTTGAAGTCAACAATCAAAGGTCCTGCAAGCTTTTCGTGTAAGACCGGTGAAGGTTGCAAGTTTGAGGA…	PVSVRPSLIRAVFTLGTDRKILDMLPDRPPQVTFSCDKEPGKCSFQFWTGRVESFYCGLDKCTSRLEVGYNSNSTYYDCETIRCSCIPGRFICGEDGSINIDDFLKSTIKGPASFSCKTGEGCKFEEPGMNSLIEMFFGDSSIFLNCDSGECLHYSQVPGYVRPPKPDHTKLVALSTAGAILIVVAAFALLWYAGRDHTHFLGQIRLPENEAYKILHEHTPRSLQFSSIGYALGTRTILDSITGTVQPGQVLAIMGASGAGKTTFLDILARRNKRGTVTGTMLVNGKGIDDSEFKRIVGFVDQEDTLMSTLTVYETVLYSALLRLPREMSLEAKKYRTLETLEELGILGIRDARIGDSANRSISGGEKRRVSIACEMVTSPSILFLDEPTSGLDAYNAF…	-2.09599	-1.59662	0.172817	0.309066	gi|393221394|gb|EJD06879.1|	245	0	hypothetical protein FOMMEDRAFT_131681 [Fomitiporia mediterranea MF3/22]	gi|154273281|ref|XM_001537443.1|	60	5.00E-06	Ajellomyces capsulatus NAm1 conserved hypothetical protein (HCAG_07802) partial mRNA	sp|P25371|ADP1_YEAST	384	2.00E-150	Probable ATP-dependent permease OS=Saccharomyces cerevisiae (strain ATCC 204508 / S288c) GN=ADP1 PE=1 SV=2	YCR011c_2	293	9.00E-79	COG1131	ABC-type multidrug transport system, ATPase component	K05681	0	476	mgr:MGG_01563	ATP-binding cassette, subfamily G (WHITE), member 2	-	GO:0017111//nucleoside-triphosphatase activity;GO:0000166//nucleotide binding	-
CL3640.Contig7_All	ABC-G	ABCG7.1	736	Fragment	CACCAGATCTGCCAAGTAACCAGTGAGTGTGCGTCCATCGCTCATACGTGCTGTATTTACTCTGGGAACAGACAGAAAGATTTTGGACATGCTTCCCGACCGTCCGCCACAAGTTACTTTCAGCTGCGATAAGGAACCTGGTAAATGTTCGTTCCAGTTTTGGACGGGTAGAGTCGAGTCATTCTATTGCGGACTGGACAAGTGCACGTCGAGGCTCGAAGTTGGTTACAATAGCAACTCAACGTATTACGACTGCGAGACCATTCGGTGTAGTTGCATCCCTGGTCGTTTCATTTGCGGGGAGGATGGAAGTATAAATATCGACGACTTTTTGAAGTCAACAATCAAAGGTCCTGCAAGCTTTTCGTGTAAGACCGGTGAAGGTTGCAAGTTTGAGGA…	PVSVRPSLIRAVFTLGTDRKILDMLPDRPPQVTFSCDKEPGKCSFQFWTGRVESFYCGLDKCTSRLEVGYNSNSTYYDCETIRCSCIPGRFICGEDGSINIDDFLKSTIKGPASFSCKTGEGCKFEEPGMNSLIEMFFGDSSIFLNCDSGECLHYSQVPGYVRPPKPDHTKLVALSTAGAILIVVAAFALLWYAGRDHTHFLGQIRLPENEAYKILHEHTPRSLQFSSIGYALGTRTILDSITGTVQPGQVLAIMGASGAGKTTFLDILARRNKRGTVTGTMLVNGKGIDDSEFKRIVGFVDQEDTLMSTLTVYETVLYSALLRLPREMSLEAKKYRTLETLEELGILGIRDARIGDSANRSISGGEKRRVSIACEMVTSPSILFLDEPTSGLDAYNAF…	-2.09599	-1.59662	0.172807	0.309065	gi|393221394|gb|EJD06879.1|	245	0	hypothetical protein FOMMEDRAFT_131681 [Fomitiporia mediterranea MF3/22]	gi|154273281|ref|XM_001537443.1|	60	5.00E-06	Ajellomyces capsulatus NAm1 conserved hypothetical protein (HCAG_07802) partial mRNA	sp|P25371|ADP1_YEAST	395	8.00E-154	Probable ATP-dependent permease OS=Saccharomyces cerevisiae (strain ATCC 204508 / S288c) GN=ADP1 PE=1 SV=2	YCR011c_2	305	3.00E-82	COG1131	ABC-type multidrug transport system, ATPase component	K05681	0	484	mgr:MGG_01563	ATP-binding cassette, subfamily G (WHITE), member 2	-	GO:0017111//nucleoside-triphosphatase activity;GO:0000166//nucleotide binding	-
Unigene1521_All	ABC-C	ABCC4	158	C-terminal fragment of the predicted gene	CAAAAATTTATGTCAACTACATCCCAACGAACCAGACCGATTATATAAAGATGGAGCAAGGGTCATGCCGGTCGTGACCGGCCCAATTGGTGCTGGTTATATAATTCTCTCTCAACCGACCAATAAATGAGAGCGTGTGCATGTTTGCGAATCCGAACTTCATTAAAACTTTTGGGGGGTATATCAACAATACTATAGTAAAGCATCCTACCTGCTGATGAGCTCAAACAATCCTCGTAGCTTTACTTGTTCATGTCATGTATCCAAAGTTACCCCCGCCAATTTCAACAAAACGTCTTTATCGTCACTCTCATTCACAAGTGCACGAAGTAACCCTGTCTCATTTTTCAGTAGATTCTCGGGTGTGTCGAATTCCACCAGTCGACCAGCATCGAGAAC…	DALRSAGLFNVHAPNAPEHEGEDGAQHKIGLDTDVESGGSNFSLGQRQIIALARAIIRRSKLLILDEATAAIDYETDSAIQHFLRSELGRDTTVITIAHRLQTVMDSDKIMVLDAGRLVEFDTPENLLKNETGLLRALVNESDDKDVLLKLAGVTLDT	-2.10479	3.78226	3.90774e-17	1.3277e-15	gi|393212238|gb|EJC97739.1|	194.9	1.00E-48	P-loop containing nucleoside triphosphate hydrolase protein [Fomitiporia mediterranea MF3/22]	--	--	--	--	sp|P53049|YOR1_YEAST	130	9.00E-31	Oligomycin resistance ATP-dependent permease YOR1 OS=Saccharomyces cerevisiae (strain ATCC 204508 / S288c) GN=YOR1 PE=1 SV=1	YGR281w	130	2.00E-30	COG1132	ABC-type multidrug transport system, ATPase and permease components	K05658	2.00E-17	88.6	cpw:CPC735_055210	ATP-binding cassette, subfamily B (MDR/TAP), member 1	-	-	-
CL2777.Contig3_All	ABC-G	ABCG6.2	720	Full-length cDNA	TCTCTCTCCATCTCTCCCATGTTCTATTATTTCACCACAACAGTGACTGCGACTATGATTACTATATGATTACTACTCGAACAACAACCTTTCAGATAACCTCTTTCACCAAAACAAGTCGCCGAACTGTTCTTAGTCAATAGACTTGCCTTTGACAGTCTGCTTTATTCCCGCATGCGTTCTAGCTTCCGACCTTGGTTCCTCTGAATTCCTTCCTTTGGTATCCGCCCTTGTCACTCCATCAAGATCGTGCCCCATCCCATCATCGGAATGGTCTGGATTGTAACACCCTGTCTTATGCAATAGTGCTGTGCACTGTCAGCCTCCATGTCAGCACCGATGGGCCATGTCTCCTTTCCTCTCCCTTGCTTATATTCTGGTATAAAAATATGAGTAAGG…	MSVPSSIPTLLSMPLSSATMQSSTRTFSAQTYDIEAQKCDDNFVLEWEDISYSIKGKPILKGVSGNVAAGEMLAVMGPSGAGKSTILDVISKRSKKSGGTILVNGDTAADMSALAAYVEQDDALLGVLTVRETLKYAARLSLSSITPEVLAQRIDTTLAELGLTDVAHQRIGNAIQRGISGGQKRRVTLGAALVTMPKILLLDEPTSGLDSRASREVIQAVKNIAVRHGMIVIASIHQPNWETFALFDKLLLLAQGQTMYFGPIDKLSTYLATHLSHPVPEHANPTDHALDVVSTDFIQDPTRREQHIVELAEYWRSYEKQHPELRVVHYLRNSSDDHERDLELEANRSGTGSEGHSLRVFINASEQSSSVNPDCNTKSVIGKNSTKRALVQGGGGSDV…	-2.11098	2.85821	1.3849e-16	4.42629e-15	gi|393246975|gb|EJD54483.1|	720.3	0	P-loop containing nucleoside triphosphate hydrolase protein [Auricularia delicata TFB-10046 SS5]	--	--	--	--	sp|P25371|ADP1_YEAST	224	2.00E-58	Probable ATP-dependent permease OS=Saccharomyces cerevisiae (strain ATCC 204508 / S288c) GN=ADP1 PE=1 SV=2	YCR011c_2	172	4.00E-42	COG1131	ABC-type multidrug transport system, ATPase component	K05681	1.00E-41	171	mgr:MGG_01563	ATP-binding cassette, subfamily G (WHITE), member 2	-	GO:0017111//nucleoside-triphosphatase activity;GO:0000166//nucleotide binding	-
CL3264.Contig4_All	ABC-B	ABCB3	737	Full-length cDNA	CGGTTGGTGTGCAATCCCTTATTCGCCTCATTCTCCTCAATTGCTGGCATGGTCCTGGACTCGACTATATGACCTCTATCCTTCGAGCACAGTTGTACAGGCCCCTGTGTTCGTATACGCAGTGCGGGTTTGTGCGCGTCAAAGCCGGTTCGAGTTTTCGACAATGCCATCTTTTTACAAATGTGGGATCAAAGGACCAGTGGAGAGTATCACATTTGGGTAGCCTTCTAAAACCGACCCCAATCCCATGTCGGTACTCTTCAAACCTTTCGAAACCAAACGCCCAAACACACGTGCCCGATAACACATCGAAACAACCCACAAAAGAGCCCGAGGATGTTGTAAATGGCCTAAAGCAGGTCACACCAGCCCAACAACGTAAAAGGGATTGGGATACCG…	MTSILRAQLYRPLCSYTQCGFVRVKAGSSFRQCHLFTNVGSKDQWRVSHLGSLLKPTPIPCRYSSNLSKPNAQTHVPDNTSKQPTKEPEDVVNGLKQVTPAQQRKRDWDTVKKLLRSVWPKNDWDTRGRIILGFVILAAGKLLNVQVPILFKNVIDALNVEITADTAVWTLAGTLILGYGAARVGATVFGELLSAIFANVGQRAVRKVARETFEHLLNLDLKFHLSRQTGGLTRAIDRGTRGITYILSAVLFRIVPTSLEIGLVCWILTSRFGWDFAAVVAATIASYTWFTVTTTSWRTRFRREANKADNRSATVIVDSLINYEAVKNFNNEKFEIARLDKHLSAYEKASIKITTSLAFLNAGQGVIFSTALTSMMFLAAQGVVNGTMTLGDIVMVNQL…	-2.19621	-0.296508	0.00139222	0.00588065	gi|393221517|gb|EJD07002.1|	955.7	0	iron-sulfur clusters transporter ATM1 [Fomitiporia mediterranea MF3/22]	gi|317143633|ref|XM_001819541.2|	67.9	4.00E-08	Aspergillus oryzae RIB40 iron-sulfur clusters transporter atm1, mRNA	sp|P0CL93|ATM1_CRYNB	822	0	Iron-sulfur clusters transporter ATM1, mitochondrial OS=Cryptococcus neoformans var. neoformans serotype D (strain B-3501A) GN=ATM1 PE=3 SV=1	YMR301c	637	0	COG5265	ABC-type transport system involved in Fe-S cluster assembly, permease and ATPase components	K05663	0	926	ppl:POSPLDRAFT_89920	mitochondrial ABC transporter ATM	GO:0055085//transmembrane transport;GO:0006200//ATP catabolic process	GO:0042626//ATPase activity, coupled to transmembrane movement of substances;GO:0005524//ATP binding	GO:0016021//integral to membrane
CL921.Contig10_All	ABC-B	ABCB6	816	Full-length cDNA	CAGGTCGGTGTATGATTACGCAATTAGATGATTACGCGATAATAAGCCTACCGTTATTTGGTTTCAATGTTACCTGATTTGAGCTGTAGCTCCCCAATCGTCAGGTTCTCTCTTCCTCTACTTGCCCGCCTCCTCTCGGATCCATGGCCCTCCTCTCCGCCCTTCAAATACCCTCCTCCTCACCCTCTTGGGCATCATCTCCCTCCCATGCCCGACAGTATCAACCCCCTTTCCCACATCTTCCCCGTCATCATCCCCGCCATTTGCGACCTGGATGACAATTCTACAAACATGTCTCGTCCGCATACTCGCACTCCCTTCCAACAAAAGTCTTCTCAATTTGTCGAAACGCCACCAGATGGAGACGCGAACAACGACCTCGTTGACCTGCCATTATCC…	MLPDLSCSSPIVRFSLPLLARLLSDPWPSSPPFKYPPPHPLGHHLPPMPDSINPLSHIFPVIIPAICDLDDNSTNMSRPHTRTPFQQKSSQFVETPPDGDANNDLVDLPLSVYDAWLASRTYVTQVGSDGKIFRQPRPPGSTRQFNLTNVYLALQIIQSTFVQMVRLLWGLNPIRTFILVALTVIRGLLPAFRGYSHALILDEVQKLISSGDFPSTRLFHLVVREGLRLLAERLFDAFAEYNESVVHSSVQFHMERHQLEQRLRLDAPTLADPVINDLLHESDMFARSFTSLGRSFGVFSPFDIIHTLSSVAELASQLIILYTASGIAGSSPFSVGSSSSDPSRPQLSLLGIILLPSLLSLIASRLPSLPFTTSAGGDLCSTPYTAAEFSEFERMNRMK…	-2.25067	-1.22905	0.0402071	0.0995388	gi|336373256|gb|EGO01594.1|	584.3	9.00E-165	hypothetical protein SERLA73DRAFT_48865 [Serpula lacrymans var. lacrymans S7.3]	--	--	--	--	sp|Q6FIK3|ATM1_CANGA	142	3.00E-33	Iron-sulfur clusters transporter ATM1, mitochondrial OS=Candida glabrata (strain ATCC 2001 / CBS 138 / JCM 3761 / NBRC 0622 / NRRL Y-65) GN=ATM1 PE=3 SV=1	BS_ygaD	174	1.00E-42	COG1132	ABC-type multidrug transport system, ATPase and permease components	K05658	3.00E-39	164	afm:AFUA_6G03470	ATP-binding cassette, subfamily B (MDR/TAP), member 1	-	-	-
CL921.Contig7_All	ABC-B	ABCB6	851	Full-length cDNA	CCTACATCGCAGAAGTCTGCCTCTCGTATGGGGCACCCATTCCGATCATTCGCGTCTGCTAACACTTCCCCTTCAACATACTCAATTAGTGGGTCTATGGGGCACACAATTGTGTTGACTTCACTTATTGGGGAATACGTGCACGTCGTTATACAAGTAACACGCGATTTACAGCCCGTTGTATTTGACGGATGGAAACTCCCCTTGACAGACTTCGACGCAGGCATCTGCGATGTCACTTATGCTCAACTTCGTGCGATCGCTGAGAGAGCGGGGCAAGGCAAAGAATTAACGCGTCAGAGCGCATCTTCTCCATCGGAATGGCACAAGCTATTGTCCGGCTCTTTCATAGCCCTCCAACAGCTTATGAAGATCCTCCCTCCGGCACTTGGATTGTAC…	MLPDLSCSSPIVRFSLPLLARLLSDPWPSSPPFKYPPPHPLGHHLPPMPDSINPLSHIFPVIIPAICDLDDNSTNMSRPHTRTPFQQKSSQFVETPPDGDANNDLVDLPLSVYDAWLASRTYVTQVGSDGKIFRQPRPPGSTRQFNLTNVYLALQIIQSTFVQMVRLLWGLNPIRTFILVALTVIRGLLPAFRGYSHALILDEVQKLISSGDFPSTRLFHLVVREGLRLLAERLFDAFAEYNESVVHSSVQFHMERHQLEQRLRLDAPTLADPVINDLLHESDMFARSFTSLGRSFGVFSPFDIIHTLSSVAELASQLIILYTASGIAGSSPFSVGSSSSDPSRPQLSLLGIILLPSLLSLIASRLPSLPFTTSAGGDLCSTPYTAAEFSEFERMNRMK…	-2.32271	-1.1896	0.0398528	0.098782	gi|336373256|gb|EGO01594.1|	29.3	3.00E-159	hypothetical protein SERLA73DRAFT_48865 [Serpula lacrymans var. lacrymans S7.3]	--	--	--	--	sp|Q751N2|ATM1_ASHGO	121	5.00E-27	Iron-sulfur clusters transporter ATM1, mitochondrial OS=Ashbya gossypii (strain ATCC 10895 / CBS 109.51 / FGSC 9923 / NRRL Y-1056) GN=ATM1 PE=3 SV=1	BS_ygaD	152	1.00E-37	COG1132	ABC-type multidrug transport system, ATPase and permease components	K06653	5.00E-39	163	scm:SCHCODRAFT_83956	CDK inhibitor PHO81	-	-	-
CL1307.Contig4_All	ABC-C	ABCC6	906	C-terminal fragment of the predicted gene	TGGACTTTGATGACCTGTCCAGACTCGAACAACGATTCTATGACGAGGGTTGCCTAGAAGGGTTCCGACATGGGAAGGATCATGGTGTCGCCGAGGGACTTGCTATGGGCCAGAAGGTCGGCTATGAACTTTGGGAGGAAATAGGATTTTACGAAGGGTTTGCTAAAGTATGGGGAGTGACTGTTGAGAAGGATGTCACAGAAGGGGCAGCCAGTAGTGTGGCGACGGTGAACTCTTCCAACACGAAGGACGAGCGAATCGTACATGCGGCCCATGGTTTGCTAGAACTAATCTCTCAATTTCCGATGGTAAATCCGTCTACTCTGGCTACGAAATCTTTAGATTCTTCAGATGCACGACCAAAATATGACCCGGAAATGGATGTTGTCCAAGCACTTG…	LQMDARILRLPPGETLQKGDEVLRVNDGEFRWSKKDLAPTLEDINLVVKKGELVGVLGRVGAGKSSLMSAIIGDMRREEGEIILSGTVAYAPQNPWIMSATVRDNILFSHEYDEGFYNLVLDACALRQDLALLAQGDMTEVGEKGITLSGGQRARVSLARAVYARADLTLLDDVLAAVDSHVARHVFEQVIGPNGLLSTKARILVTNSIAFLRHFDKIIYLRRGIVIESGSYSELMFDQGSNVSKLISGHSAGLPGSGASTPGRTGSSTPLEDDSTAVSSRSDESCSEKDEKALKRKGSFKRAALAGIPVAPSDASAISKEHSEQGRVKWDVYLQYMQAASWLGCGLFLLLSILQQVVSVLSTIVLRAWGEHNRNAGGNSELGKFLFAYGMTSLLSVLL…	-2.35455	-0.0511662	0.000499005	0.0023791	gi|336363603|gb|EGN91983.1|	82.8	7.00E-14	hypothetical protein SERLA73DRAFT_79970 [Serpula lacrymans var. lacrymans S7.3] >gi|336381071|gb|EGO22223.1| hypothetical protein SERLADRAFT_440240 [Serpula lacrymans var. lacrymans S7.9]	--	--	--	--	sp|P39109|YCFI_YEAST	555	0	Metal resistance protein YCF1 OS=Saccharomyces cerevisiae (strain ATCC 204508 / S288c) GN=YCF1 PE=1 SV=2	YDR135c	555	0	COG1132	ABC-type multidrug transport system, ATPase and permease components	K05658	4.00E-62	138	yli:YALI0B12188g	ATP-binding cassette, subfamily B (MDR/TAP), member 1	GO:0055085//transmembrane transport;GO:0006200//ATP catabolic process	GO:0042626//ATPase activity, coupled to transmembrane movement of substances;GO:0005524//ATP binding	GO:0016021//integral to membrane
CL1307.Contig2_All	ABC-C	ABCC6	906	C-terminal fragment of the predicted gene	TGGACTTTGATGACCTGTCCAGACTCGAACAACGATTCTATGACGAGGGTTGCCTAGAAGGGTTCCGACATGGGAAGGATCATGGTGTCGCCGAGGGACTTGCTATGGGCCAGAAGGTCGGCTATGAACTTTGGGAGGAAATAGGATTTTACGAAGGGTTTGCTAAAGTATGGGGAGTGACTGTTGAGAAGGATGTCACAGAAGGGGCAGCCAGTAGTGTGGCGACGGTGAACTCTTCCAACACGAAGGACGAGTGAGCACTCAAAGTAGTCACTCAGCACTGACCTTGTTAACCTTGACAGCGAAGGCGAATCGTACATGCGGCCCATGGTTTGCTAGAACTAATCTCTCAATTTCCGATGGTAAATCCGTCTACTCTGGCTACGAAATCTTTAGATT…	LQMDARILRLPPGETLQKGDEVLRVNDGEFRWSKKDLAPTLEDINLVVKKGELVGVLGRVGAGKSSLMSAIIGDMRREEGEIILSGTVAYAPQNPWIMSATVRDNILFSHEYDEGFYNLVLDACALRQDLALLAQGDMTEVGEKGITLSGGQRARVSLARAVYARADLTLLDDVLAAVDSHVARHVFEQVIGPNGLLSTKARILVTNSIAFLRHFDKIIYLRRGIVIESGSYSELMFDQGSNVSKLISGHSAGLPGSGASTPGRTGSSTPLEDDSTAVSSRSDESCSEKDEKALKRKGSFKRAALAGIPVAPSDASAISKEHSEQGRVKWDVYLQYMQAASWLGCGLFLLLSILQQVVSVLSTIVLRAWGEHNRNAGGNSELGKFLFAYGMTSLLSVLL…	-2.37486	-0.03543	0.000439965	0.00212908	gi|336363603|gb|EGN91983.1|	82.8	7.00E-14	hypothetical protein SERLA73DRAFT_79970 [Serpula lacrymans var. lacrymans S7.3] >gi|336381071|gb|EGO22223.1| hypothetical protein SERLADRAFT_440240 [Serpula lacrymans var. lacrymans S7.9]	--	--	--	--	sp|P39109|YCFI_YEAST	555	0	Metal resistance protein YCF1 OS=Saccharomyces cerevisiae (strain ATCC 204508 / S288c) GN=YCF1 PE=1 SV=2	YDR135c	555	0	COG1132	ABC-type multidrug transport system, ATPase and permease components	K05658	5.00E-62	138	yli:YALI0B12188g	ATP-binding cassette, subfamily B (MDR/TAP), member 1	GO:0055085//transmembrane transport;GO:0006200//ATP catabolic process	GO:0042626//ATPase activity, coupled to transmembrane movement of substances;GO:0005524//ATP binding	GO:0016021//integral to membrane
CL299.Contig3_All	ABC-G	ABCG2	1622	Full-length cDNA	GACAGTACCACAACTCCCTCAGACTCCGCGAAAGCAAAAGTGGATCCCTGACCCAAACGATTCATGGAGCGACCCGAAGCATCCGGAGCACAAGACCAGGCCGAGGACTCTCGTACTCTGCTTTGACGGGACTGGTGATCAATTTGATGATGATAATTCTAACGTAGTACAGCTCTTGGAGGCGTTGAAGAAAGATGACCAACGACTTCAGCTTGTGTACTACCAAGCTGGTATTGGTACATATACCAACTCGTCCATTGTTACGCCCGTAGTTTCCCAACTTTCCAAGACTCTCGACGGGATGTTTGCGTGGAACCTGGGTGAACATGTTATGCAGGGCTATCTTTTCTTAATGCAGAATTATACGGCCGGTGACAAGATTTGTATTCTCGGTTTCTC…	MSRSSSLDYTGPAFPVPNVNATPNPNNPNSNPNSTTHAPEASQSQTPYYSQPGSAAPSMYSGSIGGDKSGNQFYEFEFEGGAKPGSNYNGSVKYPPSHAYSHAQSYSVDANAQAQVLAQQRATQLARRQSTSSRVSYDYFDPQGMSELVRKLSKMEKSTSSTGGKKGTGESIDERDRAAVVNIGSVRRSASLDSGSISDRSEKAGGLGTSPGEKKAKMVLADATTSADPAASKKPSFDLELVLRAAMEQREAEGVASRSLGILFKDLRVTGFAAGSAYQATLGSMLSPSNWLENINKMRHPDMRDIISGFEGVVRPGEMLLVLGRPGSGCSTLLKTLANHTEEYISVTGERHYDSLSPRDIRERYRGDVTYCPEDDVHFPSLTVRETIEFAAKTRAPNV…	-2.38756	2.07304	8.39724e-12	1.49719e-10	gi|389745987|gb|EIM87167.1|	119.4	1.00E-24	hypothetical protein STEHIDRAFT_146669 [Stereum hirsutum FP-91666 SS1]	gi|398389774|ref|XM_003848300.1|	79.8	2.00E-11	Mycosphaerella graminicola IPO323 ABC transporter (MgAtr4) mRNA, partial cds	sp|P41820|BFR1_SCHPO	1145	0	Brefeldin A resistance protein OS=Schizosaccharomyces pombe (strain 972 / ATCC 24843) GN=bfr1 PE=1 SV=1	YDR011w_3	375	8.00E-103	COG1131	ABC-type multidrug transport system, ATPase component	K08712	0	1088	sce:YDR011W	ATP-binding cassette, subfamily G (WHITE), member 2, SNQ2	-	GO:0016887//ATPase activity;GO:0000166//nucleotide binding	GO:0016020//membrane
Unigene5048_All	ABC-B	ABCB2	853	N-terminal fragment of the predicted gene	GATGAAGAACCACAGCGCGTTACGATCCCCCTCTCTACGCAACTCATTTCGGTCGTTGGTTTGGTACCCAGTGATAGCAGTTGCAAAAACAATAGCGAACGCTGGATAAACCATCCCCACCATCGTCGAAAATATAACACCCCAGAAATATTGTTTCCACACGCCCTTCTGCATAACAGCCATACGACGGAATAACTCGATAGCTCCATACTCTCTCTTGTCGGATTTATCTGAGCCGTCTTCTTCCGTCTTCTTGCGACGTTGTTCGAGGATATCGCTCGCAATAGATCGTTGTGTACCTTGTCTCTTGAATGCAAACTCATCATTGGGGTCCTTGACTTTCTCCGCATCGTGATCGTGACCTGCAGCCGATTGCGATATAGAGATATGGGTGTGGCC…	MAAPEKDPAIMGTNNEKAKRSSRELDVQRSSGDDDLVKQEKSNLNITTASGTAANSTSEDVKDSTVDVDDKKTPTDIPPPISFFQLFRFATRFEIFLNVVGIICAIAAGAAQPLMTLLFGNLTQAFVDFGLTVDGISRGELDPSALGPVADDFKREAAENALWLTLIGVGMFVATFAYSYFWVYTGEVNTKRLRENYLRSILRQDIAYFDKVGAGEVATRIQTDTHLVQQGISEKVPIAVSFMSAFITGFVLAYVRSWRLALPLTSIIPVIAIAGMVMSHYVTKFMEQSLKHVADGGNVAEEVISTVRTAHAFGTQNILSRLYEGHAALAFQAEIKTAISVALPLSVFFFSAYASYALAFHYGTTLILQGHADVGIVVNVFMAILIGSFTLAMLAPETQ…	-2.50309	5.3518	2.33088e-27	1.96237e-25	gi|393212556|gb|EJC98056.1|	312.4	4.00E-83	multidrug resistance protein 1 [Fomitiporia mediterranea MF3/22]	gi|302417203|ref|XM_003006387.1|	85.7	1.00E-13	Verticillium albo-atrum VaMs.102 multidrug resistance protein, mRNA	sp|P36619|PMD1_SCHPO	505	6.00E-143	Leptomycin B resistance protein pmd1 OS=Schizosaccharomyces pombe (strain 972 / ATCC 24843) GN=pmd1 PE=3 SV=2	SPCC663.03	505	1.00E-142	COG1132	ABC-type multidrug transport system, ATPase and permease components	K05658	0	907	lbc:LACBIDRAFT_188284	ATP-binding cassette, subfamily B (MDR/TAP), member 1	GO:0009987//cellular process;GO:0006810//transport	GO:0016887//ATPase activity;GO:0000166//nucleotide binding	-
CL3264.Contig2_All	ABC-B	ABCB3	517	C-terminal fragment of the predicted gene	GACAAGGTTCTTGTTTCATTTTGCTTTCAAGTTGCTTGGCACTTCATTGACGACCCAAACAGAGGAATTACATACATTCTTAGTGCGGTCTTGTTCCGAATTGTCCCAACATCTCTCGAAATTGGGTTGGTCTGCTGGATTCTGACCAGCCGTTTTGGATGGGACTTCGCTGCGGTGGTTGCTGCGACTATCGCCTCTTATACATGGTTCACTGTGACAACTACTTCATGGCGAACACGTTTCCGCCGAGAGGCAAACAAGGCTGATAACAGGTCGGCAACTGTCATTGTAGATTCCTTGATCAACTATGAAGCAGTTAAAAACTTCAACAACGAAAAATTCGAGATTGCGCGATTGGACAAACATCTATCCGCATATGAAAAGGCATCGATCAAAATC…	DKVLVSFCFQVAWHFIDDPNRGITYILSAVLFRIVPTSLEIGLVCWILTSRFGWDFAAVVAATIASYTWFTVTTTSWRTRFRREANKADNRSATVIVDSLINYEAVKNFNNEKFEIARLDKHLSAYEKASIKITTSLAFLNAGQGVIFSTALTSMMFLAAQGVVNGTMTLGDIVMVNQLLFQLSIPLNFLGTIYREMRQSLLDMETLFRLQEEHKPAPDKADAQPLHLKGGEIRFENVTFGYHPDRLIFKNISFTVPAGSKAAIVGPSGCGKSTVFRLLYRFYNPSSGHIYIDGQDIHETQLDSVRQIIGVVPQDTPLFHTDVLHNIRYGRLTASDEEVFEAAKKAQVHETIHKLPEGYATTVGERGLMISGGEKQRLAIARVLLKDPPILFFDEATSA…	-2.55632	-1.32018	0.0796712	0.170453	gi|393221518|gb|EJD07003.1|	276.2	0	RNI-like protein [Fomitiporia mediterranea MF3/22]	gi|317143633|ref|XM_001819541.2|	67.9	4.00E-08	Aspergillus oryzae RIB40 iron-sulfur clusters transporter atm1, mRNA	sp|P0CL93|ATM1_CRYNB	638	0	Iron-sulfur clusters transporter ATM1, mitochondrial OS=Cryptococcus neoformans var. neoformans serotype D (strain B-3501A) GN=ATM1 PE=3 SV=1	YMR301c	511	4.00E-144	COG5265	ABC-type transport system involved in Fe-S cluster assembly, permease and ATPase components	K05663	0	708	ppl:POSPLDRAFT_89920	mitochondrial ABC transporter ATM	GO:0055085//transmembrane transport;GO:0006200//ATP catabolic process	GO:0042626//ATPase activity, coupled to transmembrane movement of substances;GO:0005524//ATP binding	GO:0016021//integral to membrane
CL921.Contig3_All	ABC-B	ABCB6	769	Full-length cDNA	GTCAGGTTCTCTCTTCCTCTACTTGCCCGCCTCCTCTCGGATCCATGGCCCTCCTCTCCGCCCTTCAAATACCCTCCTCCTCACCCTCTTGGGCATCATCTCCCTCCCATGCCCGACAGTATCAACCCCCTTTCCCACATCTTCCCCGTCATCATCCCCGCCATTTGCGACCTGGATGACAATTCTACAAACATGTCTCGTCCGCATACTCGCACTCCCTTCCAACAAAAGTCTTCTCAATTTGTCGAAACGCCACCAGATGGAGACGCGAACAACGACCTCGTTGACCTGCCATTATCCGTTTATGACGCTTGGCTGGCCTCCAGAACTTACGTGACACAAGTCGGTTCCGATGGCAAAATATTTCGACAACCTCGTCCTCCTGGCTCAACAAGGCAA…	MPDSINPLSHIFPVIIPAICDLDDNSTNMSRPHTRTPFQQKSSQFVETPPDGDANNDLVDLPLSVYDAWLASRTYVTQVGSDGKIFRQPRPPGSTRQFNLTNVYLALQIIQSTFVQMVRLLWGLNPIRTFILVALTVIRGLLPAFRGYSHALILDEVQKLISSGDFPSTRLFHLVVREGLRLLAERLFDAFAEYNESVVHSSVQFHMERHQLEQRLRLDAPTLADPVINDLLHESDMFARSFTSLGRSFGVFSPFDIIHTLSSVAELASQLIILYTASGIAGSSPFSVGSSSSDPSRPQLSLLGIILLPSLLSLIASRLPSLPFTTSAGGDLCSTPYTAAEFSEFERMNRMKSMATMDSYRSEVALFGLAPWILSSWTDSRKRVLGLDSNNSNQPTIGL…	-2.78649	-1.27127	0.0218375	0.0609071	gi|336373256|gb|EGO01594.1|	236.9	7.00E-160	hypothetical protein SERLA73DRAFT_48865 [Serpula lacrymans var. lacrymans S7.3]	--	--	--	--	sp|Q6FIK3|ATM1_CANGA	142	2.00E-33	Iron-sulfur clusters transporter ATM1, mitochondrial OS=Candida glabrata (strain ATCC 2001 / CBS 138 / JCM 3761 / NBRC 0622 / NRRL Y-65) GN=ATM1 PE=3 SV=1	BS_ygaD	171	9.00E-42	COG1132	ABC-type multidrug transport system, ATPase and permease components	K05658	3.00E-39	164	afm:AFUA_6G03470	ATP-binding cassette, subfamily B (MDR/TAP), member 1	-	-	-
Unigene454_All	ABC-B	ABCB2	161	Fragment	AACGCGCTGTGGTTCTTCATCATTTCCATCATCGCAATGGTGGCTATGGGCGCTCAACAATATGAATTTTCGGCTGCTGCGGCCAGCTTGACCTTGAAGTTGAGGTCGATGTCGTTCCGCTCGATTTTGAAGCAGGATATCGAGTTCTTCGATGAAGAGAAGCACAGTACTGGAAGTCTTACATCCCGGCTGAGTGATAATCCTCAGAAGATCAGTGGTTTGGCAGGTGTTACCCTTGGAGCTATTGTGCAAGCGATTGCTACCATCTTCATCGGCTGGATCATTGGTCTTGCGTTCCAGTGGAAACTCGCGCTCATTGGTATCGCTACAACTCCCATTTTAATTTCTGCCGGTTACATCCGTATGCGTGTCGTCGTCATGAAAGACGAGTATAACAAG…	NALWFFIISIIAMVAMGAQQYEFSAAAASLTLKLRSMSFRSILKQDIEFFDEEKHSTGSLTSRLSDNPQKISGLAGVTLGAIVQAIATIFIGWIIGLAFQWKLALIGIATTPILISAGYIRMRVVVMKDEYNKHAHEASAQVACEAAGSIRTVASLTREKE	-2.86283	3.10509	2.96717e-25	2.08596e-23	gi|392566488|gb|EIW59664.1|	234.2	9.00E-61	multidrug resistance protein 1 [Trametes versicolor FP-101664 SS1]	--	--	--	--	sp|P36619|PMD1_SCHPO	119	8.00E-28	Leptomycin B resistance protein pmd1 OS=Schizosaccharomyces pombe (strain 972 / ATCC 24843) GN=pmd1 PE=3 SV=2	SPCC663.03	119	2.00E-27	COG1132	ABC-type multidrug transport system, ATPase and permease components	K05658	2.00E-59	226	scm:SCHCODRAFT_52512	ATP-binding cassette, subfamily B (MDR/TAP), member 1	GO:0055085//transmembrane transport;GO:0006200//ATP catabolic process	GO:0042626//ATPase activity, coupled to transmembrane movement of substances;GO:0005524//ATP binding	GO:0016021//integral to membrane
Unigene1581_All	ABC-B	ABCB2	132	C-terminal fragment of the predicted gene	GTAGGGATGCAAACATCCTGGACTTCATTAAATCACTTCCTCAGGGCTTTGACACGGAAGTTGGTGGCAAAGGTTCGCAGTTGAGTGGTGGTCAGAAGCAACGGATTGCTATCGCTCGGGCCCTTGTACGGAATCCAAAGGTCTTACTCCTGGACGAGGCAACGTCTGCCCTTGACTCCGAGTCCGAAAAGGTGGTACAGGCTGCCCTTGACCAAGCGGCAAAGGGGCGTACCACCATTGCCATTGCGCATCGTCTAGCAACTATCCAGAATGCGGATTGCATTTACTTCGTCAAAGACGGTCGTATTAGCGAATCTGGAACTCATGACCAATTACTCGCCCTTCATGGGGGTTACTACGAGTATGTGCAGTCCCAGGCGTTGTCTACACCATCAAAGT…	RDANILDFIKSLPQGFDTEVGGKGSQLSGGQKQRIAIARALVRNPKVLLLDEATSALDSESEKVVQAALDQAAKGRTTIAIAHRLATIQNADCIYFVKDGRISESGTHDQLLALHGGYYEYVQSQALSTPSK	-3.10781	4.16385	1.88218e-33	2.49881e-31	gi|169858584|ref|XP_001835937.1|	159.1	5.00E-38	multidrug resistance protein 1 [Coprinopsis cinerea okayama7#130] >gi|116503107|gb|EAU86002.1| multidrug resistance protein 1 [Coprinopsis cinerea okayama7#130]	gi|315049554|ref|XM_003174104.1|	69.9	1.00E-09	Arthroderma gypseum CBS 118893 leptomycin B resistance protein pmd1 (MGYG_04329) mRNA, complete cds	sp|P36619|PMD1_SCHPO	162	1.00E-40	Leptomycin B resistance protein pmd1 OS=Schizosaccharomyces pombe (strain 972 / ATCC 24843) GN=pmd1 PE=3 SV=2	SPCC663.03	162	3.00E-40	COG1132	ABC-type multidrug transport system, ATPase and permease components	K05658	1.00E-60	231	cci:CC1G_03025	ATP-binding cassette, subfamily B (MDR/TAP), member 1	GO:0055085//transmembrane transport;GO:0006200//ATP catabolic process	GO:0042626//ATPase activity, coupled to transmembrane movement of substances;GO:0005524//ATP binding	GO:0016021//integral to membrane
Unigene2826_All	ABC-B	ABCB2	238	Fragment	AAGAGTGTTGTGACAATTATTCGGAATCGCTCAGGGAACCTTTACGTAGATCGAATCGTACCGCGCTTTATTCGAACTTGTTATACGCTTTGTCACAGGCGTGCATGTTCTTTGCTATCGCCCTCGTGTTCTGGGTTGGCTCTATTGGGATCGCGAATCAAGAGTATGGGACGACGGCGTTCTTTGTGTCTATTTTCGCAACGACTTTCGGTGCAATTACAGCAGGAGACGTCTTCAACTATGTCCCTGATGTTTCCTCTGCACGTAGTGCGACGGTGGACTTGCTCCGTCTTATTGACTCGAAACCTGAGATCGACACTGAAACGACTGAGGGACTCATTCCGAAGAACACTTTGGGTCAGATTCGCTTTGAGGGTGTACACTTCAGATACCCGACAC…	ECCDNYSESLREPLRRSNRTALYSNLLYALSQACMFFAIALVFWVGSIGIANQEYGTTAFFVSIFATTFGAITAGDVFNYVPDVSSARSATVDLLRLIDSKPEIDTETTEGLIPKNTLGQIRFEGVHFRYPTRPAVRVLRGLDLTVQPGSFIALVGASGCGKSTIIQLVERFYDPLVGKIYMDGQDISELNVQEYRKNIALVSQEPTLYAGTIRFNVLLGATKDSEQVTQDEIEAACR	-3.1095	4.25003	3.5156e-30	3.63328e-28	gi|393212556|gb|EJC98056.1|	142.9	7.00E-33	multidrug resistance protein 1 [Fomitiporia mediterranea MF3/22]	--	--	--	--	sp|P36619|PMD1_SCHPO	202	2.00E-52	Leptomycin B resistance protein pmd1 OS=Schizosaccharomyces pombe (strain 972 / ATCC 24843) GN=pmd1 PE=3 SV=2	SPCC663.03	202	4.00E-52	COG1132	ABC-type multidrug transport system, ATPase and permease components	K05658	1.00E-86	318	scm:SCHCODRAFT_52512	ATP-binding cassette, subfamily B (MDR/TAP), member 1	GO:0055085//transmembrane transport;GO:0006200//ATP catabolic process	GO:0042626//ATPase activity, coupled to transmembrane movement of substances;GO:0005524//ATP binding	GO:0016021//integral to membrane
CL299.Contig2_All	ABC-G	ABCG2	1622	Full-length cDNA	GACAGTACCACAACTCCCTCAGACTCCGCGAAAGCAAAAGTGGATCCCTGACCCAAACGATTCATGGAGCGACCCGAAGCATCCGGAGCACAAGACCAGGCCGAGGACTCTCGTACTCTGCTTTGACGGGACTGGTGATCAATTTGATGATGATAATTCTAACGTAGTACAGCTCTTGGAGGCGTTGAAGAAAGATGACCAACGACTTCAGCTTGTGTACTACCAAGCTGGTATTGGTACATATACCAACTCGTCCATTGTTACGCCCGTAGTTTCCCAACTTTCCAAGACTCTCGACGGGATGTTTGCGTGGAACCTGGGTGAACATGTTATGCAGGGCTATCTTTTCTTAATGCAGAATTATACGGCCGGTGACAAGATTTGTATTCTCGGTTTCTC…	MSRSSSLDYTGPAFPVPNVNATPNPNNPNSNPNSTTHAPEASQSQTPYYSQPGSAAPSMYSGSIGGDKSGNQFYEFEFEGGAKPGSNYNGSVKYPPSHAYSHAQSYSVDANAQAQVLAQQRATQLARRQSTSSRVSYDYFDPQGMSELVRKLSKMEKSTSSTGGKKGTGESIDERDRAAVVNIGSVRRSASLDSGSISDRSEKAGGLGTSPGEKKAKMVLADATTSADPAASKKPSFDLELVLRAAMEQREAEGVASRSLGILFKDLRVTGFAAGSAYQATLGSMLSPSNWLENINKMRHPDMRDIISGFEGVVRPGEMLLVLGRPGSGCSTLLKTLANHTEEYISVTGERHYDSLSPRDIRERYRGDVTYCPEDDVHFPSLTVRETIEFAAKTRAPNV…	-3.15103	0.823955	4.59431e-08	4.9327e-07	gi|389745987|gb|EIM87167.1|	119.4	1.00E-24	hypothetical protein STEHIDRAFT_146669 [Stereum hirsutum FP-91666 SS1]	gi|398389774|ref|XM_003848300.1|	79.8	2.00E-11	Mycosphaerella graminicola IPO323 ABC transporter (MgAtr4) mRNA, partial cds	sp|P41820|BFR1_SCHPO	1145	0	Brefeldin A resistance protein OS=Schizosaccharomyces pombe (strain 972 / ATCC 24843) GN=bfr1 PE=1 SV=1	YDR011w_3	375	8.00E-103	COG1131	ABC-type multidrug transport system, ATPase component	K08712	0	1088	sce:YDR011W	ATP-binding cassette, subfamily G (WHITE), member 2, SNQ2	-	GO:0016887//ATPase activity;GO:0000166//nucleotide binding	GO:0016020//membrane
CL893.Contig30_All	ABC-B	ABCB4	158	Fragment	GGGCTTTTCAGAAATTTTTCTGACTAACTTTATCCCCTCTTCACTCTCTTTCGCACGGACGCATACACACTGCTGTCTTCGTTGTGTTGGCCGTGAACAGTTATGGCAAGTTTGGTGCTTCGGAGGATGAGATCGTGGTTGCTGCCAAGGCTGCGCAGATGCACGACAGAATTATGAGCTTCCCTGATGAGTATGAGACCAAGGTTGGCGAGCGCGGCGTCCGGTTGAGTGGTGGTGAGAAGCAGAGGGTGGCTATTGCGCGGACGCTGTTGAAGAATCCACCAGTGCTACTCTTGGATGAGGCGACGAGTGCGCTGGATACATCTACGGAAAAGGATATTCAGAAGGCGTTGCTTAATCTCATGAAGGGTCGCTCCTCGCTATCAATTGCGCATAGAC…	LTLSPLHSLSHGRIHTAVFVVLAVNSYGKFGASEDEIVVAAKAAQMHDRIMSFPDEYETKVGERGVRLSGGEKQRVAIARTLLKNPPVLLLDEATSALDTSTEKDIQKALLNLMKGRSSLSIAHRLSTIASADLFGVLTGRPTSLLPPPWVTFLGFWF	-3.1905	-1.54199	0.020445	0.0576004	gi|393217700|gb|EJD03189.1|	95.9	5.00E-68	hypothetical protein FOMMEDRAFT_108336 [Fomitiporia mediterranea MF3/22]	gi|299751774|ref|XM_002911640.1|	61.9	6.00E-07	Coprinopsis cinerea okayama7#130 SeqLit mitochondrial half-size ABC transporter, mRNA	sp|Q02592|HMT1_SCHPO	143	7.00E-38	Heavy metal tolerance protein OS=Schizosaccharomyces pombe (strain 972 / ATCC 24843) GN=hmt1 PE=2 SV=3	mlr7818	132	1.00E-37	COG5265	ABC-type transport system involved in Fe-S cluster assembly, permease and ATPase components	K05663	3.00E-37	122	scm:SCHCODRAFT_61409	mitochondrial ABC transporter ATM	GO:0055085//transmembrane transport;GO:0006200//ATP catabolic process	GO:0042626//ATPase activity, coupled to transmembrane movement of substances;GO:0005524//ATP binding	GO:0016021//integral to membrane
CL299.Contig1_All	ABC-G	ABCG2	1622	Full-length cDNA	GACAGTACCACAACTCCCTCAGACTCCGCGAAAGCAAAAGTGGATCCCTGACCCAAACGATTCATGGAGCGACCCGAAGCATCCGGAGCACAAGACCAGGCCGAGGACTCTCGTACTCTGCTTTGACGGGACTGGTGATCAATTTGATGATGATAATTCTAACGTAGTACAGCTCTTGGAGGCGTTGAAGAAAGATGACCAACGACTTCAGCTTGTGTACTACCAAGCTGGTATTGGTACATATACCAACTCGTCCATTGTTACGCCCGTAGTTTCCCAACTTTCCAAGACTCTCGACGGGATGTTTGCGTGGAACCTGGGTGAACATGTTATGCAGGGCTATCTTTTCTTAATGCAGAATTATACGGCCGGTGACAAGATTTGTATTCTCGGTTTCTC…	MSRSSSLDYTGPAFPVPNVNATPNPNNPNSNPNSTTHAPEASQSQTPYYSQPGSAAPSMYSGSIGGDKSGNQFYEFEFEGGAKPGSNYNGSVKYPPSHAYSHAQSYSVDANAQAQVLAQQRATQLARRQSTSSRVSYDYFDPQGMSELVRKLSKMEKSTSSTGGKKGTGESIDERDRAAVVNIGSVRRSASLDSGSISDRSEKAGGLGTSPGEKKAKMVLADATTSADPAASKKPSFDLELVLRAAMEQREAEGVASRSLGILFKDLRVTGFAAGSAYQATLGSMLSPSNWLENINKMRHPDMRDIISGFEGVVRPGEMLLVLGRPGSGCSTLLKTLANHTEEYISVTGERHYDSLSPRDIRERYRGDVTYCPEDDVHFPSLTVRETIEFAAKTRAPNV…	-3.41551	0.640823	6.25383e-08	6.55144e-07	gi|389745987|gb|EIM87167.1|	119.4	1.00E-24	hypothetical protein STEHIDRAFT_146669 [Stereum hirsutum FP-91666 SS1]	gi|398389774|ref|XM_003848300.1|	79.8	2.00E-11	Mycosphaerella graminicola IPO323 ABC transporter (MgAtr4) mRNA, partial cds	sp|P41820|BFR1_SCHPO	1145	0	Brefeldin A resistance protein OS=Schizosaccharomyces pombe (strain 972 / ATCC 24843) GN=bfr1 PE=1 SV=1	YDR011w_3	375	8.00E-103	COG1131	ABC-type multidrug transport system, ATPase component	K08712	0	1088	sce:YDR011W	ATP-binding cassette, subfamily G (WHITE), member 2, SNQ2	-	GO:0016887//ATPase activity;GO:0000166//nucleotide binding	GO:0016020//membrane
