# Supplementary material for: De novo transcriptomic assembly and profiling of Rigidoporus microporus during saprotrophic growth on rubber wood
Source: BMC Genomics. 2016 Mar 15;17:234. doi: 10.1186/s12864-016-2574-9 (PMC4791870; doi:10.1186/s12864-016-2574-9)
Supplement: Additional file 14: Table S9. — List of all differentially expressed hydrophobin genes. (XLSX 17 kb) [file 12864_2016_2574_MOESM14_ESM.xlsx]

## Sheet: Sheet1
Table S9: List of all differentially expressed hydrophobin genes
Gene ID	log2FC	logCPM	PValue	FDR	Nr.ID	Nr.Score	Nr.Evalue	Nr.annotation	Nt.ID	Nt.Score	Nt.Evalue	Nt.annotation	Swissprot.ID	Swissprot.Score	Swissprot.Evalue	Swissprot.annotation	COG.Protein.or.Domain	COG.Score	COG.Evalue	COG.ID	COG.Function.Description	KO_id	KEGG.Evalue	KEGG.Score	KEGG.Gene	ko_definition	GO.BiologicalProcess	GO.MolecularFunction	Go.CellularComponent
CL2382.Contig3_All	-5.11465	4.87088	1.83284e-51	6.26396e-49	gi|393216193|gb|EJD01684.1|	142.9	2.00E-32	fungal hydrophobin [Fomitiporia mediterranea MF3/22]	gi|16974107|emb|AJ320544.1|	63.9	2.00E-07	Dictyonema glabratum partial mRNA for hydrophobin 1 (h1 gene)	sp|P16933|SC3_SCHCO	117	2.00E-26	Fruiting body protein SC3 OS=Schizophyllum commune GN=SC3 PE=1 SV=2	Rv0171	57.8	6.00E-08	COG1463	ABC-type transport system involved in resistance to organic solvents, periplasmic component	K11238	4.00E-15	82.4	ncr:NCU01431	cytokinesis protein	-	GO:0005199//structural constituent of cell wall	GO:0009277//fungal-type cell wall
CL1903.Contig4_All	-5.15081	8.72089	2.90757e-36	4.48052e-34	gi|393212770|gb|EJC98269.1|	170.2	3.00E-40	fungal hydrophobin [Fomitiporia mediterranea MF3/22]	gi|2982617|emb|AJ225060.1|	67.9	3.00E-08	Pleurotus ostreatus POH1 gene	sp|P16933|SC3_SCHCO	154	5.00E-37	Fruiting body protein SC3 OS=Schizophyllum commune GN=SC3 PE=1 SV=2	--	--	--	--	--	--	--	--	--	--	-	-	-
CL2382.Contig4_All	-5.25023	3.89566	1.63778e-47	4.67214e-45	gi|393216193|gb|EJD01684.1|	142.9	2.00E-32	fungal hydrophobin [Fomitiporia mediterranea MF3/22]	gi|16974107|emb|AJ320544.1|	63.9	2.00E-07	Dictyonema glabratum partial mRNA for hydrophobin 1 (h1 gene)	sp|P16933|SC3_SCHCO	117	2.00E-26	Fruiting body protein SC3 OS=Schizophyllum commune GN=SC3 PE=1 SV=2	Rv2264c	57	9.00E-08	COG0443	Molecular chaperone	K11238	2.00E-15	83.2	ncr:NCU01431	cytokinesis protein	-	GO:0005199//structural constituent of cell wall	GO:0009277//fungal-type cell wall
CL2382.Contig1_All	-5.44798	2.02929	6.74348e-37	1.05805e-34	gi|393216193|gb|EJD01684.1|	142.9	2.00E-32	fungal hydrophobin [Fomitiporia mediterranea MF3/22]	gi|16974107|emb|AJ320544.1|	63.9	2.00E-07	Dictyonema glabratum partial mRNA for hydrophobin 1 (h1 gene)	sp|P16933|SC3_SCHCO	117	2.00E-26	Fruiting body protein SC3 OS=Schizophyllum commune GN=SC3 PE=1 SV=2	Rv0171	57.8	6.00E-08	COG1463	ABC-type transport system involved in resistance to organic solvents, periplasmic component	K11238	4.00E-15	82.4	ncr:NCU01431	cytokinesis protein	-	GO:0005199//structural constituent of cell wall	GO:0009277//fungal-type cell wall
CL2382.Contig2_All	-7.1771	1.53711	1.38375e-27	1.18229e-25	gi|393216193|gb|EJD01684.1|	142.9	2.00E-32	fungal hydrophobin [Fomitiporia mediterranea MF3/22]	gi|16974107|emb|AJ320544.1|	63.9	2.00E-07	Dictyonema glabratum partial mRNA for hydrophobin 1 (h1 gene)	sp|P16933|SC3_SCHCO	117	2.00E-26	Fruiting body protein SC3 OS=Schizophyllum commune GN=SC3 PE=1 SV=2	Rv2264c	57	1.00E-07	COG0443	Molecular chaperone	K11238	2.00E-15	83.2	ncr:NCU01431	cytokinesis protein	-	GO:0005199//structural constituent of cell wall	GO:0009277//fungal-type cell wall
Unigene6195_All	-4.64791	1.4929	5.90703e-17	1.98152e-15	gi|395332357|gb|EJF64736.1|	74.7	1.00E-12	fungal hydrophobin [Dichomitus squalens LYAD-421 SS1]	--	--	--	--	sp|P52748|HYP1_PISTI	63.2	1.00E-10	Hydrophobin-1 OS=Pisolithus tinctorius GN=HYD-1 PE=2 SV=1	--	--	--	--	--	--	--	--	--	--	-	-	-
Unigene775_All	-1.28396	2.09924	0.000111055	0.000617693	gi|16974108|emb|CAC86002.1|	107.8	8.00E-22	hydrophobin 1 [Dictyonema glabratum]	--	--	--	--	sp|P16933|SC3_SCHCO	98.6	1.00E-20	Fruiting body protein SC3 OS=Schizophyllum commune GN=SC3 PE=1 SV=2	--	--	--	--	--	--	--	--	--	--	-	-	-
Unigene3334_All	1.41291	3.31842	4.15746e-07	3.78048e-06	gi|76563860|gb|ABA46362.1|	81.6	6.00E-14	hydrophobin 2 [Heterobasidion annosum]	--	--	--	--	sp|P49073|HYP2_AGABI	71.6	1.00E-12	Hydrophobin-2 OS=Agaricus bisporus GN=hypC PE=3 SV=2	--	--	--	--	--	--	--	--	--	--	-	-	-
Unigene777_All	1.12988	3.38308	2.10177e-05	0.000137768	gi|393214908|gb|EJD00400.1|	104.8	8.00E-21	hydrophobin-251 [Fomitiporia mediterranea MF3/22]	--	--	--	--	sp|P16933|SC3_SCHCO	77.4	3.00E-14	Fruiting body protein SC3 OS=Schizophyllum commune GN=SC3 PE=1 SV=2	--	--	--	--	--	--	--	--	--	--	-	-	-
Unigene5699_All	-0.782115	2.77531	0.00549549	0.0191416	gi|393214908|gb|EJD00400.1|	145.2	6.00E-33	hydrophobin-251 [Fomitiporia mediterranea MF3/22]	gi|2982617|emb|AJ225060.1|	63.9	3.00E-07	Pleurotus ostreatus POH1 gene	sp|P04158|SC1_SCHCO	107	3.00E-23	Fruiting body protein SC1 OS=Schizophyllum commune GN=SC1 PE=2 SV=2	--	--	--	--	--	--	--	--	--	--	-	GO:0005199//structural constituent of cell wall	GO:0009277//fungal-type cell wall
Unigene3657_All	-2.09003	1.10891	1.72941e-06	1.41795e-05	gi|393214908|gb|EJD00400.1|	122.1	3.00E-27	hydrophobin-251 [Fomitiporia mediterranea MF3/22]	--	--	--	--	sp|P16933|SC3_SCHCO	91.3	2.00E-19	Fruiting body protein SC3 OS=Schizophyllum commune GN=SC3 PE=1 SV=2	--	--	--	--	--	--	--	--	--	--	-	-	-
Unigene3860_All	-5.84933	12.8561	2.89082e-52	1.02872e-49	gi|393214908|gb|EJD00400.1|	170.6	1.00E-40	hydrophobin-251 [Fomitiporia mediterranea MF3/22]	--	--	--	--	sp|P16933|SC3_SCHCO	118	2.00E-26	Fruiting body protein SC3 OS=Schizophyllum commune GN=SC3 PE=1 SV=2	--	--	--	--	--	--	--	--	--	--	-	-	-
Unigene4896_All	-5.0761	2.66833	6.8768e-14	1.60171e-12	gi|348599964|dbj|BAL02922.1|	123.6	1.00E-27	hydrophobin-319 [Pholiota nameko]	--	--	--	--	sp|P16933|SC3_SCHCO	107	3.00E-24	Fruiting body protein SC3 OS=Schizophyllum commune GN=SC3 PE=1 SV=2	--	--	--	--	--	--	--	--	--	--	-	-	-
CL72.Contig3_All	1.08133	2.09994	4.43255e-05	0.000271233	gi|336378576|gb|EGO19734.1|	70.9	1.00E-10	hydrophobin [Serpula lacrymans var. lacrymans S7.9]	--	--	--	--	sp|O43122|HYP4_AGABI	57.8	3.00E-08	Hydrophobin-B OS=Agaricus bisporus GN=hypB PE=3 SV=1	--	--	--	--	--	--	--	--	--	--	-	-	-
CL2288.Contig2_All	1.06496	2.31631	0.000653195	0.00302467	gi|336383970|gb|EGO25118.1|	24.6	3.00E-13	hydrophobin [Serpula lacrymans var. lacrymans S7.9]	--	--	--	--	sp|O13300|HYP3_AGABI	90.5	3.00E-18	Hydrophobin-3 OS=Agaricus bisporus GN=abh3 PE=3 SV=1	--	--	--	--	--	--	--	--	--	--	-	-	-
CL723.Contig1_All	-3.65451	3.20124	2.59771e-35	3.78345e-33	gi|393216176|gb|EJD01667.1|	61.6	2.00E-08	hydrophobin-domain-containing protein [Fomitiporia mediterranea MF3/22]	--	--	--	--	--	--	--	--	--	--	--	--	--	--	--	--	--	--	-	-	-
CL996.Contig2_All	1.75615	2.71617	7.25851e-10	1.03022e-08	gi|242209492|ref|XP_002470593.1|	551.2	7.00E-155	hypothetical protein POSPLDRAFT_113901 [Postia placenta Mad-698-R] >gi|220730387|gb|EED84245.1| hypothetical protein POSPLDRAFT_113901 [Postia placenta Mad-698-R]	--	--	--	--	sp|P52749|HYP2_PISTI	74.3	6.00E-13	Hydrophobin-2 (Fragment) OS=Pisolithus tinctorius GN=HYD-2 PE=3 SV=1	TM0024	107	2.00E-22	COG2273	Beta-glucanase/Beta-glucan synthetase	--	--	--	--	--	GO:0005975//carbohydrate metabolic process	GO:0004553//hydrolase activity, hydrolyzing O-glycosyl compounds	-
CL996.Contig3_All	0.738208	4.59592	0.00214697	0.0085616	gi|242209492|ref|XP_002470593.1|	549.3	2.00E-154	hypothetical protein POSPLDRAFT_113901 [Postia placenta Mad-698-R] >gi|220730387|gb|EED84245.1| hypothetical protein POSPLDRAFT_113901 [Postia placenta Mad-698-R]	--	--	--	--	sp|P52749|HYP2_PISTI	74.3	5.00E-13	Hydrophobin-2 (Fragment) OS=Pisolithus tinctorius GN=HYD-2 PE=3 SV=1	TM0024	107	1.00E-22	COG2273	Beta-glucanase/Beta-glucan synthetase	--	--	--	--	--	GO:0005975//carbohydrate metabolic process	GO:0004553//hydrolase activity, hydrolyzing O-glycosyl compounds	-
CL3523.Contig2_All	2.21145	8.06825	2.26497e-16	7.09457e-15	gi|169855228|ref|XP_001834282.1|	68.6	9.00E-10	hypothetical protein CC1G_11195 [Coprinopsis cinerea okayama7#130] >gi|116504628|gb|EAU87523.1| hypothetical protein CC1G_11195 [Coprinopsis cinerea okayama7#130]	gi|356890256|gb|CP002501.1|	71.9	1.00E-09	Eremothecium cymbalariae DBVPG#7215 chromosome 5, complete sequence	sp|Q9UVI4|THYD_CLAFS	111	3.00E-24	Trihydrophobin OS=Claviceps fusiformis GN=TH1 PE=1 SV=1	YPR042c	82.4	3.00E-15	COG5099	RNA-binding protein of the Puf family, translational repressor	K12762	3.00E-18	93.6	sce:YDL035C	G protein-coupled receptor GPR1	-	-	-
Unigene2377_All	1.71998	12.0362	2.23672e-06	1.79135e-05	gi|449547762|gb|EMD38729.1|	375.9	1.00E-102	hypothetical protein CERSUDRAFT_112455 [Ceriporiopsis subvermispora B]	gi|170941881|emb|CU633899.1|	69.9	4.00E-09	Podospora anserina S mat+ genomic DNA chromosome 1, supercontig 4	sp|Q9UVI4|THYD_CLAFS	86.3	7.00E-17	Trihydrophobin OS=Claviceps fusiformis GN=TH1 PE=1 SV=1	YPR042c	67	1.00E-10	COG5099	RNA-binding protein of the Puf family, translational repressor	K12762	3.00E-12	72.8	sce:YDL035C	G protein-coupled receptor GPR1	-	-	-
Unigene2365_All	-1.14125	9.42824	1.04379e-05	7.2802e-05	gi|393218757|gb|EJD04245.1|	528.1	3.00E-148	hypothetical protein FOMMEDRAFT_146247 [Fomitiporia mediterranea MF3/22]	--	--	--	--	sp|Q9UVI4|THYD_CLAFS	120	4.00E-27	Trihydrophobin OS=Claviceps fusiformis GN=TH1 PE=1 SV=1	YPR042c	77	1.00E-13	COG5099	RNA-binding protein of the Puf family, translational repressor	K12762	2.00E-16	86.7	sce:YDL035C	G protein-coupled receptor GPR1	-	-	-
CL1290.Contig1_All	-1.53381	5.16346	1.14733e-11	2.00855e-10	gi|346979101|gb|EGY22553.1|	73.9	3.00E-11	hypothetical protein VDAG_03991 [Verticillium dahliae VdLs.17]	--	--	--	--	sp|Q9UVI4|THYD_CLAFS	58.2	4.00E-08	Trihydrophobin OS=Claviceps fusiformis GN=TH1 PE=1 SV=1	lin0177	52.4	5.00E-06	COG0737	5'-nucleotidase/2',3'-cyclic phosphodiesterase and related esterases	K03165	6.00E-06	53.1	ppl:POSPLDRAFT_88435	DNA topoisomerase III [EC:5.99.1.2]	GO:0071704;GO:0044237//cellular metabolic process;GO:0044238//primary metabolic process	GO:0003824//catalytic activity	-
