# Supplementary material for: De novo transcriptomic assembly and profiling of Rigidoporus microporus during saprotrophic growth on rubber wood
Source: BMC Genomics. 2016 Mar 15;17:234. doi: 10.1186/s12864-016-2574-9 (PMC4791870; doi:10.1186/s12864-016-2574-9)
Supplement: Additional file 16: Figure S7. — A–C. KEGG Gene Ontology (GO) enrichment analysis of differentially expressed genes between the two conditions (W and C) showing the main enriched processes in both experimental conditions. (A) Biological process, (B) Cellular component (C) Molecular function. (ZIP 4695 kb) [file 12864_2016_2574_MOESM16_ESM.zip]

Archive with 3 entries (3 files):
- figS7/fig S7a.tif
- figS7/fig S7b.tif
- figS7/fig S7c.tif
